# Supplementary material for: Multiomic QTL mapping reveals phenotypic complexity of GWAS loci and prioritizes putative causal variants
Source: Cell Genom. 2025 Feb 21;5(3):100775. doi: 10.1016/j.xgen.2025.100775 (PMC11960542; doi:10.1016/j.xgen.2025.100775)
Supplement: Table S2. Molecular data metadata, related to Figure 1 — This file contains four sheets corresponding to the sample overview (Sheet 1), and metadata for the 505 RNA-seq samples (Sheet 2), 391 ATAC-seq samples (Sheet 3), and 144 H3K27ac ChIP-seq samples (Sheet 4). In the sample overview (Sheet 1), for each dataset; we provide the Tissue: iPSC, CVPC, or PPC; Data_Type: RNA, ATAC, or ChIP; Total_Samples: the total number of samples; Unique_Individuals: the number of unique individuals; Unrelated_Individuals: the number of unrelated individuals; Mean_MappedReads: the mean number of mapped reads; and StandardDeviation_MappedReads: the standard deviation of mapped reads. For the sample metadata (Sheets 2–4), columns A–K are consistent in all three sheets. RNA/ATAC/ChIP_UUID: the UUID corresponding to the molecular sample; WGS_UUID: the UUID for the whole genome sequence corresponding to the subject, Subject_UUID: the UUID corresponding to the subject; iPSCORE_ID: which correspond the individuals’ family-level ID defined in the pedigree from Panopoulos et al.13; Family_ID: the family ID; Tissue: the corresponding tissue; Clone: the iPSC clone of the corresponding sample; Passage: the passage of the corresponding sample; iPSC_Line_ID: the identifier for the iPSC line (subject iPSCORE ID, and clone) from which the CVPCs and PPCs were derived; and UDID: the Unique Differentiation IDentifier label for each differentiation that matches paired molecular data (data from RNA-seq, ATAC-seq, and H3K27ac). Given that iPSCORE comprises individuals from the same family who are not directly related (i.e., married couples, unrelated niece/nephew and aunt/uncle pairs), we have curated a subset within each molecular dataset that maximizes the number of samples from unrelated individuals. Unrelated_Set (Column K) is a TRUE/FALSE annotation that indicates that whether the sample is in this maximal subset. For RNA-seq samples (Sheet 2), we also include Reads_Passing_Filters, Mapped_Reads, Properly_Paired_Reads, Duplicate_Reads, Percent_Intergenic_B [file mmc3.xlsx]

## Sheet: Sample Overview
## In the sample overview (Sheet 1), for each dataset; we provide the Tissue: iPSC, CVPC, or PPC, Data_Type: RNA, ATAC or ChIP, Total_Samples: the total number of samples, Unique_Individuals: the number of unique individuals, Unrelated_Individuals: the number of unrelated individuals, Mean_MappedReads: the mean number of mapped reads, and StandardDeviation_MappedReads: the standard deviation of m…
Tissue	Data_Type	Total_Samples	Unique_Individuals	Unrelated_Individuals	Mean_MappedReads	StandardDeviation_MappedReads
iPSC	RNA	220	220	142	51.3	10.5
iPSC	ATAC	142	129	90	72.3	29.2
iPSC	ChIP	43	38	31	31.2	12.5
CVPC	RNA	178	137	96	81.5	17
CVPC	ATAC	140	124	90	85.5	42.7
CVPC	ChIP	101	96	69	64.4	25.2
PPC	RNA	107	106	82	141	33
PPC	ATAC	109	108	83	108.2	17.5

## Sheet: RNA
## For the sample metadata (Sheets 2-4), columns A-K are consistent in all three sheets. RNA/ATAC/ChIP_UUID: the UUID corresponding to the molecular sample, WGS_UUID: the UUID for the whole genome sequence corresponding to the subject, Subject_UUID: the UUID corresponding to the subject, iPSCORE_ID: which correspond the individuals’ family-level ID defined in the pedigree from Panopolous et al.13…
RNA_UUID	WGS_UUID	Subject_UUID	iPSCORE_ID	Family_ID	Tissue	Clone	Passage	iPSC_Line_ID	UDID	Unrelated_Set	Reads_Passing_Filters	Mapped_Reads	Properly_Paired_Reads	Duplicate_Reads	Percent_Intergenic_Bases	Percent_mRNA_Bases	Pi_Hat	peer1	peer2	peer3	peer4	peer5	peer6	peer7	peer8	peer9	peer10	peer11	peer12	peer13	peer14	peer15	peer16	peer17	peer18	peer19	peer20	peer21	peer22	peer23	peer24	peer25	peer26	peer27	peer28	peer29	peer30	peer31	peer32
e1085c43-0dea-46e3-ae69-5ca68721723c	e95da9ab-054c-4ee9-aa0a-27f63f19c214	000a5dcf-764a-4f69-ab1c-5950cec4bbbe	iPSCORE_54_1	54	iPSC	3	12	iPSCORE_54_1_iPSC_C3	NA	TRUE	54922004	52854884	43879096	6886190	12.4213	81.4763	0.9774	0.0127239	-0.0604942	0.0303947	0.12586	-0.0700762	-0.220257	-0.0814444	-0.361584	0.316917	0.000944781	0.473534	-0.134574	0.272807	0.82763	0.150897	-0.159792	-0.254262	-0.141629	0.522958	0.619294	-0.000336059	0.190396	-0.166942	-0.0306214	-0.626105	-1.10769	0.638676	0.0222041	0.512826	-0.792185	0.850082	-0.888508
57b55594-4576-410c-98f4-958d48e0959f	65800a26-3000-4254-8e7b-a95ea64012d0	03235361-4310-4737-ac0b-4ce92d99fbf3	iPSCORE_51_1	51	iPSC	4	12	iPSCORE_51_1_iPSC_C4	NA	TRUE	58832816	56197808	47209640	6774746	13.4844	78.2631	0.9831	-0.0303213	-0.0999978	-0.0815031	-0.0133841	-0.204681	-0.18916	0.440819	0.134266	-0.203407	0.0269011	0.253484	0.0191304	-0.68938	0.55727	0.865732	-0.365249	-0.632824	0.844126	1.04212	0.262845	-1.35263	-1.24476	0.850117	0.233661	-0.0570185	0.0549375	-0.113757	-0.975442	0.217886	0.843994	0.555909	0.600874
692258ab-1c8b-4a29-92b6-a46acc1cfe1c	3e87ef5c-48bc-4e37-a89d-2b71f6afa8f6	032adc29-28f9-45dd-8b8a-563c3170680b	iPSCORE_64_1	64	iPSC	6	13	iPSCORE_64_1_iPSC_C6	NA	TRUE	55511980	54169534	42189418	7781808	15.939	77.1413	0.9866	0.0602844	0.217144	0.0391663	-0.00235733	0.0556609	-0.304419	-0.0450933	-0.398968	0.177669	0.05028	-0.282927	-0.151456	-0.487609	0.157959	0.311163	-0.902009	-0.259604	0.343159	0.835372	-0.463818	-0.448381	-0.19153	-0.194922	1.47087	-0.929855	-0.825606	0.233774	-0.00604853	0.815012	1.42731	1.29981	0.304802
06f712d1-213a-4552-b9ba-ad3ccea7b893	32ee31cb-156d-4a95-a708-6271f7e2cbab	032f42b3-42da-4a6a-9b01-cdf540e1866c	iPSCORE_43_1	43	iPSC	5	13	iPSCORE_43_1_iPSC_C5	NA	TRUE	50040800	48956792	36891754	7553530	18.4005	76.9484	0.9808	0.0786345	0.236193	0.104182	0.113942	0.0708426	0.0961234	-0.0341543	-0.0546011	-0.0149617	-0.0670601	1.02395	-0.029305	-0.670958	-0.0326189	0.353975	1.47321	1.20426	-0.23398	-0.230061	0.234544	-1.76373	-1.19227	-1.02091	2.36369	1.4054	0.632311	1.62437	-1.72944	-0.701969	0.569938	-0.471664	1.05866
5d8bc45a-375d-4112-a02a-ad857279b12a	78d8c099-465b-412d-bf88-e7ae54366e34	03346cae-a4f3-4481-92ff-d76db0c82468	iPSCORE_116_1	116	iPSC	2	12	iPSCORE_116_1_iPSC_C2	NA	TRUE	58159390	56943286	43215780	7282162	13.1889	78.442	0.9902	-0.138905	-0.00802906	-0.143525	0.03649	-0.00109597	-0.128078	-0.0654201	0.0762662	-0.151438	0.422323	0.222989	-0.735046	0.190115	-0.183385	-0.238441	-1.5221	0.897763	0.147553	0.615426	0.680755	-0.135022	0.0804808	-0.862028	0.756341	0.188708	0.134706	-1.51541	-0.689588	0.426102	-0.837281	-1.15196	0.231114
f11f7316-7b87-4728-af47-caecb170c7e2	ff2a8240-307b-43ff-9d88-cf569d566780	05ad5e28-e51f-4fa2-8b8f-ff561125c549	iPSCORE_5_5	5	iPSC	3	15	iPSCORE_5_5_iPSC_C3	NA	FALSE	53518250	51703578	46212714	6357170	12.0822	80.6541	0.9874	0.106385	-0.123202	-0.09717	-0.0237771	0.0984846	0.115225	-0.294876	0.568745	-0.0140764	-0.254662	-0.250662	0.204351	0.701644	0.913973	0.252962	-0.844901	0.912193	1.31081	-0.483424	0.16119	-0.682252	-1.57114	-1.28583	1.82371	0.296097	-0.578003	-1.05276	1.24767	0.494328	-0.0768877	-0.594224	-0.817764
a7bd3a9d-ec37-4ed9-829f-8a45ca5bd1de	21921be9-74ea-4cea-8538-881677a98dea	060066b8-6fc6-4b00-b7c4-ae195f646f5e	iPSCORE_24_2	24	iPSC	4	12	iPSCORE_24_2_iPSC_C4	NA	FALSE	41201930	40417836	35391160	4656902	15.48	75.2067	0.9799	0.0091958	-0.040612	-0.175997	-0.174931	0.28855	-0.126801	0.00373548	-0.218173	0.0966547	-0.347494	0.295114	0.392628	-0.477213	1.25145	-1.13811	-0.326347	-0.419721	0.194583	-1.02808	-0.193446	-0.209765	1.8832	0.585077	-0.0998048	0.101801	-1.63141	-0.40351	0.677952	-0.452595	1.22998	0.553647	0.362942
84aa825c-d6da-48e0-ad5f-344c2b18a78c	4fc00735-6005-4e26-a5d9-3008c62aa632	0ad8c77c-4d4b-4bac-9f16-99c2ab84ee81	iPSCORE_34_1	34	iPSC	6	12	iPSCORE_34_1_iPSC_C6	NA	TRUE	49919720	48372724	41866224	6286270	11.415	83.0627	0.9724	-0.0290111	0.0194358	0.0875938	0.00270443	-0.195778	-0.00643851	0.0653149	-0.208908	0.280164	-0.385348	-0.408743	0.768644	-1.07997	0.426949	2.4677	0.664174	0.500517	2.15337	-0.304632	0.733206	0.439059	-0.771217	0.377183	-0.172519	0.203264	-1.22246	-0.23182	-0.743291	0.0154734	-2.61632	-0.129292	-0.279011
8f73bb61-025e-4cc7-bdf0-7526a631d639	e9d36266-b3e8-4034-a2ff-0ff940ae98dc	0bf3da28-3985-4c34-8197-5816fd73b588	iPSCORE_31_1	31	iPSC	5	24	iPSCORE_31_1_iPSC_C5	NA	FALSE	54060806	52432826	45482720	7103168	10.9708	83.8746	0.9868	0.0824106	-0.125082	0.0727638	0.0498489	-0.219474	-0.248703	-0.259365	0.26868	-0.0196416	0.800931	0.796201	-1.52113	-0.550028	1.19157	0.551791	-0.332101	-1.36555	0.376766	-0.430257	0.33069	2.02911	1.04755	-2.00077	0.412487	-0.418694	0.818669	0.971438	1.26907	0.287947	0.829986	-0.38541	-1.6012
f41568ae-8f0a-4ae5-b45e-c6dde74de351	4eb13614-67fd-45b7-b770-d94c80fc6815	0c0a6edd-427f-4882-acfd-d21456416649	iPSCORE_12_4	12	iPSC	4	12	iPSCORE_12_4_iPSC_C4	NA	FALSE	42341190	41183954	35349462	4786452	14.1518	78.7002	0.9819	0.0026705	-0.021587	0.103985	-0.0822688	0.18131	0.0546882	-0.0223668	-0.208063	-0.0243338	0.0505265	-0.378556	0.348061	0.358818	0.0558062	-0.351008	0.136637	0.128548	-0.796358	0.204175	-0.462364	0.0585421	-1.32901	-0.595938	0.153833	-0.0235999	0.0224208	0.388193	-0.414176	-0.084926	-0.733876	-1.01496	1.03149
cbd758ec-5d03-4d98-9d89-a458b6a3c9f5	ec1334b1-db5e-4842-affe-fb99dfe90328	0c24b869-9532-40cb-ad97-f579d1b1fa8e	iPSCORE_92_1	92	iPSC	6	12	iPSCORE_92_1_iPSC_C6	NA	TRUE	44297022	43127446	36379718	4881860	10.9616	82.9475	0.9857	5.48868e-05	-0.017591	-0.0738704	0.0591116	-0.0864697	0.193704	0.197153	0.118143	0.381674	0.0344211	0.38994	-0.685641	-0.481636	0.395768	0.487339	-1.03495	-0.375201	1.31458	-0.50511	-0.0819195	-0.432368	-0.0377019	0.714158	-0.533999	0.0579845	0.563441	0.255141	1.05345	-0.123248	0.375505	-0.0756521	0.218745
843775ea-87a8-4229-9028-4a001bc3803d	6f5d6ab9-9f5d-4023-9fd3-46d1f1557e50	0c6ef005-c904-49f1-9308-8169046c0fa2	iPSCORE_80_1	80	iPSC	1	12	iPSCORE_80_1_iPSC_C1	NA	TRUE	51877550	50312434	41626952	6177048	13.677	77.3251	0.9899	-0.147985	0.0902562	-0.0519382	-0.0882639	-0.231901	-0.265988	-0.0374552	0.0832863	-0.314507	0.0133977	-0.465256	0.986693	-0.105059	0.146658	2.50371	-0.296239	-0.635184	0.793036	0.233502	-0.373729	0.669525	-0.484023	0.238357	-0.635008	0.551463	0.267598	-0.599084	-0.62244	-1.61142	0.60203	-0.061814	0.123154
45c8234a-0cf0-4706-8dde-5f0cb7c38f3d	f9a0a04a-fe0d-4750-a60c-8653d4a048c4	10479353-d46d-478d-86f0-c6be025de81b	iPSCORE_3_1	3	iPSC	2	16	iPSCORE_3_1_iPSC_C2	NA	TRUE	60649546	58377686	46869088	8612108	14.9821	77.505	0.9825	0.0209059	0.151083	0.00314545	-0.033631	0.223773	0.0404166	-0.111998	-0.210725	0.294304	-0.0785869	-0.127844	-1.095	0.163757	0.91709	-0.0619456	-0.668309	-0.603555	1.23251	0.506506	-0.291696	0.645195	-0.615373	-0.386447	0.683944	0.0245321	0.108919	0.483045	0.424926	-0.131012	0.124675	0.264001	0.342378
9c9a5b94-60b2-4fa2-988b-60be7c7b1a25	13a6fc37-f9f3-4b1b-8e6d-340754b84dd0	10571d4e-c0e9-474b-80b6-75c59ebd1942	iPSCORE_87_1	87	iPSC	6	12	iPSCORE_87_1_iPSC_C6	NA	TRUE	54034994	52534100	44726620	7719720	10.6938	81.4786	0.9856	-0.0799609	0.10284	-0.132958	0.0267563	-0.0383522	0.208016	-0.138797	-0.377702	-0.274143	0.215569	-0.451655	0.531907	0.0217516	-0.725348	0.251245	-1.07129	-1.19485	-0.844086	-0.197075	-0.359537	0.263542	-0.638091	-0.556161	-1.33967	0.96547	1.38797	-0.392154	0.123771	0.435514	0.0198432	-0.0155406	0.310004
db7f93a1-760d-440d-9428-8572dc95a9e3	f4b0146d-7508-457f-a754-bb4042583c4b	10f10a94-511f-4538-9c0c-cbe5fdb14b6c	iPSCORE_73_1	73	iPSC	5	12	iPSCORE_73_1_iPSC_C5	NA	TRUE	50726678	49511336	34558216	5785144	18.3746	75.3675	0.9923	0.0393499	-0.0573511	0.0998859	-0.00126764	0.0124125	-0.0841626	-0.058992	0.189277	0.15439	0.469374	0.843294	-0.299733	1.04729	0.729657	0.303197	-0.410098	1.42188	-0.860884	0.706514	2.20262	0.332292	-0.937616	-0.787046	-2.0596	0.556164	-0.208477	1.51695	0.453348	-1.17136	0.0918196	0.31434	0.22963
36d16f69-733f-429c-b965-c2055637af9d	fe1673d4-b53e-453a-a06b-b04b9f1fe89e	1135e184-4a2c-4660-8241-9216f5651fe0	iPSCORE_95_1	95	iPSC	3	12	iPSCORE_95_1_iPSC_C3	NA	TRUE	41494672	40142290	34355430	4627046	13.3343	78.8491	0.9821	-0.0149108	-0.0884851	0.0125741	0.0565125	0.11518	-0.0790405	0.327873	0.228043	-0.295833	0.391166	0.140427	0.310312	0.72684	-1.79915	-0.291353	-0.255954	-2.60556	0.0215575	-0.0563634	-0.278539	-0.401266	-1.92014	-1.25459	-0.178352	0.230254	-1.41351	-0.385705	-0.243003	-1.38694	-0.897188	0.648811	0.0484251
2683848c-3d50-4732-9308-c6535e9fd880	5a150d58-df23-4b02-b708-c6594b180d14	11877e41-6c2d-44aa-8483-87955153e548	iPSCORE_5_1	5	iPSC	3	16	iPSCORE_5_1_iPSC_C3	NA	FALSE	56215694	54678376	48624932	7104654	12.8626	79.1668	0.9873	0.0921374	-0.0761044	-0.0849398	-0.0534215	0.0429371	0.0554546	-0.194191	0.645774	0.101687	-0.0972381	-0.251812	0.313259	0.212664	0.52351	-0.648417	-1.77207	1.08302	1.15824	0.138448	0.969634	-0.627997	-1.62142	-0.802437	0.660055	0.872898	-0.140139	-0.719179	1.37578	-0.359707	-0.858291	0.175658	-0.518484
d91ebed3-ec40-4349-8428-8a4eb1f938ff	985362a3-e536-4368-8996-2bc2db0d8fd5	11c5e9cc-f702-4c47-91fd-201346ab5a3c	iPSCORE_102_1	102	iPSC	1	12	iPSCORE_102_1_iPSC_C1	NA	TRUE	56820732	55490540	37012876	6445334	14.1419	79.8329	0.9762	-0.0385516	0.00488278	0.00348821	-0.0705417	-0.0674987	0.220874	0.136549	-0.291292	0.162447	0.0702832	-0.0908363	-0.43845	0.0801626	-1.14715	-0.0723249	0.323609	1.86752	-0.188995	0.786978	0.558575	0.377758	0.190505	-0.511435	0.192789	0.174284	0.796343	1.43944	1.35423	-0.432215	-0.212736	0.238864	-1.44524
722ba12d-f370-442c-bc32-4d9cfca4194a	cd674581-d304-4aeb-9df1-da9c2db3b435	135171af-3876-4422-a7f9-3d37d6fd67bf	iPSCORE_66_1	66	iPSC	2	13	iPSCORE_66_1_iPSC_C2	NA	TRUE	55517026	54618328	48414018	8046052	12.5847	80.6265	0.9912	0.115194	-0.0836826	-0.108558	-0.088203	-0.143031	-0.0211877	0.251747	-0.0441387	-0.078572	0.35728	0.324959	1.08703	-0.383701	0.381636	0.264412	0.736479	0.911641	1.77732	-0.483637	0.616233	0.483033	2.42426	-0.54067	1.56135	-0.555519	0.12101	-0.892487	-0.382796	-0.455632	1.14819	0.781323	0.385084
b6aa2c1b-f963-4365-b48a-3e8a56a60cf2	47219abc-812f-4675-9486-65e4d664658e	1593705e-30b4-4a9b-82a3-d5022a6dd6c1	iPSCORE_3_3	3	iPSC	2	15	iPSCORE_3_3_iPSC_C2	NA	TRUE	32425032	31475862	26119712	3207236	15.9123	76.6488	0.9787	0.0105965	0.0624734	0.0927281	0.0663018	0.124378	-0.0666182	0.160762	0.226575	0.194238	0.281379	0.121788	-0.746714	0.633155	-0.463448	0.100539	-1.22339	0.282059	0.986986	1.4257	-0.453194	2.08178	0.705768	-1.6296	1.82487	1.11477	-0.0234962	0.403922	0.79931	-0.454066	-1.26117	-0.878848	0.605281
1bb9f23d-e3fa-48f2-8c4e-129ff461403d	b0f5085e-34ab-478e-a4b8-1be9105884fa	168437ba-e29e-4439-a508-23d44075022e	iPSCORE_84_1	84	iPSC	1	12	iPSCORE_84_1_iPSC_C1	NA	TRUE	33568508	32609004	27744800	3176484	10.7491	81.7789	0.9948	0.00440939	-0.0527057	-0.0827012	0.0642182	0.0390259	-0.0424997	-0.0296057	-0.182066	0.220032	0.417746	-0.545932	0.231642	-0.767275	-0.816603	-0.191886	3.4834	-1.3249	-1.72724	1.54109	-0.924925	2.25402	-2.06412	-0.689597	-0.582366	-1.46773	1.15311	0.785525	1.68953	-0.583739	0.824552	0.197127	0.275544
f3c8b304-8c35-4cff-8b8a-5f5cebd5aa1d	ae757c28-7757-4a5e-9016-9d89dbf56499	17911abe-0893-4919-b45e-5df3d3fe63c8	iPSCORE_9_3	9	iPSC	2	14	iPSCORE_9_3_iPSC_C2	NA	FALSE	43618074	42654848	34067608	5757696	15.335	77.3199	0.9936	0.0831574	0.181449	-0.00126314	0.00230758	0.0928766	-0.195265	-0.0987687	-0.47859	0.19751	-0.211403	-0.815624	-0.759718	0.0731216	0.293429	0.143246	-0.654631	-0.0320919	0.283326	0.159934	-0.390697	-0.712938	-1.10263	-0.756171	0.484638	-1.58366	-1.27189	-0.0668841	0.969512	-1.01745	1.80173	0.91864	0.734219
aa6b223d-e444-44c4-8f7e-5a9f245a85a3	d56b0963-84e8-40c0-9be4-190a748d78fe	17e14381-d098-400d-a4c8-9e635a55293a	iPSCORE_15_3	15	iPSC	3	12	iPSCORE_15_3_iPSC_C3	NA	FALSE	52656312	51854718	35194816	6128454	16.5693	77.0801	0.9897	-0.0151868	-0.0564973	0.109177	-0.0152995	0.138205	0.0651771	-0.00376982	0.0172428	-0.484295	0.41479	-0.0563946	-0.0853166	0.786633	0.732507	0.0246965	0.228265	-0.0428805	1.20593	0.481852	1.1087	-0.916587	-0.15197	0.801981	0.739497	-1.52508	0.201398	0.715923	0.546634	-0.963695	-0.317541	0.203771	0.626729
01cccf19-7f07-47e1-8c4f-664f3e692bfe	e2736b0f-8ae7-40c4-9f5f-dbbd85765f43	1a3241a7-f60c-4b9a-a469-74833c36ebd3	iPSCORE_55_1	55	iPSC	6	13	iPSCORE_55_1_iPSC_C6	NA	TRUE	44936690	43860872	30619914	4488262	14.0201	79.1671	0.9876	0.0122	-0.0329316	-0.054496	0.105449	-0.143191	0.15339	0.38416	-0.0141066	-0.149444	0.31286	-0.465777	-0.159031	0.941986	0.106443	-0.655856	0.962932	0.479306	1.15254	-0.225332	-0.727455	1.06684	-1.43176	-0.14484	1.32795	0.809422	-1.54045	-0.0323058	-0.364976	0.743441	0.391858	0.231573	-0.543102
733a8234-30f0-4962-9d21-1f42b5978a8d	0ec2e578-5a25-45ab-87de-5927ebe0f8af	1a8bce86-bd08-4d39-9e63-9448e6326f29	iPSCORE_22_1	22	iPSC	3	12	iPSCORE_22_1_iPSC_C3	NA	TRUE	46863180	45583558	39912440	5652518	10.9901	83.1355	0.9806	-0.0430966	-0.0346151	-0.0805693	0.0592924	-0.1853	0.407708	0.209992	0.283637	-0.101469	-0.320721	-0.21886	-0.700873	-0.347623	0.512035	-0.143276	0.355739	0.961986	-1.84169	1.32119	-1.51472	-0.89164	0.118848	0.264752	-1.17295	-0.411675	-2.06477	-0.491749	-0.768871	-1.48209	0.0232392	0.11503	0.21309
a7596fd8-9197-4e76-a26b-e76bc7c8ff6a	397d0f20-b491-4964-a9a9-e1ebd87402dc	1ad9d96c-47dc-4c03-85b7-39e31a2b0550	iPSCORE_22_3	22	iPSC	2	12	iPSCORE_22_3_iPSC_C2	NA	TRUE	50080300	48509664	42168266	5851324	11.5733	82.4058	0.9911	-0.0594911	-0.0259235	0.055763	0.0727695	-0.261436	-0.259767	0.131726	-0.223381	-0.0205182	-0.415594	0.159019	0.882248	-0.0321848	0.514974	-0.152687	0.0957237	1.00473	0.361381	1.41091	-0.332751	-0.676443	-0.614999	0.978183	0.0779201	-0.131325	0.681134	1.00836	2.26911	0.120308	-1.08303	-0.973722	-0.142548
9f60b1fa-aacc-40b9-b1ed-32ffc9cc8853	40778eba-35ba-4377-b3a1-626b9a8f7a01	1c858ef3-c305-4c6e-a3ac-594e9b9b98b2	iPSCORE_17_2	17	iPSC	2	12	iPSCORE_17_2_iPSC_C2	NA	FALSE	52497502	50353088	43273444	6900598	12.9236	78.7614	0.9843	-0.0738209	0.0754392	-0.0630503	0.0208505	0.14559	-0.0500871	-0.095372	-0.486787	0.0354007	0.219183	-0.198418	-0.394364	-0.00891433	1.30184	-0.650738	1.02255	-1.27764	0.364318	-0.133804	-0.0634111	0.700072	-1.05118	0.652733	-0.94686	1.21317	-0.420039	-0.176988	-0.548756	0.411898	-0.0503656	-0.434551	-0.639794
c1c0ed22-b777-4799-826b-a610ad98cdf5	ee74dfab-5fc6-406c-9171-3556551519e3	1dd9eacc-e3d3-4d60-9dcb-60a17808cde9	iPSCORE_25_2	25	iPSC	9	12	iPSCORE_25_2_iPSC_C9	NA	TRUE	61536218	58598006	50342938	7915882	12.2445	80.9617	0.987	-0.071518	0.0179893	0.015008	0.0952435	-0.0365242	0.00717383	0.151291	-0.206697	-0.0209727	0.00748598	-0.107476	0.560749	-0.0985505	-0.141188	0.478662	-0.364856	0.258861	0.576136	1.04364	1.26149	-0.133828	0.241019	-0.32414	0.846606	0.76893	-0.0139232	-0.0117929	1.16171	1.03816	-0.561219	0.15084	-1.20536
df367b03-0754-4ef0-a42d-881ed32466d1	3784674a-9a9c-4fff-a3c6-c2fb7dc8897c	1e5b7098-f522-4a55-a698-2b6057844ab6	iPSCORE_2_10	2	iPSC	1	13	iPSCORE_2_10_iPSC_C1	NA	FALSE	63129562	61655712	39997036	6886000	14.7065	79.2776	0.988	-0.022811	-0.0671127	0.0480722	0.136125	0.114789	0.101133	-0.160227	-0.278482	-0.104706	0.363684	-0.427745	-0.593285	0.0713481	0.340633	0.619354	2.07207	2.41208	-0.733183	-0.445298	0.338075	0.61729	0.530098	-0.325403	-0.434367	0.186605	-1.2186	-0.0652443	0.0576341	-0.453707	-0.11034	1.17243	-0.485069
eb9cd395-ccf7-4b0c-a9cd-b48129992972	41b56a79-65a4-44d0-8f3e-86c7d6621fcb	1efcbc5a-723d-4d7d-90d7-82a3f231c5fa	iPSCORE_16_2	16	iPSC	2	16	iPSCORE_16_2_iPSC_C2	NA	FALSE	59297126	57247946	51234184	6784236	11.6917	81.5381	0.9869	0.116721	-0.182311	-0.155112	0.0203534	0.0395385	0.0175626	-0.270573	0.481557	0.0254763	0.0583627	-0.215617	0.290394	-0.249589	-0.542138	-0.09867	-0.913257	0.866804	-0.46204	-0.255466	0.933902	-1.74892	-0.274492	0.652425	0.467722	1.0704	-0.820465	-0.208379	-0.0813436	0.356154	-0.707531	0.192342	0.164672
302eff2d-9979-47ab-8583-042358e069bd	f3284741-0362-4f47-8ee8-191acf41d7ac	201da1fb-3779-4344-af69-6e3bf1c58261	iPSCORE_11_4	11	iPSC	4	12	iPSCORE_11_4_iPSC_C4	NA	FALSE	50345490	49105694	39689494	6111738	12.8887	80.0008	0.9851	-0.0548097	0.0351243	-0.00291444	-0.0686448	0.136288	0.168174	0.329436	0.258048	0.275582	0.0309205	-0.121075	0.172912	-0.654657	-0.517091	0.276349	0.790527	-1.26985	-0.546831	-0.584663	0.12098	0.282473	0.465293	-0.726788	-1.40201	1.60939	-0.157805	0.419197	1.31433	1.34082	0.511957	-1.12842	1.14925
4cf357ab-813c-4c84-bb33-d4f6233781ed	f21273d8-273d-44f3-88a7-a2db6893f10e	214ad59b-7245-4ca7-bf42-84cc2e09bbbe	iPSCORE_4_1	4	iPSC	12	12	iPSCORE_4_1_iPSC_C12	NA	FALSE	36225438	35411314	29912308	5176752	12.3223	81.1217	0.979	0.120256	-0.100883	-0.090768	-0.18206	0.0143047	0.193628	0.154638	-0.605651	0.0698389	-0.157936	0.193948	-0.299016	0.522306	-0.667769	0.320856	-0.715591	0.817411	0.761561	0.143379	1.57106	-0.659135	-0.314774	-0.790674	-1.06421	-0.318328	0.060763	1.70827	-1.55258	0.142055	0.378437	-0.94618	0.900033
d307baca-b3cb-4301-b74b-c9384f298206	3d135361-2fe1-4bbf-b410-4c8e40013343	21681dd8-da3c-47c9-904c-3b8a91b2c3eb	iPSCORE_3_2	3	iPSC	11	16	iPSCORE_3_2_iPSC_C11	NA	TRUE	56125662	54116806	45131148	7204334	12.2707	80.7256	0.9877	0.0489752	0.0210612	0.0199517	0.234375	0.0797614	-0.0422179	-0.207366	-0.059475	0.294958	0.0897827	-0.671142	-0.174649	0.61568	-0.194513	0.732392	-0.0581519	0.272254	0.188798	-1.74568	-0.903345	0.486348	0.430385	0.203692	-0.797184	0.464539	0.0431481	0.472363	0.00240711	-0.605281	-0.0802006	0.639964	0.898108
ce1926ab-0eec-49a6-9675-94562566fa94	2cd75846-7673-4868-b5fc-590879d0d3de	21f44f41-69ee-427c-933b-a0afdc16a0bf	iPSCORE_9_2	9	iPSC	1	13	iPSCORE_9_2_iPSC_C1	NA	FALSE	50448858	48835682	41328270	5792328	12.0685	80.8274	0.9862	-0.0950597	-0.0887998	0.00831674	0.169942	0.366853	0.0854088	0.114331	0.246676	-0.497978	-0.533517	0.310494	-0.0448399	0.368926	-0.294167	0.626242	-0.0970676	0.627751	0.714839	-0.548924	-0.864615	0.76796	0.225993	0.216946	1.09931	-0.194198	-0.846124	0.187946	-0.426798	-0.029454	-0.0683499	0.0298087	0.848911
94587d95-52a5-4618-8b7d-43aee48a3120	dcb92030-8ed3-4671-bf4a-88f83154e355	24a05048-39b7-4e5a-b4cc-2543d4186748	iPSCORE_14_2	14	iPSC	5	12	iPSCORE_14_2_iPSC_C5	NA	TRUE	54873718	53227388	44392064	6933348	17.1131	75.13	0.9914	-0.0613383	0.0153966	0.128125	-0.0357949	-0.0206318	-0.186857	0.309613	0.66058	0.105087	0.117684	-0.61975	0.265564	-0.956361	1.05116	-0.322837	0.244177	-0.864383	0.658963	1.33245	0.505192	-0.509239	0.279414	-0.299832	0.161677	0.43443	0.142426	-0.986828	0.338589	-0.424553	0.196581	-0.0748343	0.514988
6f12deaa-1c2e-4fc8-b28c-1be8dc6abe1f	802132a6-8e37-4574-ab5f-eb3869d59ba3	24b6d716-c623-4c33-bc31-f1a40452e9fc	iPSCORE_118_1	118	iPSC	11	12	iPSCORE_118_1_iPSC_C11	NA	TRUE	35323946	34434268	29169770	3157198	13.2965	79.9165	0.9984	-0.0566679	-0.137314	0.0971541	0.0679773	0.101504	-0.280341	0.0179993	0.114272	-0.234354	0.467575	0.724261	-0.122396	0.0111165	0.249504	-0.0530676	0.492277	0.970665	-0.537129	0.412064	0.331881	0.0823921	-1.11523	1.26945	1.67508	-0.477143	-0.395931	0.206992	0.220405	0.770261	-0.321231	0.00029659	1.01594
bea6f6af-2fd4-4ba5-8dee-28ba44b998dd	f008a0d9-f795-4f1a-88e3-bc7597dac9ea	26a78ad0-744c-4399-853f-4fd0fd2b7c14	iPSCORE_20_2	20	iPSC	2	12	iPSCORE_20_2_iPSC_C2	NA	TRUE	55580372	53821494	46380342	7070712	10.5299	83.5978	0.9802	-0.0333862	-0.0394739	-8.4862e-06	0.0175266	0.131503	0.343417	0.0300848	-0.112206	0.286962	-0.247035	-0.196712	-0.463447	-0.228618	-0.748315	1.26481	-0.875786	1.98657	-0.0428755	0.291478	0.00726785	0.666192	1.40457	-0.737818	0.273125	-0.774289	0.181531	0.461842	-0.330119	-0.316203	-0.610889	0.563858	-0.773231
f23055fd-5450-4806-a531-de5ef7939d60	9baa142a-c0b7-47c0-b3d3-1c9c1e0bf923	2756c53f-5446-4d96-b44b-1efbfda4dbf2	iPSCORE_7_1	7	iPSC	1	12	iPSCORE_7_1_iPSC_C1	NA	FALSE	38928544	38145924	33777898	5587948	14.5265	78.054	0.9887	0.0957064	0.0114183	-0.0123885	-0.235277	0.136287	0.172725	0.215879	-0.247797	-0.208196	0.243623	-0.337473	1.53178	-0.477364	0.980459	-1.73435	0.347437	-0.332844	0.166885	-0.309479	0.37171	0.366285	2.1236	0.802307	0.890143	0.0359208	-0.291116	-0.0858308	-0.104978	-1.28322	-0.264431	-2.12228	-0.481055
5093c812-a4da-47d2-a61e-cc4bb7609c4c	91bb182f-aeff-4340-aaf5-99b1d57ba5f9	27d69b74-d193-448c-91ac-2b7fb07a49ac	iPSCORE_86_1	86	iPSC	3	12	iPSCORE_86_1_iPSC_C3	NA	TRUE	41599634	40129418	34428690	4794906	12.8734	79.2438	0.9863	-0.0402765	-0.0816274	0.00266595	0.0822784	0.188558	-0.0878823	0.103697	0.190588	0.14216	0.639483	-0.0439898	0.197695	-0.256508	-0.0759121	0.873055	-0.704895	0.0912442	-1.29977	0.152782	0.326971	-0.680339	-0.593005	-0.519463	-0.790612	-0.501274	0.0948634	0.0177243	0.512193	-0.521916	0.756279	0.188696	0.715964
596ba552-15df-4cda-87c4-6cb161cbb88e	e165f4f3-5bf6-4464-a71d-e50459fcd9ed	28114ea7-018a-47bb-af34-32bcfbf1a233	iPSCORE_75_1	75	iPSC	3	12	iPSCORE_75_1_iPSC_C3	NA	TRUE	43182140	42257186	34462816	5085196	11.9777	81.6467	0.9818	0.0133168	0.0436934	0.16025	-0.0841647	0.0459827	0.359916	-0.0222094	-0.0726361	-0.0626797	0.497413	-0.603684	-0.0893323	-0.841792	-0.700075	-0.387568	-0.918436	-0.955792	0.703476	1.02256	-1.024	0.508925	0.893712	0.624475	-0.956147	0.422016	-0.30789	0.825849	0.797462	0.294623	-0.635569	-0.262628	-0.725723
59fc050c-55a4-45ab-abd6-77ed5b9a0035	9470045f-44bd-49d4-aa56-1839c5690f0f	2a81d225-42f6-43cf-904a-be64bf3fd2d7	iPSCORE_2_5	2	iPSC	7	14	iPSCORE_2_5_iPSC_C7	NA	FALSE	47535934	46324888	39561398	5871244	15.0699	76.7877	0.9884	-0.14454	0.0486674	-0.0703692	-0.0928133	0.2573	-0.0974827	-0.0643886	0.147839	0.428376	0.218025	0.252288	-0.0307556	-0.821211	0.951346	-0.0699265	0.187045	-0.831657	-0.121828	-0.460807	0.704057	-1.35895	-0.991967	1.93508	-1.12965	0.26732	0.828316	0.631541	0.209338	-0.238106	-0.634765	-0.619791	1.34896
64c4f67d-6918-45ac-87ff-d99d300875a3	84485bf5-76a3-4b4f-a742-78bb6a842fa0	2f43517b-1227-4943-86ba-54bea64723e3	iPSCORE_1_9	1	iPSC	3	13	iPSCORE_1_9_iPSC_C3	NA	TRUE	41127040	39953540	32518922	4713878	11.9564	82.6394	0.9845	0.00470352	0.0586329	0.0300887	0.16462	0.0120603	0.252104	0.111303	0.153593	0.215841	-0.51351	0.293935	0.354366	0.131482	-0.055513	-1.06834	-0.245835	-0.758689	0.833467	-1.13134	0.00344583	1.56948	0.23423	-0.779008	0.0571331	0.625224	0.865401	-0.213521	0.274055	-0.339677	0.0566993	-0.115209	0.102922
2ac88937-6b3a-4cb4-84f2-71f57831535a	001a6b85-bf54-4e81-b4f7-cff27a06e863	2f63f491-a9f2-4177-b2a1-c3d21ed9c247	iPSCORE_1_3	1	iPSC	5	12	iPSCORE_1_3_iPSC_C5	NA	TRUE	66506258	65310224	46285324	9232838	15.2811	78.3284	0.9846	0.113234	-0.0344652	0.102634	-0.216875	-0.106566	0.304743	-0.146652	-0.0630502	-0.146354	0.620951	-1.15989	-1.4815	0.166029	-0.208415	-0.538222	0.322263	-1.07751	1.58491	-1.97354	-0.904778	-1.07401	0.979131	-0.127338	-0.150321	0.363399	0.442673	0.0888973	-0.967195	0.253964	-0.395281	-1.5682	-0.165188
39affbed-5f53-4792-8607-18240c83e667	76d32291-025b-4f38-817e-1d7107d36509	2fdcaed0-53ec-419b-8779-6a826d8c10bb	iPSCORE_14_1	14	iPSC	3	12	iPSCORE_14_1_iPSC_C3	NA	FALSE	39681002	38849822	28159798	3848656	13.8089	79.3288	0.976	0.0188148	-0.0372905	0.0907723	-0.0924617	-0.0802765	-0.00121361	0.0960027	-0.208326	0.165482	0.326193	-0.673421	0.158901	0.261815	-0.347319	-1.15668	1.28737	2.0612	-0.562639	0.1106	0.88213	0.94723	-0.229962	0.51631	0.0308516	0.765332	1.2135	-0.692432	-0.789952	0.203874	0.0585772	0.00417958	-0.275319
9bd5cffa-bffe-4708-ba9f-6727ff300de7	3726a9a6-7b46-4554-b94c-c2dc17c4b860	3006e6ad-d831-474c-acbe-61ee4da37180	iPSCORE_65_1	65	iPSC	5	13	iPSCORE_65_1_iPSC_C5	NA	TRUE	55403790	53706482	42995792	7517564	12.1372	81.2502	0.9933	0.0539245	0.159832	-0.0155051	-0.00224251	0.0743245	0.112493	-0.111831	-0.385761	0.311498	0.0856659	-0.783238	-0.181361	-0.0907199	0.491023	-0.0904383	-1.22064	-0.465003	-0.430291	0.132123	-1.28345	-0.200071	-0.975841	-0.379468	0.314721	-0.0742114	-0.190448	0.149615	0.4248	-0.115768	0.841743	0.865867	0.84233
f19e1262-4aea-4573-bca9-b3e6c64b3926	86de87d1-013a-4315-b336-684b47630765	336ef507-cbf3-4f5b-b12a-3e1c99008866	iPSCORE_5_4	5	iPSC	6	15	iPSCORE_5_4_iPSC_C6	NA	TRUE	67219170	65430950	59061310	8857158	10.0707	83.7014	0.9831	0.15212	-0.174885	-0.160849	0.0409485	0.0902001	0.202559	-0.46204	0.386517	-0.123818	-0.271362	-0.905483	0.413072	-0.630575	-0.0258499	0.670096	-0.155963	0.749232	-0.982706	-0.133602	-0.00568996	-0.820419	0.810934	0.229878	0.177207	0.750832	-0.964207	0.517807	-1.2671	0.8379	-0.821847	-0.531736	-0.65133
81c853db-87f9-40bb-a372-148bb63c23eb	e5ec2976-7055-4179-b9a1-411c5019dbf2	35bdd022-52cd-43e0-a658-3ea802787462	iPSCORE_100_1	100	iPSC	1	12	iPSCORE_100_1_iPSC_C1	NA	TRUE	54346334	53250408	36360294	6203212	13.1334	80.8155	0.9985	0.0351145	-0.0192918	-0.101471	0.0285493	-0.230346	0.244765	0.236544	-0.148374	0.0781706	-0.0355063	-0.0708066	-0.748842	-0.419595	0.308594	-0.296526	-0.00458792	-0.461166	0.804652	-0.403026	0.674211	-0.584344	-0.554622	1.09471	-0.701374	0.22734	0.0352683	1.9237	0.318692	-0.786608	1.16824	0.273285	-0.260867
cef2afa5-e5e4-4d39-9f27-89d6b11f3809	7d8960f9-cc83-4d6e-b370-bd7ff712b035	36e99817-83e7-4dba-8e15-61f1184ab62d	iPSCORE_58_1	58	iPSC	6	12	iPSCORE_58_1_iPSC_C6	NA	TRUE	44527056	43351616	36501878	5221060	11.855	81.3577	0.9661	0.0395683	-0.0459852	0.0311384	-0.00861917	-0.0717306	0.00971783	0.150758	-0.32982	0.112025	0.110467	-0.159731	0.651995	0.497876	0.0362082	-0.226988	-0.513295	0.252345	-1.05388	1.1677	0.105065	0.627562	0.989543	-0.452237	0.696972	0.267097	0.43999	-0.0556755	-1.77718	0.502034	0.0654293	0.720384	-1.22374
331f9a4a-7143-497b-a0fd-16863c82585a	2a44f533-ac1f-45ba-b02a-d699878dbac4	3b6632a5-1006-45f8-9865-d38221294831	iPSCORE_1_12	1	iPSC	4	13	iPSCORE_1_12_iPSC_C4	NA	TRUE	51621840	50901822	40758430	7221748	12.376	83.1893	0.9895	-0.123121	0.139656	-0.0161251	-0.268915	-0.344037	0.359085	-0.270477	0.978061	0.0882132	-0.0461008	0.756126	0.124437	1.98288	-0.318456	0.969228	0.854545	-0.704476	-2.26194	-0.901645	-0.339063	1.36877	1.55253	-0.828954	0.456823	-2.4508	-1.41301	1.90621	-0.425288	-0.251534	0.925734	0.0900052	1.92034
3fcd7e6b-e45d-40d1-af5e-15934c75cca0	52b5b09b-c63a-4952-84cf-95dd7200be39	3bc3e7ee-9130-4da5-b8f1-52d38bfc3c70	iPSCORE_3_7	3	iPSC	7	14	iPSCORE_3_7_iPSC_C7	NA	TRUE	44011818	42783494	33034450	4862898	13.5877	80.9507	0.9866	0.0177772	-0.0555659	0.125328	-0.102483	-0.00895638	0.0930229	0.0226455	-0.0460187	-0.0158304	-0.891893	-0.0204668	0.264097	-1.11087	-0.0354075	3.10143	0.382014	0.125457	1.47425	-1.3929	0.293499	0.584581	-1.34285	0.319039	-0.164514	0.13712	-0.559777	-1.49697	-1.36718	-1.63256	-0.556211	-0.485351	-0.00149468
083eedd6-c1a9-4423-94e2-60ddf39db242	c9867c9b-fc41-4cfd-9020-3e6d6a46dc7b	3c877e16-9fae-44d8-9e8c-7e221103858b	iPSCORE_68_1	68	iPSC	2	12	iPSCORE_68_1_iPSC_C2	NA	TRUE	51312904	49294734	37669028	8012938	9.407	84.1148	0.9766	-0.257949	0.0955009	0.0599662	0.184871	-0.099572	-0.417395	-0.245064	0.52946	-0.380318	0.137489	0.591004	1.87795	-1.92163	-1.57557	-2.99571	-1.23889	2.78306	3.22676	-2.27875	-0.292873	1.58458	-1.42871	-1.5088	-3.0324	-3.93445	-1.58214	1.75153	-1.77032	0.989399	1.45375	-2.69036	-1.89266
8970cb51-6233-40f2-badb-e232d560d8ed	5f2bdcd2-0331-4c6c-95eb-3e20cd001515	3e2e847a-c384-459a-b6ef-43d18d2af12d	iPSCORE_21_1	21	iPSC	6	13	iPSCORE_21_1_iPSC_C6	NA	FALSE	39600588	38602036	34280298	6140540	17.5454	75.0055	0.9879	0.225281	0.0190474	-0.129899	-0.0621681	-0.0895843	-0.287574	0.0272032	-0.258513	0.0242106	-0.195964	0.263315	0.469144	-0.426495	-0.693279	-0.202369	2.71927	-0.334136	0.212238	1.85653	-1.47794	2.21232	0.305176	-0.363167	-0.195075	0.446846	-0.157764	0.931871	-0.0637546	-0.377672	-0.437522	0.41367	0.422086
8c451c9e-81bf-434e-ac8f-24334ce329fc	6ba71f9a-4a59-46f8-a65a-1d535ddb3693	40862b64-d0c1-451c-8c63-1d577665626a	iPSCORE_28_2	28	iPSC	2	12	iPSCORE_28_2_iPSC_C2	NA	TRUE	52141816	50083158	41978432	6275460	12.283	80.2756	0.9826	-0.0845309	-0.00267404	-0.119812	-0.0087147	-0.0184521	-0.0785639	-0.0518311	-0.0969376	0.147465	0.395368	0.613543	-0.601288	-0.137613	-0.846266	-0.0683184	-1.60453	-0.31216	0.3205	0.594092	0.029712	0.235945	0.579709	0.00414451	0.356013	1.29522	-0.187556	-0.248194	-0.504056	0.483703	-1.44792	0.23343	-0.0614091
dad848aa-9b8e-4345-8ec2-f484dea158fc	3ff1ec68-6cb9-4f9f-b2c8-5f318be79163	416e2905-329b-44ed-bb02-8a3b1ed6847e	iPSCORE_99_1	99	iPSC	4	12	iPSCORE_99_1_iPSC_C4	NA	TRUE	40180770	39330710	32420428	3782650	12.6379	79.6197	0.9926	-0.079873	-0.0428127	0.0698984	-0.00297373	0.320361	0.0836801	0.10923	0.18168	-0.16305	-0.0249452	-0.370987	-0.107768	-0.744228	-0.242608	0.0586625	-0.633233	0.0364061	-0.2068	0.552954	-0.984435	0.674795	-0.234885	1.17274	0.301859	-0.280138	-0.92373	-0.117967	0.723403	-1.28245	0.913837	-0.104157	0.0865588
e1d7ec3b-850d-4f51-9677-5669a5a80a07	90657981-484d-444a-9b2b-9b479f84c8c6	42e4583a-b1bc-4cc3-85d7-68662433b345	iPSCORE_29_1	29	iPSC	4	12	iPSCORE_29_1_iPSC_C4	NA	FALSE	46639724	45386288	38997656	5483186	12.7506	80.6496	0.9766	-0.0120948	-0.0305877	-0.0490805	-0.00268022	-0.265803	0.070926	0.313905	0.171834	0.0440957	-0.00660809	-0.485718	-0.000417026	-0.52402	0.37347	-0.191063	-0.246634	-0.454737	-1.6224	0.0182355	-1.17925	-1.15488	0.083539	0.313171	-0.825061	0.359701	-1.24725	-0.0503451	-0.711677	-1.45504	-0.596596	-0.407277	-0.599698
2c2ff9ff-8464-432a-9de2-817ae7c5e838	a9165cd1-9d84-442a-bff1-1b13154a3fd9	44e11fbd-e240-45eb-82da-ca08cf26950d	iPSCORE_6_4	6	iPSC	3	12	iPSCORE_6_4_iPSC_C3	NA	FALSE	58698924	57240792	46261958	7138016	15.3602	77.5835	0.9899	-0.0370197	0.0159304	0.136659	0.0556526	0.00586593	-0.31101	0.163352	0.179246	0.354855	0.524747	-0.259179	0.685317	1.00442	-0.390602	-0.650427	0.687193	-0.286225	-0.241468	0.340482	0.20187	-0.900934	1.14752	0.82635	0.394968	0.250091	0.266607	-1.66589	-0.228963	-0.819066	-0.0248718	-1.05756	-0.69621
33297052-9bcb-41c9-b101-6a00c7c00c8f	55361e01-3620-4fa0-80f8-509a365ca645	4682919e-4283-4da6-8dc4-2f051889b661	iPSCORE_4_2	4	iPSC	5	12	iPSCORE_4_2_iPSC_C5	NA	FALSE	65304630	63609768	52322762	10004454	14.2806	78.2123	0.9864	-0.129897	0.0433498	-0.0849283	-0.0444566	0.0551623	-0.062461	-0.112637	-0.352556	-0.30477	-0.226171	-0.26009	0.481978	-0.264232	0.435651	0.0351531	1.67982	0.125114	0.522014	-0.213617	0.520492	-2.16768	0.779722	-1.43531	-0.862989	0.601279	-0.00166141	0.687645	1.21087	0.606872	-1.21059	-0.930057	0.828103
648bc553-4cd5-4941-8c1b-16cd689514d7	4c3357d4-6638-4de5-aeee-797a2614814c	46f471f8-8860-428a-8880-74e0fe670b17	iPSCORE_14_3	14	iPSC	2	12	iPSCORE_14_3_iPSC_C2	NA	FALSE	45166098	43323014	35456132	5399734	14.5379	77.6947	0.9817	-0.0413584	0.00448167	0.017195	-0.140976	0.173129	-0.230595	-0.0281443	-0.217299	0.502673	0.0174136	0.139354	-0.217782	0.240748	1.29102	-1.10769	0.196039	-0.699233	0.806592	0.242989	-0.720092	-0.267511	-0.157487	-0.681723	0.537837	-0.853031	-0.724769	-0.495625	-1.27874	1.82403	-0.380193	1.1214	-1.16242
6433b573-96a0-4e96-9c7e-551e01ed9eac	35743bc4-9352-4bc9-8c3a-43a4cc2cef27	49e6ade9-4681-4533-9665-39362a71f43a	iPSCORE_10_4	10	iPSC	3	13	iPSCORE_10_4_iPSC_C3	NA	FALSE	48684290	47527100	40178640	6724168	14.6002	78.9114	0.9878	0.196798	0.098184	-0.06869	0.00302056	0.113979	0.0990276	0.0202674	0.226261	-0.45986	0.624551	0.264324	0.141979	0.135946	0.891174	1.29828	-0.0408488	0.603701	-0.211866	-0.262842	-1.09127	1.1892	0.487161	0.711758	-0.18724	0.284927	0.0121267	-0.26244	0.511685	0.0141508	0.435899	0.730498	0.122474
22d8492e-6461-432a-9c58-73d0da5cca20	38a14b37-c328-415f-a530-b0187731578e	4bacc6e7-f7ae-4ce4-b65b-96482fd163fe	iPSCORE_46_1	46	iPSC	5	12	iPSCORE_46_1_iPSC_C5	NA	TRUE	64555612	63297114	54161952	8725914	11.1763	82.0492	0.9814	0.0234566	-0.0359412	-0.0467259	0.129655	0.0160966	-0.0631084	0.0354294	-0.324853	0.115256	-0.217134	0.0826451	0.783029	0.647698	-0.793498	0.230116	-0.51119	-0.427431	0.000143378	-0.281865	-0.792643	-1.00978	1.11758	0.814939	-0.172128	-0.071189	-0.395884	-0.529419	-0.316796	-0.513485	1.28539	-0.18895	-0.315386
b3cc2866-5e83-4532-a19a-7e8fbf206f1c	0f518720-9d4b-4985-a620-edb44511dce9	4d7c824b-1b6b-40d7-a48f-f0635aebc459	iPSCORE_9_4	9	iPSC	3	13	iPSCORE_9_4_iPSC_C3	NA	FALSE	53310514	51929854	42694968	6326170	13.4715	78.9235	0.9815	-0.0219957	0.0111223	0.1886	-0.0988613	0.016609	-0.23062	-0.0209442	0.00694532	0.144675	-1.08275	-0.562045	0.0986659	0.783835	0.0490828	-0.744251	-0.673953	0.0186443	-0.367281	0.180596	-0.765303	0.442248	-0.0625479	-0.232679	0.358544	-0.229728	0.907741	-0.296306	-0.287485	-1.5848	0.517737	0.319284	0.697105
604dadab-77cb-4b3b-8978-779d26fde054	5c3726d3-ef81-4b44-981d-d75590fc0200	4dea55b7-22ec-4274-9813-81eaa4f382e0	iPSCORE_1_13	1	iPSC	5	12	iPSCORE_1_13_iPSC_C5	NA	TRUE	31010806	30111466	24038076	2943068	11.7085	82.7284	0.9768	-0.146815	0.127643	-0.0362208	0.0940663	-0.0895029	0.1495	-0.262844	0.131779	-0.202064	0.0395926	0.380169	-0.0794429	0.89292	0.317248	-0.579978	-0.0649252	-0.580198	0.0321524	1.54726	0.10382	0.6745	0.741222	-0.629756	0.338519	0.022833	0.155789	-1.51478	0.213369	-1.22015	-0.674512	-1.67341	0.733536
7a54cb66-8dc1-4f3e-9061-a593a8071b20	669ecb4f-1a27-4f0d-aa78-79ec87085f1e	4f2a904d-793c-4db7-b1da-39d1aaeb1d01	iPSCORE_19_2	19	iPSC	7	12	iPSCORE_19_2_iPSC_C7	NA	FALSE	56536090	54836612	46023672	7406370	12.9331	81.3768	0.9852	0.00495975	0.0275893	0.028804	-0.0184958	-0.179807	0.109091	0.289885	0.153094	0.529446	0.393635	-0.497746	0.00925299	-1.71908	0.840817	0.173136	0.0980504	-0.339832	-0.440653	-1.24993	0.918175	-0.0929863	0.0245334	0.395348	-0.365122	0.753537	-0.849936	-1.11336	0.58114	0.532495	0.324636	-0.183662	-0.78524
678225d0-6c79-48e9-a4c2-c76395243a85	99dc8247-0416-44c2-854d-a2e31066a75b	508fb6c5-c9d5-4881-9638-cd4bd04d822f	iPSCORE_25_1	25	iPSC	6	12	iPSCORE_25_1_iPSC_C6	NA	FALSE	48583244	46915502	40738906	5798184	12.3488	81.2095	0.9906	-0.0983266	0.00670599	0.0862133	0.014625	-0.0425985	0.00609137	0.165896	-0.106101	-0.180801	0.209348	-0.393994	-0.0670414	-0.727338	-0.937569	-0.613481	0.139056	0.604409	0.0492834	2.3053	-0.0599378	0.15919	1.0408	1.15623	0.529278	0.829784	-0.489241	-0.457831	-0.236027	-0.0200028	-0.696799	0.759813	-0.456336
1aa9a626-66b9-45cc-a7d3-7f40062f917d	d2eb8896-4bcc-498a-ac67-dae683faf475	50d9dcf3-cbdd-436f-bbf8-fcbb920d23e0	iPSCORE_77_1	77	iPSC	2	12	iPSCORE_77_1_iPSC_C2	NA	TRUE	55195772	52855320	44405460	6952580	13.7683	80.5192	0.9891	0.0557412	-0.0655648	0.108738	-0.0714234	-0.11722	-0.0170177	0.0167282	-0.175127	0.343933	0.587999	0.416374	-0.108092	-0.745573	-0.459785	0.570006	-0.283355	0.212963	-0.723296	0.272045	0.722102	0.603229	-0.632215	-0.1789	-0.56272	0.530618	0.66154	-0.657743	-0.156266	1.29932	-0.00618509	0.511059	0.4647
f9f06a31-e013-4186-9a80-921defb257a8	e43a3890-9e6d-4247-b0bd-fb8a4bae9692	51a148a3-e5ec-4957-9142-3476f8626f54	iPSCORE_39_2	39	iPSC	7	13	iPSCORE_39_2_iPSC_C7	NA	TRUE	49377108	48240984	40256742	5965178	12.4743	81.3099	0.9944	0.0013947	0.0182688	0.00835622	0.0654381	-0.0586748	0.0535482	-0.0547538	-0.254733	0.155517	-0.652257	-0.852496	0.421822	-0.348471	0.579233	-0.232091	0.264979	0.540119	-1.07521	-0.742981	1.16473	-0.155665	1.53888	-0.747851	-1.21882	0.604595	-0.660012	-0.842806	0.857548	-0.444914	0.337872	0.824176	-0.400877
bf2f9e3e-b786-4b40-83e5-51d9b32915bd	89402c76-83c6-458c-a2d6-661d51971072	52bea4e8-baff-49b0-9ab0-fee9b9c527aa	iPSCORE_41_2	41	iPSC	6	12	iPSCORE_41_2_iPSC_C6	NA	TRUE	59457592	57672654	46402820	7778150	13.219	78.4093	0.9831	-0.142523	0.0809629	-0.143437	-0.0835273	-0.106058	0.0381539	-0.141604	-0.0605816	-0.489433	0.221738	-0.263444	0.153315	0.493351	1.2747	0.329096	0.348663	-0.663822	-0.673916	0.325744	0.0240068	0.277958	0.348126	-1.5756	0.551557	0.199913	1.97353	-0.124091	0.774791	0.844667	-0.432908	-0.346481	-1.80175
4ebf16ec-bcdb-47f3-aefe-5e14cd1735d5	251a999a-05dd-4ad8-a530-c188ecc5b795	5482a5d3-6f16-483b-9c14-ca2f838d6af9	iPSCORE_18_3	18	iPSC	3	12	iPSCORE_18_3_iPSC_C3	NA	FALSE	64107504	62616074	49183448	8187256	13.9062	78.1609	0.9902	-0.0563523	-0.0518187	-0.0322337	0.152661	0.14822	0.00737878	0.209218	0.157163	-0.216026	-0.755426	-0.0770458	0.136707	0.248997	0.372069	0.00352057	0.76718	-0.576575	0.724606	0.389134	0.489423	0.779142	0.872323	-1.74431	0.842758	-0.769469	1.67293	-0.426111	-0.614902	1.53604	0.202816	0.202102	1.40917
b791b90d-d89a-4813-8f42-396e5381ee23	4a1becf2-f540-4a14-99a2-41aa3205bd81	55396f13-62ff-44de-833b-05fde4ad97c6	iPSCORE_31_2	31	iPSC	1	24	iPSCORE_31_2_iPSC_C1	NA	TRUE	54471238	52865648	44211132	7277494	14.3832	79.8424	0.9818	0.0193617	-0.0351717	0.144563	0.00177184	0.0232882	-0.016259	-0.0081943	0.295216	0.0503277	0.767023	0.412731	-0.276528	-0.108219	1.01493	0.260017	-0.616466	-1.15893	1.30734	0.521246	0.805108	0.0137883	1.27816	-0.591688	-0.321097	-1.22666	0.00960903	-0.687504	0.167241	0.298402	0.143294	0.0552723	-0.763102
1fcdc9be-8168-4f0e-b9c9-47d97bb6046d	a5b3835e-ee57-43cc-ab9b-7bbafdd54284	555ff1f2-5c5f-4490-a1f9-79fe8c416a36	iPSCORE_29_2	29	iPSC	5	13	iPSCORE_29_2_iPSC_C5	NA	TRUE	65484222	63575608	53844612	12979812	18.4191	75.9463	0.9753	0.259662	0.211179	-0.078265	-0.0179175	0.0393372	-0.178883	0.286143	0.116499	-0.176176	-0.163592	0.497375	-0.215669	0.319619	-1.55459	0.54035	0.174346	0.468397	-1.46518	-0.996592	-0.19229	0.390298	0.123431	0.675319	-1.06266	-1.51279	-0.181965	-1.03006	0.283748	0.740164	-0.885667	-0.997823	-1.33294
9135588e-9a8e-4b15-b605-13e7ebd485bf	e38d6f13-de78-4cd9-b7ce-d0c6233e08a0	5595871f-2997-41d2-b749-6ad518e89bd4	iPSCORE_13_2	13	iPSC	4	13	iPSCORE_13_2_iPSC_C4	NA	TRUE	60062342	57825968	47789672	7152874	13.4149	79.858	0.9775	-0.00347765	-0.106684	0.129357	-0.100922	-0.0285778	-0.108919	-0.0574873	-0.00776292	-0.335548	-0.556283	0.115367	-0.310771	-0.286325	-0.0197855	0.0064172	-0.514444	0.242615	-1.32924	0.714084	0.303141	0.692204	-0.587985	0.260052	-0.126303	0.478201	0.687102	0.154163	-0.453996	0.762718	-0.198623	-0.119821	-1.19635
5d337abb-234b-45b8-a4a5-e077a15861e6	7a7fc847-23e6-4eb9-9a13-0c64b52ad6d3	56985981-366b-4b13-b7b2-b66679d91462	iPSCORE_39_1	39	iPSC	2	12	iPSCORE_39_1_iPSC_C2	NA	FALSE	42007778	40524304	33875756	4501946	14.0206	79.6377	0.9939	-0.114749	-0.0495784	0.0565168	0.0739017	-0.194173	-0.0600345	0.30723	0.416351	-0.427317	-0.569633	-0.468757	-0.74861	-0.379493	1.2048	-0.361883	0.781686	0.838439	-1.5174	0.639246	0.829463	0.159087	0.0318208	0.938648	0.0504166	0.466885	-1.56187	-0.437391	-1.21122	-0.652585	-0.529056	-0.409465	1.09359
3bf201fc-d713-43bc-bdfc-8e5fbfe22926	428c15bd-f79e-427c-b57b-591518885437	56f0f073-725f-4cec-b8cb-db6ad0dc2ac0	iPSCORE_8_3	8	iPSC	4	13	iPSCORE_8_3_iPSC_C4	NA	FALSE	42576114	41342996	33865596	5484244	11.3947	85.1167	0.9889	-0.100584	0.0935431	-0.00525192	0.10426	0.0256154	0.381292	-0.202725	0.0942111	0.00732027	-0.344408	1.46147	-0.837088	0.279045	0.185034	-0.0269893	1.33459	0.0891312	0.143464	0.33604	0.147246	1.52191	0.781298	1.58447	-0.64559	0.511891	0.952569	-1.11484	0.203791	-1.15158	0.0879471	-0.360832	-0.523876
a583055b-f58f-458f-aca0-8f4d63b921c1	bc4ae105-e788-4ad1-be71-03d88e34124d	57509a24-7c80-4ad6-ba31-3cd930a3f39d	iPSCORE_26_2	26	iPSC	22	12	iPSCORE_26_2_iPSC_C22	NA	TRUE	52943630	51381522	41689132	6341534	13.0389	79.743	0.9797	-0.0142302	-0.0287862	0.0104993	0.0810175	0.230543	-0.00514545	0.084053	0.0323738	-0.163375	0.600392	0.11273	0.344121	1.73726	-0.577969	0.181286	1.30555	0.174126	0.706843	-0.664948	0.343329	-0.409879	0.238016	0.14618	-0.27919	1.40831	-1.3096	0.412036	0.553491	-1.56834	0.160554	0.74655	-1.33661
ddd51b49-3542-4bb6-ab6f-1ca3e2293258	b935bb67-7173-48d2-a52d-e04852feb9e8	57da1c1f-303e-44db-9111-0f071ecda263	iPSCORE_27_1	27	iPSC	3	13	iPSCORE_27_1_iPSC_C3	NA	TRUE	54360602	52864388	44857390	7294884	12.8086	81.2429	0.9908	-0.0136295	-0.00902944	0.0627012	-0.114485	0.0619914	0.222759	0.0971621	0.0110486	0.251823	-0.64781	0.3076	0.811298	-0.875291	-0.223321	1.80984	-0.76991	-1.16275	-0.317479	-0.275244	-0.344733	-0.0606034	-1.30987	-1.36589	-0.0153686	-0.410049	0.794435	0.161559	0.857747	-0.518339	-1.2305	-0.314513	-0.12836
3ee89a41-4662-4b06-94f6-33103b39c37b	f7bc631e-d073-4df3-bbdb-f98c74c36fd5	59ba8d64-a92b-4ae2-bcb4-847de2fdf1dd	iPSCORE_17_3	17	iPSC	13	12	iPSCORE_17_3_iPSC_C13	NA	TRUE	73050138	70998414	48408758	9168758	13.8715	80.5823	0.9823	-0.00164862	-0.0388705	0.132534	0.114621	-0.0575959	0.0017867	-0.122836	-0.343104	-0.0550012	0.350346	0.0523116	0.210317	-0.0244863	-0.639304	0.38542	-0.0347167	0.119288	0.147579	0.878166	1.1259	-0.842025	0.466749	0.796922	-0.0460732	-1.08925	-0.0384544	-0.320072	-0.554629	0.528997	-0.577052	0.946523	0.526578
c93519aa-0532-462b-9685-b150e32782e9	8316c9af-4692-4a44-bc7e-1c79a6d98fd4	59e0a3fd-3a78-4af5-b300-bd6f9d4f440f	iPSCORE_44_1	44	iPSC	12	15	iPSCORE_44_1_iPSC_C12	NA	TRUE	43515530	42414130	36098216	5306592	15.2713	77.2717	0.9812	-0.0570104	-0.0107614	0.0530803	-0.153789	-0.0607615	-0.474572	0.0269617	0.387461	0.287943	-0.75191	-0.0491381	-0.237552	1.22344	1.0477	0.378893	0.731692	-0.10866	2.2876	0.764436	-1.99155	-0.554998	0.642521	-1.2854	-1.38163	1.27465	-1.93923	0.931384	0.371467	0.212437	0.0994695	0.336635	-0.477705
3b1d4ea6-0f3c-424e-92d2-f1ab394a84f8	102831d4-9fb5-460d-8b60-ef9978789891	5b35b6c2-5f67-48b5-9916-49152b404105	iPSCORE_19_3	19	iPSC	3	12	iPSCORE_19_3_iPSC_C3	NA	TRUE	61226584	58953416	48948886	7910022	10.8265	82.9401	0.9855	-0.0459764	-0.0509432	0.0108732	0.0560332	0.0215191	0.176687	0.145358	0.093824	0.0239057	-0.0583972	-0.1068	0.0425715	-0.094269	0.150672	0.235876	0.328449	1.3096	-0.510746	-0.378013	0.0416014	0.538003	-0.841428	1.52635	0.427494	-0.104288	0.315977	-1.24469	-0.168866	1.86024	1.17488	0.87066	-1.01298
38b6cc3f-5c22-4f32-ab1a-b8c1d9232799	ccd5d306-6ed1-4515-acd1-1be1d9f2a49a	5b8ca416-c75e-4341-b160-3b9be09f6ef5	iPSCORE_2_11	2	iPSC	2	12	iPSCORE_2_11_iPSC_C2	NA	FALSE	65493574	63829352	55252566	8385246	13.0114	79.981	0.98	0.0256684	-0.0447604	0.018654	-0.0334606	0.138141	-0.0392607	-0.0134001	0.0393445	0.430313	-0.449369	0.29928	0.165573	0.538958	1.01256	-0.0777707	-1.28632	-0.705146	-1.32147	-0.903518	-0.574488	-0.176853	-0.066687	0.478902	-1.84539	-0.334102	0.171607	0.226666	-1.19419	-0.944895	-0.145811	-0.064772	0.0640485
c9c94190-3d6a-45a7-a7aa-f6dc68d1bf5a	8a165266-ff00-46cf-986a-f6bbf639db23	5bdb8207-56ec-4f2e-add3-3ce3fbd4b1e0	iPSCORE_9_1	9	iPSC	6	13	iPSCORE_9_1_iPSC_C6	NA	TRUE	59848454	58122564	48975612	8654336	15.1178	77.4795	0.9786	-0.0419517	-0.0585018	0.0600318	-0.00662471	0.186534	0.0221325	0.210154	0.163949	-0.562821	-0.033422	-0.0445358	0.406655	-0.00296652	0.399659	-0.249642	-0.130249	-0.695516	0.755003	1.45277	0.291119	0.525292	0.411192	-0.315147	0.83807	0.241185	-0.266136	0.013257	-0.633749	1.99725	0.13918	0.49065	0.444757
a0f3cb0e-8712-476c-8560-346c98044b19	8e9428cd-bcf7-433c-a22b-113deabc4afe	5d86bbdd-4854-449f-b99d-0d04d0ce4ee8	iPSCORE_1_2	1	iPSC	3	12	iPSCORE_1_2_iPSC_C3	NA	TRUE	50331466	49070206	41796474	6214426	12.2767	81.8029	0.989	-0.0100398	-0.0731274	0.18029	-0.0602463	-0.024532	-0.0346923	-0.217276	-0.0468352	-0.651887	-0.182243	-0.313872	-0.502233	-0.42847	-0.478686	-0.819945	0.676237	-0.805721	0.0389402	-1.43238	-0.523549	-1.84932	1.03103	1.08588	-0.840515	-0.216456	0.347006	-0.575405	1.71221	-0.0586821	0.570762	0.71417	0.326709
e19f4f11-1cb5-4a77-b8a0-927a6534cea3	835b18e3-0277-4db9-b52d-cd3d4aa1397e	5eefb852-e78f-4acb-b19e-5220cf41693a	iPSCORE_1_10	1	iPSC	1	12	iPSCORE_1_10_iPSC_C1	NA	TRUE	41841364	40979844	30697956	5044052	15.0515	78.6395	0.9858	0.0544575	-0.140508	0.0597427	-0.261668	0.00512597	-0.137903	0.211249	-0.197986	-0.104581	-0.0386626	0.107391	-0.463351	1.48055	-2.80265	-1.09474	1.65222	-0.199788	1.042	-1.93259	-0.0948111	-1.44521	-1.62024	-0.572505	-0.819276	0.647329	0.642288	-1.32118	-0.537043	-0.676528	-0.0223489	0.222799	-0.984056
6cf2892e-eb27-4709-afa5-9ff985a976a4	4f63a2f0-b270-48f8-8603-38d0de2bec74	5f5c5255-f41b-46eb-a9bd-7130515e3efc	iPSCORE_104_1	104	iPSC	1	15	iPSCORE_104_1_iPSC_C1	NA	TRUE	71061354	69360740	62138418	9963842	12.7348	79.8207	0.9884	0.11218	-0.139114	-0.141039	0.014855	-0.028563	-0.0584558	-0.451079	0.821672	0.262689	-0.0576919	-0.444915	-0.0156037	0.507394	0.557547	-0.387833	-0.731244	2.09378	1.35786	-0.0761862	-1.59747	-1.42192	-0.500742	0.248102	-0.443779	1.03637	-0.614164	-1.10418	0.602211	0.774386	-0.559623	-0.22304	0.405855
e9e30d48-9b21-4ac0-9a67-157da96f679a	c17006e1-8649-4e9e-ba4f-7bd4ee752244	60bd2a54-fecd-4c6e-8442-b13f66d869a6	iPSCORE_71_1	71	iPSC	6	12	iPSCORE_71_1_iPSC_C6	NA	TRUE	43649724	42290200	35978124	4626644	11.9979	80.8307	0.9986	0.0043345	-0.0330749	-0.000827465	0.00874412	0.00577368	-0.156565	-0.119098	-0.413475	0.523341	0.0498883	-0.152719	-0.236385	-0.863522	-1.0618	0.417046	-1.09404	-0.118736	-1.2668	1.16056	-1.2538	0.023444	1.27657	-1.37824	-1.94055	0.403917	-0.85319	-0.623104	-0.912703	-0.478404	0.0513518	-1.25745	1.13246
da8f954a-b6f9-4333-a5d5-68183c90caaa	9127d78b-54a1-4be2-a6b9-40097c8cbc5a	62d833a3-87c8-40a2-8261-d172f4c0e7fe	iPSCORE_81_1	81	iPSC	3	13	iPSCORE_81_1_iPSC_C3	NA	TRUE	58022044	56759444	48331978	8482494	13.3312	81.0735	0.9909	0.19007	0.0859883	0.0377115	0.0190343	-0.154292	-0.0369081	-0.210582	-0.103308	-0.15269	-0.114982	-0.035031	1.22491	-0.0029632	0.366455	-0.883885	-0.0934916	0.119209	0.0722662	-1.26401	-0.16145	0.184535	-0.622558	0.343193	-0.20684	1.47137	0.161091	-0.563599	-0.811336	0.0210902	0.0669714	0.703437	0.781564
fe1eacb8-70c8-45a8-a7cf-28b9c3e1f67e	4c9b2b98-0c2f-4349-9e26-a67ebd04cb13	633732d4-9300-44a8-8f20-f3e956e57819	iPSCORE_33_1	33	iPSC	1	12	iPSCORE_33_1_iPSC_C1	NA	FALSE	56409176	54714582	46692914	7263092	12.4403	80.887	0.9963	0.00844538	-0.0142806	-0.0241761	0.0729176	0.0438002	0.141643	0.280504	-0.197012	-0.0544837	0.656165	0.00340179	0.907309	0.149618	-0.426985	0.0184632	0.411975	-1.04285	0.254575	-0.433506	-0.788422	0.404151	-0.496337	-0.480065	0.361235	0.114597	-0.278361	0.820934	1.0787	-0.185811	-0.856648	-0.131887	-0.00735829
7b8b150f-2438-433b-9b63-651510616e4f	2d9b9c8d-5187-4db3-b609-25b390a16045	639f158b-0cf7-47a2-bbd7-7599437df15c	iPSCORE_10_3	10	iPSC	6	13	iPSCORE_10_3_iPSC_C6	NA	FALSE	61508276	59664024	49903478	8706660	11.4362	83.865	0.9901	-0.0797059	0.0767158	-0.0496176	0.0791693	-0.0491985	0.207036	-0.2504	-0.145715	0.0770705	0.0297865	1.09826	-0.261379	0.0468196	0.0689512	-0.405834	-0.344135	-1.11493	-0.0675168	1.4818	1.72751	-0.00959815	0.246071	1.37027	-1.56259	0.305887	0.441298	-1.68108	-0.985273	0.239805	-0.0258403	0.143449	1.26816
f70fedfb-6638-4b7b-bf33-f9fb3e75d4fc	cac59007-8af9-4de8-9136-fcd0f90af874	6416d8a3-4027-4ebb-ad29-64edabaa7bbb	iPSCORE_12_1	12	iPSC	2	12	iPSCORE_12_1_iPSC_C2	NA	FALSE	58674898	57277578	39816994	6992946	16.5247	75.8643	0.9903	-0.0448794	-0.0287315	-0.0146424	-0.10477	0.277228	0.193955	0.238676	0.162786	0.162196	-0.2982	-0.728621	-0.457549	0.352647	-0.511581	0.102323	1.5132	0.881979	-0.255772	0.451473	0.853949	-0.267117	-0.386911	-1.38937	-0.876486	0.750975	-1.03937	0.627113	0.111233	0.78615	0.728306	0.0231482	-0.0591201
fc80e472-bfb6-4682-a8b1-94f3f387aa0b	ecd97362-4c17-4376-9a60-e353a0845af5	64c58f58-a121-413d-8257-294b229dd4c0	iPSCORE_20_3	20	iPSC	3	12	iPSCORE_20_3_iPSC_C3	NA	FALSE	40798396	39581986	29600916	3773658	11.6259	83.3332	0.9855	-0.00204124	-0.0268435	0.105736	0.205416	0.00185874	0.015195	-0.202086	0.0805905	0.376642	0.825802	0.0160861	-0.391867	-0.104701	-0.344964	0.346336	-0.0815541	0.751994	-0.0480596	-0.761427	-0.623073	0.874839	1.60277	0.317266	-0.090081	-0.707382	0.0695214	-0.715787	1.08662	-1.18582	-0.521397	0.222378	-0.0437934
5cefe64c-aac4-4d85-b104-16a627b318af	1245aeac-03a4-4062-aa54-4e287ea65c85	659c5acf-5cae-4bfe-8c9f-dff532a69e88	iPSCORE_27_2	27	iPSC	4	14	iPSCORE_27_2_iPSC_C4	NA	FALSE	51238176	50138832	42231534	5892480	12.342	81.2235	0.9973	0.0606377	-0.0592377	0.0790333	0.0513782	-0.229449	-0.270159	0.032081	-0.135741	-0.00851978	0.423259	-0.100607	0.088814	0.0938694	0.111913	0.282546	0.130419	-0.186121	-1.26811	-0.21746	-2.19626	0.438957	0.222584	-1.006	0.316584	1.13704	0.0637952	0.0842404	-0.521767	0.364404	-0.070863	-0.28551	0.242871
21f70c19-d892-497c-80d7-c882eb4a1c84	09b0ae5a-59d7-40de-b3f2-45c39773b7d0	65ee0ab5-4a77-454f-9112-a2f245d63396	iPSCORE_88_1	88	iPSC	5	12	iPSCORE_88_1_iPSC_C5	NA	TRUE	44778034	43446878	37263742	5487290	14.5779	78.0414	0.9874	-0.0136378	-0.0838117	-0.0403911	-0.0541721	-0.17733	0.00411913	0.437486	0.420361	-0.14098	-0.389615	-0.0676702	-0.757614	-0.123387	0.923815	-0.306613	-0.257015	-1.44953	-0.309088	0.422555	-0.598571	0.471938	-1.6812	-0.12932	0.559582	0.270228	-0.563483	0.301483	-0.58285	-1.55988	-0.0564312	-0.743552	-0.512435
47c1ac45-f0b2-4bf1-b58d-841e2d0251aa	8372580b-9116-4390-aa0b-6956dacb8a2e	66d88423-3567-4c3e-82dc-eff030aea3ca	iPSCORE_69_1	69	iPSC	1	12	iPSCORE_69_1_iPSC_C1	NA	TRUE	41152632	39628366	33872312	5520210	13.6777	79.897	0.9766	0.0221493	0.0318256	0.124955	-0.0120057	0.00160102	0.252502	-0.00148526	0.133306	-0.415525	0.524016	-0.40242	0.388506	0.0319185	0.242047	0.294923	-0.737965	-0.560936	1.22184	1.55126	-0.752088	-0.0188533	-0.57302	-0.981708	-0.720295	0.900782	-0.0292906	-0.104253	0.298175	1.09105	-0.804516	0.536759	0.566664
e437b3b4-3fb1-402c-9643-ca628a15d42f	7b1d474c-45f4-48fb-add3-bf4dc46da9ec	6740411e-0edd-4097-9880-dbcdceb087ea	iPSCORE_1_8	1	iPSC	2	12	iPSCORE_1_8_iPSC_C2	NA	TRUE	58907550	57342264	45493178	7152510	14.3487	79.3491	0.9908	0.0311577	-0.118615	0.147235	-0.0415658	-0.064774	-0.187086	-0.21813	-0.0703636	-0.510293	-0.361566	-0.123051	-0.735173	-0.604199	-0.262957	-0.447051	0.638908	-0.0142152	-0.0367184	-1.91466	0.525508	-1.01398	0.66448	0.283839	-0.415782	0.324819	1.10995	-0.521246	1.33166	-0.0381359	1.19524	0.149705	0.884021
34dac2a5-6042-4816-9139-619368b9e7aa	881b1e4e-d02c-4dcf-a5ae-49ffb8ef3347	680c1781-088b-4de0-86dc-00b21eff3cfc	iPSCORE_91_1	91	iPSC	1	12	iPSCORE_91_1_iPSC_C1	NA	TRUE	48519544	47425646	39728700	5559350	11.255	80.4841	0.9794	-0.137916	0.0698972	-0.0726291	-0.13576	-0.116672	-0.0433733	-0.168097	0.0956003	-0.176717	-0.246261	-0.379668	0.701802	-0.111396	0.00678768	2.40895	0.836616	0.453951	0.144475	-0.732907	-0.15678	1.04095	-0.815561	0.202131	0.404059	0.54623	0.00890278	-0.233411	-0.0388172	-0.046589	-0.0540486	0.197102	-0.273481
3c0f13e6-6a33-4855-8caf-79c586d558aa	c9e61f9d-28bf-4805-bcc7-006aebe3dc5a	6814c7bb-72dc-4760-bee5-dacdb499c255	iPSCORE_6_2	6	iPSC	5	12	iPSCORE_6_2_iPSC_C5	NA	FALSE	61662494	60131922	49445624	8162072	13.81	78.799	0.9909	-0.0667524	-0.0319823	-0.0376635	0.110991	0.174271	-0.0614779	0.348125	0.0152569	-0.0777912	0.315873	0.312987	0.942106	0.912486	-0.896721	0.389456	0.235286	-1.21567	0.481552	0.518508	0.793275	-1.90118	1.20607	-0.579827	0.681885	-0.200017	-0.698378	-0.887926	-0.152321	-0.414118	-0.0350658	-1.17383	-0.200281
4035d07f-3a38-48fc-9227-b78aa5acc273	69fb43b6-4c8d-47df-b419-21a9fd55e39f	68172f76-95a4-4582-8bb3-e2967315fd02	iPSCORE_97_1	97	iPSC	4	16	iPSCORE_97_1_iPSC_C4	NA	TRUE	54528598	53209464	43579100	6881564	13.9004	78.8256	0.9894	-0.120794	0.0268114	-0.0237041	-0.143626	-0.191714	-0.241373	-0.142419	-0.0527195	-0.0164872	-0.20666	0.204181	0.765779	-1.37444	-0.0264863	4.78845	0.416131	-0.630582	1.80701	-0.508332	0.585461	0.942148	0.0697426	-0.97799	-0.188495	-0.269157	-0.0879882	-0.537479	-1.23121	-0.30413	-1.28048	0.768836	-0.40994
70a36144-e2ae-4fa2-a1e2-6eb972fc96d2	94f9d79c-a7f6-4b0a-bc0a-869468185844	6a784dd7-9c48-4841-93f9-930b9de49cc4	iPSCORE_2_7	2	iPSC	3	12	iPSCORE_2_7_iPSC_C3	NA	FALSE	67690484	65292240	54791806	9555932	11.8794	82.5615	0.9543	0.0734687	-0.0885625	0.0803705	0.125915	-0.141728	-0.248179	-0.288028	0.131798	-0.263398	0.312071	0.787633	-0.577747	0.13558	1.02363	0.439317	0.363621	-1.99317	-0.872101	-0.0894309	0.869088	-0.00158711	0.417029	-1.43907	-0.943247	-0.461533	-0.469035	1.21558	0.420892	1.15483	-0.612447	0.776377	0.0659864
8ef20daa-cca9-45f0-9850-81e83bc530f3	88bde8d2-2497-4c10-8e2c-26ab2a92cafb	6e83c1cd-0c82-4ae2-9685-23cf0e12c119	iPSCORE_26_1	26	iPSC	16	13	iPSCORE_26_1_iPSC_C16	NA	FALSE	51127572	49415934	38669718	5840332	13.0032	79.5485	0.9827	-0.166327	0.144074	0.0427214	-0.15682	-0.0678307	-0.115606	-0.326559	0.459808	0.311415	0.145506	-1.06895	0.349638	0.746004	-0.327703	-0.388744	0.762976	-0.07732	-0.750834	-1.46147	0.223898	0.7133	1.70557	1.09221	1.93858	-1.54536	-0.533894	1.62116	0.523739	0.577026	-0.89915	1.21393	0.551452
df064201-cd1b-4dc6-a79a-3963664ead67	eac917bc-c043-4cfc-b8d4-a49c373e0943	6f354cf7-0cb9-4351-b619-d111936d0b25	iPSCORE_37_1	37	iPSC	3	12	iPSCORE_37_1_iPSC_C3	NA	FALSE	54552934	52511086	45102788	6890904	11.2392	82.4085	0.9785	-0.0271451	-0.00302218	0.0016302	0.136247	-0.285064	-0.0279187	0.280325	0.303037	0.0134152	-0.178793	-0.108824	0.00549118	-0.042287	0.305398	-1.37663	-0.567401	-0.601805	1.24364	0.425995	-0.399228	-0.762241	-0.411929	0.36429	-0.384021	-0.604194	0.170679	0.157366	0.247316	-0.412695	-0.242705	1.67862	0.983037
61042586-271d-46a8-a913-9e83d02e7e96	916c0056-cef2-488f-ae44-cb9b1398669e	725e0255-424c-44da-86c9-bc0bc14a21a8	iPSCORE_59_1	59	iPSC	5	15	iPSCORE_59_1_iPSC_C5	NA	TRUE	71670966	70152002	62143180	9737034	12.8376	79.5298	0.9923	0.122486	-0.152047	-0.136049	-0.0473028	0.0549146	-0.0519153	-0.411258	0.285449	0.0226095	-0.127557	-0.082256	0.512884	-0.161955	-0.0722991	0.584056	-1.42142	0.944037	0.0354535	0.522704	0.127727	-1.68716	0.355964	1.09869	-0.447425	0.679187	0.525464	0.16346	-0.401353	0.078071	0.207396	0.455695	0.356708
392fff5e-e4db-4533-b536-4b52bf21fc1e	3ba3d4d5-9589-4f74-aa4c-28a96f8c222b	72739241-3ddb-41ab-8438-150e20619de1	iPSCORE_90_1	90	iPSC	1	12	iPSCORE_90_1_iPSC_C1	NA	TRUE	54201600	52705542	41995366	6708786	12.962	79.1766	0.9937	-0.172017	0.0786665	-0.0932575	0.0621439	-0.0925758	-0.119182	-0.100869	-0.108434	-0.574902	0.027717	-0.38728	0.053035	0.314726	-0.337584	0.230548	0.480249	-0.434093	0.0745007	0.688082	0.553946	0.917086	0.00122496	-0.0833688	0.300418	0.471543	0.969662	-1.53517	-0.294695	-0.151063	-0.0238032	-0.198815	1.04039
27b1494c-3ac4-4778-901c-03acd0ee8df5	011b5bae-c25d-43e9-a5dc-fd5f8a2fb7bd	74809453-1b01-40bb-9071-47a93de70c78	iPSCORE_4_4	4	iPSC	4	13	iPSCORE_4_4_iPSC_C4	NA	TRUE	72861594	71596124	44583922	8779802	17.8893	75.7906	0.9826	0.0165314	-0.0325685	0.147772	0.0177475	0.0526294	-0.0435425	-0.0930329	0.0923392	-0.0132739	0.625234	-0.307066	-0.625364	0.558152	1.02803	-0.12822	0.794483	0.515514	0.548945	-1.03142	1.17583	-0.609099	0.00670997	-0.216492	-0.81966	0.0694556	-0.175956	0.567401	-0.208699	-0.124449	-0.0647369	-1.24371	1.15374
c7b2c243-e287-402e-b83b-91805c14d42b	1a4cae74-8ad0-4d5b-b9b0-d5d366854639	749a66fb-0d16-44fa-b263-cc4e260c5fd6	iPSCORE_63_1	63	iPSC	2	12	iPSCORE_63_1_iPSC_C2	NA	TRUE	32293088	31338926	26303924	2890296	10.1272	83.9544	0.9842	0.00935603	-0.00409032	0.00128979	0.0953836	-0.157133	0.26612	0.248425	0.240342	0.0194941	-0.461582	-0.461067	0.223477	-0.21486	1.07561	-0.327306	0.277032	-0.786032	-0.119393	-0.726928	-0.50446	1.50476	-1.23027	1.02592	0.258287	0.665899	-0.672374	-1.37605	0.263284	-0.0934613	0.680554	0.119494	0.336777
6464ae46-c052-48c1-8b7b-35bf9951dd68	08e4cd2c-dfd0-4179-abaf-6d37b7e45249	750ff979-f5d5-4e3f-aac9-dad97ad8e948	iPSCORE_38_2	38	iPSC	5	12	iPSCORE_38_2_iPSC_C5	NA	FALSE	53097522	51461520	43084100	6313014	11.1438	82.7303	0.9848	-0.0211591	-0.0553521	0.0847975	0.13504	0.142083	0.123572	-0.108937	0.0401686	-0.259736	-0.0342302	-0.0125348	0.3518	0.474118	0.303263	-0.245038	-0.507595	0.746181	-1.29316	-0.901267	0.0461602	0.902056	-0.579399	-0.123195	0.447746	-0.380697	-1.075	-0.0718721	0.885964	-0.0243656	-0.43914	-0.763245	-0.108712
39f423ff-e452-41c0-abc3-572f8ae4f3f7	56e25017-6904-444b-b1c9-e0b5866725cb	75551a5c-4c65-475f-be23-0e73f8671dfd	iPSCORE_50_1	50	iPSC	1	12	iPSCORE_50_1_iPSC_C1	NA	TRUE	43091042	42222484	29772140	4147512	13.1022	81.1891	0.9906	-0.0152881	-0.0712264	0.109423	-0.0390227	-0.176633	-0.117884	-0.108204	-0.394451	-0.0758948	-0.606657	-0.0766859	-0.43207	0.40119	-0.721688	-0.109048	0.256062	1.91141	0.207268	0.50919	0.494983	-0.314586	-0.521952	0.504011	-0.205716	0.600045	0.13213	0.329519	0.392841	-0.145532	0.310245	0.235842	0.383809
e2ad0117-4099-4745-8f1d-53c5f52cfd48	c35825b3-8ecd-4899-a481-016a928073ae	75ee0c91-af66-46e4-b5d0-90817e6c763f	iPSCORE_41_1	41	iPSC	1	14	iPSCORE_41_1_iPSC_C1	NA	FALSE	46749352	45278606	37927012	6025860	12.4482	81.0883	0.9766	-0.0423686	0.022153	0.185459	-0.164619	-0.273526	0.0666775	-0.000728257	0.0430749	-0.288003	-0.120976	0.102305	0.329125	1.33481	-0.513595	1.76485	-0.828728	-0.18591	-0.25906	3.3223	-2.32201	-0.183375	0.272699	2.22697	-0.123721	1.71207	-0.155483	3.6116	0.587179	1.71718	2.38563	-2.61103	-1.32683
62e0b886-9d74-4ad3-8d1f-826737e4ab67	7e46a561-21f6-4340-b2e2-41ef50b7d943	76db32e7-8830-4346-b3ee-ad0395cba242	iPSCORE_62_1	62	iPSC	3	12	iPSCORE_62_1_iPSC_C3	NA	TRUE	46562588	45831876	38006656	7606464	10.7222	84.2846	0.9887	0.0637078	-0.0911885	-0.135167	0.0146002	-0.289467	0.252865	0.230568	-0.164788	-0.118773	0.237578	0.0670511	-0.954841	0.0646305	0.309386	0.0109907	0.573897	-0.476529	1.36741	-0.643485	0.0341528	-1.53446	0.239789	-0.947958	-0.241289	-1.5798	-0.946482	0.462303	-0.847211	-0.624984	0.11168	0.272275	-0.0862181
8ba7a411-00c8-4b76-859a-6adc73b4eeca	977ddaa3-25a9-44e8-a129-de5ee8c6bfc8	79796c20-0549-48b5-b97e-ee8e80e0e193	iPSCORE_61_1	61	iPSC	1	12	iPSCORE_61_1_iPSC_C1	NA	TRUE	48097318	46880752	36282104	5073582	13.4613	79.6009	0.9943	0.0217132	-0.0671567	0.0330045	-0.00892757	0.00283458	-0.0965981	0.0319207	-0.343438	-0.0662107	-0.197139	0.0558893	0.160773	0.323418	0.621499	-0.539372	0.739246	1.36748	-0.702832	-0.490838	0.303412	0.508838	-0.87672	0.22545	0.401491	0.563723	0.747406	0.715445	-0.061064	-0.616624	0.0346643	0.0883749	-0.137582
9cf76144-f3fc-464b-a4aa-8b716fe3ee39	54cdb61b-d075-4423-b5c5-be0f078f437a	7b9ab90a-4836-4d23-856a-8213b97e05ee	iPSCORE_119_1	119	iPSC	4	12	iPSCORE_119_1_iPSC_C4	NA	TRUE	55883934	53756052	46207626	7891070	10.8665	80.2838	0.9925	-0.109976	0.00627313	-0.169528	-0.0426138	-0.0383234	0.0261662	-0.019885	-0.0754521	0.00163692	0.472929	-0.0113794	-0.44517	-0.357882	-0.32791	0.143021	-1.5077	0.772751	-0.977289	-0.279402	-0.687897	0.343589	-0.595034	0.250067	0.108197	0.932166	0.336431	0.0298314	-0.307586	-0.466517	-0.360417	-0.0143284	-0.50586
f2c021f0-9d81-4c46-b20f-cef41247fe78	4df98c9a-93f7-4735-80c8-24b1e8943549	7cf9e7b2-28a3-4b42-812b-929516fbce4a	iPSCORE_79_1	79	iPSC	5	12	iPSCORE_79_1_iPSC_C5	NA	TRUE	51988876	51021540	38387568	6682204	13.134	80.6819	0.9895	0.0465658	-0.0523902	-0.0637173	0.0213699	-0.0305325	-0.0264713	-0.19176	-0.487877	0.406227	0.319314	0.336157	-0.448918	-0.776077	-0.0766588	0.130603	-1.11071	0.00317922	-0.725787	0.489518	-1.3135	0.194094	0.489128	-1.40445	-1.15054	0.131761	-0.620096	-0.86676	-0.466045	0.547674	0.869672	-0.823117	0.540643
1c568951-4308-4270-b40a-0380bffe699c	694fce30-682c-402a-9d51-661235c54345	7df93333-f21c-4775-8679-c2518e05bce4	iPSCORE_18_1	18	iPSC	4	12	iPSCORE_18_1_iPSC_C4	NA	FALSE	43003370	42025042	33430126	5734124	11.1351	82.8056	0.985	-0.0551861	0.0735754	-0.134771	-0.130239	-0.173888	0.317341	-0.160288	-0.340362	-0.168596	0.197627	-0.187112	-0.347514	0.632823	0.126169	0.0751039	0.81039	0.923402	0.151124	0.41134	1.46293	0.46204	-0.867302	-1.72	-0.027286	-0.414406	0.673649	-0.853849	0.261167	0.986212	1.20456	0.213827	-0.173332
57ee2724-6eab-4208-a6c2-9d7aff1990c6	d2646a17-2dcd-4053-a105-0be825590396	7e0aaae1-886a-4f4a-8abe-b91fc9c730f5	iPSCORE_45_1	45	iPSC	3	12	iPSCORE_45_1_iPSC_C3	NA	TRUE	32805256	31641266	26084388	2682494	13.4446	79.3613	0.9836	-0.0867773	-0.0420661	0.0851414	0.0428028	0.0707897	-0.345673	0.124799	0.195646	0.562289	-0.148906	0.63272	-0.891434	0.153977	0.333087	0.228129	-0.336365	0.523742	0.86403	-0.761898	0.123391	1.87441	0.624397	2.38829	1.2181	1.13695	1.18315	0.819295	-0.671712	0.329181	-1.13927	-0.66659	0.455165
071ca248-bcb1-484d-bff2-3aefc84f8688	6578eed0-d583-4065-b30c-f0814dff2b00	7ecf080d-4d17-4023-b024-85a5942d55fe	iPSCORE_103_1	103	iPSC	4	13	iPSCORE_103_1_iPSC_C4	NA	TRUE	62658060	61527638	47228022	10792276	20.4185	72.1432	0.9794	0.20706	0.203665	-0.0230853	-0.0195026	0.141383	-0.435802	0.13767	0.180973	-0.0837598	-0.403895	0.029128	-0.767176	0.416584	0.0407457	0.304886	-1.20083	0.260635	-0.513269	-0.0132845	-0.0542557	0.165608	-0.185588	0.120914	-1.05253	-1.31271	0.365125	-0.506219	-0.468282	0.543781	-0.650794	-0.243212	-0.106037
63009c48-42ba-48f5-a9f3-a721edd0343e	8303223c-ca10-460c-8e5a-7de911452b46	7efe2fbe-251e-4c1a-9616-438a26f42a5d	iPSCORE_7_3	7	iPSC	3	12	iPSCORE_7_3_iPSC_C3	NA	FALSE	49692236	48464654	41617244	6229030	11.8381	81.5587	0.993	-0.0262529	-0.0897291	-0.0108825	0.0114331	0.320547	0.319603	0.0149282	-0.0175935	-0.572122	0.361096	0.0953195	-0.613347	0.248109	0.532069	0.555847	0.361432	0.0872105	0.0925691	0.441458	-1.37962	0.680075	0.508196	0.31495	0.268525	-0.846148	0.446594	0.099201	-0.895915	-0.600078	-1.54533	0.185854	-0.887523
2ebdb032-9c1b-4f38-b164-af5a39dd675d	5e4ee6df-fc41-4c0e-abf6-ba9669cd8803	8039c171-beb7-40bb-adc7-3d915a97ea25	iPSCORE_82_1	82	iPSC	5	12	iPSCORE_82_1_iPSC_C5	NA	TRUE	47155410	45967138	37472130	5639030	12.2475	81.4797	0.9843	-0.0073275	0.0213979	0.100509	-0.0849019	0.16871	0.387508	0.0950944	0.0392841	0.0931572	0.61702	-0.021655	-0.0811324	-0.739258	-1.15388	0.340534	-0.883128	-0.415749	0.619542	1.19163	-0.459145	-0.118655	-0.0682452	1.40627	-0.143883	0.760314	-1.61477	0.106627	0.685813	0.620676	1.16746	0.422592	0.0749816
65e791fd-4ea8-49de-87d1-0aecfd98757f	4d04f714-2d68-4663-8c69-ed16606670b0	81c939c5-2749-4377-9697-8afe3c4cf7c4	iPSCORE_47_1	47	iPSC	5	14	iPSCORE_47_1_iPSC_C5	NA	TRUE	55991700	54296882	42149878	7927752	15.8307	77.2991	0.9864	0.135742	0.196824	0.0676172	0.000356473	-0.0294928	-0.344945	-0.0136005	0.0085407	-0.177844	-0.84358	-0.245908	-0.29544	0.763072	0.227651	0.590304	-0.660218	0.571466	0.721919	0.286285	-0.452545	0.55148	-1.18858	0.160368	0.375161	0.515443	-0.199857	-0.058729	-0.0278174	-0.330109	0.374808	0.202642	0.787801
138e6719-a695-4181-b5ea-42b9a9d43b6f	01fe3fd3-5392-45e6-93b7-448151107e1d	83a1b295-b907-4233-b0a8-df753b2cee16	iPSCORE_16_3	16	iPSC	6	15	iPSCORE_16_3_iPSC_C6	NA	TRUE	124154972	121905666	92822362	22221750	17.7935	74.3726	0.9905	0.177228	0.0621762	-0.073839	-0.124459	0.173049	0.0410143	0.101962	-0.302491	-0.0688178	0.175567	0.328575	0.461405	0.331372	0.0959976	0.165018	-0.661624	0.0148084	0.522516	-0.682176	-0.532992	1.77992	-0.574031	0.461016	0.791238	1.53312	-0.253187	-0.0592122	-0.298447	0.335759	0.533606	0.0261145	1.15695
eb81d0ea-7263-4459-bb83-3de9894c60b2	10e1e970-302c-4d41-8739-f4360170e306	83dacb11-4180-4807-b099-05fd1561a722	iPSCORE_2_2	2	iPSC	7	13	iPSCORE_2_2_iPSC_C7	NA	FALSE	61259452	58748184	49149174	8941312	14.5832	80.0233	0.9769	0.000972491	-0.0202546	0.116767	-0.139982	0.0828142	0.145159	0.111119	0.185028	0.709084	-0.0284549	0.78642	0.272297	-0.484837	-0.00940877	-0.3063	-0.35097	0.185223	-1.3851	0.188292	1.08423	0.337534	-1.08908	-1.04049	-0.233634	-1.02508	0.308212	-0.60945	-0.499301	0.0776486	-0.487716	0.558952	-0.221786
a274d4f9-321f-4822-a0fa-df8621fd3662	1843779b-fb21-43d3-9119-32b74e2cd6f6	861b37d9-64e6-4d19-8e91-96401b18a9a4	iPSCORE_7_4	7	iPSC	6	12	iPSCORE_7_4_iPSC_C6	NA	FALSE	28117890	27669906	24642572	3016770	12.893	81.3318	0.9843	0.117537	-0.136192	-0.00917041	-0.261692	0.0837466	0.183685	-0.0321551	-0.140448	-0.622208	0.233854	0.525831	0.387174	-0.428408	0.412959	-0.959629	0.273887	0.679828	-0.287488	-0.475866	-0.500823	0.0148204	1.83328	0.706823	-0.839166	-0.816651	-0.511956	-0.209658	-0.343075	-1.52841	-0.738516	-0.498013	-0.198542
cf74a670-d59d-4a6c-90f0-1f8ed8deaa96	bfdd807c-a68a-41c8-9860-8b21cdc0b7f4	86f9d6b6-f59d-472c-b53c-cf9c1cb59f37	iPSCORE_37_2	37	iPSC	5	12	iPSCORE_37_2_iPSC_C5	NA	TRUE	57364414	55075858	47568726	7571958	11.2984	83.3134	0.9869	0.0667213	-0.0708255	0.0267769	0.111769	-0.13248	0.02063	-0.244932	-0.333844	0.0722417	-0.493403	-0.340063	-0.134653	0.345615	-0.738496	-0.19538	-0.766429	-0.0855302	-0.180675	-0.452822	-0.856728	0.461152	0.338685	-0.547763	-0.382833	0.945509	-0.509985	-0.479752	-0.921	0.446776	-1.18588	0.822612	-0.254664
75bdd9dc-decf-4687-816a-1f4f142df2e6	53fae72d-e102-41b1-adb5-b5a6d5ff83c2	88338579-5e7e-4de7-a3cc-bf2eb308aa9f	iPSCORE_15_2	15	iPSC	2	12	iPSCORE_15_2_iPSC_C2	NA	TRUE	61271444	59209476	50417934	9404712	11.3556	82.9175	0.9815	0.0507971	0.101548	0.138468	0.126642	0.0589768	0.236569	-0.166707	-0.0121215	-0.38846	0.471168	0.00945011	1.70969	-0.152105	-0.026571	-1.58571	-1.80672	-0.757735	2.02552	0.803638	0.784861	1.20062	-1.25644	0.120056	-1.02805	0.516767	-0.402239	2.46543	-1.28783	-0.808817	-0.423586	1.80292	0.608729
f2bd06de-4499-46ac-9fb3-f698425d53d5	c0cb89cc-fdba-4ae5-920e-016125eefe04	89dfb325-b613-4d76-a45f-945d21e170aa	iPSCORE_1_6	1	iPSC	5	12	iPSCORE_1_6_iPSC_C5	NA	TRUE	53741498	52301268	43904364	6876664	12.3703	82.5686	0.9974	0.00503556	-0.0508189	0.216894	0.109434	-0.132932	-0.170137	-0.284588	-0.170399	-0.331024	-0.776117	-0.384548	-0.0650168	-0.0310477	-0.0825686	-0.902	0.541462	0.461028	-0.0840573	-1.1906	-0.401728	1.24735	0.976136	-0.608293	0.103293	0.363147	0.676725	-0.219544	-0.200272	0.724805	-1.15059	0.338678	-0.0482255
2c2697a7-584f-4767-bc64-23a833648e81	43a8f18f-a530-4476-9889-ddeb98a1924a	8c9ce6f6-06f6-4d70-885a-3c07d3ef8f91	iPSCORE_17_1	17	iPSC	5	12	iPSCORE_17_1_iPSC_C5	NA	FALSE	59458304	57966860	45616256	7855146	14.3851	78.9485	0.9828	-0.063241	0.0195081	0.117751	-0.0310083	-0.122445	-0.0193989	0.0466642	0.00529796	0.0794723	-0.760537	-0.688197	0.345031	0.785735	-0.665569	-0.361941	-0.760214	0.774275	0.152835	1.47633	0.786171	-1.06226	0.901212	1.37063	-0.743172	-0.253047	0.910305	0.638085	-0.18665	-0.320881	-0.643322	-0.421993	-0.0948366
ea624d9e-0f73-4406-ab19-462b3fe23d24	2914ab72-1d02-470a-ba53-7868982a5763	8cc554f2-a5d2-4b44-94e8-0dfe3e300734	iPSCORE_1_11	1	iPSC	2	14	iPSCORE_1_11_iPSC_C2	NA	TRUE	45477342	44486528	37329396	5112092	12.0712	82.4871	0.986	0.00308387	-0.0514943	0.195461	-0.126251	-0.125643	-0.00907034	-0.0585644	0.435928	-0.131754	0.161639	0.0313133	-0.696387	-0.543428	-1.41298	-0.317691	-0.332231	-0.909321	1.56925	-0.25366	-1.56669	-0.119112	0.683568	0.194463	0.276396	0.410989	1.74058	-2.10179	-0.0593636	0.743399	0.716445	-0.15026	0.757819
076c5de8-b46f-4a1a-aa3a-ad91351eadc1	597fa11d-5f21-479d-b646-260fd8911d6d	8dbd3466-e4dd-40a3-9c49-2e947a9bc113	iPSCORE_3_9	3	iPSC	2	13	iPSCORE_3_9_iPSC_C2	NA	TRUE	58492916	56150296	46836814	7890502	11.0161	84.7914	0.9894	-0.0768506	0.0377353	-0.0684607	0.0880235	0.185262	0.287139	-0.194553	-0.0506466	0.230691	-0.431595	1.49855	-0.828231	0.302683	0.192139	0.521108	0.982037	-0.767645	0.242059	-0.185726	-0.537274	0.922782	-0.0294531	1.17752	-1.79787	0.579125	0.261764	-0.526624	0.0183218	-1.048	0.505521	-0.0570844	-1.76657
10b64344-0a53-43cc-94f2-3564e3ac8ee7	9df870bf-744c-4cfe-a95d-e04b61dbf2a5	8dcd5c7f-fa13-4302-af2b-915c878e23e8	iPSCORE_60_1	60	iPSC	2	12	iPSCORE_60_1_iPSC_C2	NA	TRUE	37737838	36439204	30681588	3442832	11.9651	79.9244	0.9913	-0.0713186	-0.0895667	-0.106039	0.111732	0.0122909	-0.196895	0.300202	0.153599	0.0810931	-0.491998	0.294469	0.0581544	0.394193	-1.56644	-0.56901	1.19575	-0.495979	-0.664768	0.0424386	-0.442005	-0.0335332	-0.378406	0.382039	-0.918495	-0.409689	0.526463	0.188796	-0.0619641	0.124074	0.657897	0.493765	0.520567
b1da93c2-f504-404e-9638-8d032f205a65	90e84a47-67ca-4ae4-88c2-880fc7db6b8f	8ffc7548-9ba1-468b-a4bc-be413cfa6981	iPSCORE_52_1	52	iPSC	1	16	iPSCORE_52_1_iPSC_C1	NA	TRUE	53177036	52163382	42806506	6905804	13.1586	79.6968	0.9837	0.0761089	0.10015	-0.022766	0.177944	0.0135571	-0.0475281	0.0961388	-0.246199	0.00441021	0.0203095	-0.497044	0.120304	0.480719	0.216928	0.489718	-0.090172	0.0625393	0.374606	-0.837806	-0.811483	1.17316	0.154066	-0.0182314	0.463073	0.599809	0.287165	0.166352	-0.109951	-0.179626	1.04791	0.799519	0.522235
6bd80a9b-7a38-4c53-bfa2-384168b6e6e7	9bff6491-20c4-410a-98f6-4b4ee6aaf97d	90e8222f-2a97-4a3c-9517-fbd7626122fd	iPSCORE_120_1	120	iPSC	4	12	iPSCORE_120_1_iPSC_C4	NA	TRUE	45004550	43754264	36853250	4862574	12.1765	80.7333	0.989	-0.00518248	-0.112164	0.0498078	0.0114607	0.129844	0.118261	0.0512301	0.0625559	-0.470221	0.156864	-0.225006	0.0620119	-0.208132	0.179298	0.0508736	-0.372209	0.0176623	-1.44629	0.432797	-0.529792	0.552998	-1.52395	-0.908921	0.709919	-0.793631	-0.491597	0.146429	0.729242	-0.0382427	-0.796855	0.760706	-0.293426
5d21646b-b4c9-42a9-85b5-fd82610f8e18	88569604-9241-4c77-87ce-c47e9a85f4a3	92516175-d525-442e-bd5a-816a1962d37d	iPSCORE_101_1	101	iPSC	3	12	iPSCORE_101_1_iPSC_C3	NA	TRUE	45626320	44000798	36728190	4652390	12.6649	79.4977	0.9785	-0.112829	-0.0795925	0.0397242	0.119841	0.0155893	-0.496289	-0.104327	-0.369093	-0.220012	-0.471345	0.244361	-0.367502	-0.613847	-0.185421	0.081433	0.252278	-0.333331	-0.0505419	-0.0652987	-1.67256	-0.440909	0.548086	0.237111	1.52468	0.0550966	-1.08324	-0.823859	1.37215	-0.579464	0.442602	-0.847219	0.188636
4a452ef5-8015-4467-85ad-35a8bb60599e	9c465690-fe72-468b-b9bf-5be5f2b92ebd	9409a6cc-0711-4583-9949-b679f66a823e	iPSCORE_4_3	4	iPSC	1	12	iPSCORE_4_3_iPSC_C1	NA	FALSE	68051222	65362828	51262150	9465272	14.3201	78.8108	0.9899	0.00601198	-0.0453263	-0.00348064	0.0881901	0.188336	0.272476	0.13963	-0.0519407	-0.118264	0.115442	-0.62833	0.101193	0.45577	0.299631	0.691338	0.141668	-0.155123	0.375731	-0.326961	1.01872	0.0122712	0.025409	-0.662073	0.19901	-0.00648997	0.113803	-0.229928	-0.287799	2.59668	-0.949031	0.0256388	0.94921
cae1d7e8-1d7a-4d67-b924-2686d7de3985	1a1924ce-c2bb-492f-9da1-539db80e2f24	9603be9a-f146-4fc5-bf36-c84fac189b0a	iPSCORE_32_2	32	iPSC	2	13	iPSCORE_32_2_iPSC_C2	NA	TRUE	40704372	40096166	33786932	7568740	19.2109	76.677	0.996	0.0581371	0.313653	0.0906553	0.141213	-0.0598224	0.165903	-0.0809177	0.470103	0.122326	-0.0757601	0.366703	-0.285207	-1.1663	-0.568732	-0.340798	0.360061	0.184714	-1.09018	-0.0617471	0.0632858	-2.70689	-0.717637	-2.44976	2.58354	0.943164	1.73683	0.599707	-1.35901	-0.687259	0.520735	-1.43071	-0.84869
7f09b381-7474-4d72-b7d1-67ad4cd603da	7c0d69b5-65cc-46c1-b4d4-a13e1684aa54	97685099-9644-4f48-aef2-ec687643bcb8	iPSCORE_48_1	48	iPSC	3	14	iPSCORE_48_1_iPSC_C3	NA	TRUE	43429984	42438046	37094036	8787044	23.2119	71.08	0.9897	0.252219	0.132858	-0.0517902	-0.145399	-0.104929	-0.257838	0.147541	-0.191774	-0.200695	-0.0155594	1.19206	-0.0119733	-0.350042	0.0491027	1.10912	1.51758	1.51202	0.327636	0.433564	-0.316381	0.204585	0.26269	1.70328	-0.251522	-0.784617	-1.24966	-0.369162	0.668213	1.26566	-0.204892	0.163163	0.444106
c5bc184d-3853-4cf4-92fd-bd561704154a	dd709123-35fa-44e5-b8b2-10d8bcff9294	97f20ecc-a17b-4d10-b689-908f5b9f3ddc	iPSCORE_16_1	16	iPSC	1	20	iPSCORE_16_1_iPSC_C1	NA	FALSE	52584302	51167144	45293346	7548288	14.4139	78.1795	0.9894	0.132274	-0.100727	-0.197008	0.0489982	0.0615597	0.0051128	-0.409982	0.390732	0.534942	0.107648	-0.393113	0.539449	0.281126	-0.563106	0.360506	1.82915	-0.394771	0.893487	2.1064	-0.973174	0.00572911	-1.15111	0.357163	-0.461817	-1.19904	0.202536	-0.304339	0.512866	-0.64066	0.180813	-0.620007	-0.197178
07d98604-c359-41dc-abad-202609e8f3fb	41e8cf37-c9ba-4ce1-a586-d0b8e18a6095	993b2a06-29d5-45bb-acc6-baccc2bdda08	iPSCORE_112_1	112	iPSC	4	12	iPSCORE_112_1_iPSC_C4	NA	TRUE	45782318	44445678	38966262	5409392	11.3207	83.608	0.9851	-5.03809e-05	-0.0488739	-0.051894	0.121969	-0.415207	0.131229	0.25331	-0.0315918	0.000589996	-0.0322655	0.0536848	-0.269883	-0.0962145	0.873155	-0.800421	0.894975	-0.757434	-0.0927908	0.457117	-1.53772	-0.857235	-0.290947	-0.209156	0.506005	-2.65622	0.0640186	-0.641831	0.0572791	-0.0573228	-0.569735	0.681416	0.782358
9adabd87-c001-4cb6-94b0-a2cd07691b73	0433562a-e33e-4786-87cf-0b01a0cd70e4	9ab06fba-a1bb-4736-930e-15ede9f493c7	iPSCORE_6_5	6	iPSC	1	12	iPSCORE_6_5_iPSC_C1	NA	FALSE	55929388	54284670	44060936	6890536	16.5855	75.5325	0.9907	-0.0417983	0.0309486	0.127894	-0.0311448	0.0515297	-0.200629	0.169558	0.15411	0.293832	0.496437	-0.664761	0.746779	-0.154312	0.306401	-0.516691	0.39711	0.203702	-0.519054	0.918663	1.04242	-0.224381	0.76796	0.677447	0.311481	0.367953	0.117512	-1.44808	-0.611868	-0.491981	1.29059	-0.478139	-0.328941
030f4660-f0d1-422e-a3b3-3f84332527fb	34cad816-bc95-4567-ab76-2690e22a96fe	9b3584b3-a27f-4be1-9a69-56f251e237bd	iPSCORE_3_4	3	iPSC	2	12	iPSCORE_3_4_iPSC_C2	NA	TRUE	63363410	60585018	48063868	8060794	15.5228	78.3982	0.9797	0.0352842	-0.0545905	0.0589318	0.0399292	-0.0548696	-0.165668	0.137869	-0.0318489	0.17338	0.407695	0.74092	0.691391	1.00628	0.823523	1.14846	-0.115897	-0.784839	0.820096	0.131984	1.64888	-1.56693	-0.723055	0.606806	-0.6867	-0.562398	0.0334906	0.610676	-0.211887	0.553197	-0.798278	0.216928	-0.244513
3a497df3-93ee-4b80-b4ea-9059e256cae9	c7a966f7-e22e-4807-afff-2bae9ca5fc72	9d988cb0-01b1-4d5d-bf4b-3fd3baf149a4	iPSCORE_42_1	42	iPSC	4	15	iPSCORE_42_1_iPSC_C4	NA	TRUE	70794280	68749150	60984492	10711860	13.7443	79.1664	0.9786	0.137812	-0.130569	-0.142149	0.0832986	0.0022079	-0.185225	-0.55955	0.432931	0.583883	0.0862334	-0.558829	0.270146	-0.00684204	-0.57728	0.042096	1.17935	0.658073	1.06422	1.89589	-0.802606	-0.325133	-0.335284	1.10435	-0.481149	-0.856783	1.24849	0.773536	0.218405	0.201505	-0.376609	-0.395251	0.384382
ed19cfba-c290-486c-b1e0-c8dc28e8926d	2fd8fb69-d84c-4dc7-ac78-3cc511acd829	9e7013ce-054f-46ae-bc49-4abe5d53d88a	iPSCORE_7_2	7	iPSC	2	12	iPSCORE_7_2_iPSC_C2	NA	TRUE	56315534	54365192	45426560	7084582	14.6012	76.252	0.9816	-0.135305	0.0290687	-0.0681018	-0.0578865	0.177211	-0.244735	0.019093	0.0800935	0.236303	0.258035	-0.0107491	-0.434794	0.250749	0.467123	-0.693547	0.327559	-1.22031	0.328104	-1.08188	-0.294607	-0.142781	0.341491	1.712	0.0530296	0.777553	0.113119	0.896476	-1.88714	0.758946	-1.26895	0.261026	-0.427278
1ed4d1c4-d6a1-495f-a711-6383d6454936	2302e931-a8d5-454d-83cf-f86e41c1e901	a140d6d1-9fbf-4645-a083-b870bf2f0f67	iPSCORE_1_5	1	iPSC	6	13	iPSCORE_1_5_iPSC_C6	NA	TRUE	70518214	69080846	58637584	10831244	11.54	83.4353	0.9792	-0.0586854	0.113443	-0.0971553	-0.195032	-0.316814	0.306671	-0.231231	0.428971	-0.0568057	0.12611	0.944641	0.494194	0.811916	-0.523396	-0.124843	-0.313913	0.898587	-0.77081	-0.571934	0.979908	0.477943	1.0157	0.114611	0.13259	0.156942	-1.8673	-1.19534	0.86423	0.648103	1.27246	0.52491	1.01706
780aad74-6077-4b12-ba10-412c180ade40	e4f0a814-060d-48d7-bf80-0126c36199b7	a314e30d-7fb4-4f68-860f-1ac1f3bdac07	iPSCORE_105_1	105	iPSC	3	12	iPSCORE_105_1_iPSC_C3	NA	TRUE	39592184	38439002	32157332	3909552	12.6571	80.7294	0.9886	0.0426764	-0.118836	0.0230287	0.0407437	-0.0567025	-0.22943	-0.0371054	0.03487	0.13454	0.380326	0.771376	-0.247277	0.605441	1.26189	-0.226458	-0.0111845	0.111349	-1.41466	-1.45129	-1.05947	0.512907	-1.4314	-0.391417	0.407607	0.516801	-0.829629	0.492173	-0.338231	0.150109	-0.295873	-0.836368	0.160785
24259405-4f4a-4769-9113-aec610bc31bd	8d3caa41-6726-4d08-9c12-33a90cbf3a46	a385666a-9318-47a1-8884-3a4cd2d897ef	iPSCORE_13_4	13	iPSC	1	13	iPSCORE_13_4_iPSC_C1	NA	FALSE	56403642	54202316	41583148	6840758	14.4693	78.7668	0.9846	-0.133166	-0.0140882	0.00336232	-0.130987	0.150834	-0.056077	-0.171869	-0.221141	0.122269	-0.660477	0.776182	-0.721048	-0.674697	-0.408862	-0.853465	0.707298	-0.412565	-0.968383	-0.0744302	-0.788931	-0.824802	-1.21345	1.56963	0.941755	-0.156982	-1.83825	0.576664	-0.424164	0.745916	-0.665384	0.708208	-0.585652
6a5edde2-492a-49c9-978a-27c9bc889827	3c560259-b1c6-485e-bfe4-50f10a2abc1c	a69570c6-8972-4397-8635-63beace6672c	iPSCORE_3_8	3	iPSC	6	12	iPSCORE_3_8_iPSC_C6	NA	TRUE	54519018	53405556	43947412	7322858	12.4447	82.1532	0.9869	-0.0454413	-0.0111968	0.0802219	-0.055508	0.299196	0.47243	-0.112375	-0.00859953	0.0119877	-0.415847	0.276209	-0.219237	-0.427468	-0.309854	-0.215014	0.442716	0.532206	0.13143	0.554024	-0.539486	0.0160241	0.241602	0.479741	-0.536596	-1.77677	-0.614038	0.166975	0.348146	0.815665	0.326086	0.12311	-0.144931
9760169c-96da-4ed0-9f6c-a8910b71ff1c	e79a9982-b9d2-415c-ab6c-7205fe49369d	a77d48d0-a1a9-4f2c-ae14-ed6a952163bc	iPSCORE_107_1	107	iPSC	2	12	iPSCORE_107_1_iPSC_C2	NA	TRUE	38978710	37988390	29907658	3807658	13.4085	77.271	0.9823	-0.139639	0.00798189	-0.150818	-0.0751394	0.0573658	-0.0395139	-0.104278	-0.0373687	-0.138439	0.0553939	0.00351156	0.0746748	0.0420771	0.152257	-0.516842	-0.742983	-0.0170327	-0.80205	-0.792489	-0.662577	-0.733268	-1.07446	-0.387547	0.764229	-0.150424	1.41271	-0.201439	0.724602	0.543681	-0.780634	-0.570399	0.220506
4e780564-c504-4860-9e24-6b7791007afb	0cc47c2f-5fcf-4dbd-97a5-b8fd32e0955f	aaf0f250-d1af-444f-941b-9d165e1bc2b6	iPSCORE_12_2	12	iPSC	1	12	iPSCORE_12_2_iPSC_C1	NA	TRUE	64170392	62335650	53120800	9027562	11.6963	82.2872	0.9866	0.0014436	-0.0586868	-0.00181622	0.1307	0.016125	0.101768	0.0876872	0.00448995	0.060578	0.196041	0.00210244	0.91195	0.504141	-0.275714	1.04736	0.888059	0.0521609	-1.21359	-0.359793	-0.832209	-0.234411	-0.425075	-0.582242	-0.98833	-0.131814	0.336439	-0.369476	-0.33516	1.36595	-0.189716	0.561879	-0.383326
39af634c-6908-48cf-996c-6e3a3fd8c1aa	fea585f4-3cae-48a1-8e2c-e89d88930b99	ab7eefb9-f9e8-47e3-8f96-901a9adce788	iPSCORE_57_1	57	iPSC	5	12	iPSCORE_57_1_iPSC_C5	NA	TRUE	61583386	60557670	39716962	8047724	13.8233	78.9805	0.9876	-0.0900745	0.109241	-0.0539602	-0.00497948	-0.0302564	0.14372	-0.181199	-0.19988	0.34684	0.315501	-0.59355	-0.193773	0.388603	-0.513006	-0.0576938	-0.844389	0.601406	0.483466	-0.80024	-0.101501	0.470544	-0.387932	-0.0882743	1.10925	-0.0931128	-0.496123	-1.03268	0.0296833	-0.194412	-0.272429	0.175886	0.702934
e7064b85-64ab-4986-a77f-fa9547f46a32	259f3fc2-78b9-4a77-8114-bcb6be89e47b	aba0a11f-4855-45dc-bc04-5fc43fd6c7de	iPSCORE_23_1	23	iPSC	1	13	iPSCORE_23_1_iPSC_C1	NA	FALSE	43855050	43116712	32574672	5141428	12.3381	81.7259	0.9764	0.0613221	-0.0450741	-0.0698829	-0.0408462	-0.176105	0.150646	0.267548	-0.21858	0.0809844	-0.437895	0.217418	0.276262	1.39361	-1.27923	-0.242164	-0.810769	-0.400481	1.15954	-0.560649	-0.908367	-0.676672	-1.75918	-0.0334794	0.311912	-0.556117	1.69538	-0.761253	0.153407	0.167456	0.26101	-0.189802	0.173489
9f7b4aa4-f7b3-4ba6-b3e6-75c24617d949	d941dceb-9fef-4968-b534-487c47a977ff	ac14fb34-0c8b-4264-9f93-5ce47c071a66	iPSCORE_6_1	6	iPSC	2	12	iPSCORE_6_1_iPSC_C2	NA	TRUE	65769824	63337694	48047704	8295040	13.9352	79.967	0.9835	0.0140451	0.0164809	0.170786	0.00741212	-0.115758	-0.209918	0.0837872	0.179426	0.509587	0.51673	0.193581	0.466413	0.506243	-0.837099	-0.72978	0.877107	-0.546769	-0.292321	-0.295303	-0.623734	0.577591	0.893336	0.626335	-0.847857	1.60244	0.453775	-0.894461	-0.495151	-0.383527	0.313194	-0.0563324	-1.11995
b3b71361-8586-4f72-a5d4-c47042524397	cb02d2c0-ef5d-4e30-b953-972ade3f055a	ade65a1b-a91b-4b66-b3b0-2f3b0f567ec7	iPSCORE_38_1	38	iPSC	2	15	iPSCORE_38_1_iPSC_C2	NA	TRUE	59455124	57723928	47624164	8124570	10.3641	83.5409	0.9868	-0.11279	0.0467013	-0.0822846	0.0833566	0.115522	0.143195	-0.166089	-0.188287	-0.121607	-0.164111	0.598221	-0.135204	-0.207994	1.02855	-0.116054	0.676468	-0.231119	0.303607	-1.29368	-0.635265	0.415006	-1.40748	1.5898	-0.343016	0.691888	-0.147576	-0.532172	1.17077	0.293168	0.164471	-1.12249	-0.662255
1d040183-856b-4510-a6a2-9eef729bfc45	82a3f0fc-5aa0-4616-9db9-9fa6f0e5811b	ae3637d4-493e-482e-bc48-6915e30ffb9c	iPSCORE_2_6	2	iPSC	1	12	iPSCORE_2_6_iPSC_C1	NA	FALSE	49937428	48695858	41114602	6026760	13.9858	79.5597	0.9897	0.0109827	-0.0245303	0.152048	-0.111126	0.0478279	0.0816194	-0.0316104	-0.159509	0.0648931	-0.566692	-0.271051	0.375617	-0.0659925	0.0608511	0.185937	-0.531053	-0.77973	-0.95504	0.0950499	-0.00247306	0.0278764	-0.486947	-0.307299	-0.277516	-0.617805	0.354849	-0.291383	0.402761	-1.16969	-0.605515	-0.496091	-0.404258
6c4c8bae-462c-4893-9a80-348f4d17ebb2	f8433b1c-dcf4-4eb2-b170-b1a218a22cd2	af5ba1a2-837e-42e6-9afa-16207886c776	iPSCORE_98_1	98	iPSC	1	12	iPSCORE_98_1_iPSC_C1	NA	TRUE	56979108	54890198	45907672	6953648	10.6279	83.4652	0.9863	-0.0211925	-0.0446786	-0.00352924	0.205421	0.0208268	-0.135172	-0.104645	-0.498567	0.137662	0.1242	0.500321	-0.206485	-0.177882	0.0487599	-0.42994	-0.396686	-0.920316	0.142653	-0.789096	-1.83953	0.232479	0.563741	0.182819	1.29489	0.407005	-0.491894	-0.342371	-0.0295672	1.01104	0.310504	-0.531127	0.225712
b85466fb-4e26-4201-b202-b6194b3d5428	4300b7a4-4bc2-458d-a95e-afd8fbafa232	afb3bd48-5891-41e0-af00-4f8c7db057af	iPSCORE_76_1	76	iPSC	3	12	iPSCORE_76_1_iPSC_C3	NA	TRUE	52454732	51385078	36081684	5602000	14.4146	78.8981	0.993	0.02593	-0.0440573	-0.0544756	0.0549008	-0.0816226	-0.180108	-0.184328	-0.679859	0.0746351	0.134882	0.065122	-0.707809	-0.15493	-0.106094	-0.598909	0.194072	-0.654936	0.385423	0.451467	-0.0798316	-0.0348563	-0.471114	-1.02601	-0.348483	0.107497	-1.32741	-1.01648	-0.236514	0.00814131	2.49665	-0.451645	0.721238
36f0503d-d592-4ac3-b441-e1c226f446a1	e250ebda-d1bf-4995-b932-607d7dbe07b3	b237939c-f971-4434-94c8-96d1b8fe9199	iPSCORE_36_2	36	iPSC	2	12	iPSCORE_36_2_iPSC_C2	NA	FALSE	39121620	38520090	34390586	4952430	10.8211	83.4806	0.9933	0.0965995	-0.0918566	-0.202161	-0.0806917	-0.137434	0.26364	0.251636	-0.444432	-0.211467	-0.0363357	1.18852	0.658469	-0.672882	-0.48736	-0.153725	-0.719511	-0.16655	0.862777	-1.06616	-0.643204	-0.115453	1.56396	1.32582	1.20274	-0.362023	0.497607	0.976465	0.468556	0.14059	0.0863519	-0.610971	0.43086
cf2babd7-78ca-481c-8f2b-70bab84ab4fd	662be858-35d3-48a3-a22a-357d78eeb07b	b2928637-66bc-4fb4-806a-7ddcb26af360	iPSCORE_89_1	89	iPSC	3	12	iPSCORE_89_1_iPSC_C3	NA	TRUE	40747420	39530556	33731700	4356550	13.0536	79.9972	0.9944	-0.00235446	-0.11628	-0.0303927	0.0460403	0.0357256	-0.192744	0.0991881	-0.228462	0.0845106	0.207772	0.500854	-0.291473	0.0478307	0.180409	0.685628	0.203183	1.15678	0.147727	0.269651	0.849168	-0.74182	0.334106	-0.949248	0.730654	-0.230879	-0.0572128	1.06398	0.142641	-0.400992	0.332902	-0.149103	0.572172
3202f6eb-f06d-4cb2-82e4-ff43815d3907	00ac22e8-826e-49df-8216-04571b00ac21	b318ad37-16e8-4c53-ba0a-0e8d6fdfbe89	iPSCORE_49_1	49	iPSC	6	12	iPSCORE_49_1_iPSC_C6	NA	TRUE	51234470	50088668	38812482	6214168	14.1129	79.3161	0.9817	0.0274607	-0.0258571	0.0174279	-0.0707173	-0.0330617	0.0419516	0.103778	-0.215369	0.14424	-0.0902161	-0.00145449	0.206023	-0.0435349	0.272342	-0.373846	-0.245677	1.30646	-0.538956	0.867136	1.09598	0.163356	0.702644	-1.3715	0.0576308	0.737033	1.0456	0.665433	0.192228	-0.0181345	0.68214	0.652882	-0.815313
f356c2f9-d9d7-4a2e-99f9-1b8b5a6f4154	b7cd9984-1fda-4411-abab-ae3bdd904bdd	b3a63106-e4c7-4eea-8db6-513ff90a036c	iPSCORE_35_2	35	iPSC	3	12	iPSCORE_35_2_iPSC_C3	NA	FALSE	49813548	48573064	40835724	5812302	11.1509	81.9273	0.9949	-0.022139	-0.0525996	-0.104925	0.245745	0.0204758	0.275085	0.0572792	-0.0167584	-0.338239	-0.492492	-0.417629	0.314238	-0.513835	0.733678	-0.264645	-0.471068	0.520496	-0.525669	-0.796656	-0.635645	-0.159863	0.843293	1.04889	-0.328542	-0.759998	1.74671	0.28921	-0.678699	0.690653	0.826671	0.526125	0.681228
26f7236b-3334-494c-be8c-5b0ce3896423	0a1bcb9c-aa08-4f75-b564-ff7abc75235c	b48d5663-b599-4d02-a70b-6bd12546041f	iPSCORE_3_5	3	iPSC	9	15	iPSCORE_3_5_iPSC_C9	NA	TRUE	54688002	52770188	42079636	7790242	15.6932	77.3999	0.9942	0.108517	0.199562	-0.0835904	0.104932	0.0776455	-0.251747	0.229708	-0.0992491	-0.117034	-0.0967783	-0.138513	-0.779819	0.616403	-1.58156	-0.161075	-0.26141	-0.635059	0.299354	-0.392437	0.942743	-0.694094	-0.511184	0.931028	-1.72994	-0.256633	-0.691218	-0.304919	0.686042	0.501774	-0.682017	0.80468	0.126525
5738ea33-c3e8-470e-bd32-f048a318cc3d	e80ac498-b700-437a-a09b-fb18737772cd	b627f1ba-fef9-415f-b251-91a59bb782d3	iPSCORE_7_5	7	iPSC	9	12	iPSCORE_7_5_iPSC_C9	NA	FALSE	46116272	44744704	38439450	6127340	11.6412	82.1306	0.9918	-0.0288165	0.0111227	-0.047378	0.0923239	0.117202	0.050705	-0.216309	-0.437162	0.135147	-0.213686	0.525717	-0.605617	0.852176	0.611221	0.042484	-1.12792	-0.824031	0.858515	1.76621	-0.114947	-0.407545	1.83208	0.0259506	-0.0163434	-1.49039	-0.149815	-0.586554	-1.50839	-0.701922	-0.24394	-0.469321	-0.169462
51ada403-952c-43c1-b0ec-12052cb4e747	ab6dbc43-2783-46d4-8629-a9ef5f9d3099	b758cdf2-7e17-4e77-a699-3552fd8c8087	iPSCORE_35_1	35	iPSC	6	12	iPSCORE_35_1_iPSC_C6	NA	TRUE	51319964	49793622	37555344	5406448	13.4464	77.1667	0.9865	-0.0915066	0.0279192	-0.150948	-0.0904121	-0.0317759	-0.17191	-0.105242	-0.129778	0.010691	0.650209	-0.418831	-0.669529	0.037968	-0.307853	-0.582934	-0.496264	0.0842729	-0.519905	-0.130938	0.649646	0.444441	-0.16177	-0.0560954	0.0139145	0.792767	0.100481	0.449925	-1.0558	-1.80405	0.756511	0.474733	-0.422097
7c9a31a7-2da7-41a8-8a40-7dc0bef1f1d7	477ced0b-8e65-49cc-af92-3c65b2137c9b	b7af5d94-4b4a-4130-94ee-fc1f23c5824a	iPSCORE_11_1	11	iPSC	2	12	iPSCORE_11_1_iPSC_C2	NA	FALSE	62422588	60729170	48706674	8160320	14.6424	77.3393	0.9952	-0.101384	0.0228468	0.0258598	-0.0434082	0.272654	0.0285001	0.345252	0.490244	0.0704	-0.437239	-0.704945	-0.181495	-0.581649	-0.0158942	0.00202074	1.62377	0.0155339	0.629106	0.307727	0.251652	-0.0361333	1.5329	-1.34681	-1.48744	0.862372	-0.39076	0.887728	0.97782	0.273735	0.539109	-0.868051	0.732127
075d22bf-232c-4b11-b327-d7422e7907ab	2049e6fc-2db6-4715-8161-134b712eb166	b846beb8-f53c-4b69-bd2e-901dc53ce8bb	iPSCORE_1_7	1	iPSC	3	15	iPSCORE_1_7_iPSC_C3	NA	TRUE	43942174	43163200	30855208	5485692	13.821	81.2002	0.9884	-0.0605711	0.0794628	-0.0582223	-0.0858818	-0.177673	0.216695	-0.321881	-0.243842	0.00780759	0.00659848	0.601275	-0.590999	0.697924	0.0144109	-0.317048	0.101923	0.161686	0.216692	1.85309	0.678368	0.693329	-0.615073	-0.703535	0.311139	-0.12051	-1.58086	-1.79664	-0.643551	0.0404141	-0.725128	0.374638	-0.133826
2a7635ca-c7f8-4af6-b94b-cef1eff7d85d	001b47b2-67fc-471f-8501-928295e70e3f	b86c786d-f8d8-4e6b-9504-95f8f4c807e0	iPSCORE_20_1	20	iPSC	6	12	iPSCORE_20_1_iPSC_C6	NA	FALSE	44009914	42777470	37089540	5381450	9.9649	85.0448	0.9889	-0.0142236	0.0375345	-0.0112274	0.163898	-0.109413	0.3331	0.0711079	-0.116289	0.369679	0.0102821	-0.200312	-1.03207	-0.0817759	-0.367706	0.528283	0.0990831	0.218571	2.02707	-0.667	0.196704	-0.679116	1.6131	0.0539487	0.182651	-0.188919	-0.504864	0.938848	1.18971	-0.714916	-0.734492	-0.120743	0.229071
b5d28005-2bde-4b60-8075-2c150c448684	5e99cc57-3fb2-42b4-8a11-048f71387a38	b9e30469-13ad-4792-878a-889cd6480f91	iPSCORE_30_2	30	iPSC	5	26	iPSCORE_30_2_iPSC_C5	NA	TRUE	61891336	60048088	53276568	7603482	11.1289	81.7765	0.9875	0.147842	-0.152923	-0.128351	0.102606	0.00146016	-0.0610454	-0.470625	0.217948	-0.120966	-0.790603	-0.401609	-0.222997	-0.505374	-1.67496	-0.628132	0.590083	-2.39545	-0.317045	0.313732	2.78657	1.84024	0.336947	0.34648	1.66955	1.16322	-1.08969	1.5731	-1.0926	0.607596	0.316155	-0.308934	-0.260264
fe28f4e3-e296-487e-9d37-f74ef7b64782	d06b4ec5-7c5e-406e-a464-31770ce15335	bb3eeb0c-a38c-4d4a-81a6-21b51515b126	iPSCORE_94_1	94	iPSC	3	12	iPSCORE_94_1_iPSC_C3	NA	TRUE	47367122	46435776	33988176	5074268	14.2032	77.843	0.9957	-0.0469408	-0.121811	-0.0182347	-0.102747	0.236391	-0.151547	0.198023	0.122081	0.412206	-0.119817	0.498847	-1.1784	0.362387	-0.561369	-0.367791	-0.905764	1.16354	-0.233084	-0.552654	0.13073	1.31094	-0.404648	0.369593	1.81876	-0.94531	1.37911	-0.280109	-1.39307	-0.877841	-0.215477	-0.478502	0.140449
683d39a0-cc9d-4e6b-8778-f7bb98101a94	583d5465-f933-46d1-9fa4-307b76b97311	bd04a8cc-5d63-45bc-a2cc-91b0c7cb6e01	iPSCORE_2_4	2	iPSC	2	13	iPSCORE_2_4_iPSC_C2	NA	TRUE	76288748	74608432	64419544	10941832	13.1329	81.1764	0.9788	0.11052	-0.0481014	0.0739583	-0.167562	0.0127554	0.106684	-0.00910908	-0.0890219	0.146569	-0.0901756	0.595507	0.705395	-0.546208	0.292186	-0.252124	-0.587646	-0.542762	-1.05443	-0.723936	0.838091	0.700099	0.081502	-0.0144107	-0.468459	0.0715182	-0.135981	-0.874333	0.291408	-0.354775	-0.210086	-0.422203	0.766894
bbaca0d0-1041-47d5-8c90-00585049cdcc	6f7c3698-e5ee-4154-9eee-489a704d94ec	bd126642-2257-4857-b3da-b72305e5c095	iPSCORE_72_1	72	iPSC	3	12	iPSCORE_72_1_iPSC_C3	NA	TRUE	59565950	58178816	39760490	6651858	15.8654	77.4667	0.981	-0.00398446	-0.0860808	0.07205	0.0384135	0.0402743	-0.122153	0.166225	-0.128792	0.0875928	0.523914	0.269873	0.00123387	-0.290447	0.716863	0.547479	0.364851	1.5947	-1.24011	-0.103094	1.70411	0.00201859	-0.202345	-0.794282	0.433293	-0.313465	-1.03785	0.50829	-0.391126	-0.0463992	1.13785	-0.214388	1.12656
9b9dd211-1fa2-4597-babf-1dfe7b434cab	0b522a08-b129-43c3-ac6b-d4a602cd9ddd	bd41b7ee-bc24-40a9-99ab-483b2dbf95ae	iPSCORE_28_1	28	iPSC	5	13	iPSCORE_28_1_iPSC_C5	NA	FALSE	40028064	38940842	34055886	6568362	19.4738	73.4402	0.9831	0.208512	0.140314	-0.0466606	-0.0621099	0.0232327	-0.240216	0.282373	0.399388	-0.279851	0.221158	0.903392	0.0261817	0.188961	-1.25185	-0.657538	1.44193	0.0548952	0.404881	0.0804853	0.275897	-0.0983042	0.294831	-0.314603	-0.117037	0.181705	-0.481067	-1.38319	1.72599	-0.638944	-1.67545	0.164603	-0.027085
08482623-c5b3-4acf-ba2d-ff94a8772127	c08cc10c-44c1-4fa4-897a-636f5dfb058f	bd4643a6-9742-4a25-8029-a967cc2a84c7	iPSCORE_13_3	13	iPSC	2	14	iPSCORE_13_3_iPSC_C2	NA	FALSE	44379508	43213576	37300650	4990930	15.0369	77.0437	0.9944	0.0853822	-0.0867919	0.0180737	-0.0539874	-0.0994928	-0.324377	0.0392609	0.0237809	-0.232285	0.577573	-0.0430852	0.479986	0.587498	1.31591	-0.355299	-0.340437	-0.165571	-1.2139	-1.48803	-1.77551	0.613414	0.253489	-0.630001	-1.10465	1.64165	0.401064	0.285402	-0.925494	0.275038	0.377924	-0.481349	-0.0144289
7b1b3475-ee79-4cc5-91ca-8b675322d0e4	56e6a7e5-7b14-4cd0-bc38-030fb2a49008	bfd08f92-7030-4c34-849d-0187c8e88c74	iPSCORE_83_1	83	iPSC	6	12	iPSCORE_83_1_iPSC_C6	NA	TRUE	47324480	46398970	33761692	5758650	13.4994	80.2778	0.99	-0.0160016	-0.0676874	0.0886359	-0.0950676	0.106773	0.228955	0.0658224	0.0972265	-0.153463	0.504625	0.0507419	-1.16454	-0.86223	-1.13225	0.103354	-0.371857	0.721897	0.473189	0.300637	-0.192857	1.59375	-1.36278	0.680066	0.890346	-0.410749	-0.749035	-0.895736	0.0700854	0.0582155	0.387773	0.539071	-0.0175973
c5cc2f3d-6356-45ef-b840-efc50c3ebda9	c643713c-38f0-4514-b820-a566801a386a	bfee9a02-5ec3-4e11-a8e2-ebd47623caa0	iPSCORE_11_3	11	iPSC	5	12	iPSCORE_11_3_iPSC_C5	NA	TRUE	64659372	62859558	52016374	8582386	12.4145	79.7289	0.9869	-0.0649312	0.00542514	-0.0629408	0.065538	0.271403	0.163827	0.285851	0.240535	0.230677	-0.447816	-0.0834881	0.11268	-0.190544	-0.58462	0.796554	0.400983	-0.891294	-0.23279	-1.12263	0.395752	0.291358	1.0005	-1.6414	-1.36031	1.36333	0.486385	-0.21075	0.340789	1.29141	0.636683	-0.851737	0.166227
c364268a-50e8-470d-b9dd-d812f938237b	05e3949f-7b86-4cff-a95f-3dbb515775c6	c016ea11-e4c9-4c06-9a1a-62226198be42	iPSCORE_32_1	32	iPSC	3	12	iPSCORE_32_1_iPSC_C3	NA	FALSE	40446454	39084850	32211516	3919996	12.8777	80.9866	0.9925	-0.0481481	-0.0126464	0.0398086	0.099703	-0.1714	-0.0466149	0.195437	0.118485	0.320028	0.193646	-0.787126	-0.12371	-1.10245	0.809237	-0.887022	0.407583	0.270873	-0.575559	-0.555743	0.495902	0.47066	-0.0194429	0.348487	1.2729	0.322335	-0.752731	-1.40096	0.815083	0.277622	-1.1175	0.0506763	-0.725948
90713558-7ff2-4216-ad9e-199841c8f6b1	88facd8c-e8d7-4aee-b0f7-ad0fa47f256e	c09c3de5-4244-404b-ae38-be65b86a48bd	iPSCORE_24_1	24	iPSC	4	12	iPSCORE_24_1_iPSC_C4	NA	TRUE	44310616	43399274	34153138	5025352	12.1687	82.0511	0.9823	0.0116019	-0.0460599	-0.0744007	0.0510897	-0.21563	0.229725	0.181134	-0.0713331	-0.010416	-0.00254149	0.0475008	-1.43559	-0.574438	0.366643	-0.120658	-0.196427	-0.509121	0.661238	-0.572185	0.933919	-0.34921	0.681274	0.106519	0.324126	-0.103243	0.318482	1.08491	0.436409	0.0795411	0.366829	0.104863	0.0900222
1d2d5dff-3445-444a-acd6-ce5c58ab0dbc	ee146263-82f5-4ed7-bb49-4300837acc85	c3bb6245-5d1b-4dbc-8b16-b0ca47472e91	iPSCORE_115_1	115	iPSC	1	12	iPSCORE_115_1_iPSC_C1	NA	TRUE	56492794	54959050	44251182	7058612	12.0227	80.7749	0.9898	-0.0393038	-0.0425455	-0.07161	0.0333521	-0.202839	0.0787698	0.377423	0.362985	0.0808879	-0.132657	-0.00165332	-0.165047	0.0190122	0.41027	-0.763951	-0.179672	-0.112559	-0.447649	0.583117	-0.433081	-0.73803	-1.01103	0.792982	-0.113847	-0.262461	0.416637	0.220507	-0.2787	0.795892	0.249178	0.960603	0.136083
a7ae77bf-dac8-47c4-a2b0-866ce927bc30	b4a6c803-0909-422c-b3a7-be53acf6d93c	c3c65323-ace2-4f32-8595-7434edac5d28	iPSCORE_33_2	33	iPSC	4	12	iPSCORE_33_2_iPSC_C4	NA	TRUE	63344836	61843114	38461438	6936778	16.3142	76.0594	0.9895	-0.0255655	-0.0904784	-0.096346	0.023698	-0.0896015	0.0637446	0.338709	0.236908	-0.261262	-0.126284	-0.343282	-1.26812	0.260654	0.31665	-1.2209	0.369798	1.2338	0.473865	0.281987	0.165507	0.176347	0.393826	-1.50771	0.192626	0.0884871	0.537237	0.743458	-1.18821	-0.367347	0.176954	0.203592	0.360349
950b5be9-77e8-46f5-a562-85bb1fbf35a9	4fb56c9d-a815-462e-ba66-bae060c53a65	c72fc475-80f0-4fe3-b306-acebd17f3bdb	iPSCORE_67_1	67	iPSC	5	12	iPSCORE_67_1_iPSC_C5	NA	TRUE	49542882	48545308	37679564	5631152	12.4888	79.6148	0.9809	-0.108974	0.0389261	-0.107618	-0.0247987	0.014167	-0.0010959	-0.14378	-0.172194	-0.0250502	-0.00643144	0.0263363	0.151125	0.388579	-0.427649	0.252247	0.482183	0.988046	0.0755506	-0.475903	0.209199	-0.79172	-0.153454	-0.309656	-0.0912775	0.487331	-0.213322	-0.77949	0.545061	-0.285811	-0.0384058	0.653186	0.00774972
6eb5a86a-5fe6-4001-9983-6bfc11323cee	4eb10fcd-1c59-44cd-879f-7a072de4b38a	c9ef3edb-1bb1-4233-a6be-4efd897ac110	iPSCORE_23_2	23	iPSC	11	13	iPSCORE_23_2_iPSC_C11	NA	TRUE	64891888	63326408	50741324	9467500	14.329	77.8851	0.9903	-0.152244	0.0934891	-0.0361517	-0.117278	0.0030665	-0.0716426	-0.183056	-0.309851	-0.147126	-0.0558704	-0.544322	0.621222	0.501284	0.463281	-0.602542	1.00991	-1.29435	0.0500156	-0.209047	0.413125	-1.02251	-0.686942	1.04139	1.08177	-1.34697	0.102296	0.0376565	0.103448	1.02319	-0.935555	0.791331	-0.548553
3e439747-107e-41c2-9455-a28a20dcf5ce	5031dabb-fa76-46bd-9658-4d386fb01c5b	ca59d6be-7978-4817-b54e-435674502b0d	iPSCORE_109_1	109	iPSC	5	12	iPSCORE_109_1_iPSC_C5	NA	TRUE	43400676	41928678	35884410	5241766	12.48	81.0769	0.9873	-0.0189736	0.0046472	0.000672938	0.055586	-0.0685872	0.114012	0.257669	0.0634872	0.340126	-0.327152	0.189207	0.82443	1.07417	0.0138203	0.127153	-0.809277	0.979277	-0.269033	-0.546067	0.359248	-0.215747	0.519981	1.46392	-0.70077	0.724471	0.89962	0.744282	0.0580577	1.35769	0.0988192	0.374786	0.0605049
b2752f67-e17e-41c3-b1ee-99b3349ab3e2	9819b930-62b1-457c-82c5-1dee8824de68	cbd7702e-5a52-474b-a9da-3fb154a5d31f	iPSCORE_34_2	34	iPSC	2	12	iPSCORE_34_2_iPSC_C2	NA	FALSE	45906936	44523818	38349254	6350352	12.2518	81.632	0.9875	0.00363556	0.0251019	-0.00632655	0.015571	-0.120341	0.181733	0.162035	0.0202203	0.17165	-0.092589	-0.0651794	-0.505975	-0.3017	0.572364	-0.827438	-1.26008	-0.983147	0.382285	-0.954958	-0.610473	0.407684	0.816619	0.357912	-1.24074	0.385195	0.241585	1.38682	-1.04824	0.177177	-1.62748	1.15332	0.446846
3df800f1-3d24-473d-8bb4-03c48b4d825d	6354fc10-d70a-4453-b414-0d023f8de3b5	cbde5865-572f-4cd9-af1e-0f8bb6e4a4b0	iPSCORE_56_1	56	iPSC	3	12	iPSCORE_56_1_iPSC_C3	NA	TRUE	45456286	44022456	35482410	4821176	12.2979	81.4433	0.9817	-0.0128063	-0.0606654	-0.0319473	0.130104	0.0112352	-0.0196439	0.0877024	-0.194978	0.0474495	-0.177202	0.622632	1.51513	0.341846	-0.131899	0.506006	-0.281003	0.204114	-1.33518	-0.639787	-0.350602	-0.299399	-0.0238986	0.514482	0.903645	-0.155112	0.509482	-0.524774	0.688332	0.500307	1.01677	-0.221054	-0.454581
4306d28e-a06e-447b-9b2f-26d074a72407	62e55d9a-4bf7-4ab1-bfc1-32b711e68dd4	cd6dc660-550f-4a19-b9f7-f1bc9c893ca8	iPSCORE_70_1	70	iPSC	4	12	iPSCORE_70_1_iPSC_C4	NA	TRUE	47469512	46382572	38990974	5627682	12.4646	79.6201	0.9918	-0.0890176	0.0268806	-0.0522152	0.0222306	0.134759	-0.138884	-0.173485	-0.526326	0.0357596	-0.167653	-0.376715	0.392784	-0.236568	0.740666	-0.716551	0.394491	0.2275	0.472458	-0.0186486	-0.824674	-1.33853	0.298438	-0.133645	0.563483	-0.0443516	-0.321311	-0.110274	0.90189	-0.249632	0.321974	0.491236	-1.22017
c29ee90a-9cc0-4552-9f76-5d00f9ed0335	d5034b1e-43c1-486a-8d18-18b15f635e70	ce67e934-e752-4d69-b212-007c655a7590	iPSCORE_117_1	117	iPSC	3	12	iPSCORE_117_1_iPSC_C3	NA	TRUE	49654012	48409646	39902906	5547710	12.6969	77.7487	0.9697	-0.1772	0.0886165	-0.109586	-0.11538	-0.0173173	-0.147267	-0.115036	0.0833126	-0.107263	0.514384	-0.474364	0.471715	-0.319241	-0.562074	0.669888	-0.547407	-0.214982	-0.790978	-2.16258	0.709615	-0.141313	0.918399	0.58467	1.13504	-0.15518	0.89303	1.65331	0.838426	-1.2194	0.308223	1.11565	0.411829
42beae13-e272-460e-bee8-d9c187a6acaf	00fd50cc-763e-4880-8ef0-f9e0ecb8ceb0	ced86967-63fe-4cf5-ad91-d57c0e991522	iPSCORE_1_4	1	iPSC	9	13	iPSCORE_1_4_iPSC_C9	NA	TRUE	59828114	57983748	49317074	8262516	15.3027	77.9583	0.9911	-0.0480291	0.034888	0.119675	-0.350151	0.134513	-0.0567156	-0.0513333	0.4776	0.47102	-0.347213	0.145848	0.24665	-0.339004	0.220978	-0.62444	0.0745376	-0.434471	0.555543	0.66035	-1.45533	-0.571101	0.708993	-1.08538	0.590393	-1.21249	-0.306931	-0.947285	-0.602218	1.1581	2.17816	2.83048	-0.983543
6b634774-ccd6-48bf-8395-ae78a7bd6d2b	33af6d24-e5d0-4179-83d7-6e188db55b7c	cf2564c4-c49c-462f-8687-50998ab0db54	iPSCORE_108_1	108	iPSC	3	12	iPSCORE_108_1_iPSC_C3	NA	TRUE	55146020	53969914	39599912	6137408	13.3785	79.9062	0.9879	-0.0421341	-0.0500871	-0.0577416	-0.0140378	-0.108061	-0.0147281	0.296016	0.127213	0.233909	-0.273839	0.352257	-0.550587	-0.239213	-0.232272	-0.156509	-0.321671	1.05163	-0.0584778	0.310506	0.253958	-0.348934	0.791778	0.265979	0.0986928	0.505488	0.895734	0.867938	0.154762	0.363667	0.734028	1.06839	0.338898
4f52890b-813b-4d21-95ba-87184b123fc9	f8d173dd-c608-48a1-bf14-3a72f76c05ed	cfd3b543-2da8-4262-ae36-7ee27c0b5c6b	iPSCORE_21_3	21	iPSC	4	13	iPSCORE_21_3_iPSC_C4	NA	TRUE	78925442	77647996	65753228	12774446	15.1542	77.4252	0.9807	0.135471	0.0105406	0.0199449	-0.183421	0.170834	-0.0377854	-0.0268639	-0.0899041	-0.246989	0.0107055	0.156773	1.26621	-0.193995	1.24971	-0.595116	-0.716368	0.341411	1.0132	0.530536	0.797617	0.580604	0.448993	0.874664	0.401472	-0.123218	0.689186	-0.122547	0.897838	-1.55416	0.806996	0.717937	1.37869
1b445672-eb32-443d-92f2-f186ae09db8a	80c1f61e-74d3-4056-8796-ff288887a9af	d15cdce3-1f22-4224-8ae3-0ff1b878e111	iPSCORE_18_2	18	iPSC	5	12	iPSCORE_18_2_iPSC_C5	NA	TRUE	65679834	63351654	52355582	9115950	14.3333	76.4884	0.9785	-0.136295	0.0835552	-0.0501744	-0.0598781	0.0309421	-0.0460509	-0.196716	-0.124705	-0.0872286	-0.00981223	-0.340961	0.134694	0.243127	0.948515	-1.00428	0.779925	-0.580951	-0.948399	-0.0314597	-0.0363266	-0.124832	-0.899382	0.526976	-0.957952	0.136306	0.119853	0.852687	-0.264402	1.13271	-0.984171	-0.26722	0.542199
5723d075-66b8-4882-9353-6005db803c68	e16c7479-3445-46d0-beee-9249ee1365de	d1a68069-eb49-411a-9652-98f5834c4d73	iPSCORE_10_1	10	iPSC	1	13	iPSCORE_10_1_iPSC_C1	NA	FALSE	50968984	49203796	41285248	8778642	19.0777	72.8329	0.987	0.111501	0.269124	-0.125387	-0.160637	0.0745163	-0.143661	0.0805794	0.536384	-0.534544	-0.236786	-0.195615	-1.10535	-0.122031	1.09741	-0.425191	-0.631735	-0.269889	-0.729653	1.01327	0.261207	0.846906	-0.38403	-0.126435	-0.458329	-0.653816	2.20943	-0.879901	0.111669	0.427179	0.148175	-0.763097	-1.04053
c8a781f8-7857-4522-a92e-3c7fbb4acb22	8ae6e66c-b3a2-436a-8a28-94356cd373fd	d4073658-c7fe-4f53-9e80-b95121a65475	iPSCORE_53_1	53	iPSC	5	12	iPSCORE_53_1_iPSC_C5	NA	TRUE	38686680	37861126	32354866	4160830	10.5051	83.269	0.9809	0.0334634	-0.0693578	-0.0992522	0.0555557	-0.0157051	0.336993	0.0121123	-0.102313	-0.0223923	-0.414802	-0.3814	0.374448	0.198275	0.338386	-0.0288095	-0.309166	1.06039	-0.390803	-0.725612	-2.10534	-0.433177	-0.119189	-1.41118	-0.257558	-1.28809	1.34813	-0.440439	-0.395409	0.285198	-0.394166	0.794728	0.169548
4436214a-6437-4a8f-b7c0-cb7299791d93	6d561f09-7954-498d-a782-087135f90834	d6172ad1-6cf8-41af-a88e-26c43ebe2464	iPSCORE_12_3	12	iPSC	3	12	iPSCORE_12_3_iPSC_C3	NA	FALSE	58287216	56591552	48997088	8081394	13.1543	79.7582	0.9868	0.0334321	-0.0791066	0.0110198	-0.0321764	0.159027	0.137215	-0.0909757	-0.00213189	-0.0841425	0.458093	-0.774611	-0.365089	-0.132653	0.687935	-0.00388124	1.12458	0.352651	-0.947599	0.572827	0.361488	-0.45826	0.866338	0.155549	-1.68522	0.146647	0.190425	-0.0695354	-0.944546	1.34665	-0.300555	0.968967	-0.133443
53d73080-748e-43d0-acef-f366a20074b5	63968319-c83a-460c-bcb0-c74f13309332	d6646110-a6f3-4176-bf1a-92a51ed6f4bc	iPSCORE_5_3	5	iPSC	3	13	iPSCORE_5_3_iPSC_C3	NA	FALSE	45533320	44032418	36556352	7505148	16.6272	79.2986	0.9571	0.0840447	0.181158	0.16842	0.162416	-0.0419381	0.142602	-0.302227	0.0396679	-0.268135	0.38458	0.779268	0.291396	-0.634313	-0.229793	0.503859	1.47966	-0.152407	-1.00738	-0.271238	-1.39125	-3.18669	-0.492841	0.228479	0.784926	1.12575	-0.685956	1.15212	-1.45131	-0.473247	-0.387811	1.02712	0.376456
d875dea5-f8dc-43a0-9037-0377a8df7f88	9ba444a5-bf82-4c31-b4fb-093daf508186	d9d7a468-c215-4aee-98ad-554509fe6b86	iPSCORE_40_1	40	iPSC	6	12	iPSCORE_40_1_iPSC_C6	NA	TRUE	36506626	35564312	30261956	3596306	11.3481	81.5885	0.992	-0.00760302	-0.1356	0.0736678	-0.103976	0.0860703	0.0762668	-0.0464612	-0.171595	-0.611419	-0.0778784	-0.280555	-0.785219	-0.338463	-1.07142	0.869372	-0.925977	0.186352	-0.0888707	0.363553	-1.76838	0.00915845	-1.07994	-0.084117	0.31368	-0.0949042	0.206312	0.26704	0.225517	0.207835	0.0910191	-0.471389	0.351531
7ae2a15b-6c44-40ba-a943-b8322d9c74dc	522a5b8a-98e5-49e0-8dd5-09793ebcbeac	dc7b36c7-6492-4585-a072-10894fac10a0	iPSCORE_106_1	106	iPSC	2	12	iPSCORE_106_1_iPSC_C2	NA	TRUE	55748750	53378416	44934882	7509232	12.1644	80.9268	0.9856	0.0107139	-0.0222264	0.0419284	-0.0251916	0.018857	0.0225314	0.121137	-0.369292	0.0329196	0.0948064	-0.250809	1.05145	0.00111719	-0.586832	-0.29182	-0.491987	0.0651538	-0.0946433	1.17078	0.519233	-0.533653	1.11245	-0.690482	0.789256	-0.219108	0.896059	-0.398056	-0.679273	0.776202	-0.579326	0.537761	-0.556439
3ee073bb-ea49-4ca2-b6b6-b4a8a8041ff0	4a345fca-ea61-4bb9-9df9-f200845ceae3	ddae7efe-bbb8-48b5-a662-e3f16f3723b7	iPSCORE_11_2	11	iPSC	4	12	iPSCORE_11_2_iPSC_C4	NA	FALSE	52891616	51870776	43911608	6467068	11.7893	81.8689	0.9869	0.000963024	-0.045369	-0.0280688	0.166581	0.0102184	0.0837024	0.170826	-0.0486469	0.0589345	0.138921	-0.151904	1.0112	0.0890021	-0.0581092	0.893329	0.645215	0.0828134	0.0304161	-0.256643	-0.0774658	0.465288	0.191907	-0.248922	0.389913	-0.861137	0.962113	-0.79174	-0.111783	0.79274	1.02115	-0.0275723	0.667662
843f5dd5-ec6b-496c-ae29-b4bc6c387280	a6e02cdf-888c-41bd-8a4b-2a05bcce4d18	de9c74e8-d399-465e-92cd-904a0e323bca	iPSCORE_2_8	2	iPSC	3	13	iPSCORE_2_8_iPSC_C3	NA	FALSE	55990730	54771952	38568250	6483170	17.4762	72.5031	0.9868	-0.0327124	-0.048838	-0.102852	-0.227151	0.225561	-0.176923	0.0170497	-0.484501	0.174479	-0.0167599	0.146555	-0.635177	-0.396192	1.23005	0.170854	0.981037	-0.324738	0.163844	-0.350462	0.19596	-0.539164	-1.61318	-0.385018	-0.553182	0.105072	0.284535	1.00451	-0.591662	-0.0689818	0.169118	-0.426806	0.18321
c5549860-1ab9-475e-ab92-192bf26a98bb	aa537f53-ff02-45a4-85f7-7b01558c9bba	df0c32e3-d5f4-4b46-90e0-7eeb8d014c96	iPSCORE_114_1	114	iPSC	2	16	iPSCORE_114_1_iPSC_C2	NA	TRUE	49173026	48097168	39725408	6079500	13.0207	80.6835	0.9917	-0.00487146	0.0357618	0.0886686	0.0283459	-0.0377881	0.0463566	-0.0289725	-0.419887	0.00604287	-0.699788	-0.415247	0.539668	0.290558	0.743695	-0.122774	-0.529351	0.737912	-0.207588	0.413279	0.608852	0.651072	0.675772	-0.598294	-0.268282	0.246718	-0.0787917	0.787777	1.50328	-1.51761	0.428343	-0.0567286	-1.53178
376913f6-eea1-4f8f-aac9-4b117a464ab6	b0efcf59-dea7-4f62-bf01-41bf08422001	e0793a72-9694-4711-a2c6-d2ff9071d05f	iPSCORE_8_4	8	iPSC	2	15	iPSCORE_8_4_iPSC_C2	NA	TRUE	70671820	69044480	56534464	13715520	20.4694	73.5159	0.9789	0.174333	0.257545	-0.111306	-0.0236446	0.039115	-0.240811	0.309041	0.00724217	-0.228508	-0.0417152	-0.219749	-0.605066	-0.305101	-0.64483	0.176791	-0.445258	0.378249	-0.674147	-0.281673	1.23778	0.144391	0.896118	1.14764	-0.823729	-1.2685	-0.61018	-0.33659	0.809331	1.90546	-1.28637	-1.13492	-0.468503
ee72638c-907d-4171-a4a9-63a1381383c4	ddffb897-2497-482f-bc75-7ad72150408f	e126c62a-cd3d-4ce3-b632-da7fb7bd9e4a	iPSCORE_96_1	96	iPSC	5	12	iPSCORE_96_1_iPSC_C5	NA	TRUE	43780908	42566174	35398632	4641858	12.8581	80.3471	0.981	-0.0077458	-0.0952633	0.101644	-0.0247541	0.0721487	0.000419307	-0.0578894	0.13202	-0.518846	0.656239	-0.00600513	0.0683808	-0.152115	-0.0320023	0.479447	-0.847021	-0.597904	-0.568955	0.177014	-0.666061	-0.952273	-0.905555	0.186013	-0.104589	-0.715317	0.383147	-0.134526	1.49601	-0.39769	0.0652604	0.409614	0.0211312
85b0f6b6-2e60-4429-bf74-4aee87b63288	df4c7d2c-1e36-4dd7-a2b1-fe61a5ec26f6	e3c5435b-935b-45a3-847a-fd754cbc7b90	iPSCORE_110_1	110	iPSC	6	12	iPSCORE_110_1_iPSC_C6	NA	TRUE	49592314	48349326	41362942	5644954	13.0654	77.5685	0.9864	-0.15266	0.021761	-0.0900947	-0.140499	-0.0792404	-0.204557	-0.0915087	0.162522	0.151826	0.389543	-0.263904	0.141992	-0.0632739	-1.63544	0.168614	-0.790594	0.401807	-1.42326	-1.37122	-1.62085	-0.120511	1.08337	-0.457018	0.80411	-0.388727	-0.15866	1.52975	0.292086	-0.303224	-1.86348	1.01939	1.07377
b745d782-a8cc-45b1-849a-47e39f28e361	ebb69264-564b-49ee-b013-86e83a1b9f49	e562a8bc-cc91-46fe-ba2f-aa8ab62fefe9	iPSCORE_1_14	1	iPSC	1	12	iPSCORE_1_14_iPSC_C1	NA	TRUE	55929336	54406392	45706538	7645320	13.84	80.948	0.9761	0.0292534	-0.065203	0.185006	-0.0648727	-0.0355821	-0.0061517	-0.219543	-0.0117158	-0.210421	0.172208	0.573445	-0.213176	0.0936093	-0.0701374	0.260878	-0.22546	-1.29807	-0.272636	-0.108283	0.327288	-0.414569	-0.263549	0.821311	-0.928084	-0.973858	2.32363	-0.446899	-0.114406	0.584661	-0.120603	1.51787	0.177115
b76fdddf-8a62-43ca-9762-d0922a36eba1	f7790cb8-4191-4342-8fe0-4cafdeb5e28e	e6c010c7-dffa-40ba-86ca-355507b47e86	iPSCORE_4_5	4	iPSC	4	14	iPSCORE_4_5_iPSC_C4	NA	FALSE	45260042	43656336	36502382	5414984	12.5806	82.0576	0.9875	-0.128752	0.0810502	0.00423877	0.0893176	-0.147687	0.0444149	-0.349825	-0.197981	-0.181824	-0.309245	0.215311	-0.0282439	0.610843	0.131754	-0.524925	-0.144011	0.0837401	-0.340587	2.23438	0.302065	-0.386442	0.584663	0.165581	-0.835476	-0.22387	-0.848471	-1.67311	0.518715	0.378621	-0.422955	-1.09094	1.01299
9e5035d3-9ced-4b81-b77b-87d6aaf2631d	80c4bb8f-07d1-4d12-92a5-07d09f5cdb29	e932e556-59a6-4f70-9b4c-ef5f69dac3ce	iPSCORE_2_3	2	iPSC	5	13	iPSCORE_2_3_iPSC_C5	NA	FALSE	47460038	45695078	38456840	5974824	13.3707	81.3026	0.9774	-0.036131	-0.00923937	0.162061	0.0289472	0.0483121	0.0429268	0.0421296	0.0929517	0.320317	-0.369919	0.532921	0.51254	0.123015	-0.406065	-0.765525	0.0883419	-0.280879	-1.45874	0.383559	1.46509	0.0528443	-1.00304	-0.230519	-0.155696	-0.853476	-0.194504	-0.831456	0.399144	-0.516999	-0.770625	0.167964	0.489848
9dea3b37-fc47-42f1-a7bc-1af671af5693	ac69bd1c-2131-4391-a2ee-b6c19b219c07	eb1309e6-5567-437b-82d7-549c1c8d5493	iPSCORE_8_2	8	iPSC	6	13	iPSCORE_8_2_iPSC_C6	NA	FALSE	65645490	64346808	49563702	10438798	16.9866	75.7869	0.9803	0.0909316	0.260156	-0.031604	0.0960585	0.0788251	-0.199504	0.120537	-0.128545	-0.067973	-0.17481	-0.807354	-0.702314	-0.503072	-0.38551	0.0448497	-0.713425	-0.162855	-0.344281	-0.151482	0.557622	-0.188224	0.299046	0.324415	0.117488	-0.827245	-0.212537	0.763507	0.602807	0.726213	-0.414166	0.0742393	0.581844
d18dd46c-c975-4867-bc47-64130de7490e	1fce060a-1763-460c-b9c4-39f637675992	eb79f47b-d933-4144-8d61-83104493418e	iPSCORE_1_1	1	iPSC	3	14	iPSCORE_1_1_iPSC_C3	NA	TRUE	58656444	57228630	42588968	8509692	13.1746	82.3271	0.985	-0.0477771	0.194493	-0.00448808	-0.0168733	-0.111983	0.346962	-0.212547	0.225133	-0.037766	0.076958	0.490687	0.136717	0.468029	0.135318	-1.08917	0.328791	-0.14145	1.05606	-1.16136	0.906693	0.809661	-1.72846	0.465466	-1.00269	2.21682	-0.436107	0.262692	0.543725	0.25208	0.48894	1.76603	-0.285196
8610e32d-0d99-47a5-b220-31f3b6a7a3f1	59b0ea32-8c09-4434-8c2d-59c431142089	ecc872f3-1dab-4076-a08b-f186d17805b7	iPSCORE_22_2	22	iPSC	5	12	iPSCORE_22_2_iPSC_C5	NA	TRUE	84548276	82078436	71154442	13795814	10.6478	84.1081	0.9886	0.0341904	0.0981278	0.106441	0.118365	0.0364208	0.351927	-0.118524	-0.148686	0.131888	-0.00183208	-0.36081	1.10801	0.212927	-0.184933	-0.27653	-1.2094	-0.227868	0.262943	0.246511	0.00602542	0.691286	-0.441547	0.240269	-0.454328	-0.116718	-0.0793625	0.0919335	-0.144713	-0.818231	0.345089	-0.215809	0.440951
b15e37fc-4290-4734-86f9-067ea4482419	44cb4ea7-d372-4677-b16d-8b077410227c	ed143b7b-3236-415d-b8a2-bed63489f372	iPSCORE_15_1	15	iPSC	6	12	iPSCORE_15_1_iPSC_C6	NA	FALSE	40272084	39512302	35238296	4644130	12.5993	79.9526	0.9914	0.107176	-0.0770181	-0.104056	-0.134053	-0.0641247	-0.0450374	0.109765	-0.353193	-0.189392	-0.316512	0.463198	1.03486	-0.0114706	0.796416	-1.52727	-0.541954	-0.833334	-0.00240525	0.414111	-0.144213	0.262544	0.957534	-1.79368	0.125539	-0.0462871	-0.213286	0.898789	1.2455	-0.792451	-1.74076	-0.608791	-0.260263
180a1096-66eb-4bc8-937a-117dc51af4bf	31ab381d-b6fd-4d99-b20b-1e9535e41d45	ed175850-c13a-4b33-947d-bd6e911000db	iPSCORE_78_1	78	iPSC	6	12	iPSCORE_78_1_iPSC_C6	NA	TRUE	46213580	45282586	37679316	5330698	13.287	80.0063	0.9928	0.000284541	-0.0497246	0.106357	0.0218893	0.0411832	-0.140961	0.0165573	-0.0997728	0.132665	0.348262	0.107524	0.463339	-0.534724	0.254767	0.341294	-0.840572	0.663713	-0.930538	0.90756	0.684642	-0.0415061	-0.587497	0.535408	-0.631468	-0.656682	0.340515	-0.448826	0.349262	-0.212592	0.860391	-0.539337	1.41154
9809009f-63db-4a16-8fe3-a11a474f896f	122e484b-ee3d-47a3-bcf8-06c420ce78e6	ef8f2c6c-8363-471e-9436-252fcef3ac43	iPSCORE_6_3	6	iPSC	6	12	iPSCORE_6_3_iPSC_C6	NA	FALSE	64905052	62998088	47991856	9701124	13.1631	81.1668	0.986	0.106446	0.0960868	0.113901	-0.0287262	-0.107309	0.359011	-0.0297025	-0.214595	0.613668	0.53256	-1.3534	0.542828	1.48275	0.814438	0.660605	0.211196	-1.50613	-0.286458	-1.79516	0.761966	-1.1403	-0.805168	1.12401	1.78163	-2.16851	-0.489784	-0.581137	-1.24405	0.140288	0.907431	-3.32441	-1.01798
8695faa4-e4ac-45f1-a78b-9afc2401c9b4	ba4d3f2d-2fc8-4bff-b1f7-fb0322aac68e	efca8806-7485-46db-bc59-6775a71eb81c	iPSCORE_36_1	36	iPSC	2	12	iPSCORE_36_1_iPSC_C2	NA	TRUE	58599194	56429830	46831494	7319518	12.5186	81.7832	0.9854	-0.0124231	-0.0283898	-0.0135158	0.108269	-0.0981287	-0.0181823	0.153649	-0.0542175	0.380672	-0.181748	0.858174	0.322204	-0.307717	0.20685	-0.267784	-0.789196	-0.00823372	-0.762443	-0.733953	0.0117979	0.366881	-0.0626403	1.19795	1.11257	0.367012	-0.141069	0.696354	1.81869	0.606287	0.386506	-0.336659	-1.25038
574442f2-baca-4800-ad09-fed27ea4bd87	6b7ea56e-6dd1-454e-b949-83b3e955171b	efe5abc5-9197-495b-853c-2844a14e4149	iPSCORE_93_1	93	iPSC	1	12	iPSCORE_93_1_iPSC_C1	NA	TRUE	52657356	50709450	42984692	6061558	14.3953	74.8816	0.987	-0.173143	0.0144436	-0.143375	-0.0601128	0.0645535	-0.389526	0.00942937	-0.000968987	-0.124559	0.372751	-0.0752483	0.190999	-0.601292	-0.614459	-0.027956	-1.08951	-0.101543	-0.521628	0.0613581	0.226682	-0.637895	0.427085	0.294786	0.0622652	0.472986	0.91766	0.0221202	-0.552871	-0.378062	-0.172462	0.806123	-0.278396
3a3a7a84-4c7d-4b61-a210-5e56eafde5d3	c5b18bcb-bbb9-43ee-989a-717c14371257	f0173728-58cb-4d7d-b28d-02355b49b9ed	iPSCORE_13_1	13	iPSC	5	12	iPSCORE_13_1_iPSC_C5	NA	FALSE	55093624	54055856	34861084	6255846	15.5437	79.4768	0.9837	0.0547835	-0.0687523	0.214977	-0.0825885	-0.0799651	0.136586	-0.243488	-0.239398	-0.144506	-0.557825	-0.499029	-1.37014	0.151009	-0.420046	0.425777	0.67236	0.198847	0.658258	-0.552048	1.50964	-0.16143	0.194513	0.715315	0.439798	-0.427544	0.224152	0.122107	0.0367696	0.117447	0.322226	-1.2708	-0.519554
40584e9f-7f57-46b8-b006-dec1fe6cf9ea	b32685f7-037e-40f1-8d30-60cabdb29e21	f0b9b314-5e83-4975-af42-54ee03bcc459	iPSCORE_8_1	8	iPSC	5	14	iPSCORE_8_1_iPSC_C5	NA	FALSE	33316140	32460210	23899796	3233524	15.5921	77.4174	0.9848	0.0686226	0.209534	0.00541982	0.0488729	0.00346548	-0.141907	0.20553	-0.0651242	0.333906	0.0429594	-0.644067	-0.878511	0.0408927	-0.821445	-0.345297	-0.219445	0.321362	0.363555	-0.146942	0.963615	-0.0781836	-0.200929	-0.444442	0.669918	0.253534	-0.539468	0.866186	0.654241	-0.123609	-0.408437	0.268765	0.774961
629211b6-49d7-4024-879c-3ac5bc86f9d9	61d77efd-eec4-421b-a717-4486512668da	f378e99d-b59e-43a6-ae60-5b2b180209c3	iPSCORE_21_2	21	iPSC	1	15	iPSCORE_21_2_iPSC_C1	NA	FALSE	51750472	50268498	45014382	7296966	13.3162	78.4652	0.9905	0.128486	-0.0593794	-0.187544	0.0754868	-0.0103227	-0.0392704	-0.395297	0.426807	0.685555	0.492402	-0.922439	0.171811	-0.7214	0.077883	-0.458246	2.12676	0.423992	1.31079	1.73621	-0.589716	0.80519	-0.61877	1.52254	-0.603033	-0.997156	2.80792	0.304018	0.406197	-1.08778	-0.260008	-0.408849	-0.0220319
1c769c90-dafa-403e-8cc6-69406f664f88	bd851028-716d-413a-85a9-e27682e879c8	f3f2192d-8d5a-4bc5-b113-e8909b5176e1	iPSCORE_5_2	5	iPSC	5	13	iPSCORE_5_2_iPSC_C5	NA	FALSE	47984330	47151152	41168588	9803322	18.1708	77.3519	0.9866	0.0653173	0.229657	0.061206	0.00500124	0.0897977	0.284877	-0.315109	0.342492	0.177435	-0.29015	1.78604	0.565501	-1.46942	0.0875928	-1.17348	1.67502	0.788567	0.308228	0.659259	-1.14209	-2.53276	0.674597	-1.54762	1.93114	1.73248	0.644214	0.18797	-0.492483	-0.068324	-0.26121	-0.216824	-0.128306
42b68828-6c5e-4004-ae2e-96e1a0f47391	b562db25-cd6f-448c-9ea1-b540b0dfb3e1	f549b5fa-a6c0-49fb-8a07-dda4f72ff076	iPSCORE_2_9	2	iPSC	5	12	iPSCORE_2_9_iPSC_C5	NA	FALSE	63817742	60743306	51991382	8177358	12.3114	80.3086	0.9826	-0.0631226	-0.0795219	-0.0466083	0.164999	0.295346	-0.119773	0.176089	0.25809	0.0874999	-0.41815	0.715368	0.318982	1.26353	-0.175534	1.20507	0.226578	-1.29822	1.03515	-0.450684	0.141225	-0.755071	1.08548	-0.61037	-0.153579	-0.504227	1.23645	0.203696	-0.130404	-0.348779	1.13195	0.678895	-0.613732
349de0b8-ea4a-45eb-9631-8259b539f7b8	c0fde6a4-7316-4519-b48d-08e76684562f	f772212a-cd98-40f9-bdcd-e75740c1f6be	iPSCORE_2_1	2	iPSC	4	12	iPSCORE_2_1_iPSC_C4	NA	FALSE	54131780	53089762	40452678	6430090	13.6484	81.7343	0.9915	0.0636735	-0.0785744	0.199201	0.0330693	-0.168257	-0.0806931	-0.314093	-0.129584	-0.203954	-0.303766	0.187047	-0.766587	-0.269284	-0.208145	-0.311683	0.148277	-0.540187	0.472757	-1.52383	1.31143	0.377285	0.00151541	-0.863735	-0.423257	-0.214358	1.50036	-0.356757	1.02501	-0.117642	0.347106	0.49589	0.67033
57c37aff-2224-4314-a337-454fb82ef47b	a669ce2f-aed5-4218-9199-1dff58b72591	f7e918d9-f19c-4a3d-b3f7-b53b072f88bb	iPSCORE_85_1	85	iPSC	6	12	iPSCORE_85_1_iPSC_C6	NA	TRUE	53298962	52011716	43091584	6154882	13.4448	76.7049	0.98	-0.165132	0.0446706	-0.145399	-0.0380845	-0.00671112	-0.217865	-0.019205	0.147605	-0.219203	0.257113	-0.207203	-0.247515	-0.0544755	-0.25049	0.00743976	-0.736672	0.717928	0.542445	0.24732	0.942242	-0.558921	0.555405	-0.398534	-0.833644	1.31959	0.498524	-0.720335	-0.212145	-1.28939	1.41759	0.085651	-0.0251966
1d343b2a-ee18-4738-b5d3-18cf3b73a4ec	024f3a84-e1ec-4049-95e7-ecc8f39697f0	f80deca1-0641-4a52-86b5-7b01c227ba8a	iPSCORE_74_1	74	iPSC	4	12	iPSCORE_74_1_iPSC_C4	NA	TRUE	48655396	47398112	38542784	5768100	13.4727	77.9777	0.9829	-0.130034	0.00381867	-0.156446	-0.0764273	-0.0721972	-0.131486	-0.0139285	-0.411317	-0.311435	0.602607	0.191302	-0.213189	-0.0604285	-0.0128068	0.180433	-0.159352	1.22109	0.395205	-0.0805188	0.411297	-0.11822	-0.940405	0.093657	0.382052	0.0474456	0.405034	-0.133516	0.688958	-0.209435	0.86499	-0.848363	-0.664903
9b7e0e0e-1ccd-4fc3-a06c-977522c5d6c8	1b0e840b-9cf2-4759-a9db-b2e9215c525e	f8d3cea0-5f3f-4298-b4a9-145571ba840e	iPSCORE_10_2	10	iPSC	2	13	iPSCORE_10_2_iPSC_C2	NA	TRUE	69432938	67619420	57919206	11304498	17.1268	75.3371	0.9848	0.189454	0.110931	-0.0407176	-0.0373721	0.02899	-0.146258	0.112674	0.234031	-0.158987	0.0455386	-0.218647	0.520922	0.0623185	0.764857	-0.137713	-0.402232	1.21758	-0.969137	0.0907328	-0.162602	0.742789	0.411479	-0.0303132	-0.466031	-0.0636062	-0.0426697	-0.579973	-0.129447	-0.0585365	-0.633645	0.578476	0.380473
08d4ab09-9752-4285-9d0d-60530ebf8f45	8777ffb1-3164-497e-b105-2895c1bd05cc	fabb1fba-dea1-44a5-a9c2-e40b46011c7a	iPSCORE_3_6	3	iPSC	6	13	iPSCORE_3_6_iPSC_C6	NA	TRUE	58699742	56843170	44016974	9771846	17.7379	75.7675	0.9752	0.123741	0.262302	-0.000364056	0.249946	0.162453	-0.108443	0.0824746	0.355439	-0.769984	0.126193	-0.457011	-0.676765	-0.188382	0.455884	1.30872	-0.11651	0.305824	-1.06897	0.0713163	-0.0149543	-0.904462	0.632098	0.484426	-0.769927	-0.913676	0.84612	0.301793	-1.71162	-1.29222	0.881713	0.258923	-2.31957
5a8e70b6-e13b-4e95-b761-754706dd5985	c2a8ad0d-aaa0-4c29-a9b2-6e6617995a7d	fbabd331-fc4f-47de-b4d0-a9ee5434fa5b	iPSCORE_30_1	30	iPSC	3	30	iPSCORE_30_1_iPSC_C3	NA	FALSE	60326094	59124664	52673032	7666694	11.3583	80.3953	0.9912	0.135261	-0.137193	-0.190691	0.0242588	-0.0327013	-0.09011	-0.2591	0.152365	-0.247172	-0.574919	-0.44624	0.507636	-0.706207	-1.54931	-0.900993	0.393343	-3.2625	-0.631261	1.03632	3.1224	1.67346	0.121356	0.891957	1.85874	0.273565	-0.992254	0.819827	-1.44199	-0.624196	0.933246	-0.211739	-0.357413
a5e94c4c-e950-4889-b10b-6be8e8311f0e	499531da-aae2-47f4-9a07-fac1baf6324c	fc1dff0a-6a95-42fe-9dc4-362e27330bf9	iPSCORE_19_1	19	iPSC	4	22	iPSCORE_19_1_iPSC_C4	NA	FALSE	56249632	53672882	47018256	7142426	12.5175	79.7789	0.9842	0.0818239	-0.115671	-0.0415287	0.131303	0.00845608	-0.127845	-0.371881	0.445857	-0.0943132	-0.352103	-0.393625	-0.167329	0.127009	-0.132593	0.700921	-2.20648	-1.68413	-1.29327	-0.358721	1.22099	-1.19236	0.0932962	-0.580474	0.569404	0.668459	-1.50766	-0.19884	1.67233	0.13127	1.32685	-0.030063	-1.43756
45cb15a2-bc46-46a9-afdb-9e6b64a777da	34c79720-7710-4f86-b1fc-ef6565ab8459	fdfddc05-516f-4408-83a3-731309a5bbb9	iPSCORE_113_1	113	iPSC	4	13	iPSCORE_113_1_iPSC_C4	NA	TRUE	51835970	49993826	43737804	6936146	10.8674	83.6244	0.9946	0.00774322	-0.0301749	-0.0177462	-0.0234511	-0.0869904	0.171041	0.0663402	-0.108908	0.455058	-0.263413	0.447779	-0.244763	-0.29659	-0.490295	-0.419386	-1.16137	-0.456473	-0.857253	0.384724	0.36291	-0.630887	-0.641978	-0.644183	0.0725857	-0.608792	0.637892	0.210159	1.60643	-0.267216	-1.00826	0.187513	-1.25559
eee96072-e740-4967-ba17-c9178796fde1	e95da9ab-054c-4ee9-aa0a-27f63f19c214	000a5dcf-764a-4f69-ab1c-5950cec4bbbe	iPSCORE_54_1	54	CVPC	3	27	iPSCORE_54_1_iPSC_C3	CVPC106	TRUE	81579332	79754635	71515070	19380750	18.3986	77.3927	0.9854	-0.0717785	0.257947	-0.0145122	-0.282843	-0.233489	-0.465678	0.35289	0.546339	-1.21277	0.197049	-0.340798	-1.96105	1.24107	-0.618323	-1.02554	-0.666072	-0.186572	0.669124	0.726516	-1.07157	-0.054174	-0.280925	1.1196	0.186669	0.0757701	-0.80924	-0.374776	-0.604449	0.909292	0.200366	-0.925002	-0.0698434
002bedb6-759c-44ca-84e4-9536d1e1c128	65800a26-3000-4254-8e7b-a95ea64012d0	03235361-4310-4737-ac0b-4ce92d99fbf3	iPSCORE_51_1	51	CVPC	4	17	iPSCORE_51_1_iPSC_C4	CVPC025	TRUE	106833712	93477852	80203902	21500288	7.932	88.9427	0.9695	0.158571	0.119199	0.053894	0.551518	-0.349745	-0.0211818	0.0991211	0.404598	1.08938	0.341486	-0.244155	0.965917	-0.319374	-0.195197	0.636991	-1.37939	-0.381477	1.19959	2.29271	0.141895	-0.279366	0.27408	1.0392	0.440186	0.0780366	-0.516676	1.14363	0.242449	1.51468	0.357029	0.701402	-0.290744
dbb6409c-3e31-4bae-b898-309d0241c3a9	32ee31cb-156d-4a95-a708-6271f7e2cbab	032f42b3-42da-4a6a-9b01-cdf540e1866c	iPSCORE_43_1	43	CVPC	5	20	iPSCORE_43_1_iPSC_C5	CVPC184	TRUE	125588316	112287494	89600146	32511282	14.5863	81.0928	0.965	-0.032995	0.0450699	-0.0472829	0.0375451	0.0795979	0.524117	0.299934	-0.327083	-0.224449	-1.68238	0.197818	1.71379	0.84311	-0.125096	-1.46553	0.900654	-0.0389076	0.772215	-0.206846	0.535193	-0.177446	-1.17536	-0.262312	-0.665903	1.40081	-1.0955	-1.88489	1.0994	0.507949	0.821265	0.323876	0.424446
067afe59-e81d-4176-800d-f1b111c1ec82	78d8c099-465b-412d-bf88-e7ae54366e34	03346cae-a4f3-4481-92ff-d76db0c82468	iPSCORE_116_1	116	CVPC	2	22	iPSCORE_116_1_iPSC_C2	CVPC113	TRUE	61118659	59463612	53123360	15902494	19.2808	77.6999	0.9792	-0.0823668	0.320539	-0.215224	0.0742397	-0.33607	-0.875498	-0.0374129	-0.293543	-0.448845	0.383721	0.616827	-0.729267	1.50313	-0.787257	-1.76494	0.0346603	-0.146427	-0.953616	0.529536	0.280565	0.660235	-1.00467	-0.647496	-1.30361	-0.466614	-1.02422	0.637914	0.992761	-1.17997	0.013509	-0.405484	-0.147642
3a1ebda4-d366-4ef1-be30-ff51f6bca635	21921be9-74ea-4cea-8538-881677a98dea	060066b8-6fc6-4b00-b7c4-ae195f646f5e	iPSCORE_24_2	24	CVPC	4	18	iPSCORE_24_2_iPSC_C4	CVPC089	FALSE	98074304	88411082	71615332	19012650	9.9288	86.4101	0.9456	0.116797	-0.168444	-0.36552	-0.174411	-0.348217	-0.148325	0.827895	1.59951	-0.180535	-0.697127	-0.560214	0.107037	0.248117	-0.123269	0.221029	1.49484	0.740869	-0.367082	-0.388681	-0.894246	-0.351591	-0.788813	-0.97988	0.540295	0.7814	0.705003	0.157056	0.181875	-0.104797	-0.124971	-0.134061	0.170991
cdccb7cb-5770-4585-a1e1-4f0ac6d5b676	e9d36266-b3e8-4034-a2ff-0ff940ae98dc	0bf3da28-3985-4c34-8197-5816fd73b588	iPSCORE_31_1	31	CVPC	5	27	iPSCORE_31_1_iPSC_C5	CVPC064	TRUE	83137676	81777992	65702600	13227838	12.7607	83.982	0.9927	0.0383209	-0.0692193	0.273904	-0.256538	0.156124	-0.39153	-0.375555	0.646006	-0.779443	1.00715	1.17441	-0.538418	1.70454	1.65627	0.230756	0.89125	-0.249824	0.382989	-0.694808	0.203547	-0.649658	0.319675	-1.85092	0.62874	0.1441	-0.873574	0.110222	-0.745762	0.630893	0.626129	-1.12182	-0.0601283
82f75da1-ab3d-437d-a85c-327be80df760	f9a0a04a-fe0d-4750-a60c-8653d4a048c4	10479353-d46d-478d-86f0-c6be025de81b	iPSCORE_3_1	3	CVPC	2	24	iPSCORE_3_1_iPSC_C2	CVPC138	TRUE	107918232	95828626	75561854	31678752	16.0533	79.9662	0.9554	-0.0584057	-0.0180709	0.0690476	-0.207884	-0.502818	0.156496	0.602253	-1.34989	-0.530198	-1.09193	-0.456024	-1.09493	-0.620901	0.370582	0.295381	0.49737	0.155265	0.254674	1.14912	1.06643	-0.20711	-0.977124	0.455935	0.291451	0.615158	0.388056	-0.129291	-0.408037	0.461811	0.148651	-0.157331	-0.63829
e2f846ea-5c73-4ead-8ce9-5cbacca08ac2	13a6fc37-f9f3-4b1b-8e6d-340754b84dd0	10571d4e-c0e9-474b-80b6-75c59ebd1942	iPSCORE_87_1	87	CVPC	6	21	iPSCORE_87_1_iPSC_C6	CVPC270	TRUE	93154888	82466594	62426972	17049474	12.0897	84.111	0.972	0.123703	0.0778037	0.182178	0.266696	-0.0970789	-0.203933	0.0917141	-0.305907	-0.82238	-0.169645	-0.117393	0.429789	0.416655	0.897919	1.52905	0.0747155	-0.679732	-0.851189	-0.951744	-0.303325	0.62407	1.15724	0.299135	0.300301	0.526194	0.212173	-0.0795877	0.943034	-0.049193	0.268516	-0.807646	-0.579161
592468dc-b2d8-4f0e-bbbe-84b905ec666a	13a6fc37-f9f3-4b1b-8e6d-340754b84dd0	10571d4e-c0e9-474b-80b6-75c59ebd1942	iPSCORE_87_1	87	CVPC	6	19	iPSCORE_87_1_iPSC_C6	CVPC011	FALSE	84089324	74960732	63204234	19190126	15.399	81.1084	0.9741	-0.100507	0.0375575	-0.219211	0.422971	-0.432179	0.316939	0.234398	-0.166738	0.0655659	-0.0825488	0.740045	1.02711	-0.234246	0.357738	2.30496	-0.946795	0.405429	0.163078	-1.81092	1.0349	0.193216	1.10479	0.961913	0.708124	0.636355	-1.30217	-0.709607	0.793306	0.484054	-0.0323555	-1.99062	-0.0467054
db9037b0-e5f5-4955-afe0-472b64b660f8	f4b0146d-7508-457f-a754-bb4042583c4b	10f10a94-511f-4538-9c0c-cbe5fdb14b6c	iPSCORE_73_1	73	CVPC	5	20	iPSCORE_73_1_iPSC_C5	CVPC155	TRUE	86868906	78443326	62262586	16183258	9.9871	87.165	0.968	0.12744	0.0771401	0.0665463	0.305545	0.282361	0.143639	0.248089	-0.866718	-0.0573405	-0.59683	0.490877	-0.712492	0.0969583	-0.746897	-1.41988	-0.286533	0.641871	0.48016	0.401988	0.508984	-0.110927	-0.123599	-0.344118	0.276038	1.1294	-0.227239	0.620661	0.274804	-0.895514	-0.503003	0.0235037	0.273065
db1f5dec-e67e-4570-aae7-656a77247437	47219abc-812f-4675-9486-65e4d664658e	1593705e-30b4-4a9b-82a3-d5022a6dd6c1	iPSCORE_3_3	3	CVPC	2	23	iPSCORE_3_3_iPSC_C2	CVPC153	TRUE	82335576	73688288	60281088	18227916	12.7679	84.0763	0.9683	-0.0184886	0.00804958	0.0353133	-0.146352	0.240481	0.0320615	-0.0902064	-0.413892	0.0128785	-1.03288	0.947056	-0.40362	-0.726219	-0.352824	-0.0307216	-0.170065	0.0520431	0.508116	0.348659	-0.211489	-1.58361	0.346549	-0.563568	-0.481653	-0.211092	0.345153	0.0116411	0.165707	-0.48729	0.135477	0.116114	-0.672849
e5f51d77-6242-49d5-9726-16147f150073	b0f5085e-34ab-478e-a4b8-1be9105884fa	168437ba-e29e-4439-a508-23d44075022e	iPSCORE_84_1	84	CVPC	1	22	iPSCORE_84_1_iPSC_C1	CVPC185	TRUE	113098896	100517000	84429574	23751650	10.9219	84.5917	0.9764	0.0117665	0.0785979	0.0486353	-0.317529	0.399998	0.352153	0.411215	0.0728993	0.625187	0.535863	-0.871233	0.405321	-0.732238	0.641106	0.802589	0.0344985	0.864257	0.755514	0.143782	0.437577	0.218202	-1.07059	-0.263846	-0.822412	0.303053	-0.597885	-0.0143684	0.0809292	-0.255145	-0.531728	-0.00816983	0.305172
23237057-e174-4633-bab2-9f426eac6479	ae757c28-7757-4a5e-9016-9d89dbf56499	17911abe-0893-4919-b45e-5df3d3fe63c8	iPSCORE_9_3	9	CVPC	2	19	iPSCORE_9_3_iPSC_C2	CVPC027	FALSE	106650666	94904966	77177578	20572610	8.9307	87.1576	0.9748	0.160976	0.0839518	0.102166	0.600514	-0.0296111	0.0769494	0.950511	0.956487	2.76373	-1.08919	0.32149	-0.731589	0.450493	0.86105	-0.90685	-1.73104	-0.187796	0.533966	2.24721	-0.555777	0.813548	-0.766884	-0.0975676	0.398181	0.477648	-0.812708	1.29335	-0.457791	0.783237	0.265173	0.418539	0.0387624
b0e17437-900f-423f-a6e8-30f725eefe2f	e2736b0f-8ae7-40c4-9f5f-dbbd85765f43	1a3241a7-f60c-4b9a-a469-74833c36ebd3	iPSCORE_55_1	55	CVPC	6	36	iPSCORE_55_1_iPSC_C6	CVPC070	TRUE	88498551	86666975	73537582	17670283	8.8771	88.4751	0.9832	0.168576	0.0773425	-0.0719236	0.308643	-0.30626	0.0795385	-0.41285	-0.994568	-0.559388	2.26363	-0.563995	0.168553	0.136906	-0.241279	0.203561	-0.323438	-0.456698	0.232203	0.267767	-0.45369	-0.515288	0.282611	-0.269461	0.63807	-0.577047	0.239138	-0.358415	-0.192346	-0.488751	0.44067	0.244158	-0.0283834
9d77cfd9-f107-4ede-ad68-77721058e7dd	0ec2e578-5a25-45ab-87de-5927ebe0f8af	1a8bce86-bd08-4d39-9e63-9448e6326f29	iPSCORE_22_1	22	CVPC	1	22	iPSCORE_22_1_iPSC_C1	CVPC101	TRUE	84902845	83045717	74637498	22690194	17.1098	79.0896	0.9914	-0.0731441	0.283141	-0.136028	-0.0861742	-0.301824	-0.220341	-0.131598	0.580218	0.127076	0.675127	0.10286	-1.24397	0.15996	-0.174868	-1.15644	-0.724331	-0.74351	-0.893	-0.619483	-0.672056	-0.118404	-0.80514	-0.298091	0.540698	0.692539	-0.364869	-0.30382	-0.249226	-0.724779	0.138191	-0.083174	-0.819468
c7faafff-d32c-492f-ac2c-df4f97b99412	40778eba-35ba-4377-b3a1-626b9a8f7a01	1c858ef3-c305-4c6e-a3ac-594e9b9b98b2	iPSCORE_17_2	17	CVPC	2	40	iPSCORE_17_2_iPSC_C2	CVPC274	FALSE	88618288	78650548	58830152	15285414	10.7091	86.4508	0.9696	0.0970158	0.0539838	0.154234	0.520708	-0.273026	-0.138571	0.0753038	1.50426	2.97518	-2.04554	0.172128	-0.862271	-0.454696	0.566922	0.888832	-0.750838	0.795871	-0.91195	0.118974	0.0266911	0.79324	-0.205215	-0.951693	0.0134342	-0.273848	-0.525853	-0.279651	-0.930272	0.176838	0.520882	-0.508914	-0.202314
2091892a-bd66-4dee-a14e-6aa48ba45ccb	ee74dfab-5fc6-406c-9171-3556551519e3	1dd9eacc-e3d3-4d60-9dcb-60a17808cde9	iPSCORE_25_2	25	CVPC	9	20	iPSCORE_25_2_iPSC_C9	CVPC222	TRUE	109469372	97733188	78397520	27912446	10.5205	87.2096	0.9858	0.163486	-0.00123387	-0.0409526	0.36787	-0.62927	0.03411	-0.0274648	0.259204	-1.90516	0.328305	-1.44229	1.79081	-0.143883	1.53517	1.11187	-0.109766	-0.736031	0.567357	1.76532	-0.500938	-0.981086	0.0428221	0.366022	-0.647975	-3.19763	0.405195	-0.476008	-0.0613109	0.522608	0.264207	0.391301	-0.91623
252626cb-fdee-49bc-b39b-f7e2d330f56a	f3284741-0362-4f47-8ee8-191acf41d7ac	201da1fb-3779-4344-af69-6e3bf1c58261	iPSCORE_11_4	11	CVPC	4	19	iPSCORE_11_4_iPSC_C4	CVPC142	FALSE	71614772	65282114	44343782	19364850	21.2403	75.5062	0.969	-0.0927035	-0.0998073	0.0108447	-0.0621908	-0.435557	0.0734335	1.07822	-1.82443	0.326037	-0.639993	0.286666	-0.711453	0.329119	-0.359755	-0.695997	-0.575369	-0.249413	0.0418222	1.00523	0.430101	-1.39137	-0.0764845	0.916279	-1.37187	0.25112	0.634293	0.0133508	0.155965	0.680673	0.436541	-0.600596	-0.00877706
297e6eef-4560-45a2-b99d-b80122b42516	f21273d8-273d-44f3-88a7-a2db6893f10e	214ad59b-7245-4ca7-bf42-84cc2e09bbbe	iPSCORE_4_1	4	CVPC	12	27	iPSCORE_4_1_iPSC_C12	CVPC279	TRUE	109241758	97447430	76688020	22423230	8.5069	89.0737	0.9666	0.170272	-0.0274557	0.00802146	0.361715	-0.287854	0.244503	0.0192217	-1.0768	-0.132899	2.10049	-1.00453	-0.594094	0.718344	-0.679361	-0.601974	-0.132886	-0.221369	-0.39758	0.956897	-0.858259	-0.00313872	1.32306	-1.63766	0.662146	-0.0645168	-0.995743	-0.929473	0.105813	0.0234371	-0.317535	0.229765	-0.120231
fd3c607b-7843-4e7d-9244-b63f6139ec42	f21273d8-273d-44f3-88a7-a2db6893f10e	214ad59b-7245-4ca7-bf42-84cc2e09bbbe	iPSCORE_4_1	4	CVPC	12	19	iPSCORE_4_1_iPSC_C12	CVPC005	FALSE	86655374	77361744	65601916	18131056	14.7301	81.718	0.9614	-0.0402237	0.0615454	-0.0815961	-0.061967	-0.630203	0.455001	-0.736696	-0.137937	0.521303	0.219999	0.313424	1.48414	1.32294	-1.83981	0.502148	-0.292692	-0.38141	1.88918	-0.684085	-0.997782	-0.903463	1.14516	-0.22542	0.742219	0.530516	-0.853964	0.138709	-0.743646	-0.286316	0.165335	0.310663	0.137372
5de2cde7-9c2b-4e17-b8c6-efe956549571	3d135361-2fe1-4bbf-b410-4c8e40013343	21681dd8-da3c-47c9-904c-3b8a91b2c3eb	iPSCORE_3_2	3	CVPC	11	30	iPSCORE_3_2_iPSC_C11	CVPC148	TRUE	46335250	40792624	33605378	12000610	14.8698	81.4551	0.9667	-0.0856507	-0.0507597	-0.0104724	0.0667683	-0.00796271	-0.0569342	0.231043	-0.569928	0.744808	0.293244	-0.357976	-0.542646	0.149129	1.37441	0.357056	-1.16458	0.91965	-0.638241	0.578373	-0.7552	-1.3109	-0.531187	0.156409	0.467059	-0.13265	0.298196	-0.516439	0.504044	-0.365185	-0.414106	0.15296	-0.51831
0ed5be8f-0e7b-4bda-a844-72b881692089	2cd75846-7673-4868-b5fc-590879d0d3de	21f44f41-69ee-427c-933b-a0afdc16a0bf	iPSCORE_9_2	9	CVPC	1	21	iPSCORE_9_2_iPSC_C1	CVPC225	FALSE	82281592	72673038	58992428	18100496	12.1011	84.9716	0.9508	0.0664111	0.113188	0.146238	-0.0636605	-0.125628	-0.198327	-0.0298199	0.0598505	-0.808814	-0.333961	-1.79992	1.23826	-1.08771	0.186805	0.58179	-0.158842	-1.98162	-0.680432	-0.674937	0.0392385	1.13858	1.18997	1.90355	-0.0662521	-0.454046	0.0696666	-0.147569	0.43149	1.04686	-0.676608	0.187461	0.378312
1fa613d2-9660-46e9-8723-8f84218321ef	2cd75846-7673-4868-b5fc-590879d0d3de	21f44f41-69ee-427c-933b-a0afdc16a0bf	iPSCORE_9_2	9	CVPC	1	21	iPSCORE_9_2_iPSC_C1	CVPC159	TRUE	113412994	100230582	82379112	30030760	9.4667	88.3669	0.9604	0.171794	-0.00780007	-0.0296356	0.355799	-0.235514	0.178271	-0.108184	-0.691117	-0.851007	0.398512	-0.843285	0.0858696	-0.225306	0.578075	-1.22731	0.333949	-0.263761	0.0450694	1.9356	0.47187	-0.102416	-0.0892583	-0.182813	0.573559	-1.11911	-0.514303	-0.169745	0.0195127	-0.186799	-0.397524	0.666534	0.290166
8f8e6375-660e-4f24-8e22-b24a17c5842e	dcb92030-8ed3-4671-bf4a-88f83154e355	24a05048-39b7-4e5a-b4cc-2543d4186748	iPSCORE_14_2	14	CVPC	5	21	iPSCORE_14_2_iPSC_C5	CVPC105	TRUE	92958130	90769338	75527490	20823522	13.9639	83.2634	0.9895	-0.0937454	0.0512483	-0.126433	0.417922	0.403808	-0.585702	-0.164938	-0.536637	-1.0793	-0.32427	-0.254438	0.739554	-0.463556	-1.04668	-0.206814	1.05854	-1.1653	0.621496	-0.293087	0.150947	-0.620796	0.343942	-1.1531	0.586547	-0.531751	0.537036	-0.591747	-1.25353	0.524785	0.205822	0.445684	0.667513
b4c4ed65-fbb1-4684-b53f-dab1af937938	91bb182f-aeff-4340-aaf5-99b1d57ba5f9	27d69b74-d193-448c-91ac-2b7fb07a49ac	iPSCORE_86_1	86	CVPC	5	21	iPSCORE_86_1_iPSC_C5	CVPC263	FALSE	111635408	99350130	80069920	26665534	14.4339	81.9527	0.9807	-0.0634448	0.0198001	0.10104	0.107669	0.0119355	-0.153618	0.789422	0.0501193	-1.24961	-0.772745	-1.16897	-0.172715	-2.35201	-1.43526	0.699741	-0.719907	0.0968413	-1.2456	-0.00663775	1.21393	0.4563	0.940834	-0.926021	-0.00924703	-0.821754	-0.223385	-0.169777	0.642484	-0.33598	0.0160087	-0.325871	-0.462151
71a2c0fd-3d21-4711-b009-0e6138c67886	91bb182f-aeff-4340-aaf5-99b1d57ba5f9	27d69b74-d193-448c-91ac-2b7fb07a49ac	iPSCORE_86_1	86	CVPC	5	17	iPSCORE_86_1_iPSC_C5	CVPC028	TRUE	122314524	109227862	88116624	28034786	15.0458	81.0753	0.9794	-0.0994489	-0.00243912	-0.135632	0.496167	0.321665	-0.0347707	0.104776	0.392475	-0.255166	0.933916	0.0450041	0.183779	-0.684453	-0.743327	0.976885	-0.143243	0.934148	1.60212	-1.40386	-0.105819	-0.556755	0.800779	-0.584567	-0.193199	0.0720505	-0.905104	0.472536	0.24213	-0.342819	0.254233	-0.760499	0.336229
6ace2297-3ac7-435e-843d-6fa08212c82d	e165f4f3-5bf6-4464-a71d-e50459fcd9ed	28114ea7-018a-47bb-af34-32bcfbf1a233	iPSCORE_75_1	75	CVPC	3	17	iPSCORE_75_1_iPSC_C3	CVPC038	TRUE	99274406	89258796	72359752	22158332	15.5654	80.2647	0.9518	-0.0743819	0.0383355	-0.0910551	0.00199658	-0.0419817	0.349547	0.410359	-0.558384	0.337058	0.126905	1.09779	0.536593	-0.824929	1.48875	0.0826606	-0.216101	-0.622963	-0.356995	-0.518678	0.179819	-0.51336	-0.232716	0.185712	0.803485	-0.214514	0.0533234	-0.103924	0.316212	0.452744	0.0824123	0.276987	0.0967733
0eb07e06-f03e-4444-ad8c-f09d3776e106	001a6b85-bf54-4e81-b4f7-cff27a06e863	2f63f491-a9f2-4177-b2a1-c3d21ed9c247	iPSCORE_1_3	1	CVPC	5	20	iPSCORE_1_3_iPSC_C5	CVPC120	TRUE	94356526	84036792	65821428	25137956	16.9622	79.8304	0.9731	-0.0450911	-0.0312136	-0.0206475	-0.0661885	-0.141812	0.0504217	-0.525557	-0.87037	-0.205029	-1.37639	0.0297622	-0.551089	0.270377	-0.016383	-1.03282	0.508818	0.867623	-0.45138	0.459821	0.205057	-0.20896	-0.514049	-0.0631922	0.0480284	-0.0813373	0.82084	0.7841	0.866537	0.436476	0.107347	0.0621564	-1.21233
e279b91a-6fc0-4145-8436-a6cfecfbe7a6	e5ec2976-7055-4179-b9a1-411c5019dbf2	35bdd022-52cd-43e0-a658-3ea802787462	iPSCORE_100_1	100	CVPC	1	20	iPSCORE_100_1_iPSC_C1	CVPC124	TRUE	57768956	56637156	49362388	10237780	9.1704	87.0322	0.9897	0.075011	0.281352	-0.157362	-0.0769483	0.325067	0.113919	-0.212058	-1.07551	-0.909604	1.28597	1.20947	-0.427454	-0.292148	-1.25648	-0.344203	-0.620632	-0.0963692	0.492728	-0.189747	0.290869	1.33717	-0.512475	0.14092	-0.462769	0.740342	1.21632	0.431283	-0.180614	-0.00842995	-0.534375	0.239986	0.583147
94532cb5-7dbd-4476-9414-b8e575650432	7d8960f9-cc83-4d6e-b370-bd7ff712b035	36e99817-83e7-4dba-8e15-61f1184ab62d	iPSCORE_58_1	58	CVPC	6	18	iPSCORE_58_1_iPSC_C6	CVPC077	TRUE	103492436	92568856	75917176	20368392	8.8876	87.8213	0.9523	0.130591	-0.088081	-0.34085	-0.0889631	-0.4436	-0.277377	0.205391	1.40742	-0.23412	-0.179481	-1.49353	1.54578	0.71565	0.528624	0.736414	0.673368	0.710989	-1.62005	-0.517626	-0.472663	-0.402305	0.476291	-1.53511	0.255789	0.368661	2.23304	0.331515	-0.197419	-0.0518369	0.69658	-0.644018	0.578793
1676d728-9430-4aa2-8e25-b0fb295208eb	52b5b09b-c63a-4952-84cf-95dd7200be39	3bc3e7ee-9130-4da5-b8f1-52d38bfc3c70	iPSCORE_3_7	3	CVPC	7	29	iPSCORE_3_7_iPSC_C7	CVPC277	TRUE	98236026	86724438	63180786	19255506	15.5472	79.9554	0.9594	-0.0245376	-0.035923	0.0702139	-0.29827	-0.0262555	0.134105	-0.0298059	-0.0615045	0.208742	-0.449739	1.66713	1.05707	-0.545905	1.12587	0.946995	0.230907	-0.561374	0.00784316	1.77005	-0.268447	-0.162477	1.30855	0.288336	-0.310655	0.441824	0.311617	-0.258965	-0.712433	-0.713118	1.66911	-0.836786	-0.235943
ea0d8889-7fd9-41f2-8db4-a96887ad719b	6ba71f9a-4a59-46f8-a65a-1d535ddb3693	40862b64-d0c1-451c-8c63-1d577665626a	iPSCORE_28_2	28	CVPC	2	20	iPSCORE_28_2_iPSC_C2	CVPC158	FALSE	69965817	68533432	54954744	12223411	15.6827	80.8098	0.9816	-0.0302581	0.205176	-0.0535665	0.0705499	-0.222294	-0.0558106	-0.176268	-0.433634	0.164533	-1.46576	1.61103	-0.183005	-0.134419	0.126385	-0.568534	0.0350428	0.519481	-0.86483	-1.22581	-0.377348	0.792398	-0.0441239	-0.756867	-1.0713	-1.14322	0.642717	-0.751972	0.128687	0.0186069	0.0461477	1.00554	0.03596
b15d3b9b-6665-4830-9626-17689e135e83	3ff1ec68-6cb9-4f9f-b2c8-5f318be79163	416e2905-329b-44ed-bb02-8a3b1ed6847e	iPSCORE_99_1	99	CVPC	4	21	iPSCORE_99_1_iPSC_C4	CVPC240	TRUE	84861210	75238114	61313228	20112014	12.1655	84.3416	0.9768	0.0918464	0.0312512	0.198891	0.182199	0.114799	-0.120124	0.299099	-0.303005	-0.213915	-1.02836	-0.0144378	-0.38374	0.511387	-0.0955079	-0.633891	1.85485	-0.207076	-0.835294	-0.933457	0.24916	0.293663	0.214462	0.11172	-0.34655	0.488164	0.018551	0.385707	0.662132	-0.23938	-0.293864	-0.381419	-0.251863
7b1fc16d-3f5c-4f3c-8d3d-71ca479a03c6	90657981-484d-444a-9b2b-9b479f84c8c6	42e4583a-b1bc-4cc3-85d7-68662433b345	iPSCORE_29_1	29	CVPC	4	21	iPSCORE_29_1_iPSC_C4	CVPC063	FALSE	73928106	72814624	50924408	12887836	16.612	80.911	0.988	-0.0724555	-0.26489	0.0135367	0.314063	-0.0518609	0.387353	-0.688813	0.0413999	0.590215	0.968452	0.87463	-0.842739	-0.69996	0.436054	0.190212	-0.0565123	-0.974165	0.418469	-0.139478	-0.435304	0.364088	0.858642	0.0427688	-0.392038	-0.369223	0.439843	0.218828	0.444295	0.628952	-0.170872	-0.946024	0.3498
0b111711-0130-44aa-b513-a308d13d1652	90657981-484d-444a-9b2b-9b479f84c8c6	42e4583a-b1bc-4cc3-85d7-68662433b345	iPSCORE_29_1	29	CVPC	4	24	iPSCORE_29_1_iPSC_C4	CVPC122	FALSE	70107188	68644186	55875586	13335430	18.5238	75.9269	0.9843	-0.0926226	-0.0902871	0.116806	-0.200283	-0.515201	-0.267316	1.02983	-1.33614	1.73878	2.45908	0.18047	-1.01045	-0.446597	-0.419182	1.72348	0.31475	-0.129944	-1.06017	0.410274	1.15207	0.612703	-0.432889	0.750458	0.0113312	0.203825	1.06946	-0.256577	-0.765514	0.626871	0.585618	1.0034	1.75272
b50589ec-a48a-4108-9472-f682c3ef00ef	35743bc4-9352-4bc9-8c3a-43a4cc2cef27	49e6ade9-4681-4533-9665-39362a71f43a	iPSCORE_10_4	10	CVPC	3	22	iPSCORE_10_4_iPSC_C3	CVPC182	TRUE	101684350	90197618	70642362	25491392	12.0102	84.9964	0.9576	0.0706625	-0.0623218	-0.0963471	-0.149995	0.00495912	-0.218605	-0.519995	-0.322887	-0.0548929	-1.47023	-1.48025	0.267129	-0.807653	0.889555	0.29112	0.0195709	-0.0820905	0.102857	-0.377179	0.477376	0.484944	-0.824097	-0.259016	0.250735	0.0397297	0.0467271	0.327543	0.207763	0.13902	0.221225	-0.2786	-0.132689
ba028778-120d-4162-a6e7-d77b670e1820	5c3726d3-ef81-4b44-981d-d75590fc0200	4dea55b7-22ec-4274-9813-81eaa4f382e0	iPSCORE_1_13	1	CVPC	5	18	iPSCORE_1_13_iPSC_C5	CVPC126	TRUE	46150230	41187874	31612772	10847296	16.4191	80.6243	0.944	-0.0947929	-0.0787519	-0.000502275	0.118726	-0.431481	0.0401476	-0.239696	-0.0801044	0.137213	-0.160779	-0.757466	-1.40519	0.14439	2.00822	-0.367477	0.132699	-1.17586	-0.0361008	0.490295	0.669402	-1.1687	-0.380487	-0.244526	1.58325	0.699537	0.260221	-0.690368	-0.271951	-0.642949	-0.904746	0.964587	0.4619
c66cec8c-2992-43be-8595-ebb64fc1bc02	669ecb4f-1a27-4f0d-aa78-79ec87085f1e	4f2a904d-793c-4db7-b1da-39d1aaeb1d01	iPSCORE_19_2	19	CVPC	7	21	iPSCORE_19_2_iPSC_C7	CVPC093	FALSE	95126058	83566970	66299936	16445014	10.5571	86.5094	0.968	0.0859212	0.0686383	0.0506989	0.0551183	-0.136604	0.039124	-0.875563	-1.30408	-0.632027	0.290568	0.256994	-0.587636	-0.258489	-1.29048	0.375172	1.31086	0.919299	-0.281603	-0.817004	0.569082	0.48869	-0.00703632	0.144069	0.82379	-0.182831	0.741776	-0.021443	-0.378167	0.390397	-0.344908	0.515733	-0.0728489
a381ab5b-ea2b-4f1c-9cb9-b82fe2a09ae1	99dc8247-0416-44c2-854d-a2e31066a75b	508fb6c5-c9d5-4881-9638-cd4bd04d822f	iPSCORE_25_1	25	CVPC	6	20	iPSCORE_25_1_iPSC_C6	CVPC017	FALSE	101929380	90151480	77206694	19868310	14.9277	79.9732	0.9795	-0.0243039	0.0845134	0.0582536	-0.232972	0.0926586	0.235739	1.07827	-0.405121	0.36633	0.657792	0.955764	0.995449	-0.114708	-1.07815	-0.964783	-0.320853	1.19809	0.735937	-1.20562	-1.22033	-1.21544	-0.511303	0.585353	-0.314131	0.0553344	0.143747	0.936253	0.117185	0.539916	-0.0822841	0.292531	-0.329263
4e426f81-3c3a-4491-96cc-da0a77b3ca6b	99dc8247-0416-44c2-854d-a2e31066a75b	508fb6c5-c9d5-4881-9638-cd4bd04d822f	iPSCORE_25_1	25	CVPC	6	24	iPSCORE_25_1_iPSC_C6	CVPC050	FALSE	90499464	80579138	65317704	16512444	9.511	88.4439	0.9733	0.114862	0.0291884	-0.0045193	0.0355141	0.154223	0.0258396	-0.651965	-1.16241	-1.23558	-0.139725	0.476387	-0.28171	-1.25105	-0.695403	-0.140876	-0.479447	-0.0839181	0.595223	-0.128176	1.03656	0.177714	-0.401868	0.350649	0.228352	-0.0945811	-0.179198	0.555564	-0.604442	0.0601678	-0.498981	-0.00190334	0.281
cf1bfe4d-eb6a-4440-859f-78cece8b6e77	d2eb8896-4bcc-498a-ac67-dae683faf475	50d9dcf3-cbdd-436f-bbf8-fcbb920d23e0	iPSCORE_77_1	77	CVPC	2	19	iPSCORE_77_1_iPSC_C2	CVPC175	TRUE	113134390	101143758	83349770	27482190	14.5709	81.7477	0.9746	-0.0703533	0.0391453	-0.00372613	-0.00648153	0.0178891	0.290885	0.285353	-0.520073	-0.463935	-0.480621	-0.0978667	-0.00818107	0.246281	-0.33283	-0.600302	-0.499099	0.0778536	-0.182794	-0.333085	-0.134769	-0.993742	0.568786	-0.936592	0.00919247	0.722061	-0.204847	0.270071	0.15672	0.394692	0.433358	0.222107	0.357707
13b129fd-2c4a-4d12-a21c-3534efa9babc	251a999a-05dd-4ad8-a530-c188ecc5b795	5482a5d3-6f16-483b-9c14-ca2f838d6af9	iPSCORE_18_3	18	CVPC	3	18	iPSCORE_18_3_iPSC_C3	CVPC146	FALSE	61386223	60101166	50996754	12110999	14.4896	81.8294	0.9875	-0.0417224	0.240347	-0.151897	-0.148937	-0.0577584	0.370245	-0.73891	0.956732	-0.810438	-0.141382	0.600286	-0.156728	0.110635	0.695771	0.262055	0.743509	-0.741489	-0.663621	1.35541	0.511788	0.559752	0.0381982	-0.591681	-1.19365	0.39622	-0.686778	-0.00772961	-0.645623	-0.201548	0.722702	-0.454043	-0.511151
3355cfa1-1f7b-4ac3-b58e-b02b70311f25	4a1becf2-f540-4a14-99a2-41aa3205bd81	55396f13-62ff-44de-833b-05fde4ad97c6	iPSCORE_31_2	31	CVPC	1	26	iPSCORE_31_2_iPSC_C1	CVPC062	FALSE	65357540	64393244	51415088	11113220	13.8518	82.9847	0.9864	0.0166247	-0.0860143	0.20319	-0.171803	-0.240981	-0.3434	-0.455546	-0.223285	-0.285177	0.318506	1.28532	0.687279	0.859952	1.44989	0.0410614	1.18045	-1.85663	0.277897	-1.40134	-0.414072	-0.902462	-0.544594	-0.853238	0.0554121	-0.035022	-0.863939	0.777581	-0.0764455	0.379736	0.514085	-0.314365	0.198908
6b9f26bf-f68b-4ca3-9476-76b118d70de6	a5b3835e-ee57-43cc-ab9b-7bbafdd54284	555ff1f2-5c5f-4490-a1f9-79fe8c416a36	iPSCORE_29_2	29	CVPC	5	19	iPSCORE_29_2_iPSC_C5	CVPC041	TRUE	77123502	75871406	56700874	14411374	18.6262	78.0064	0.9807	-0.0691881	-0.179905	0.026237	0.189235	0.623531	-0.775994	0.0736979	-1.41596	1.13365	-0.0737512	-0.6749	0.500089	0.888233	-1.89457	-1.01816	1.33109	-2.14905	2.19239	0.865475	-1.11643	1.40567	-0.615676	-0.655527	-0.990573	-0.34272	0.912485	-0.940233	-1.43136	0.833805	0.578517	-0.141513	-0.0886808
f05f747b-da51-4000-894a-3b64503c67fb	e38d6f13-de78-4cd9-b7ce-d0c6233e08a0	5595871f-2997-41d2-b749-6ad518e89bd4	iPSCORE_13_2	13	CVPC	3	32	iPSCORE_13_2_iPSC_C3	CVPC037	FALSE	66780792	65339718	51406122	10826858	15.0231	81.1146	0.9877	0.0119385	-0.117002	0.0540495	-0.262866	0.371023	-0.166181	-0.52937	-0.0578857	1.21195	0.23085	-0.416725	-1.02667	1.07397	0.528407	0.0393105	-0.107938	-0.677902	0.978963	-0.241486	0.954341	0.10689	1.67949	0.106435	0.258547	-1.11775	-0.445167	0.0732678	0.876898	0.134	0.877165	0.306443	-0.234015
2f0a10f5-024a-41c8-9022-8f6473945033	e38d6f13-de78-4cd9-b7ce-d0c6233e08a0	5595871f-2997-41d2-b749-6ad518e89bd4	iPSCORE_13_2	13	CVPC	3	25	iPSCORE_13_2_iPSC_C3	CVPC189	FALSE	95214216	85549532	65786168	19516636	15.7183	80.7695	0.9684	-0.0514811	0.0260069	-0.0481428	-0.0937888	0.12424	0.413418	0.171012	-0.257543	0.345079	-1.22735	0.572454	1.61056	1.17052	1.9005	-0.358228	-0.0242794	-1.21954	-0.621973	-0.321322	0.156921	-0.126736	1.28811	-0.407338	0.222712	-0.213252	0.0721475	0.458833	-0.00557494	-0.253029	-0.214912	0.269466	0.531954
56aa2ec9-fede-42e7-b3a4-3208e078ee3c	428c15bd-f79e-427c-b57b-591518885437	56f0f073-725f-4cec-b8cb-db6ad0dc2ac0	iPSCORE_8_3	8	CVPC	4	20	iPSCORE_8_3_iPSC_C4	CVPC181	FALSE	103768104	91851034	75157928	23112156	13.0567	83.5148	0.9538	0.0336807	0.0178783	0.0471018	-0.299708	0.234855	-0.014788	-0.336567	-0.841149	-0.647582	-1.05868	-0.401752	-0.312597	-0.285533	0.531704	-0.0378108	0.472396	0.448956	0.18699	-0.262221	-0.0985946	0.715677	-0.32084	0.482649	-0.54765	-1.35433	0.208251	0.335811	-0.238143	0.395496	-0.592986	0.0482642	0.030126
56a33711-0f54-4a9f-9740-533cadeb8905	b935bb67-7173-48d2-a52d-e04852feb9e8	57da1c1f-303e-44db-9111-0f071ecda263	iPSCORE_27_1	27	CVPC	3	24	iPSCORE_27_1_iPSC_C3	CVPC092	TRUE	109740008	99428768	79768382	24144286	11.8962	83.7392	0.9738	-0.00635551	0.0284867	0.0682258	-0.345634	-0.517233	-0.138227	-0.791678	0.282158	0.99937	1.14319	-1.87495	-0.0601575	0.282214	-0.0774471	0.517698	1.83649	0.630341	1.41668	0.264275	0.00465542	-0.261874	0.0360928	0.7836	0.346425	0.21412	-0.512814	0.49014	0.239565	0.883916	-0.171317	-0.403989	-0.0552068
e1db59be-0101-4f95-bb90-50f807be4c1d	ccd5d306-6ed1-4515-acd1-1be1d9f2a49a	5b8ca416-c75e-4341-b160-3b9be09f6ef5	iPSCORE_2_11	2	CVPC	2	19	iPSCORE_2_11_iPSC_C2	CVPC119	FALSE	90018522	79703810	67509394	16939498	11.6056	83.4006	0.9771	0.0619544	0.130287	0.102732	-0.186466	0.332136	-0.0739111	0.136065	-0.466394	-0.0262371	0.850017	-0.431977	-0.110431	0.668959	-0.761055	-0.133355	0.530393	1.02648	-0.643025	-1.50801	0.211329	0.906693	0.327032	1.03465	0.35018	0.403121	0.813106	-0.0439299	0.0110828	0.395731	-0.467887	-0.122342	0.252819
1438e077-6329-45a9-9d50-155db4e03e39	8a165266-ff00-46cf-986a-f6bbf639db23	5bdb8207-56ec-4f2e-add3-3ce3fbd4b1e0	iPSCORE_9_1	9	CVPC	6	19	iPSCORE_9_1_iPSC_C6	CVPC046	FALSE	104977462	94219354	77374256	24682542	10.5266	86.7308	0.9435	0.103719	-0.116239	-0.178886	-0.176417	-0.0869243	-0.0580704	0.377469	-0.0651941	-0.132794	-0.0668714	-0.651248	0.792324	-0.60103	-0.106156	-1.14588	-0.913775	0.248671	0.411866	-0.94488	0.502475	-0.687585	-0.265326	0.452292	-0.99897	0.224521	-0.396229	-0.607765	-0.535629	0.197194	0.16566	-0.260637	-0.182679
9884e9d1-333d-4a5e-b973-03b7ae66639d	8e9428cd-bcf7-433c-a22b-113deabc4afe	5d86bbdd-4854-449f-b99d-0d04d0ce4ee8	iPSCORE_1_2	1	CVPC	3	19	iPSCORE_1_2_iPSC_C3	CVPC169	TRUE	116296980	100924304	84764714	26270188	14.3313	81.0287	0.9634	-0.0481804	0.0702999	-0.00887822	-0.311717	-0.134392	0.308886	0.668832	-1.61839	0.0787841	-0.549942	0.67161	0.488155	-0.480475	1.21245	0.160092	0.860811	-0.213094	-1.14563	0.412537	-0.766412	-0.071039	-1.54277	0.518399	0.11851	-0.467613	0.12929	0.84335	-0.596793	0.265585	-0.338299	0.385767	-0.578474
55cfd7de-2916-4a7e-9eaa-2b16be316476	835b18e3-0277-4db9-b52d-cd3d4aa1397e	5eefb852-e78f-4acb-b19e-5220cf41693a	iPSCORE_1_10	1	CVPC	1	18	iPSCORE_1_10_iPSC_C1	CVPC112	TRUE	73095025	71473565	62908104	15083445	12.4263	84.0509	0.9876	-0.0756048	0.177847	-0.181284	0.0759476	0.105847	-0.394008	-0.469193	0.233479	1.03129	0.606621	-0.357119	0.066187	-2.19025	0.540911	-0.589288	1.7937	-1.19506	0.492347	0.708916	0.535435	0.128651	0.563343	-0.296691	-0.314936	-0.141772	0.0711255	1.26807	0.223154	-0.147336	0.48778	-0.817569	-0.117805
42dad904-4b0f-4e0c-ab08-97735105ab6b	c17006e1-8649-4e9e-ba4f-7bd4ee752244	60bd2a54-fecd-4c6e-8442-b13f66d869a6	iPSCORE_71_1	71	CVPC	6	21	iPSCORE_71_1_iPSC_C6	CVPC264	FALSE	85538898	76876158	58273974	14982374	13.7682	82.3552	0.9881	0.0204508	0.10158	0.180043	-0.00503412	-0.193411	-0.172689	0.478333	0.599666	0.057478	-1.47431	-0.500571	0.753671	-0.641882	-0.612494	0.562662	0.217962	0.117468	-1.20287	-1.32346	-0.149087	0.145434	1.00207	-0.0758467	0.0898962	-0.101905	0.171194	-0.062103	-0.181774	0.522329	-0.514747	0.00665506	-0.0979695
356eb27e-f85c-479b-8ece-2bdeaf332938	c17006e1-8649-4e9e-ba4f-7bd4ee752244	60bd2a54-fecd-4c6e-8442-b13f66d869a6	iPSCORE_71_1	71	CVPC	6	18	iPSCORE_71_1_iPSC_C6	CVPC014	TRUE	87860822	79281104	62115492	18196020	15.3172	80.9901	0.9785	-0.0728428	-0.0365031	-0.0719811	0.153896	0.171021	-0.413255	0.487312	-0.709785	0.575336	0.022333	0.250075	1.07259	-1.45879	-0.449812	-1.19427	0.601272	1.02455	0.428228	-0.556741	0.217862	-1.21938	0.275503	-0.706767	0.453019	0.337401	-0.44149	0.346104	0.12338	-0.573738	0.15724	-0.495517	0.312772
d764d30b-2848-4681-a423-86f2407d7994	9127d78b-54a1-4be2-a6b9-40097c8cbc5a	62d833a3-87c8-40a2-8261-d172f4c0e7fe	iPSCORE_81_1	81	CVPC	3	19	iPSCORE_81_1_iPSC_C3	CVPC091	TRUE	106359246	95905932	79647404	21567346	12.4208	82.7855	0.97	-0.00921809	0.00529806	0.0272758	-0.337042	-0.00590662	0.000696927	-0.282955	-0.206766	1.19018	0.459663	-0.656497	0.83981	1.76479	1.40083	0.232816	0.511289	0.531272	0.977071	-0.350019	-0.140174	-0.191938	-0.546989	-0.428852	0.233091	-0.25474	0.622098	0.602838	0.158776	-0.395523	-0.290606	0.416635	0.294905
af9a9404-08a9-45c8-8e7e-a5b279d46b59	4c9b2b98-0c2f-4349-9e26-a67ebd04cb13	633732d4-9300-44a8-8f20-f3e956e57819	iPSCORE_33_1	33	CVPC	1	19	iPSCORE_33_1_iPSC_C1	CVPC130	TRUE	49769440	43912106	35574764	11136444	12.8621	84.1392	0.9827	0.0583252	0.105056	0.16214	0.280416	-0.262731	-0.266327	0.109588	1.21934	2.19702	-1.11192	0.0752158	-0.754829	-0.277033	1.11583	-0.265611	0.800248	0.553079	-0.577361	-1.51023	0.0177308	-1.31988	-0.295631	0.250702	-1.44203	-0.111264	0.403826	-0.585014	-0.334795	-0.100406	0.19472	0.0480931	-0.113249
5401fc09-f087-4f94-8c7f-e05acd5797b1	2d9b9c8d-5187-4db3-b609-25b390a16045	639f158b-0cf7-47a2-bbd7-7599437df15c	iPSCORE_10_3	10	CVPC	6	21	iPSCORE_10_3_iPSC_C6	CVPC022	FALSE	99876202	88624396	73678742	19180792	11.3688	85.146	0.9803	0.0600334	-0.0573553	-0.214587	-0.253044	0.308215	-0.326233	0.000150959	0.387704	0.724305	-1.71	0.129522	0.494978	0.309561	-0.477191	0.581009	-0.673903	0.0220211	0.90782	0.0811873	1.43949	-0.488178	0.897348	0.857387	0.614682	0.43909	-0.592028	-0.405818	0.576909	-0.560571	0.489072	0.864	0.127988
11132e89-8b57-4c40-a00e-a07d523e2f78	ecd97362-4c17-4376-9a60-e353a0845af5	64c58f58-a121-413d-8257-294b229dd4c0	iPSCORE_20_3	20	CVPC	3	17	iPSCORE_20_3_iPSC_C3	CVPC171	TRUE	138018088	122668338	92610512	36830926	17.6143	79.273	0.9639	-0.118817	-0.06091	-0.0430139	0.522335	0.393004	-0.0344127	0.0117544	0.330644	-1.69395	0.00718989	-1.81285	-0.69563	2.05528	1.12223	1.94431	-0.65931	1.2091	-0.402663	-0.512101	-0.363573	0.359383	-0.515985	1.46505	-1.76361	1.50569	-0.247635	1.04642	-1.11431	-0.757245	-0.359717	0.853393	-0.365713
f7372ad1-eabe-46b4-8f3d-b1f99db5afe8	1245aeac-03a4-4062-aa54-4e287ea65c85	659c5acf-5cae-4bfe-8c9f-dff532a69e88	iPSCORE_27_2	27	CVPC	4	24	iPSCORE_27_2_iPSC_C4	CVPC156	FALSE	85596954	75567428	61325192	17566896	11.6503	84.4299	0.9601	0.0603354	0.0441927	0.0574325	-0.298919	0.645673	-0.170742	0.0119234	0.10772	-0.162942	-0.462423	-0.00358511	-1.13907	1.79312	0.277217	0.61551	-0.442294	1.25175	1.66813	0.191949	1.00325	-1.76964	0.10291	-0.743383	0.603262	-1.18118	-0.338809	-0.431112	-0.00461218	0.479519	0.142203	-0.574019	-0.0579988
b58a344f-7235-4682-a324-b4b7b6ab0fda	8372580b-9116-4390-aa0b-6956dacb8a2e	66d88423-3567-4c3e-82dc-eff030aea3ca	iPSCORE_69_1	69	CVPC	1	27	iPSCORE_69_1_iPSC_C1	CVPC061	TRUE	87832092	77748478	62212112	14334134	10.3062	86.8922	0.9856	0.088408	-0.0203136	-0.138215	-0.0835163	0.0204966	0.227968	-0.0826373	-0.45401	-0.406324	-0.143875	-0.915616	0.308964	-1.68433	-0.439854	-0.813371	-1.28417	0.274079	0.23018	-0.384628	0.539241	0.268436	-0.632216	-0.260878	0.359422	-0.773821	-1.00712	-0.543672	-1.28683	-0.686465	-0.196001	-0.418833	-0.27709
52f84417-002a-40bd-868b-44400a7034db	7b1d474c-45f4-48fb-add3-bf4dc46da9ec	6740411e-0edd-4097-9880-dbcdceb087ea	iPSCORE_1_8	1	CVPC	2	17	iPSCORE_1_8_iPSC_C2	CVPC024	TRUE	107559462	96589840	76335568	21140642	10.3265	86.8803	0.9691	0.0659023	-0.0697273	-0.137848	-0.270451	0.296237	-0.212433	-0.360146	-0.787473	-0.0237231	-1.21557	0.529786	-0.392821	-0.621788	0.161122	0.248364	-0.404128	-0.234628	0.452375	0.0415989	1.58343	0.243082	0.510125	0.791625	-0.105017	-0.000332621	-0.810974	0.610051	0.103213	-0.155308	0.369729	0.190009	0.0939646
97f48498-55f4-4378-a88e-fec9ce3f2174	7b1d474c-45f4-48fb-add3-bf4dc46da9ec	6740411e-0edd-4097-9880-dbcdceb087ea	iPSCORE_1_8	1	CVPC	2	26	iPSCORE_1_8_iPSC_C2	CVPC289	FALSE	81554320	71735070	59696348	14150140	14.067	80.0907	0.9711	-0.0480634	0.0187161	0.0612744	-0.314517	0.310189	0.370169	1.25032	-0.915779	0.740402	0.462081	0.975507	0.677997	0.214248	-0.0865808	1.20169	-0.694707	0.676886	-0.590358	0.525695	-1.30579	0.17232	-0.773341	-0.585727	0.929725	-0.454445	0.330182	0.868943	-0.0807863	-0.375533	0.321573	-0.434079	-0.0118796
c8d1ab2d-01bd-4122-9d20-da3b8fb9b7f6	c9e61f9d-28bf-4805-bcc7-006aebe3dc5a	6814c7bb-72dc-4760-bee5-dacdb499c255	iPSCORE_6_2	6	CVPC	5	18	iPSCORE_6_2_iPSC_C5	CVPC170	TRUE	129004704	114273610	91404474	30634008	14.4329	81.9961	0.9776	0.0300889	0.0539688	0.112501	-0.0591241	0.309467	0.266965	-0.280418	0.236892	-0.532732	-0.639714	-0.672429	-0.825052	0.131512	-0.153663	-1.0213	0.465184	0.350421	1.37511	-0.488014	0.750271	-0.965093	-0.361955	-0.588934	0.688945	0.0589535	-0.55139	-0.183598	-0.0669375	0.514766	-0.0819997	-0.377035	0.566942
b37fa297-2a4d-4bda-9b98-479ac1d6c8a6	94f9d79c-a7f6-4b0a-bc0a-869468185844	6a784dd7-9c48-4841-93f9-930b9de49cc4	iPSCORE_2_7	2	CVPC	3	24	iPSCORE_2_7_iPSC_C3	CVPC045	FALSE	64498738	63249440	49775158	9882432	14.087	82.5639	0.9937	0.00567922	-0.123187	0.0975149	-0.284219	0.139381	0.0146746	-0.242149	0.12081	0.918542	1.20748	0.573163	-1.12843	-0.399503	0.168649	0.0807225	-0.740319	0.340188	-0.568035	-0.294533	-0.846132	0.112713	-0.217277	0.232564	0.899941	-0.208354	-0.32439	-0.915975	-0.116741	-0.572307	0.287204	-0.485481	-0.581978
2d180cc2-7c3e-429a-b2d0-f05d06f75326	88bde8d2-2497-4c10-8e2c-26ab2a92cafb	6e83c1cd-0c82-4ae2-9685-23cf0e12c119	iPSCORE_26_1	26	CVPC	12	28	iPSCORE_26_1_iPSC_C12	CVPC202	TRUE	87070112	78447224	62779138	22051774	17.1871	79.3437	0.9548	-0.0853386	-0.0563015	-0.0974014	0.282119	-0.118524	-0.246887	0.403592	-1.64448	0.426468	-1.85796	-0.69604	0.603639	1.57107	0.0331324	-1.17542	-0.607857	-0.455132	1.27116	-0.788722	1.32731	2.31884	-0.20674	-1.04524	-0.179278	-1.31939	0.74441	0.20616	0.733498	-0.576353	-0.752238	-0.593856	-0.166888
198a091c-53ed-48e1-b546-2063c462e561	eac917bc-c043-4cfc-b8d4-a49c373e0943	6f354cf7-0cb9-4351-b619-d111936d0b25	iPSCORE_37_1	37	CVPC	3	19	iPSCORE_37_1_iPSC_C3	CVPC162	TRUE	111239746	100572512	83619200	21467212	13.2579	83.2093	0.975	-0.0424691	0.0729301	0.0882736	-0.277289	-0.131158	-0.102675	0.223959	-0.248733	-0.282925	-0.81595	-0.711101	0.602818	1.24181	-0.663922	-1.06317	0.0641019	-0.102379	-0.283085	-0.661867	-0.840884	-0.420694	1.34596	0.146997	0.0243211	-0.0741796	-0.242462	0.283015	-1.04293	0.460168	0.103057	0.292553	0.981632
8acfa3ba-1a14-468b-9fc7-63cc9a4f7aee	916c0056-cef2-488f-ae44-cb9b1398669e	725e0255-424c-44da-86c9-bc0bc14a21a8	iPSCORE_59_1	59	CVPC	5	18	iPSCORE_59_1_iPSC_C5	CVPC033	FALSE	90241558	81334788	61582472	19541500	17.1171	80.4786	0.9773	-0.0941369	-0.106665	-0.134035	0.627021	0.35415	-0.354239	-0.65785	-0.063395	-1.8232	-1.05193	0.0538612	-0.491904	-0.526914	0.361	0.797737	1.35995	1.36132	0.403069	-0.248504	-1.49771	0.700415	0.381519	1.28794	0.842331	0.523617	-0.416794	0.961793	-1.07133	0.278344	0.302731	0.0254412	0.39629
ab3b60f8-e489-4841-9d1d-14e72d6c1c8c	916c0056-cef2-488f-ae44-cb9b1398669e	725e0255-424c-44da-86c9-bc0bc14a21a8	iPSCORE_59_1	59	CVPC	5	22	iPSCORE_59_1_iPSC_C5	CVPC275	TRUE	92131854	81592396	62741074	18706804	15.2695	82.1831	0.9751	-0.0673627	-0.0596822	0.0451508	-0.086547	-0.537564	-0.0130709	0.141239	-1.45012	-0.495385	-1.7356	1.03256	-0.809566	-0.441948	-0.766159	0.398094	-0.504686	-0.198863	-0.669744	0.502735	-1.45315	-0.201793	-0.0998878	0.0941732	0.832407	-0.483257	-0.215341	0.448512	-0.234713	0.14302	0.326339	-0.425783	0.50048
cf3bb773-3541-41f7-9147-9bbb14b5b5e9	3ba3d4d5-9589-4f74-aa4c-28a96f8c222b	72739241-3ddb-41ab-8438-150e20619de1	iPSCORE_90_1	90	CVPC	1	19	iPSCORE_90_1_iPSC_C1	CVPC241	TRUE	91695420	81853798	65126852	18570338	14.0301	82.6517	0.9793	-0.0509909	-0.0292391	0.118762	-0.142549	-0.15908	0.454041	0.032044	0.0954056	-0.913096	-0.92513	-1.04847	-0.564818	-0.477515	-0.409372	-0.108763	0.630888	-1.52779	-1.20425	0.667411	-0.192329	-0.104673	1.14171	-0.853347	1.39383	1.18193	-0.598318	-0.502126	-1.73439	-0.291419	0.615434	-0.0575571	-0.715824
9e2d05d4-5b73-444b-9ea4-acd33f69d818	011b5bae-c25d-43e9-a5dc-fd5f8a2fb7bd	74809453-1b01-40bb-9071-47a93de70c78	iPSCORE_4_4	4	CVPC	4	20	iPSCORE_4_4_iPSC_C4	CVPC131	FALSE	46140200	40337702	35298276	12934570	10.5764	85.7886	0.979	0.129649	0.0288573	0.0648551	0.0629768	0.117465	0.1854	0.51025	-1.45806	-1.19757	1.7875	0.0679521	0.262151	-0.372984	-0.476601	-0.599441	-0.382254	-0.0949113	1.12319	0.093663	0.373784	-0.501201	-0.241273	1.0302	-1.3812	0.776194	0.0833041	-0.487025	0.426806	0.0666819	-0.177893	0.214211	-0.0358841
391b25a8-0ed6-4c5c-94a1-b3aac657e8cd	1a4cae74-8ad0-4d5b-b9b0-d5d366854639	749a66fb-0d16-44fa-b263-cc4e260c5fd6	iPSCORE_63_1	63	CVPC	2	30	iPSCORE_63_1_iPSC_C2	CVPC200	TRUE	78540804	70909894	57456112	19260444	13.9835	82.8608	0.9781	-0.0442345	0.00437775	0.0349294	0.042222	-0.19371	0.376934	0.253955	-0.147506	-0.167602	-1.79291	0.228901	0.447438	0.420168	-0.254269	-1.89676	0.855111	-0.88197	0.0455631	-1.04978	0.849285	-0.572239	-0.723615	-0.284529	0.329684	0.0792127	0.0896329	-1.04761	-0.835694	-0.114408	-0.185481	-0.0405259	-0.0485734
c3578891-91ea-44e9-b8a4-04bf1d4a671c	08e4cd2c-dfd0-4179-abaf-6d37b7e45249	750ff979-f5d5-4e3f-aac9-dad97ad8e948	iPSCORE_38_2	38	CVPC	5	25	iPSCORE_38_2_iPSC_C5	CVPC165	TRUE	118377826	105046266	79664474	24055172	13.8789	81.575	0.9701	-0.0306036	-0.0442077	-0.000114319	-0.0208616	0.527753	0.619747	0.10262	0.536313	-0.375547	-0.143453	-0.620002	-0.858296	-0.531275	0.949268	1.59296	-0.939298	0.279413	0.895172	-0.201503	-0.0787624	0.378071	-0.808007	-0.565013	0.858567	-0.139511	1.00201	0.421562	0.589897	-0.373165	0.165686	0.546162	0.612639
87367262-2e3e-4ef1-8eda-42cd151ad4ca	7e46a561-21f6-4340-b2e2-41ef50b7d943	76db32e7-8830-4346-b3ee-ad0395cba242	iPSCORE_62_1	62	CVPC	3	20	iPSCORE_62_1_iPSC_C3	CVPC254	TRUE	102797238	92378472	67982538	21230728	18.4111	77.1564	0.9689	-0.0260453	-0.0655138	0.115751	-0.121997	0.316548	0.0656724	-0.0285237	0.469405	0.356239	-0.490304	-1.73848	0.192855	-0.611555	-1.17797	0.555843	-0.143379	0.128836	-0.634721	0.894426	-0.890035	0.514866	-0.606105	-0.0992532	0.190806	0.831778	0.176798	-0.626004	1.51084	-0.672411	0.238163	-0.0476927	-0.627257
6d187743-3d2d-4d1f-9315-9342cf568925	4df98c9a-93f7-4735-80c8-24b1e8943549	7cf9e7b2-28a3-4b42-812b-929516fbce4a	iPSCORE_79_1	79	CVPC	5	21	iPSCORE_79_1_iPSC_C5	CVPC139	TRUE	53573828	47367836	36918854	12538776	18.3226	78.8741	0.9754	-0.0292678	-0.0509012	0.070017	-0.146704	-0.289508	0.00336514	-0.309087	-1.31242	-0.617707	-0.616195	0.491167	-0.849458	-1.36772	-0.153127	0.0957047	0.326597	-0.0155126	0.139482	0.445463	-0.485912	-0.931629	-0.575685	-0.418712	0.274123	0.530437	0.12084	0.495711	-0.429755	0.59194	-0.198277	0.141051	-0.593242
a92b1260-884d-4e3d-ba0f-b3c894454dea	694fce30-682c-402a-9d51-661235c54345	7df93333-f21c-4775-8679-c2518e05bce4	iPSCORE_18_1	18	CVPC	4	17	iPSCORE_18_1_iPSC_C4	CVPC015	FALSE	95572866	85873152	66449506	17819888	15.3489	78.8505	0.9716	-0.0564545	0.0485139	0.0696174	-0.137448	0.405015	-0.00239921	0.99322	1.03548	0.971621	2.00238	-0.664812	0.435156	-1.42758	-0.651577	-0.721436	-0.359172	0.514721	1.0011	-0.342249	-0.0592327	-1.41607	-0.112828	-0.177204	0.6303	1.74884	-0.223588	-0.372384	-0.0846692	0.113505	0.549066	-0.389777	-0.161582
12e531a1-ee7a-4449-bab5-cd3125dac399	694fce30-682c-402a-9d51-661235c54345	7df93333-f21c-4775-8679-c2518e05bce4	iPSCORE_18_1	18	CVPC	4	23	iPSCORE_18_1_iPSC_C4	CVPC281	FALSE	86567592	78674650	58518888	15475848	11.7093	84.9218	0.9731	0.162379	0.0818078	0.0959587	0.26084	0.162886	0.253352	0.124382	-2.30816	-1.87684	1.96406	0.984766	-0.762042	0.926344	-0.105917	0.387434	1.63568	-0.881012	-0.554798	0.169097	-0.481336	-0.0371337	1.73137	0.887131	0.756259	1.00988	0.729348	-0.327141	1.01462	-1.80865	0.614687	-0.443299	0.350944
4a6bc279-2606-4baf-bff0-5457c81c7fad	6578eed0-d583-4065-b30c-f0814dff2b00	7ecf080d-4d17-4023-b024-85a5942d55fe	iPSCORE_103_1	103	CVPC	4	22	iPSCORE_103_1_iPSC_C4	CVPC104	TRUE	81643700	79538151	72262168	21844959	13.805	82.8596	0.9803	-0.0974003	0.255873	-0.219699	0.148616	0.294884	-0.116468	-0.35808	0.761458	0.109809	1.25239	-0.0681741	-0.658429	-0.944931	1.43875	-0.132439	0.887348	-2.4868	-0.290466	0.584718	0.0765284	0.6366	0.572056	-1.26201	-0.121803	0.130214	-0.139346	0.648586	0.714657	0.641799	0.0690953	-0.338878	0.636228
6b682db3-d0b8-4cb5-8bd6-feb8d7e242ed	8303223c-ca10-460c-8e5a-7de911452b46	7efe2fbe-251e-4c1a-9616-438a26f42a5d	iPSCORE_7_3	7	CVPC	3	18	iPSCORE_7_3_iPSC_C3	CVPC012	FALSE	92567542	81743284	67051668	17451712	13.6233	81.2052	0.976	-0.00313582	0.0555254	-0.00560327	-0.201757	0.242341	0.617585	0.206331	0.636138	0.450398	0.0602177	-0.623331	-0.416392	-1.08806	-0.371182	-0.142571	0.000640833	1.46829	1.28523	-0.597826	-0.212304	0.891487	-0.665489	0.0740099	0.242461	-0.225127	0.793835	-0.273132	-0.273614	-0.622351	0.0245956	-0.0224408	-0.0378365
54f4776a-1c76-490e-973b-b630b030cd96	5e4ee6df-fc41-4c0e-abf6-ba9669cd8803	8039c171-beb7-40bb-adc7-3d915a97ea25	iPSCORE_82_1	82	CVPC	5	20	iPSCORE_82_1_iPSC_C5	CVPC242	TRUE	86269908	77673108	60981020	21177312	13.856	83.0311	0.963	0.0547251	0.0468438	0.190562	0.140318	-0.329778	-0.411355	-0.140228	0.447441	-0.0728357	-1.18875	1.35495	0.392926	0.386613	-0.438191	0.3241	1.20388	-0.0903889	-0.740555	-1.74034	0.0559753	-0.332338	0.975039	0.127144	-0.703762	0.0120156	0.235166	-0.0194691	0.56277	0.936912	-0.116276	0.0804886	-0.830117
7d91bc7a-55f5-40ea-8408-6d0c4b64c581	01fe3fd3-5392-45e6-93b7-448151107e1d	83a1b295-b907-4233-b0a8-df753b2cee16	iPSCORE_16_3	16	CVPC	6	27	iPSCORE_16_3_iPSC_C6	CVPC164	TRUE	99877530	88982016	76375858	21911586	10.335	85.786	0.9728	0.140604	0.105956	0.146966	0.373443	0.0663078	-0.0729605	0.33819	-0.201318	1.23497	-0.588266	0.253627	-0.740155	1.47195	0.848509	0.378453	0.293837	-0.434699	0.33516	-0.294182	-0.192898	-0.911584	-0.472784	0.904862	-0.23519	0.941917	0.373457	0.15292	0.764906	-0.52993	0.187172	-0.459472	-0.202843
6aaf5dd4-ba88-47ee-98fe-e7ff4094adc0	10e1e970-302c-4d41-8739-f4360170e306	83dacb11-4180-4807-b099-05fd1561a722	iPSCORE_2_2	2	CVPC	7	29	iPSCORE_2_2_iPSC_C7	CVPC053	FALSE	62432596	61440316	47457328	10991378	16.7664	79.6208	0.9932	-0.0681542	-0.169713	0.0607519	0.165575	0.380019	-0.195902	0.0830667	0.241147	0.459232	1.48486	0.658602	-0.732427	-1.05811	-0.24298	-0.863394	-0.0518887	0.580159	-0.464874	0.254514	-0.527624	0.0296533	0.211276	-0.384127	0.827956	-1.24928	0.322372	-0.235853	0.697657	0.267929	0.03688	-0.0179646	0.024243
4b1c5d5c-b4e1-4204-a2f3-6f790e8f2ed7	1843779b-fb21-43d3-9119-32b74e2cd6f6	861b37d9-64e6-4d19-8e91-96401b18a9a4	iPSCORE_7_4	7	CVPC	6	22	iPSCORE_7_4_iPSC_C6	CVPC167	FALSE	71820124	70621479	56717502	13687384	13.335	82.8075	0.988	-0.031185	0.247013	-0.0116372	-0.0290252	-0.459016	-0.238238	-0.368554	0.483472	1.47099	-0.629511	0.962454	-0.583627	-0.739709	-0.493504	1.32502	0.843527	-0.874274	0.22473	-1.89642	-1.73971	-1.48615	-1.58993	0.685422	-1.35978	-0.678566	0.559643	-0.660458	-0.378172	-1.60396	0.101195	0.566936	0.501533
dfc76284-65b0-4d9a-8de2-73a4f27bcbf4	43a8f18f-a530-4476-9889-ddeb98a1924a	8c9ce6f6-06f6-4d70-885a-3c07d3ef8f91	iPSCORE_17_1	17	CVPC	5	19	iPSCORE_17_1_iPSC_C5	CVPC186	TRUE	94820502	84184656	71631234	16619528	11.4352	83.0211	0.9693	-0.043865	0.00719906	-0.0345497	-0.127587	0.108902	0.882711	0.322297	-0.0259897	1.07176	1.52975	0.883558	1.30191	1.97676	-0.326003	1.52151	3.08133	2.13945	-0.249918	1.23143	1.48666	1.60696	-0.179021	-0.746816	-0.867774	-0.996625	-1.9932	-0.431392	0.395968	0.633656	-0.403365	0.168128	-0.0132385
1519bcd0-dd7d-4c0a-b93f-b911300b2401	2914ab72-1d02-470a-ba53-7868982a5763	8cc554f2-a5d2-4b44-94e8-0dfe3e300734	iPSCORE_1_11	1	CVPC	2	21	iPSCORE_1_11_iPSC_C2	CVPC178	TRUE	98738250	89404590	72468920	24807802	13.9505	82.3202	0.9669	-0.0505682	0.0413641	-0.0511095	-0.0461228	0.12337	0.539039	0.0676645	-1.04157	-0.534666	-1.01467	1.07249	0.212792	-0.184339	0.677985	0.381517	0.678628	-0.631927	-0.576104	-0.144532	0.460627	-0.861555	-0.180168	-1.06409	0.475803	-0.0988419	0.166704	0.110624	0.135312	0.629762	0.165874	0.403008	-0.0128457
59caf2da-672b-4606-9331-1463e50d6110	597fa11d-5f21-479d-b646-260fd8911d6d	8dbd3466-e4dd-40a3-9c49-2e947a9bc113	iPSCORE_3_9	3	CVPC	2	19	iPSCORE_3_9_iPSC_C2	CVPC140	TRUE	56071286	49571982	37980464	14542192	13.7629	83.616	0.977	-0.0364581	-0.0328865	-0.0169844	-0.0486424	0.209236	-0.176751	-0.93393	-0.0683711	0.296402	-0.689654	-0.461297	-0.206779	-1.50532	1.52511	-0.3108	0.499055	-0.35806	-0.0931787	0.828576	-0.00826077	-0.0597209	0.275317	-0.107224	0.075719	0.447493	0.638906	0.460524	1.12139	0.533305	-0.226318	0.224536	-1.12013
85efdb3f-5006-4779-ba07-ff742d383554	9df870bf-744c-4cfe-a95d-e04b61dbf2a5	8dcd5c7f-fa13-4302-af2b-915c878e23e8	iPSCORE_60_1	60	CVPC	2	18	iPSCORE_60_1_iPSC_C2	CVPC032	TRUE	103121032	91567220	74345118	19428022	11.9507	85.1096	0.9678	0.0248498	-0.0252511	-0.179262	-0.239769	0.60247	-0.317475	-0.357857	-0.262008	1.02825	-1.45673	1.33003	-0.0674726	-0.567793	-0.568524	0.837186	-0.263667	-0.760971	0.861435	0.834497	0.667092	-1.0103	1.45521	1.31276	-0.175256	-0.305503	-1.19802	-0.253093	-0.0332558	-0.780185	0.343844	0.667308	0.0290704
79cab240-541e-4f99-bb4f-53cbc1327760	9bff6491-20c4-410a-98f6-4b4ee6aaf97d	90e8222f-2a97-4a3c-9517-fbd7626122fd	iPSCORE_120_1	120	CVPC	4	23	iPSCORE_120_1_iPSC_C4	CVPC251	TRUE	105186006	92809034	76118636	20379510	13.3041	82.9927	0.9811	-0.0126587	0.00228906	0.0749191	-0.225834	0.0167902	-0.103801	-0.377395	0.00449396	0.0791782	-0.80925	-1.96561	-0.16787	0.993259	-1.65289	0.728645	-1.17481	0.0113398	-0.508006	0.129699	-0.745778	0.27077	0.109246	-0.6941	1.07219	1.40949	-0.358991	0.0166809	0.818029	-0.581572	0.136851	0.523857	0.172053
3c8cd44a-6ec9-4890-988e-cf74c94a852a	88569604-9241-4c77-87ce-c47e9a85f4a3	92516175-d525-442e-bd5a-816a1962d37d	iPSCORE_101_1	101	CVPC	3	18	iPSCORE_101_1_iPSC_C3	CVPC009	FALSE	91429652	82216354	62664252	18365024	14.7522	80.5995	0.9678	-0.0291176	0.10853	0.066656	-0.128869	-0.241811	0.373182	0.22402	1.51513	-0.914246	-0.261075	-0.802219	1.16941	0.301632	0.312505	-0.849297	0.272829	0.653725	1.72113	0.0197601	0.836691	-0.137214	0.538123	0.281881	0.575408	-0.49496	-0.387831	-0.861719	-0.657964	0.201118	-0.208829	0.859018	0.515674
6b8a648d-10a6-4a16-859c-79be19f05ecc	88569604-9241-4c77-87ce-c47e9a85f4a3	92516175-d525-442e-bd5a-816a1962d37d	iPSCORE_101_1	101	CVPC	3	25	iPSCORE_101_1_iPSC_C3	CVPC068	TRUE	97485082	88622134	59011518	22301276	23.4227	73.7762	0.9642	-0.04887	-0.137946	0.0650907	0.097756	-0.811385	0.399247	-0.68512	0.396885	-1.32046	-2.44751	-0.120807	-0.569891	0.404459	0.595004	-1.29386	0.280715	0.0768382	1.26341	0.990144	0.772846	1.20531	-0.710765	0.22286	0.668708	0.400135	0.324078	-0.0781498	-0.0524	-1.02755	0.72762	-0.340652	1.16748
8ded9bf6-f6bd-456b-b483-e10700448bb7	9c465690-fe72-468b-b9bf-5be5f2b92ebd	9409a6cc-0711-4583-9949-b679f66a823e	iPSCORE_4_3	4	CVPC	1	28	iPSCORE_4_3_iPSC_C1	CVPC203	FALSE	81056768	71625606	60157514	19921078	9.2749	87.8935	0.9788	0.0980261	-0.0634158	-0.156809	-0.196438	0.202045	0.0560966	0.408445	-0.299701	-0.463749	-0.962	-0.0804952	-0.448661	-0.595664	0.0109525	0.199739	-0.929676	-0.161722	-0.0917874	-0.674519	0.191682	-0.113263	0.202251	-1.09602	0.127218	0.255383	-1.03618	-0.171183	-1.1246	-0.677179	-0.637687	-0.939457	-0.65618
946d7a38-4e92-4afc-9db7-86491d42cbd6	1a1924ce-c2bb-492f-9da1-539db80e2f24	9603be9a-f146-4fc5-bf36-c84fac189b0a	iPSCORE_32_2	32	CVPC	2	21	iPSCORE_32_2_iPSC_C2	CVPC145	TRUE	91781674	81623448	67140764	24188464	15.3122	80.9131	0.9769	-0.0916961	-0.0399059	-0.0754052	0.385422	0.550994	-0.258853	0.471132	-1.0126	0.63368	-0.24679	-0.928563	0.58383	-0.511822	-0.605312	0.733398	1.29111	-0.200869	1.42399	-0.469731	0.308064	1.51015	-1.09536	-0.955726	-0.612645	0.286171	0.276416	-1.94226	0.353443	0.232582	0.999959	-0.00070562	-1.67239
a58de34a-a37e-4c6b-8f5c-bf29a5dd22dc	dd709123-35fa-44e5-b8b2-10d8bcff9294	97f20ecc-a17b-4d10-b689-908f5b9f3ddc	iPSCORE_16_1	16	CVPC	1	33	iPSCORE_16_1_iPSC_C1	CVPC047	FALSE	80901290	71739230	60432860	16338478	17.8398	77.7994	0.9658	-0.0442718	0.077044	0.0341829	-0.0433543	-0.0397999	0.456039	0.198131	1.45093	0.0918599	-0.654394	-1.57975	-0.0483428	-0.0843309	0.387045	-1.41749	-0.951286	0.824819	0.629488	0.414909	-0.313061	1.77112	-0.157871	0.905936	0.748978	-0.0528175	0.0486428	-1.61361	1.3333	0.119404	0.832485	-0.431875	1.48271
7c7195f3-e209-4dd9-8fdf-1370dbc9f048	41e8cf37-c9ba-4ce1-a586-d0b8e18a6095	993b2a06-29d5-45bb-acc6-baccc2bdda08	iPSCORE_112_1	112	CVPC	4	20	iPSCORE_112_1_iPSC_C4	CVPC161	TRUE	108424564	96919556	81069164	24599842	12.4381	84.2419	0.9608	0.0824709	0.113811	0.0988532	0.201437	0.000975504	0.0193664	-0.11734	-0.214615	0.937877	-1.10859	0.352567	0.152673	0.80621	-0.0301083	-0.17392	1.16213	0.102732	0.109783	-0.779387	0.209111	-0.672212	0.349863	0.888143	-0.419823	0.772681	0.190637	0.11854	0.660858	-0.405865	0.178832	-0.18576	0.688557
ca1c705e-7dc7-45d3-8902-7b543ff79a7f	0433562a-e33e-4786-87cf-0b01a0cd70e4	9ab06fba-a1bb-4736-930e-15ede9f493c7	iPSCORE_6_5	6	CVPC	1	17	iPSCORE_6_5_iPSC_C1	CVPC016	FALSE	115448012	104576052	75161778	33331052	17.7965	80.0248	0.9747	-0.0729978	-0.146854	-0.0596744	0.189365	-0.681593	0.0207546	-0.774748	-1.20352	0.919333	0.294896	1.14064	0.21438	-0.348588	0.462659	-0.140086	-0.998506	0.124942	0.986853	-0.359282	0.136366	-1.07145	1.20596	0.0308855	-0.571222	0.650326	0.259413	-0.743976	0.829501	0.949195	-1.21754	-0.441894	0.0689466
649bc9a3-4394-4cd7-8bea-b20c3a70febf	c7a966f7-e22e-4807-afff-2bae9ca5fc72	9d988cb0-01b1-4d5d-bf4b-3fd3baf149a4	iPSCORE_42_1	42	CVPC	4	30	iPSCORE_42_1_iPSC_C4	CVPC310	FALSE	63663789	62561956	50402802	9033246	10.4459	86.1195	0.9831	0.0765902	0.265335	0.0289777	0.370733	-0.0783134	0.134411	-0.392121	0.878891	1.70697	0.17486	1.10865	-0.945579	-0.75326	-1.28599	1.16054	0.392976	0.538846	0.299555	-0.00639847	-0.623034	0.370805	-0.0132309	-2.00607	-0.694912	-0.577327	0.314499	0.28715	-0.336222	-0.272003	-0.843647	0.393137	0.450549
d9f98dab-378b-4ec2-9d22-e968819f5ec9	c7a966f7-e22e-4807-afff-2bae9ca5fc72	9d988cb0-01b1-4d5d-bf4b-3fd3baf149a4	iPSCORE_42_1	42	CVPC	4	21	iPSCORE_42_1_iPSC_C4	CVPC256	TRUE	107321400	96432656	73283688	22924774	15.1425	81.3203	0.9678	-0.0620669	0.0102455	0.0743202	-0.0108348	-0.0810014	0.480173	-0.166617	1.16403	-0.615574	0.195851	-0.654746	1.0431	0.207247	-1.83798	0.201309	-0.2175	0.0183306	-1.25223	0.916609	-0.210894	-0.508408	1.30977	-1.11232	-2.34744	1.50895	-0.626932	0.415259	-0.310726	-0.348728	-0.415527	0.679326	0.0328234
4430fd93-f60b-4300-8139-2cb5a692c831	c7a966f7-e22e-4807-afff-2bae9ca5fc72	9d988cb0-01b1-4d5d-bf4b-3fd3baf149a4	iPSCORE_42_1	42	CVPC	4	21	iPSCORE_42_1_iPSC_C4	CVPC257	FALSE	104237512	93616442	71018792	21697932	14.1072	82.1874	0.9709	-0.0473034	-0.041535	0.155282	-0.067655	0.0936131	0.522682	0.276713	1.10221	-0.754599	-0.0783696	-0.396154	0.861159	-0.115656	-1.91547	-0.229375	0.233882	-0.00170397	-0.682097	0.900887	-0.536634	-0.596891	1.18086	-1.58839	-1.80851	0.752209	-0.374319	0.555703	-0.655929	-0.324604	-0.629314	0.239759	0.208146
0f8dc931-9339-4545-a3c6-3d2710174da7	c7a966f7-e22e-4807-afff-2bae9ca5fc72	9d988cb0-01b1-4d5d-bf4b-3fd3baf149a4	iPSCORE_42_1	42	CVPC	4	19	iPSCORE_42_1_iPSC_C4	CVPC030	FALSE	62582168	55185572	42458296	14749952	15.3792	82.3254	0.9706	-0.027973	-0.166864	0.0550223	0.0689264	-0.167921	0.471441	-1.25705	0.286231	-0.197028	0.206105	-0.212458	-0.0159255	-0.970048	0.672527	-0.136328	-0.596266	-0.675568	-0.15384	-0.139954	-0.0290962	-0.667434	0.575939	-0.950736	-1.29309	1.69882	0.534965	0.488091	0.59859	0.42713	-0.884625	0.471349	0.555627
e888816a-ea1f-4667-98a4-4ce8e5a87e1b	2fd8fb69-d84c-4dc7-ac78-3cc511acd829	9e7013ce-054f-46ae-bc49-4abe5d53d88a	iPSCORE_7_2	7	CVPC	2	17	iPSCORE_7_2_iPSC_C2	CVPC152	TRUE	133738042	122583990	79369798	35617330	17.1438	80.088	0.9634	-0.0907994	-0.0665386	-0.0197482	0.441195	0.648506	-0.173342	-0.158591	0.634892	-1.2605	0.191493	-0.673218	-1.19191	-1.03551	0.766401	-0.411173	0.166973	0.739806	0.49458	-0.16522	-1.06583	-0.60158	0.7396	0.0427689	-0.28052	0.340515	0.878629	1.26013	-0.308004	0.323649	0.257991	0.478716	-0.0356746
55ed33ef-6c2a-4400-878b-0e55039f8dd7	2302e931-a8d5-454d-83cf-f86e41c1e901	a140d6d1-9fbf-4645-a083-b870bf2f0f67	iPSCORE_1_5	1	CVPC	6	22	iPSCORE_1_5_iPSC_C6	CVPC040	TRUE	115351594	103628922	80962990	25753220	14.0087	83.7642	0.9576	-0.0430957	-0.0600586	0.00109779	0.0111751	0.288012	-0.819112	-0.790559	-0.197638	1.27717	0.0237701	-0.348911	1.34427	-1.89867	0.480638	-1.25215	1.14038	0.612072	0.352073	1.20929	-0.851516	-0.960161	-0.0390621	0.312076	-0.464099	1.32905	0.0208689	0.368697	0.0583881	-0.0969015	-0.430998	-0.568448	-0.264307
8ed4a34c-6df4-499c-99cb-f59d85be5300	e4f0a814-060d-48d7-bf80-0126c36199b7	a314e30d-7fb4-4f68-860f-1ac1f3bdac07	iPSCORE_105_1	105	CVPC	3	21	iPSCORE_105_1_iPSC_C3	CVPC218	TRUE	103085802	92547070	75177296	23293086	11.056	86.4625	0.9658	0.00565198	0.0904813	0.0118563	-0.260998	0.208	0.133329	-0.741776	0.854862	-0.0629394	-0.733645	-0.203383	0.264161	-1.42598	0.53393	0.577011	-0.929034	-0.015584	-0.194787	0.827917	-1.04572	-0.42516	0.15481	1.13084	-0.709571	-0.478954	0.543165	-0.130217	0.426115	-0.940942	-0.467791	-0.313139	-0.130213
d3015b0b-5113-4a71-b194-fa80d08f3dee	8d3caa41-6726-4d08-9c12-33a90cbf3a46	a385666a-9318-47a1-8884-3a4cd2d897ef	iPSCORE_13_4	13	CVPC	1	22	iPSCORE_13_4_iPSC_C1	CVPC226	TRUE	95823810	85345124	70474100	18684518	15.0269	80.9554	0.9836	-0.0566616	0.00945655	-0.0620802	-0.108178	0.405181	-0.227842	0.493974	-1.44546	0.908228	-0.925145	-0.420406	2.38459	2.35093	-1.12023	0.418364	-0.440909	-1.05663	-0.90638	0.351955	-0.964346	0.876239	1.19494	-0.0566074	-0.242456	-0.153464	0.49623	-0.254119	1.01363	0.162616	-0.0879122	1.26252	-0.423518
fff765af-4e6d-4ef4-9936-0c67c9dcc041	e79a9982-b9d2-415c-ab6c-7205fe49369d	a77d48d0-a1a9-4f2c-ae14-ed6a952163bc	iPSCORE_107_1	107	CVPC	2	24	iPSCORE_107_1_iPSC_C2	CVPC288	TRUE	93468944	82935716	66452346	17571936	12.71	83.4165	0.9701	-0.00674603	0.0406941	0.176847	-0.0843791	-0.0737712	0.0235274	-0.0451817	0.742733	1.03623	-0.975626	-1.54335	-0.00498887	-1.1537	0.0199844	0.850523	1.10012	-1.01326	-0.0387338	-1.63299	0.50958	0.0613328	-0.66764	0.519872	0.232323	-0.815099	0.294381	-0.711274	-0.292648	-0.356854	-0.180086	0.314559	0.165789
b4ac0c36-fe09-41cc-8a3a-0ce88c430357	0cc47c2f-5fcf-4dbd-97a5-b8fd32e0955f	aaf0f250-d1af-444f-941b-9d165e1bc2b6	iPSCORE_12_2	12	CVPC	1	20	iPSCORE_12_2_iPSC_C1	CVPC250	TRUE	98785030	87975522	72186166	16897320	11.9014	82.4616	0.9817	-0.00431302	0.0917296	0.22805	-0.183403	-0.120336	-0.209679	1.70012	1.63049	-1.50334	-0.088991	0.189462	3.1537	-1.79591	-1.21434	2.53652	-0.553206	-1.44415	2.47379	-0.322932	-1.23688	0.0771649	-0.231243	0.96358	-0.238492	-1.0633	-0.866192	0.645009	0.34106	0.464394	0.228166	-0.455646	-0.181945
d94ecae0-e2fe-4f0e-8d8b-64d0a6a18d36	d941dceb-9fef-4968-b534-487c47a977ff	ac14fb34-0c8b-4264-9f93-5ce47c071a66	iPSCORE_6_1	6	CVPC	2	23	iPSCORE_6_1_iPSC_C2	CVPC176	FALSE	103771120	91992608	77076352	23554600	13.1111	82.6104	0.9606	-0.0858228	0.0236966	-0.00491632	-0.0325985	-0.0874781	-0.673903	1.14741	-1.57121	-0.0619918	0.1433	0.0818339	0.87327	-0.179006	-0.723233	-0.35866	0.243047	1.29113	-0.744809	0.469738	0.820436	-0.706172	-0.547357	-1.09128	-0.476204	-0.825902	-0.253539	0.915905	0.0616859	-0.781728	-0.211611	0.262879	0.520142
9b5c4055-8613-46c4-814f-37dfe7af8cea	82a3f0fc-5aa0-4616-9db9-9fa6f0e5811b	ae3637d4-493e-482e-bc48-6915e30ffb9c	iPSCORE_2_6	2	CVPC	1	21	iPSCORE_2_6_iPSC_C1	CVPC029	TRUE	116123968	103140710	84625878	25670984	11.363	85.7537	0.9721	0.0963217	-0.0405341	-0.0669221	-0.13308	0.0699969	-0.104118	-0.191162	-0.985191	-0.147125	1.07958	-0.699105	0.485455	-0.626509	0.968677	0.0502356	-1.5116	0.343723	-0.308635	-1.10737	0.566582	-0.143713	-0.380324	-0.461055	-0.851723	0.568065	-0.170491	0.233038	-0.480104	0.629104	0.0126665	-0.121872	-0.150545
c96bd32b-b1f0-4ac6-9486-69b992698538	f8433b1c-dcf4-4eb2-b170-b1a218a22cd2	af5ba1a2-837e-42e6-9afa-16207886c776	iPSCORE_98_1	98	CVPC	1	26	iPSCORE_98_1_iPSC_C1	CVPC098	TRUE	76975134	75304374	70892672	19651531	14.3401	81.4913	0.9855	-0.0458377	0.317554	-0.0769245	-0.314528	-0.105274	-0.54305	-0.48615	0.578977	-0.255676	1.14075	-0.90382	-1.17666	0.525375	0.0373112	-0.0672997	-0.260635	-1.27967	-0.278863	-0.0958528	-0.211771	0.34181	-0.589535	0.371587	-0.312152	0.850807	-0.0927608	0.150556	-0.014537	0.477434	-0.240946	0.183349	-0.248343
9e3dacfa-7837-4292-9ebb-90af9e38c215	662be858-35d3-48a3-a22a-357d78eeb07b	b2928637-66bc-4fb4-806a-7ddcb26af360	iPSCORE_89_1	89	CVPC	3	19	iPSCORE_89_1_iPSC_C3	CVPC132	TRUE	47650906	42141340	35278948	10894066	9.3451	88.1136	0.9719	0.155323	-0.0731331	-0.120968	0.169725	-0.397507	0.145152	0.736931	0.228243	-0.67806	1.20057	-1.89441	1.63438	-0.265824	0.868987	-1.84866	-0.387614	-0.00348043	-0.10372	0.950381	-1.03811	-1.56843	-0.764144	-0.425962	-1.35839	-1.2498	0.162342	-0.77349	0.581583	0.419973	-0.167768	-0.480313	-0.320209
5969131d-bd0c-47b8-a5e8-462df9e2cdf7	0a1bcb9c-aa08-4f75-b564-ff7abc75235c	b48d5663-b599-4d02-a70b-6bd12546041f	iPSCORE_3_5	3	CVPC	9	24	iPSCORE_3_5_iPSC_C9	CVPC090	FALSE	109420434	98132398	77867064	21825214	12.2376	84.142	0.9694	0.0240193	0.0293442	-0.0969555	-0.184058	-0.345225	0.0102326	-1.27174	-0.442928	0.487757	0.690392	-0.217435	0.201386	-0.0675449	-0.298468	1.68837	0.0918737	2.00928	0.649362	-0.0358766	0.637934	0.757493	-0.251346	-0.316664	-0.0796134	0.0949902	0.196842	0.218119	0.523355	-0.0206072	-0.394011	0.394665	-0.408488
e4178138-430b-4052-a7d1-8d9626c06e62	0a1bcb9c-aa08-4f75-b564-ff7abc75235c	b48d5663-b599-4d02-a70b-6bd12546041f	iPSCORE_3_5	3	CVPC	9	21	iPSCORE_3_5_iPSC_C9	CVPC075	TRUE	130468194	121940358	65653650	21107844	16.9971	79.1803	0.9714	0.0953504	-0.144672	-0.225595	-0.211991	-0.237432	-0.247832	-0.339354	0.283804	0.0519345	-0.636239	-0.221804	0.0945679	0.547594	0.335475	1.0267	0.507671	1.42886	0.127822	-0.250955	1.19559	0.00307015	0.127398	-0.79573	-0.153848	0.657209	0.20817	0.440945	-0.0524718	0.23558	0.647153	-0.0855934	-0.127399
5ceba145-feb6-4f4c-9dc9-2b573d8d8ffd	477ced0b-8e65-49cc-af92-3c65b2137c9b	b7af5d94-4b4a-4130-94ee-fc1f23c5824a	iPSCORE_11_1	11	CVPC	2	20	iPSCORE_11_1_iPSC_C2	CVPC157	TRUE	119919040	117281158	98072730	28316973	16.9172	79.1951	0.9893	-0.120593	0.156361	-0.151505	0.313196	-0.114774	0.389902	0.624406	0.44015	-2.0405	0.059966	-0.0494111	-1.76091	1.4087	0.429638	0.932595	-0.554392	0.466183	-1.52553	-0.0329465	1.49297	0.236571	-0.627129	0.944523	-1.28219	-1.22223	-0.750897	-0.625136	0.286865	0.279759	0.936968	-0.736395	0.310323
6b724077-c1c8-4a4f-8c72-877f1bfab78b	2049e6fc-2db6-4715-8161-134b712eb166	b846beb8-f53c-4b69-bd2e-901dc53ce8bb	iPSCORE_1_7	1	CVPC	3	33	iPSCORE_1_7_iPSC_C3	CVPC252	TRUE	102882428	91596726	71649352	21176872	17.4805	78.7828	0.9727	-0.0476615	-0.0579351	0.093592	-0.286714	0.19895	-0.283552	-0.124453	-0.310465	0.582526	-0.689226	-1.85584	-1.38078	1.91291	0.978197	0.832155	0.179943	-0.754143	1.0611	0.931195	-1.13319	0.316017	1.2597	-1.29386	0.92617	-0.554844	0.0473929	-0.332868	0.391592	-0.889683	-0.257256	0.429722	-0.0843717
a6db380d-f640-47db-850a-c54ee8b270c0	001b47b2-67fc-471f-8501-928295e70e3f	b86c786d-f8d8-4e6b-9504-95f8f4c807e0	iPSCORE_20_1	20	CVPC	6	25	iPSCORE_20_1_iPSC_C6	CVPC136	FALSE	48584010	43016646	33617700	13947890	15.4659	80.543	0.9626	-0.0805286	-0.0414096	-0.080252	0.0753922	-0.52733	0.555085	-0.0967129	-0.878219	0.588504	-1.03368	0.47884	-0.00707297	0.342265	-0.350322	0.575272	0.421526	0.693257	0.571109	0.674986	-0.22085	-0.422328	-1.01252	0.235103	-0.058621	-0.452683	-0.162996	0.610016	0.462839	-0.245128	0.308124	-0.631878	-0.598838
26e04bc3-24e8-4565-b087-cae1acf0bbf7	5e99cc57-3fb2-42b4-8a11-048f71387a38	b9e30469-13ad-4792-878a-889cd6480f91	iPSCORE_30_2	30	CVPC	3	21	iPSCORE_30_2_iPSC_C3	CVPC003	FALSE	54303512	53395316	41127540	9259786	16.506	80.3689	0.9839	-0.0760847	-0.0948712	-0.0587204	0.155749	-0.470353	-0.137162	-0.777101	-0.350847	1.79849	1.45776	0.872923	0.794282	-0.198503	-0.533542	0.722897	-0.827652	0.0988845	-1.46514	-0.312362	-1.10008	-0.544398	-0.251487	0.380905	1.97688	0.423912	-0.858507	-0.439141	-0.0496275	-0.345725	-0.055098	0.237089	0.0353161
7c21ef92-6593-40a2-bd7d-249884939aea	5e99cc57-3fb2-42b4-8a11-048f71387a38	b9e30469-13ad-4792-878a-889cd6480f91	iPSCORE_30_2	30	CVPC	3	23	iPSCORE_30_2_iPSC_C3	CVPC055	FALSE	66919388	65878000	49584958	11660288	16.1406	80.0647	0.9873	-0.00429954	-0.158683	0.100116	-0.0459664	0.0903944	0.666515	-0.480999	0.0764727	0.00706436	0.664758	0.869915	0.27268	-0.238336	0.086142	-1.26722	1.14032	-0.327395	-1.3666	0.185211	0.0174339	0.853937	-1.69838	0.0597427	-0.00827561	-0.538274	-0.613301	0.481204	-0.354189	0.221413	0.375396	-0.225864	-0.499345
8d7f0252-aa3a-4c37-8894-dcbcd61bb1a8	5e99cc57-3fb2-42b4-8a11-048f71387a38	b9e30469-13ad-4792-878a-889cd6480f91	iPSCORE_30_2	30	CVPC	2	24	iPSCORE_30_2_iPSC_C2	CVPC059	FALSE	58916426	57508706	45909812	9164630	15.033	80.733	0.99	-0.0174718	-0.145146	0.0942254	-0.122732	0.39365	0.426994	-0.370498	1.08714	1.42547	1.4231	0.53867	0.799296	0.559703	0.984411	0.0479291	0.066156	-0.821796	-0.732146	0.294943	0.686334	0.147945	0.0952963	-0.322413	-0.116814	0.101656	-0.0134043	0.0147003	0.300335	0.128326	0.381931	0.446983	0.53521
bcebb398-7924-4eb7-acfd-67521a349dbd	583d5465-f933-46d1-9fa4-307b76b97311	bd04a8cc-5d63-45bc-a2cc-91b0c7cb6e01	iPSCORE_2_4	2	CVPC	2	27	iPSCORE_2_4_iPSC_C2	CVPC034	FALSE	98450848	87667436	71038856	21407672	14.1718	82.788	0.9663	-0.0900818	-0.00739284	-0.137876	0.164405	-0.01146	-0.0285926	-0.0172184	-1.06517	1.09533	0.470328	1.02416	1.63165	0.375987	1.15892	1.33816	-1.46653	-1.37043	0.327542	-0.599431	-0.737359	-0.798045	-0.486069	-0.257118	1.77036	0.0700516	-0.418825	-0.879262	0.0982843	-0.149692	-1.49114	0.175891	-0.446254
d8aeaf2f-df25-4e0a-a3be-8acc34efd775	6f7c3698-e5ee-4154-9eee-489a704d94ec	bd126642-2257-4857-b3da-b72305e5c095	iPSCORE_72_1	72	CVPC	3	21	iPSCORE_72_1_iPSC_C3	CVPC282	TRUE	83834718	74109780	62949752	15371354	8.0681	88.362	0.9786	0.159524	0.134437	0.106109	0.435652	0.143614	-0.0348314	0.855443	0.622298	1.60791	-0.872494	0.82346	-0.73138	0.295004	-0.0538805	0.0627357	-0.952108	0.615067	-0.171334	1.26351	0.349002	0.757447	0.366436	0.0205771	1.27972	0.856681	0.109835	0.293812	-1.25432	-0.235275	0.235963	0.138051	-0.302419
3bf24410-4d99-40c4-a0a6-e1af10d336f5	0b522a08-b129-43c3-ac6b-d4a602cd9ddd	bd41b7ee-bc24-40a9-99ab-483b2dbf95ae	iPSCORE_28_1	28	CVPC	5	20	iPSCORE_28_1_iPSC_C5	CVPC109	TRUE	77121919	75187434	66370962	18588008	15.3395	80.5333	0.9869	-0.0560247	0.227765	-0.151505	0.089218	0.0745452	0.0427303	-0.0455703	0.42226	0.227574	0.483324	0.854815	0.0151686	-0.469528	-0.343776	-1.40699	0.0063735	-0.303353	0.310688	-0.665808	0.399699	0.717272	0.736141	-1.00247	-0.148221	-0.622334	-0.120372	0.484926	0.839423	0.365882	0.300082	0.111238	-0.704304
64a708e4-28c0-412e-acda-24cab9d75279	56e6a7e5-7b14-4cd0-bc38-030fb2a49008	bfd08f92-7030-4c34-849d-0187c8e88c74	iPSCORE_83_1	83	CVPC	6	34	iPSCORE_83_1_iPSC_C6	CVPC066	TRUE	92080698	82285164	68689360	16634802	14.4797	81.6542	0.9697	0.00156898	0.0416742	0.0220225	-0.205734	0.371659	0.0713078	-0.168822	0.214339	-0.739772	-0.383388	0.587649	0.0915901	0.0328723	1.47851	0.198279	-0.729705	1.48059	0.806035	0.0549681	-0.260924	0.276136	0.472692	-0.905916	0.0719946	-0.715706	0.330464	0.104142	0.822824	0.0717249	-0.346783	0.646849	0.0330567
33c0113d-4975-46d4-8657-b10f6cfa95db	c643713c-38f0-4514-b820-a566801a386a	bfee9a02-5ec3-4e11-a8e2-ebd47623caa0	iPSCORE_11_3	11	CVPC	5	18	iPSCORE_11_3_iPSC_C5	CVPC160	FALSE	113220838	100980660	77243384	33661042	18.4789	77.0165	0.9751	-0.0918862	-0.027154	0.027793	-0.136548	-0.519767	0.123054	1.08911	-2.20652	-0.0124803	-0.161729	1.35999	-1.25763	0.2773	-0.0811053	1.50759	-0.953305	0.614625	0.46991	1.34533	-0.237317	-0.285726	-0.904865	0.0186292	-0.752117	0.140183	0.97324	0.0264956	0.343534	0.481583	0.560982	-0.114144	0.982651
0f5424a2-c8a0-4afc-9d93-0d64ab60b877	88facd8c-e8d7-4aee-b0f7-ad0fa47f256e	c09c3de5-4244-404b-ae38-be65b86a48bd	iPSCORE_24_1	24	CVPC	4	28	iPSCORE_24_1_iPSC_C4	CVPC206	TRUE	101875358	91673160	66633760	21645100	12.709	84.5067	0.9644	0.0373592	-0.0457	-0.110651	-0.20595	0.379671	0.0194406	0.0263824	-1.16732	-0.229491	-1.86322	-0.600209	-0.579849	-0.990013	0.871974	0.53841	-0.828875	-1.54018	-0.800482	-0.308597	0.578677	0.856234	0.538397	0.2866	-0.230902	-0.199571	-0.606386	-0.3068	0.0146892	0.574378	-1.07578	0.829287	-0.243005
77efdf70-33d9-4348-9ee6-9cc95e469dbd	ee146263-82f5-4ed7-bb49-4300837acc85	c3bb6245-5d1b-4dbc-8b16-b0ca47472e91	iPSCORE_115_1	115	CVPC	1	22	iPSCORE_115_1_iPSC_C1	CVPC223	TRUE	95580272	85604252	70143998	24339088	16.1516	80.4064	0.9698	-0.0320964	0.0415761	0.0648932	-0.278922	0.0678812	0.158073	0.270382	-0.407819	-1.21885	-2.02933	0.192591	0.448102	0.58229	0.672797	-0.755215	0.0774216	-0.0519735	-0.361064	0.892528	-1.0717	-0.197608	-0.0994499	-0.292743	0.287111	-0.808597	-0.199732	0.967132	-0.346499	0.0630517	-0.681098	-0.437067	-0.366573
7a6350cf-6d20-4757-b249-411e65ac8ca3	b4a6c803-0909-422c-b3a7-be53acf6d93c	c3c65323-ace2-4f32-8595-7434edac5d28	iPSCORE_33_2	33	CVPC	4	19	iPSCORE_33_2_iPSC_C4	CVPC154	FALSE	42655610	37972410	30980210	10348262	15.1112	82.2024	0.9802	-0.0973358	-0.0689752	-0.065486	0.52533	0.507484	-0.202872	-0.116221	0.40925	-1.78996	-0.864533	-0.751248	-0.203316	1.23386	0.846588	-0.0269959	0.707538	1.32355	-0.287856	0.0386234	-1.04712	-1.05662	-0.521813	1.5672	-0.395957	0.151863	-0.681972	-0.20898	-0.735304	0.325916	-0.417445	0.847874	0.310226
7f5625c5-2c73-41ce-9334-0b45f6e49c01	4fb56c9d-a815-462e-ba66-bae060c53a65	c72fc475-80f0-4fe3-b306-acebd17f3bdb	iPSCORE_67_1	67	CVPC	5	26	iPSCORE_67_1_iPSC_C5	CVPC141	TRUE	121789554	108356118	88175536	27928894	14.2136	81.9485	0.962	0.0283676	0.0526395	0.0380362	-0.00645441	0.259813	0.320594	-0.0190708	-0.00047652	0.393345	-0.594329	0.0579256	0.0951022	0.393133	-0.119101	-0.900852	-0.108812	0.544742	1.5739	-0.931138	-0.222136	-0.463291	-0.390515	-0.502343	0.470668	0.078275	-0.254207	0.235485	0.125724	-0.31213	-0.409172	0.432542	0.280155
b34fcd09-b0bb-4ad3-b5ff-5894d3fa5a64	0af7e581-1fcc-4bb0-ac8a-27b783374489	c99ef20e-a237-47af-95bc-15550378bbd5	iPSCORE_111_1	111	CVPC	7	27	iPSCORE_111_1_iPSC_C7	CVPC096	TRUE	92838414	81242930	62499160	16976032	12.2467	84.0604	0.9565	-0.0410887	0.0849205	0.0059714	-0.281043	-0.367541	-0.0777691	-0.843287	0.0792323	0.0754013	0.336772	-1.37196	-1.22466	1.02674	-1.00527	0.493423	0.257411	0.599732	1.68862	0.211231	-0.46175	0.000272147	0.567422	0.101558	1.11607	0.26172	-0.586783	0.268875	-0.193556	0.930212	0.20189	-0.181926	-0.17337
b21eb806-855c-49aa-9e8e-5857ea071b0b	4eb10fcd-1c59-44cd-879f-7a072de4b38a	c9ef3edb-1bb1-4233-a6be-4efd897ac110	iPSCORE_23_2	23	CVPC	11	20	iPSCORE_23_2_iPSC_C11	CVPC249	TRUE	98939500	88095944	72626152	21449092	15.3584	80.0122	0.9786	-0.0504356	0.017472	0.130611	-0.293684	-0.197824	-0.623742	0.384154	-0.023834	0.591768	-0.337751	-2.9581	0.745505	-0.313807	-0.627644	0.285939	1.08074	-0.764557	-1.93159	1.22378	0.449011	0.91567	-0.228231	1.85752	0.691837	0.78565	-1.13815	0.90539	1.00892	-0.44461	-0.191522	-1.00871	0.60029
f0868d0f-f95d-4e63-bbdf-7c23188f90ad	62e55d9a-4bf7-4ab1-bfc1-32b711e68dd4	cd6dc660-550f-4a19-b9f7-f1bc9c893ca8	iPSCORE_70_1	70	CVPC	6	30	iPSCORE_70_1_iPSC_C6	CVPC278	FALSE	103416330	92575932	71781310	20258068	12.781	82.9534	0.9733	0.124353	-0.0200278	0.169081	0.029741	0.153806	0.278008	0.802674	-1.7015	-2.41923	1.86261	0.949125	-1.0559	0.435712	0.627334	0.954975	1.73421	-0.975334	0.159792	-1.30119	-0.60687	-0.158513	0.461675	0.179792	0.262964	-0.0949378	0.525147	-0.85611	-0.100792	-0.764408	0.288699	-0.263382	-0.726607
21d1d4db-592b-405a-bfb9-0bce6c47a2b3	62e55d9a-4bf7-4ab1-bfc1-32b711e68dd4	cd6dc660-550f-4a19-b9f7-f1bc9c893ca8	iPSCORE_70_1	70	CVPC	6	17	iPSCORE_70_1_iPSC_C6	CVPC018	TRUE	107765210	97537592	71743776	24412292	10.8686	86.1896	0.9701	0.124888	-0.10932	-0.210992	-0.249464	0.250094	-0.203318	0.65605	0.311789	-0.477736	-0.659689	0.704086	0.1777	-0.538463	0.255166	-0.887511	-0.833117	-0.260651	0.0506741	-0.955787	1.21097	-0.36896	0.449385	1.0506	0.22594	1.08536	0.47468	0.171639	-1.33958	-0.10735	0.836673	-0.0414165	0.017001
ca1fd3b3-18b0-44e5-9150-63ef3a862f65	d5034b1e-43c1-486a-8d18-18b15f635e70	ce67e934-e752-4d69-b212-007c655a7590	iPSCORE_117_1	117	CVPC	3	17	iPSCORE_117_1_iPSC_C3	CVPC088	TRUE	112141208	98978440	81609604	22651196	13.3147	83.0673	0.9714	0.0259184	0.00666314	-0.0530187	-0.152959	-0.0931933	0.376682	-0.459755	-1.14369	-0.103353	0.170641	-0.427655	0.15997	-0.948125	-0.637347	0.0416433	0.209935	1.04139	-0.613195	-0.226418	-0.222126	0.925259	-0.521466	0.363715	0.0436296	0.215069	0.31203	0.674157	0.031107	0.0962335	0.111473	0.000130995	-0.952925
b1a77dbd-f8eb-45bc-8524-9805f5d0580c	f8d173dd-c608-48a1-bf14-3a72f76c05ed	cfd3b543-2da8-4262-ae36-7ee27c0b5c6b	iPSCORE_21_3	21	CVPC	4	18	iPSCORE_21_3_iPSC_C4	CVPC078	TRUE	107312534	96642140	79012082	21417812	9.9549	86.0711	0.9708	0.124201	-0.137926	-0.356782	-0.157285	-0.307093	-0.120104	0.860699	0.957752	-0.839111	0.0711254	-0.971198	0.908817	-0.0866284	-0.360246	0.306004	1.79378	0.164841	-0.617866	0.0114319	-0.956241	0.42139	-0.413157	-0.399123	0.215112	0.90889	0.966284	-0.388973	0.574574	0.220056	0.49126	0.828885	0.870816
6403a2b7-f640-4e1d-a205-beb2ab06e4b1	80c1f61e-74d3-4056-8796-ff288887a9af	d15cdce3-1f22-4224-8ae3-0ff1b878e111	iPSCORE_18_2	18	CVPC	5	17	iPSCORE_18_2_iPSC_C5	CVPC150	TRUE	106061316	93300108	78201152	28143046	13.7158	82.6325	0.9662	-0.00971565	0.0115388	-0.0420229	-0.143273	0.399972	0.323761	-0.0673742	-0.716775	0.324529	-0.0957185	0.356413	0.0602928	0.0639692	0.103233	0.524889	-1.11702	0.920039	-0.27902	0.0295953	-0.726713	-0.709917	-0.392969	-0.26561	-1.10972	0.421878	-0.499688	-0.00836727	0.662861	-0.142194	0.160308	0.462479	0.131536
aada2968-4845-4c74-a438-d05d9dd03609	8ae6e66c-b3a2-436a-8a28-94356cd373fd	d4073658-c7fe-4f53-9e80-b95121a65475	iPSCORE_53_1	53	CVPC	5	21	iPSCORE_53_1_iPSC_C5	CVPC272	TRUE	87599404	78059372	60817232	16180520	13.5823	82.8936	0.9712	-0.012324	0.00097733	0.136304	-0.0573665	-0.0137739	0.65574	-0.190126	0.597893	-0.78609	-0.775045	0.0113489	0.0554083	-0.703967	-0.645739	0.368594	0.477059	0.391065	0.713148	0.410839	-1.37164	1.28552	0.540381	-0.513175	-0.759711	-0.755462	0.728326	-0.0597607	-0.867831	-1.45017	-0.200499	-0.488549	0.582316
2e3a11b9-e881-408d-a5ec-261f89a0f084	6d561f09-7954-498d-a782-087135f90834	d6172ad1-6cf8-41af-a88e-26c43ebe2464	iPSCORE_12_3	12	CVPC	3	31	iPSCORE_12_3_iPSC_C3	CVPC227	FALSE	98383878	88379774	63128496	16431080	13.1833	82.9192	0.9659	0.0132785	0.0734406	0.177587	-0.218702	0.689649	-0.173428	0.25434	1.03865	-1.52492	-0.55924	1.07169	0.814811	0.256429	-0.674194	0.486716	-0.0308802	1.97382	-1.87225	1.38295	-0.0438105	-0.081682	0.490228	-0.197371	1.34223	-0.519788	0.444622	-1.15722	-0.000852184	0.758546	-0.72516	-0.781102	-0.615097
90f56dd2-81dd-45f0-a5d7-50353eb83d0c	63968319-c83a-460c-bcb0-c74f13309332	d6646110-a6f3-4176-bf1a-92a51ed6f4bc	iPSCORE_5_3	5	CVPC	3	22	iPSCORE_5_3_iPSC_C3	CVPC243	TRUE	107661808	97924104	65741122	22844468	13.7166	82.5089	0.9659	0.0889041	-0.174924	-0.0995064	-0.237491	0.186337	0.0672924	0.325823	0.699892	0.776984	-0.0541957	-0.585684	-0.818292	0.483301	-0.431771	0.656734	-0.813701	0.785909	-0.500941	0.177043	0.0461962	-0.992877	1.01017	-0.224037	-0.829764	-0.774406	-0.483607	-1.0808	-0.730115	-0.635453	-0.540923	-0.356351	0.157936
de1c72e6-1d6c-4bd6-8df0-aa4d0bb1dcdd	522a5b8a-98e5-49e0-8dd5-09793ebcbeac	dc7b36c7-6492-4585-a072-10894fac10a0	iPSCORE_106_1	106	CVPC	2	19	iPSCORE_106_1_iPSC_C2	CVPC080	TRUE	104507310	94321810	72351926	19999280	11.7504	85.0276	0.9657	0.0489466	0.0430963	0.0396573	0.0617472	-0.388599	0.201208	-1.11689	0.12725	0.532489	-0.491885	-0.426383	-0.465474	-0.737767	-0.571464	0.772509	1.74989	1.12907	1.18801	-0.171991	0.891366	-0.0307151	-0.341099	0.252665	0.366902	-0.702031	-0.257171	-0.424725	0.28441	0.123926	-0.479582	0.248281	-0.227527
fedf485b-0089-472e-b961-7788b5669db6	a6e02cdf-888c-41bd-8a4b-2a05bcce4d18	de9c74e8-d399-465e-92cd-904a0e323bca	iPSCORE_2_8	2	CVPC	3	27	iPSCORE_2_8_iPSC_C3	CVPC163	FALSE	103495380	91882850	76434004	26216264	11.2208	85.103	0.9779	0.102076	0.0827748	0.0561965	0.0883015	0.048426	0.102339	0.0875817	-0.858214	0.0141496	0.203505	-0.412384	-0.382887	0.0525091	0.0631579	-0.515395	0.694004	0.355654	0.624577	-0.435644	0.354919	-0.0620856	-0.279954	0.666136	0.323576	0.659981	0.210579	-0.0129734	0.489404	-1.15119	-0.395137	0.100548	0.103862
d676fb90-a69b-436a-9873-d0c31447faf7	b0efcf59-dea7-4f62-bf01-41bf08422001	e0793a72-9694-4711-a2c6-d2ff9071d05f	iPSCORE_8_4	8	CVPC	2	25	iPSCORE_8_4_iPSC_C2	CVPC283	FALSE	89692104	79999034	66797174	13460290	9.4678	86.5895	0.9724	0.11028	0.11972	0.166848	0.37717	0.172596	-0.127351	0.628749	0.630798	1.89417	-1.07121	0.361504	-0.365459	0.0925369	0.110858	0.737745	-0.72859	0.406325	-0.871518	-1.08133	-0.106125	0.952582	0.0171174	-0.683331	-0.311779	-0.0358225	0.217957	0.376043	-0.23304	0.703206	0.164111	0.00476635	0.166737
9f8c4891-66bf-4b36-84f2-32f2157a6a9e	b0efcf59-dea7-4f62-bf01-41bf08422001	e0793a72-9694-4711-a2c6-d2ff9071d05f	iPSCORE_8_4	8	CVPC	2	22	iPSCORE_8_4_iPSC_C2	CVPC031	FALSE	107634110	95553394	78014280	24739726	17.4706	79.8761	0.9805	-0.0802954	-0.0156726	-0.0832668	0.309502	-0.117206	0.0989171	-0.128472	-0.370143	-0.657683	-0.771951	0.183222	-0.0837239	-0.529929	-0.164218	-0.613151	-1.60146	0.200556	-0.0256783	-1.55146	-0.336895	0.0694513	0.80951	-0.112187	1.28912	-0.75427	0.284106	-0.123746	0.560431	0.682022	-0.0843466	-0.146377	0.584541
f0990beb-2f84-4bbf-a941-cc1fdd76ecd8	ddffb897-2497-482f-bc75-7ad72150408f	e126c62a-cd3d-4ce3-b632-da7fb7bd9e4a	iPSCORE_96_1	96	CVPC	5	18	iPSCORE_96_1_iPSC_C5	CVPC103	TRUE	80573690	78712536	69403206	19452949	15.1316	80.6508	0.9898	-0.0547824	0.301612	-0.123137	-0.113146	0.0478825	0.317507	-0.317456	1.67778	-0.619229	1.00243	-0.187616	-1.54276	-0.238924	-0.257895	0.0704854	-1.32371	-1.12983	0.672756	0.395707	-0.486572	0.693837	-0.595097	-0.437051	-0.220933	-0.627356	0.398695	-0.489819	0.142438	-0.141671	0.415269	-0.0977411	0.16137
4213ae92-8ef1-41d1-b1d2-623ebdca0aa7	df4c7d2c-1e36-4dd7-a2b1-fe61a5ec26f6	e3c5435b-935b-45a3-847a-fd754cbc7b90	iPSCORE_110_1	110	CVPC	6	21	iPSCORE_110_1_iPSC_C6	CVPC076	TRUE	105516462	96267092	68797562	20556688	13.9044	80.4439	0.979	-0.0759066	0.014035	0.0217443	-0.0828355	0.550224	0.518833	1.00543	0.959329	1.00136	1.3803	-1.18835	-0.16493	-0.443311	1.69619	-0.92894	0.538125	-0.999748	0.813152	0.269457	0.777876	0.407317	0.0767003	0.0399843	-0.0164163	0.0698851	1.18588	0.724421	0.272317	0.989281	-0.481486	-0.367776	0.485901
6a502f54-161a-47bf-96d2-aac5b1865659	ebb69264-564b-49ee-b013-86e83a1b9f49	e562a8bc-cc91-46fe-ba2f-aa8ab62fefe9	iPSCORE_1_14	1	CVPC	1	17	iPSCORE_1_14_iPSC_C1	CVPC135	TRUE	101003900	89823792	71830980	28548470	14.126	82.0609	0.9633	-0.110365	-0.0164655	-0.0983936	0.368325	0.327621	-0.191921	0.31305	0.0455824	-0.160118	0.718262	-0.514421	-0.107904	0.514072	1.46644	0.907385	0.870395	1.67407	-0.377391	0.528062	-1.21738	-1.12855	0.0534426	1.20371	0.567568	-0.744689	-1.06459	0.159921	-0.574522	-0.292924	-0.0145996	0.265031	0.353514
a5e7b56f-dd4b-42bd-9c13-afe3436ac9c0	80c4bb8f-07d1-4d12-92a5-07d09f5cdb29	e932e556-59a6-4f70-9b4c-ef5f69dac3ce	iPSCORE_2_3	2	CVPC	5	28	iPSCORE_2_3_iPSC_C5	CVPC020	FALSE	73260700	71982060	54800050	12528094	16.08	81.0821	0.9896	-0.0169145	-0.117335	0.230045	-0.0415044	-0.540745	-0.855091	-0.104125	1.55286	-2.8858	0.357087	2.35815	0.973558	-0.458841	1.1248	0.210342	-0.732162	0.567041	1.33235	0.267468	1.24235	1.57608	-0.933254	-1.16128	-0.170341	1.51467	-0.242679	0.456565	0.789776	-0.354857	0.130326	0.67328	-0.416578
4f7327ef-84bf-4b64-ae5f-50812d0dbf6d	80c4bb8f-07d1-4d12-92a5-07d09f5cdb29	e932e556-59a6-4f70-9b4c-ef5f69dac3ce	iPSCORE_2_3	2	CVPC	5	28	iPSCORE_2_3_iPSC_C5	CVPC067	FALSE	69352290	67935542	52824840	12433888	15.7911	81.3146	0.9746	-0.0697358	-0.210591	0.0364062	0.206726	0.0275798	-0.921394	-0.0104012	-1.68146	0.789702	0.764905	0.724132	0.631039	-1.10193	0.863913	-0.476811	1.27972	1.58557	0.357195	1.05046	-1.02798	2.55028	0.705587	-0.229205	-0.676883	-0.544245	-0.890748	-1.4335	-1.65537	-0.512555	-0.636189	0.00332427	0.884703
c20abef2-dd3b-4235-9853-bf297b6bf3a6	80c4bb8f-07d1-4d12-92a5-07d09f5cdb29	e932e556-59a6-4f70-9b4c-ef5f69dac3ce	iPSCORE_2_3	2	CVPC	3	25	iPSCORE_2_3_iPSC_C3	CVPC044	FALSE	77868902	76654910	58779958	13107256	12.5215	84.6383	0.9886	0.0808411	-0.107172	-0.112392	-0.195306	0.0914695	-0.0947111	-0.10231	-1.31403	0.0741202	0.738303	-0.614796	-0.0643273	-1.23159	0.149651	0.0480271	-1.72678	-0.800853	-1.10662	-0.727342	-0.337199	2.10367	-1.07554	0.207609	0.0630875	0.0621576	-1.40804	-0.121905	-1.06552	-0.317319	0.0355127	0.23709	0.153923
34dc9f1a-5203-4354-8c9a-d2df18f0c645	80c4bb8f-07d1-4d12-92a5-07d09f5cdb29	e932e556-59a6-4f70-9b4c-ef5f69dac3ce	iPSCORE_2_3	2	CVPC	5	22	iPSCORE_2_3_iPSC_C5	CVPC001	FALSE	79576678	77761280	61787102	12993424	14.9048	82.1653	0.9855	-0.0286859	-0.135584	0.232018	-0.0309616	-0.419198	-0.67848	0.331395	1.09859	-2.02337	0.85217	2.02407	0.80366	-1.55941	1.58058	0.843089	-1.81274	0.470061	1.46153	-0.0254554	0.240003	1.84668	-0.510704	-1.39719	-0.364629	1.36978	-0.175339	-0.3696	0.569079	-0.670049	-0.0229441	0.483519	0.16057
35ea7c61-e799-47f4-b537-91debbb78769	ac69bd1c-2131-4391-a2ee-b6c19b219c07	eb1309e6-5567-437b-82d7-549c1c8d5493	iPSCORE_8_2	8	CVPC	5	30	iPSCORE_8_2_iPSC_C5	CVPC071	FALSE	67474412	66179314	52080002	10689932	13.0097	84.5955	0.9931	-0.0254894	-0.108776	0.235451	-0.0315195	-0.328467	-0.923759	-0.206696	1.07032	-2.36631	-0.00727657	0.151978	-0.902728	1.43629	-0.722194	-0.895115	-1.56443	0.936332	-0.63493	0.0776265	1.34097	-0.666169	-0.106194	-0.679857	0.456932	-0.794152	-0.203209	-0.0200457	0.241276	0.141177	-0.219453	0.808826	0.129788
b0810938-c713-4d73-b7a8-90c382a08022	ac69bd1c-2131-4391-a2ee-b6c19b219c07	eb1309e6-5567-437b-82d7-549c1c8d5493	iPSCORE_8_2	8	CVPC	1	28	iPSCORE_8_2_iPSC_C1	CVPC069	FALSE	78352898	77036552	61511358	13280500	11.5439	82.9667	0.9892	0.0907523	-0.28665	-0.343563	-0.201426	-0.0676853	0.10681	2.03064	2.7515	-0.264526	0.0490026	3.06766	-3.10585	0.0197231	-1.40832	0.26091	1.67959	-1.05824	0.995971	-0.177308	-0.717265	1.00282	0.601547	1.53788	0.863444	-0.198108	-0.583709	0.137877	0.812637	0.67394	-1.33319	1.06143	-0.491973
327cd617-8e63-4295-bbcb-121bbe8228fc	ac69bd1c-2131-4391-a2ee-b6c19b219c07	eb1309e6-5567-437b-82d7-549c1c8d5493	iPSCORE_8_2	8	CVPC	1	28	iPSCORE_8_2_iPSC_C1	CVPC006	FALSE	62905216	61716074	46537396	9516718	13.7041	83.5901	0.9824	0.0286352	-0.0787133	-0.0345795	-0.0790385	-0.379261	0.188096	-1.52046	-0.456234	0.383473	0.608519	-0.695427	-0.45927	-0.870904	-1.99738	0.566851	-0.653033	0.42608	-0.322831	-0.504615	-1.19057	0.526314	-0.372894	-0.209622	0.238602	-0.308279	-0.357097	0.58155	-0.107868	-0.30861	0.65576	0.300872	-0.223399
aac5e98c-11a7-4e8d-9b63-bcad11be78eb	ac69bd1c-2131-4391-a2ee-b6c19b219c07	eb1309e6-5567-437b-82d7-549c1c8d5493	iPSCORE_8_2	8	CVPC	6	31	iPSCORE_8_2_iPSC_C6	CVPC004	FALSE	68547104	67303146	54802954	11809388	14.6732	82.0039	0.987	-0.0388058	-0.0615156	0.17055	-0.0717764	-0.338827	-0.506637	0.243526	1.0113	-0.295639	0.560232	-0.112634	0.279352	-0.660586	-1.52069	-0.82488	-0.580146	0.232717	-0.319078	-0.310713	0.121518	-1.48979	-0.223417	0.736042	-0.743085	-1.55977	-0.0584025	-0.226135	0.380878	-0.304527	0.109553	0.422752	0.740901
9acb00bc-e803-4378-9b05-17dc7695493e	ac69bd1c-2131-4391-a2ee-b6c19b219c07	eb1309e6-5567-437b-82d7-549c1c8d5493	iPSCORE_8_2	8	CVPC	6	24	iPSCORE_8_2_iPSC_C6	CVPC058	TRUE	122186344	120349646	91896192	26019026	17.8481	79.6563	0.9933	-0.0508031	-0.147477	0.0969736	0.1534	0.381261	0.253482	-0.601085	1.18698	-0.471768	0.298846	0.14244	-1.256	-0.575638	-0.336122	-1.01126	-0.943321	-0.255282	-1.03967	0.0574972	-1.55482	-0.851523	-0.437663	-0.157926	0.195278	-1.0386	0.853681	-0.682943	0.850765	-0.027108	0.359078	-0.211674	0.00808786
aa8e0893-5b1e-4aaf-a002-1e9a432ed926	ac69bd1c-2131-4391-a2ee-b6c19b219c07	eb1309e6-5567-437b-82d7-549c1c8d5493	iPSCORE_8_2	8	CVPC	1	27	iPSCORE_8_2_iPSC_C1	CVPC060	FALSE	65566542	64586796	54840756	12725984	10.1236	87.152	0.982	0.106654	-0.343421	-0.280178	-0.136184	-0.385682	-0.174111	0.909655	2.21315	-0.0953918	-0.344718	0.748044	-1.2695	0.484723	-0.522815	-0.634141	1.17032	-0.757273	-0.459373	-0.0523448	-1.48838	0.139113	-0.637817	-0.55698	-0.257036	0.340617	-0.117057	0.253811	0.612438	0.126969	-0.722763	-0.533716	-0.138918
04b67717-0e33-43a9-8871-0ebd31921e37	59b0ea32-8c09-4434-8c2d-59c431142089	ecc872f3-1dab-4076-a08b-f186d17805b7	iPSCORE_22_2	22	CVPC	5	21	iPSCORE_22_2_iPSC_C5	CVPC188	TRUE	118849284	106911846	86594572	31206898	10.0167	87.2204	0.9758	0.143717	0.0654157	0.00552136	0.204211	0.18648	0.195086	0.290333	-1.34817	-0.353207	0.0768928	-0.205402	0.485148	-0.0942066	-0.00928535	-1.76014	-0.00611767	-0.392589	0.166608	0.991884	0.324268	-0.461945	-0.157609	0.584376	0.122105	0.438085	-0.759071	0.323527	0.410285	-1.27356	-0.604118	0.256206	0.681166
125b827c-ffc9-40e7-8369-03302eca213b	31ab381d-b6fd-4d99-b20b-1e9535e41d45	ed175850-c13a-4b33-947d-bd6e911000db	iPSCORE_78_1	78	CVPC	6	19	iPSCORE_78_1_iPSC_C6	CVPC143	TRUE	92697298	83390358	66913426	23463608	11.2025	86.0714	0.9716	-0.0778728	-0.0231205	0.0353726	0.0577158	-0.611139	0.578858	-0.217243	0.447788	0.384857	0.0152596	-0.940056	-1.58432	-1.35155	-0.636607	0.111059	0.574764	-0.413964	-0.285218	-0.0464608	2.01811	-0.697776	1.30133	0.304891	-0.658931	0.336436	0.0986416	-0.707913	-1.10865	0.352082	-0.187886	0.357123	-0.367369
cf416c5f-406c-4cee-b477-5d65bdadfd6d	122e484b-ee3d-47a3-bcf8-06c420ce78e6	ef8f2c6c-8363-471e-9436-252fcef3ac43	iPSCORE_6_3	6	CVPC	6	21	iPSCORE_6_3_iPSC_C6	CVPC144	FALSE	71604592	70143869	59929074	13807833	15.7215	79.8571	0.9899	-0.0574964	0.292807	-0.030038	-0.264946	-0.183163	-0.451022	0.285098	0.340018	0.105759	1.21614	0.472795	-0.0423283	0.419931	2.20759	0.163738	0.32233	-0.942915	-0.75781	-0.387524	-0.18921	-0.469314	-0.616877	-0.34049	0.0544041	0.170629	-1.03255	-0.932399	-0.505242	-0.564064	-0.831988	0.908125	-0.152484
78f3ce72-4772-4653-9cbe-d12f7150c085	c5b18bcb-bbb9-43ee-989a-717c14371257	f0173728-58cb-4d7d-b28d-02355b49b9ed	iPSCORE_13_1	13	CVPC	5	21	iPSCORE_13_1_iPSC_C5	CVPC074	FALSE	59734102	58579110	46925174	10202210	15.3427	81.0407	0.9814	-0.0145762	-0.116379	0.0603506	-0.277339	-0.353407	0.0163205	-0.319919	0.333315	1.00346	0.644031	0.890303	0.570302	1.61081	0.560606	-2.56622	-0.781258	1.08821	0.868	-0.0723324	-0.898661	1.44934	1.91726	1.26593	-0.611857	-0.454885	1.30384	0.493861	-1.04552	-0.704819	0.267492	-0.726314	-0.564119
0765aa29-9fe8-4879-98a6-38ac11e983b3	c5b18bcb-bbb9-43ee-989a-717c14371257	f0173728-58cb-4d7d-b28d-02355b49b9ed	iPSCORE_13_1	13	CVPC	5	22	iPSCORE_13_1_iPSC_C5	CVPC010	FALSE	87366232	76688338	60952432	22476392	16.3815	78.8274	0.9603	-0.0676259	0.0765857	-0.0869607	-0.116368	-0.653178	-0.0397768	0.108057	0.606008	1.38446	1.11365	0.483767	1.12286	0.580266	1.69014	-2.24957	-0.64247	1.82599	0.3272	0.29268	0.196216	1.48695	2.39497	1.68583	-0.233543	0.339495	1.19416	-0.699623	-0.482271	-0.626631	-0.290595	0.105991	-1.29295
de379b99-06c6-4238-b037-635bf2b9e88a	c5b18bcb-bbb9-43ee-989a-717c14371257	f0173728-58cb-4d7d-b28d-02355b49b9ed	iPSCORE_13_1	13	CVPC	3	21	iPSCORE_13_1_iPSC_C3	CVPC049	FALSE	62985850	61991246	49318764	10327834	14.0118	81.8823	0.9758	-0.107267	-0.111721	-0.0225508	0.304837	-0.0895236	0.221053	0.514381	1.36938	0.125326	1.48334	-0.742838	-0.1996	1.09854	-0.794384	0.447298	-0.208455	-1.02386	0.255444	-0.671957	3.06193	-0.438452	-0.218936	0.320319	0.801902	-1.57095	0.476878	2.11519	-0.767113	-1.97728	-0.294617	0.00758853	-0.521842
7dece089-d77c-429a-b43d-028132d797c7	c5b18bcb-bbb9-43ee-989a-717c14371257	f0173728-58cb-4d7d-b28d-02355b49b9ed	iPSCORE_13_1	13	CVPC	3	24	iPSCORE_13_1_iPSC_C3	CVPC002	FALSE	54571152	53483150	43099200	8261440	14.9199	80.7623	0.981	-0.0535461	-0.0716723	0.0348713	0.0585346	-0.0972328	-0.565528	0.342257	0.425111	0.751497	0.706318	-0.270804	1.708	-0.354637	-1.46122	-0.968302	0.350346	-0.259812	-0.133372	-0.81919	1.50454	-0.47653	-0.0228446	0.185893	1.48667	-1.66192	0.283934	1.09747	0.111337	-1.67071	0.394079	0.481525	-0.147703
5a416597-964d-4e83-8010-5d99bab309af	b32685f7-037e-40f1-8d30-60cabdb29e21	f0b9b314-5e83-4975-af42-54ee03bcc459	iPSCORE_8_1	8	CVPC	4	37	iPSCORE_8_1_iPSC_C4	CVPC056	FALSE	70599132	69562476	53874198	10780054	13.0635	83.9937	0.9926	0.0553088	-0.122311	-0.00508314	-0.306284	0.564205	-0.319609	-0.518122	0.0724275	0.48072	-0.23808	2.01472	-1.16689	-0.4219	-0.185265	0.189062	-0.165204	-0.877516	-0.788907	0.355553	0.557208	-0.210831	0.484494	1.16805	-1.51608	-0.75179	-0.593441	-0.0356156	-0.133447	-0.644298	0.324046	0.0253856	0.565666
7f30ad11-d413-4c68-9f3e-7bd0bfe3fd4f	b32685f7-037e-40f1-8d30-60cabdb29e21	f0b9b314-5e83-4975-af42-54ee03bcc459	iPSCORE_8_1	8	CVPC	6	23	iPSCORE_8_1_iPSC_C6	CVPC054	FALSE	61196922	60186360	47079456	9105208	11.7337	85.1387	0.9881	0.0713549	-0.149788	-0.000485824	-0.29315	0.336459	-0.236355	-0.461315	0.133323	1.07199	0.33673	-0.162714	-0.95521	0.59173	0.500148	0.221832	-0.569763	-0.307271	-0.723902	-0.407908	0.435822	-0.474976	0.0635732	0.0743991	-1.24504	-0.893945	-0.627709	0.357526	0.362707	0.128046	0.593332	-0.44228	0.262585
bc22ac82-2245-4aba-9cbf-2ae357c78bb5	b32685f7-037e-40f1-8d30-60cabdb29e21	f0b9b314-5e83-4975-af42-54ee03bcc459	iPSCORE_8_1	8	CVPC	5	26	iPSCORE_8_1_iPSC_C5	CVPC013	FALSE	105931248	95391106	71738824	22834666	19.6769	77.3307	0.9655	-0.0820639	-0.0628428	-0.0752028	0.31713	0.0110074	-0.0469378	-0.267536	-0.378067	-0.555335	-0.240364	-0.215963	-0.0210738	-0.231709	-0.346556	-0.99781	-0.921034	0.892989	-0.723164	-1.34804	-0.975767	-0.0178893	0.979721	1.16326	0.294257	0.0494967	0.17776	-0.131699	0.898665	0.650228	0.774781	0.218438	0.00469495
0726b84c-c9ed-45a8-b50b-e1e8f484be8e	b32685f7-037e-40f1-8d30-60cabdb29e21	f0b9b314-5e83-4975-af42-54ee03bcc459	iPSCORE_8_1	8	CVPC	5	30	iPSCORE_8_1_iPSC_C5	CVPC073	FALSE	72367104	70985428	53256986	12552060	12.6603	85.0137	0.9849	0.0677998	-0.238464	-0.0596249	-0.143692	-0.252222	-0.225983	-1.00157	-0.247828	0.266258	0.418386	-0.671723	-1.40243	0.324692	-0.247337	0.394352	-0.80497	-0.516652	-0.626033	-0.778755	-0.449582	0.458439	0.0231213	-0.638587	-1.18048	-0.761925	-0.62382	0.323652	0.515089	0.305461	0.209842	0.340818	0.473899
8589004d-31b9-4600-9eb0-0a5cf29df482	61d77efd-eec4-421b-a717-4486512668da	f378e99d-b59e-43a6-ae60-5b2b180209c3	iPSCORE_21_2	21	CVPC	1	20	iPSCORE_21_2_iPSC_C1	CVPC036	FALSE	97303716	85994116	75618938	18703818	8.5446	87.8106	0.9697	0.127579	0.0310413	-0.0839023	-0.102277	0.171474	-0.204103	-0.0348342	-1.07551	-0.0482174	0.902835	-1.48077	0.887304	0.711722	1.16689	0.741871	-1.57575	0.449716	-0.353291	-1.48678	0.504307	-0.341936	-1.23846	-0.852702	-0.42622	0.0727377	1.08519	0.279077	-1.06878	0.714467	0.806656	-0.836278	0.300286
bda22bbd-331e-454a-90f9-527d8ea6126f	c0fde6a4-7316-4519-b48d-08e76684562f	f772212a-cd98-40f9-bdcd-e75740c1f6be	iPSCORE_2_1	2	CVPC	2	44	iPSCORE_2_1_iPSC_C2	CVPC021	FALSE	74834145	73360310	58662146	15164209	11.0883	86.4589	0.9905	0.0460336	0.194324	-0.191324	0.0315506	0.393147	-0.312102	-1.54776	1.22784	-0.502283	-0.241729	2.95649	1.64547	-0.175312	-1.68512	1.27554	-0.141116	-0.0187817	-0.922511	3.10711	1.95247	-0.918565	-0.466628	0.726026	0.977441	0.192317	2.44331	-1.15031	-0.485915	0.441755	-0.270823	-0.474594	0.734448
b958f299-3ced-4ab9-9901-fe7008745909	c0fde6a4-7316-4519-b48d-08e76684562f	f772212a-cd98-40f9-bdcd-e75740c1f6be	iPSCORE_2_1	2	CVPC	4	27	iPSCORE_2_1_iPSC_C4	CVPC043	FALSE	70407044	69247774	55434072	12712750	14.5921	82.4633	0.9887	-0.0610896	-0.108577	-0.0399942	0.151917	0.179317	0.452643	-0.579966	1.18388	0.133074	0.339823	0.042999	2.18369	1.70883	1.01524	0.602432	-0.98605	-0.736222	-0.75201	-0.000591843	0.327483	0.4577	-0.708115	0.939864	-0.913273	0.277312	0.0173441	-0.0265855	-0.636815	-0.949249	-0.39222	0.101918	0.00185411
28e21163-cd01-4302-a75b-440b772d54fb	c0fde6a4-7316-4519-b48d-08e76684562f	f772212a-cd98-40f9-bdcd-e75740c1f6be	iPSCORE_2_1	2	CVPC	2	40	iPSCORE_2_1_iPSC_C2	CVPC007	FALSE	66302898	65355172	48293766	10383398	14.8731	82.5066	0.9893	0.0130793	-0.061387	0.118097	-0.0952876	0.402431	-0.664982	-1.16267	0.66818	0.295089	-0.214665	0.36304	1.01207	1.20885	-0.70847	-0.203879	-0.0741565	-0.239145	-1.02213	0.759417	0.656127	-0.658907	-1.74085	0.580263	0.681513	0.509037	0.664043	-0.897852	0.489798	0.450334	-0.65048	-0.3985	0.224285
936f69d3-5ca1-4464-b090-325880a42c11	c0fde6a4-7316-4519-b48d-08e76684562f	f772212a-cd98-40f9-bdcd-e75740c1f6be	iPSCORE_2_1	2	CVPC	2	39	iPSCORE_2_1_iPSC_C2	CVPC048	FALSE	73576144	72365470	52985390	12299350	15.6192	81.2762	0.9815	-0.0689722	-0.232044	0.0136175	0.383464	0.330263	0.115078	-0.700627	1.14942	0.149326	0.543854	-0.288719	0.176624	2.51598	-2.54385	1.10664	-0.766829	-1.82315	0.87776	0.27104	0.428841	-0.36196	-1.99357	0.6861	-0.535291	0.697863	1.03762	-0.19123	-0.315375	-0.00715958	-0.472296	-0.700796	-1.40757
1f05f617-aedf-4970-9ab2-10b32737ffd7	024f3a84-e1ec-4049-95e7-ecc8f39697f0	f80deca1-0641-4a52-86b5-7b01c227ba8a	iPSCORE_74_1	74	CVPC	4	27	iPSCORE_74_1_iPSC_C4	CVPC125	TRUE	44639016	39122310	31211762	9925052	14.8923	81.4105	0.9575	-0.00557106	-0.0121343	0.126755	-0.257328	-0.0755764	0.238271	-0.237863	0.328885	-0.148461	-0.299811	-0.557579	-1.12171	-1.16716	0.566143	0.0490188	0.130239	0.378019	1.62274	-0.342556	-0.852186	-0.272569	-0.279991	1.06625	-0.673868	0.12661	0.970057	-0.185207	0.061655	-0.644282	-0.128401	0.247585	-0.144945
29cf8c52-7c40-4753-8227-d9bbb9a44bbb	1b0e840b-9cf2-4759-a9db-b2e9215c525e	f8d3cea0-5f3f-4298-b4a9-145571ba840e	iPSCORE_10_2	10	CVPC	2	20	iPSCORE_10_2_iPSC_C2	CVPC116	FALSE	89167796	80733862	65166716	18144632	15.4469	81.1458	0.9741	-0.0238252	0.0346009	-0.0189986	-0.0838016	0.280745	0.577954	-0.4132	0.430213	-0.14487	-0.17488	0.296594	0.380026	0.0437578	-0.145011	-0.0672498	-0.290026	0.0223688	-1.2237	-0.29221	-0.354829	0.250677	1.37915	-0.464636	0.84236	-0.727107	0.232067	0.562355	0.285345	0.0897822	0.337545	0.0390006	0.328462
6206432a-eed8-477d-87d1-753e3a82a852	8777ffb1-3164-497e-b105-2895c1bd05cc	fabb1fba-dea1-44a5-a9c2-e40b46011c7a	iPSCORE_3_6	3	CVPC	6	24	iPSCORE_3_6_iPSC_C6	CVPC134	TRUE	100097052	90425122	75414878	29339878	14.0878	81.4569	0.9732	-0.0945232	0.00810521	0.0118285	0.0975026	0.144161	-0.0949616	0.967109	-0.117536	0.413123	1.43439	-1.27162	-1.29811	-1.56808	0.230107	-0.862506	0.605345	1.61993	-1.28352	0.431305	1.74403	-0.635243	0.809515	-0.315056	0.292048	0.284632	-0.14922	-0.510882	0.812304	0.357809	0.318057	0.141522	-0.852156
b28b02ca-648f-4802-ba1e-64262c7ee27f	c2a8ad0d-aaa0-4c29-a9b2-6e6617995a7d	fbabd331-fc4f-47de-b4d0-a9ee5434fa5b	iPSCORE_30_1	30	CVPC	5	29	iPSCORE_30_1_iPSC_C5	CVPC008	TRUE	93564018	82963006	66550754	17420704	13.7935	82.1594	0.9499	-0.00270648	0.050411	-0.0229307	-0.110555	0.0454344	0.390781	-0.208249	-0.00424659	-0.00685377	0.49924	0.56594	2.17955	-0.312889	0.0205107	-1.14104	0.527025	0.309213	-0.950039	-0.7526	-0.391361	0.0272464	-0.29684	0.52465	1.38003	0.216775	-0.368205	0.807095	-0.369354	0.305837	0.179139	0.594789	-0.280961
d1a50b39-a4af-45aa-8957-50616e53fe7b	c2a8ad0d-aaa0-4c29-a9b2-6e6617995a7d	fbabd331-fc4f-47de-b4d0-a9ee5434fa5b	iPSCORE_30_1	30	CVPC	3	30	iPSCORE_30_1_iPSC_C3	CVPC108	FALSE	79754018	78447972	60052426	13083258	14.3843	82.251	0.9881	0.032636	-0.0826628	0.193045	0.0728979	0.233681	0.0593668	-0.449653	0.837589	0.911248	0.778372	0.38394	-0.0312336	-0.298749	0.117083	-1.14099	0.446767	0.092707	-0.773735	-1.16825	0.361037	0.190516	-1.11369	0.272056	-0.164355	0.0275567	-0.264468	-0.739703	0.0851974	0.493889	-0.185083	0.543192	0.243821
d526816c-c29d-44b9-9d4d-842a210675e2	c2a8ad0d-aaa0-4c29-a9b2-6e6617995a7d	fbabd331-fc4f-47de-b4d0-a9ee5434fa5b	iPSCORE_30_1	30	CVPC	3	30	iPSCORE_30_1_iPSC_C3	CVPC026	FALSE	73483436	72221572	55237892	13178338	17.3659	79.2232	0.9812	-0.0337923	-0.102526	0.0986293	0.107286	0.226617	0.510121	-0.349391	1.76272	-0.822168	0.743955	0.714294	0.919643	-0.328041	0.461029	-1.41137	0.466081	-0.463923	-1.32368	-0.854391	0.848044	0.524545	-0.77539	0.930358	0.645561	0.0169889	0.0805005	0.05796	-0.971451	0.0662465	0.260281	0.279421	-0.225565
2987ee0d-423c-4381-bb96-a58dcc1fc479	c2a8ad0d-aaa0-4c29-a9b2-6e6617995a7d	fbabd331-fc4f-47de-b4d0-a9ee5434fa5b	iPSCORE_30_1	30	CVPC	5	29	iPSCORE_30_1_iPSC_C5	CVPC115	FALSE	87127166	85382388	66921132	14540734	11.3633	86.1286	0.986	0.0657827	-0.0897518	0.0614524	-0.0773039	0.00860123	0.108456	-1.06367	-0.601605	-0.230736	1.07577	0.43932	0.134699	0.0801821	-0.545623	-0.373198	0.18904	0.265814	0.0201722	0.166264	0.52254	-0.078023	-0.349045	0.670393	-0.406298	-0.792233	-0.868424	0.782388	0.259238	0.758732	0.15546	0.0479979	0.0487141
cd6d709b-2970-4bd2-b64d-03d685d44792	c2a8ad0d-aaa0-4c29-a9b2-6e6617995a7d	fbabd331-fc4f-47de-b4d0-a9ee5434fa5b	iPSCORE_30_1	30	CVPC	2	23	iPSCORE_30_1_iPSC_C2	CVPC065	FALSE	67195544	65577814	51126114	11281768	17.1329	80.0382	0.9917	0.0126101	-0.128856	0.0482791	0.206314	0.116805	0.529948	-0.581649	-0.159572	0.12115	-0.231826	1.10753	0.724803	0.767161	-1.3989	-1.51807	-0.466218	-0.331035	-0.718194	-0.613482	-0.686367	0.861418	-1.38389	0.240437	-0.063775	-0.357084	-1.23929	0.177228	0.924894	0.858139	0.602737	-0.486432	0.21098
6636af2c-c0dd-4562-8940-69c21b41be13	499531da-aae2-47f4-9a07-fac1baf6324c	fc1dff0a-6a95-42fe-9dc4-362e27330bf9	iPSCORE_19_1	19	CVPC	4	19	iPSCORE_19_1_iPSC_C4	CVPC248	TRUE	99721042	89645812	71625008	22572274	16.3396	79.1115	0.9507	-0.0934239	-0.138503	0.104468	0.0397854	-0.215942	0.199452	1.23574	-1.28065	0.55119	0.266618	-0.521638	-0.743013	0.698186	-1.50092	0.652856	-1.29093	-1.351	-0.32746	-0.03318	1.73216	0.418351	0.599366	-0.558434	-0.26852	0.77657	1.43587	-0.00627698	-0.445143	0.558699	-0.696071	0.184074	-0.110338
6322966b-f8bf-455c-8a73-2128bed286de	34c79720-7710-4f86-b1fc-ef6565ab8459	fdfddc05-516f-4408-83a3-731309a5bbb9	iPSCORE_113_1	113	CVPC	4	23	iPSCORE_113_1_iPSC_C4	CVPC107	TRUE	79576906	77613668	69121108	16253880	12.4985	83.2987	0.9867	-0.00620633	0.254859	-0.0898984	-0.329987	0.19229	-0.365495	-0.142989	0.188681	-0.465524	0.759766	0.121643	-0.596032	1.59311	-0.562679	-0.523336	-1.05619	1.09002	0.387326	-0.783067	-0.601838	0.588534	0.644051	0.147521	0.290554	0.117954	0.573584	0.0407835	-0.4965	1.34446	-0.208867	0.0241661	-0.384072
ca3d3f50-6a44-4bf6-a881-f0f908e23450	e95da9ab-054c-4ee9-aa0a-27f63f19c214	000a5dcf-764a-4f69-ab1c-5950cec4bbbe	iPSCORE_54_1	54	PPC	3	25	iPSCORE_54_1_iPSC_C3	PPC018	TRUE	164613428	143014200	122036662	38244754	12.2665	83.3848	0.9807	0.120396	-0.259117	0.768106	0.161645	0.179527	-1.66974	0.697176	0.208694	0.603943	0.406398	-0.63853	-0.439115	-2.469	0.512768	0.0680268	-0.741502	-0.632021	-0.175585	-0.0865504	-0.470039	0.527017	0.000972952	-0.000752838	0.000436322	0.00025654	0.000223882	0.000388162	-9.05029e-06	4.00963e-06	6.21612e-06
4e5552f0-b344-4503-8fec-eb232764c13e	65800a26-3000-4254-8e7b-a95ea64012d0	03235361-4310-4737-ac0b-4ce92d99fbf3	iPSCORE_51_1	51	PPC	4	23	iPSCORE_51_1_iPSC_C4	PPC092	TRUE	156530524	144921342	116636590	31585088	13.0248	82.258	0.9863	0.0463808	-0.0391967	0.13003	-0.525845	-0.471794	1.1614	-1.38421	-0.385479	0.472315	-1.43178	-0.305254	-0.801903	-0.883533	-1.25653	0.224459	0.48885	-0.306048	0.00899087	0.611984	-0.00635119	0.292641	0.000311509	-0.000437974	0.000274811	0.000148269	0.000141085	0.000234852	-1.95956e-05	6.34582e-06	-5.14052e-06
228914aa-656a-42c7-9036-789806cb0681	3e87ef5c-48bc-4e37-a89d-2b71f6afa8f6	032adc29-28f9-45dd-8b8a-563c3170680b	iPSCORE_64_1	64	PPC	6	20	iPSCORE_64_1_iPSC_C6	PPC084	TRUE	345592614	310564182	255260912	92197432	14.5326	80.0853	0.9861	0.125587	-0.236291	-0.257192	-0.271338	0.134744	0.640531	-0.100033	0.12124	-1.42688	0.125286	0.467862	-1.21937	0.93594	-0.306739	-0.31527	0.299704	1.06101	1.03581	0.973611	0.0617212	0.182592	0.000107496	-0.00028094	0.000183865	9.47407e-05	9.44168e-05	0.000153908	-1.7775e-05	5.50859e-06	-6.47217e-06
3ec9f05f-87e5-40f3-a1dd-6293fb281d78	32ee31cb-156d-4a95-a708-6271f7e2cbab	032f42b3-42da-4a6a-9b01-cdf540e1866c	iPSCORE_43_1	43	PPC	5	22	iPSCORE_43_1_iPSC_C5	PPC082	TRUE	165879924	148214078	119671396	34962048	13.696	81.8083	0.9804	0.0651103	-0.223954	0.320512	-0.29013	0.0277172	0.48047	0.0497801	-0.731605	-0.0337329	-0.0143309	-0.228177	-0.922762	0.842763	-0.568064	-0.156667	0.349716	0.108753	-0.35389	0.362574	0.331494	-0.267505	-0.000520082	0.000379806	-0.000217668	-0.00012951	-0.000111673	-0.000194755	2.93492e-06	-1.5259e-06	-4.14505e-06
0002356d-8e28-492d-96dc-baa554379aec	e9d36266-b3e8-4034-a2ff-0ff940ae98dc	0bf3da28-3985-4c34-8197-5816fd73b588	iPSCORE_31_1	31	PPC	5	27	iPSCORE_31_1_iPSC_C5	PPC147	FALSE	117806108	107519712	91007850	21633084	11.9789	82.8125	0.9937	-0.0532765	0.242127	-0.313629	0.823923	0.901414	0.0483378	-2.69301	1.49721	-1.52379	-1.28162	-0.0593134	-1.03886	-0.508741	0.700459	-1.0187	-0.480423	0.0628717	-0.37679	0.494663	-1.29807	-0.0106241	-8.37644e-05	1.04619e-05	-1.28755e-06	-4.42624e-06	-7.83619e-07	-3.65315e-06	-4.14859e-06	2.66252e-07	-2.42862e-06
fb62e8d4-bef1-42ee-9f17-34b23aede431	4eb13614-67fd-45b7-b770-d94c80fc6815	0c0a6edd-427f-4882-acfd-d21456416649	iPSCORE_12_4	12	PPC	4	22	iPSCORE_12_4_iPSC_C4	PPC076	TRUE	172197326	153733826	118976224	32247492	11.5657	83.0787	0.9872	0.0576054	-0.23469	0.0451505	-0.782686	-0.648285	0.152274	0.470346	-1.27777	-1.20577	-0.00556832	-0.327362	0.228187	1.4445	1.27445	-1.19576	0.212839	0.128286	-0.0897728	0.318127	-0.469891	0.444858	0.00027662	-0.000682538	0.000444972	0.000229968	0.000228431	0.000373033	-4.24533e-05	1.2794e-05	-1.51592e-05
99117a9d-dda5-4bb0-a303-c840d0b8ccb3	ec1334b1-db5e-4842-affe-fb99dfe90328	0c24b869-9532-40cb-ad97-f579d1b1fa8e	iPSCORE_92_1	92	PPC	6	19	iPSCORE_92_1_iPSC_C6	PPC159	TRUE	172163554	164842652	135815332	38216228	11.0467	85.1589	0.9888	-0.0788337	0.225385	0.709789	0.00678411	1.01517	-0.221891	-1.14285	-1.07151	-0.845486	0.357755	-0.109051	0.102672	0.781202	0.750303	0.0984204	0.273546	-1.82021	0.921469	0.284501	0.641747	-0.482201	-0.000224269	0.00074612	-0.000492706	-0.000251	-0.000252936	-0.00041044	5.08555e-05	-1.50971e-05	1.92476e-05
a58a41bf-4118-4882-91da-5f35068031e3	13a6fc37-f9f3-4b1b-8e6d-340754b84dd0	10571d4e-c0e9-474b-80b6-75c59ebd1942	iPSCORE_87_1	87	PPC	6	23	iPSCORE_87_1_iPSC_C6	PPC005	TRUE	156675246	143539984	118960198	31953172	13.2317	83.0333	0.9937	-0.0156342	-0.157582	-0.242047	-0.50689	-0.365647	1.6293	-0.973342	1.00228	1.13025	-0.919752	3.15446	0.570873	-0.545538	0.611391	0.13018	-0.227573	-1.3592	-0.0577896	0.662538	0.578952	0.147243	-0.000101728	-0.000242962	0.000175286	8.1323e-05	9.00975e-05	0.000140186	-2.62596e-05	8.01618e-06	-1.23129e-05
8d0fadab-d484-41df-9519-58229dd0ba27	f4b0146d-7508-457f-a754-bb4042583c4b	10f10a94-511f-4538-9c0c-cbe5fdb14b6c	iPSCORE_73_1	73	PPC	5	19	iPSCORE_73_1_iPSC_C5	PPC038	TRUE	176422948	157755272	133717844	38079262	12.6046	81.6883	0.9928	-0.0152487	-0.0171061	0.051688	0.835247	-1.1842	0.358742	1.06396	0.0438244	0.699235	1.71623	-0.391452	0.522295	-0.574805	0.747239	-0.479128	0.173286	-0.612585	0.136548	0.299822	0.548258	-0.194064	-0.000341631	0.000278369	-0.000162539	-9.46198e-05	-8.33646e-05	-0.000143955	4.45847e-06	-1.54378e-06	-1.69609e-06
521f88c8-2f51-4821-9f6c-c3c31bc6b40e	985362a3-e536-4368-8996-2bc2db0d8fd5	11c5e9cc-f702-4c47-91fd-201346ab5a3c	iPSCORE_102_1	102	PPC	1	21	iPSCORE_102_1_iPSC_C1	PPC003	TRUE	125539596	110105984	93010270	24413658	12.0919	84.1003	0.9861	-0.182792	0.0623715	0.502217	0.129904	-0.896992	0.811268	1.43931	0.568443	0.327969	-0.731629	1.10184	-0.0576212	-0.254311	-0.307205	0.782219	-0.366693	-0.437851	-0.658913	-0.0840182	0.403931	0.264748	0.000147518	-0.000407908	0.000267884	0.000137654	0.000137596	0.000223932	-2.62196e-05	8.30573e-06	-9.70795e-06
ed383297-7ce7-49e3-9846-a5c8fa16c47c	47219abc-812f-4675-9486-65e4d664658e	1593705e-30b4-4a9b-82a3-d5022a6dd6c1	iPSCORE_3_3	3	PPC	2	24	iPSCORE_3_3_iPSC_C2	PPC083	TRUE	158487492	139136294	119953390	30960698	11.1989	84.8159	0.9863	-0.15047	0.273706	0.656224	0.88254	0.514879	-0.0697006	-0.319883	-1.73839	-0.669006	0.887116	1.24982	-1.2102	-0.30943	1.04754	1.06892	0.169094	0.168995	0.0316657	-0.104197	0.701534	-0.421932	-0.000517712	0.000625274	-0.000385868	-0.000211693	-0.000198017	-0.000332361	2.40087e-05	-7.55827e-06	4.79452e-06
e6fa4d27-a997-43b2-8142-c7f2bb636716	ae757c28-7757-4a5e-9016-9d89dbf56499	17911abe-0893-4919-b45e-5df3d3fe63c8	iPSCORE_9_3	9	PPC	2	26	iPSCORE_9_3_iPSC_C2	PPC068	FALSE	161045840	144709738	116326340	29405550	11.1287	83.7895	0.9901	-0.0831344	0.117019	-0.254317	-0.933985	-1.31428	0.0120018	-0.860843	-0.340249	-0.304846	-1.90909	0.692535	-0.000543585	-1.4359	-0.575748	-3.68204	1.8328	1.52106	0.570295	0.17015	0.370531	-1.26235	-0.00034787	0.00197496	-0.00132522	-0.000663908	-0.000680496	-0.00109573	0.000148202	-4.44478e-05	5.94617e-05
994ed086-21cb-4cdd-85f0-d6fdc0d1bd02	e2736b0f-8ae7-40c4-9f5f-dbbd85765f43	1a3241a7-f60c-4b9a-a469-74833c36ebd3	iPSCORE_55_1	55	PPC	6	28	iPSCORE_55_1_iPSC_C6	PPC111	TRUE	136062086	121437748	101397966	28403048	12.5188	83.2983	0.9931	0.231148	-0.133351	0.27275	0.266084	-0.170266	0.180217	-0.733001	-0.882185	-0.83584	-0.908119	0.953136	-0.103936	-0.0415978	-0.79452	0.102274	-0.647263	0.472409	-0.83089	-1.03086	-0.338885	0.0089818	-0.000299256	-3.99608e-05	5.15747e-05	1.19772e-05	2.6498e-05	3.26842e-05	-2.03955e-05	5.35607e-06	-1.1706e-05
eddb2e1c-6292-4632-888e-db67335a7951	0ec2e578-5a25-45ab-87de-5927ebe0f8af	1a8bce86-bd08-4d39-9e63-9448e6326f29	iPSCORE_22_1	22	PPC	1	25	iPSCORE_22_1_iPSC_C1	PPC035	TRUE	96069020	84915342	71638998	23042528	13.1103	82.4283	0.9924	0.116518	0.176603	-0.762812	-0.144929	1.15638	0.633726	1.04731	1.09876	1.95993	0.292562	-0.411146	-0.849652	0.292817	-1.99059	-0.0798208	-1.20759	-0.737849	0.98244	-1.03933	-1.24443	-0.258985	-0.000103225	0.000403226	-0.000268908	-0.000136254	-0.000138217	-0.00022331	2.81315e-05	-9.33872e-06	1.11054e-05
0f2af67c-a247-448c-9133-1927ed0eaa48	40778eba-35ba-4377-b3a1-626b9a8f7a01	1c858ef3-c305-4c6e-a3ac-594e9b9b98b2	iPSCORE_17_2	17	PPC	2	23	iPSCORE_17_2_iPSC_C2	PPC062	FALSE	152426144	138878566	113648164	30340276	14.5462	80.5986	0.9887	0.0498706	-0.179139	-0.124912	0.385527	-0.32887	0.662429	0.783853	0.722694	1.4423	-0.165551	-0.462675	-1.44852	-0.865965	0.240595	0.956323	0.430282	-0.517586	-0.766566	0.842397	-0.354601	-0.267452	-0.000324159	0.000397042	-0.000245981	-0.000134746	-0.000126315	-0.000211641	1.53192e-05	-5.32405e-06	3.24502e-06
9e5b9f1c-6ea2-4106-8342-dec8132f4c1b	41b56a79-65a4-44d0-8f3e-86c7d6621fcb	1efcbc5a-723d-4d7d-90d7-82a3f231c5fa	iPSCORE_16_2	16	PPC	2	27	iPSCORE_16_2_iPSC_C2	PPC127	TRUE	146259224	132519834	109571166	29109534	13.157	81.5669	0.9888	-0.107875	-0.00434094	-0.891743	-0.353743	1.59274	-0.186378	-0.838058	-0.314028	-0.628957	-0.00468315	-0.68053	0.417429	-0.842089	1.03038	0.668746	1.05236	-0.349061	0.86238	-0.594747	0.60729	-0.19086	-0.000561298	0.000254532	-0.000128225	-8.75409e-05	-6.57026e-05	-0.000122881	-9.97475e-06	2.42321e-06	-1.01064e-05
8338737d-61fc-4cfb-a5fe-a3e72187de22	f3284741-0362-4f47-8ee8-191acf41d7ac	201da1fb-3779-4344-af69-6e3bf1c58261	iPSCORE_11_4	11	PPC	4	19	iPSCORE_11_4_iPSC_C4	PPC120	FALSE	141019858	129566604	106491920	25086836	10.9832	84.3745	0.9874	-0.114088	0.0198377	-0.181055	0.258991	0.332948	0.454735	-0.438771	0.0439741	0.0767746	0.658858	-0.409235	1.77732	-0.47577	-0.760447	-0.12301	0.319192	-0.933412	-0.695205	-0.332452	-0.315864	-0.220302	-0.000261329	0.00032774	-0.000203574	-0.00011121	-0.000104542	-0.000174931	1.29934e-05	-4.50298e-06	2.89455e-06
cb1d767d-a3f6-4bf2-86d2-ae9428560551	f21273d8-273d-44f3-88a7-a2db6893f10e	214ad59b-7245-4ca7-bf42-84cc2e09bbbe	iPSCORE_4_1	4	PPC	12	26	iPSCORE_4_1_iPSC_C12	PPC055	FALSE	129823200	113163662	96430604	24868906	12.3055	82.0779	0.9824	-0.143205	-0.29856	-0.342375	0.564532	-0.0821228	-0.815826	1.39157	0.303728	0.375581	-1.06247	-0.553335	0.910831	0.505714	0.468278	-0.177303	-0.17086	0.0408547	-1.08844	1.29196	-0.118838	-0.489501	-0.000288963	0.000752618	-0.000492439	-0.000253785	-0.000252868	-0.000412242	4.75729e-05	-1.47137e-05	1.73016e-05
86f935ca-d482-42c3-afac-a4d66d9d3333	3d135361-2fe1-4bbf-b410-4c8e40013343	21681dd8-da3c-47c9-904c-3b8a91b2c3eb	iPSCORE_3_2	3	PPC	11	27	iPSCORE_3_2_iPSC_C11	PPC056	TRUE	303439070	284603634	239305326	71575316	11.2375	82.2749	0.9839	0.185289	0.142304	-0.472099	0.791325	-0.312991	0.898841	1.36267	0.106231	-0.0560286	1.24092	-0.917335	-0.563072	0.636256	0.287796	-0.347294	1.3374	-0.261407	0.134521	-0.689038	0.235639	0.0168402	0.000353504	3.62131e-06	-3.11648e-05	4.0361e-07	-1.60352e-05	-1.42459e-05	2.03518e-05	-5.31884e-06	1.22605e-05
06ff73eb-9d9c-4ff6-8224-55084c73983e	2cd75846-7673-4868-b5fc-590879d0d3de	21f44f41-69ee-427c-933b-a0afdc16a0bf	iPSCORE_9_2	9	PPC	1	21	iPSCORE_9_2_iPSC_C1	PPC153	TRUE	164924180	151782244	132020512	31353774	10.654	84.4738	0.9865	-0.165063	0.113235	-0.28323	0.850207	1.48096	0.237782	0.852511	-1.44357	0.9258	-0.780584	0.319995	-1.65362	-0.197497	0.360034	-1.06489	-0.362694	-0.81662	-0.869383	0.367317	0.472885	-0.280282	-0.000432558	0.000407518	-0.000243708	-0.00013837	-0.000125044	-0.000213283	1.02715e-05	-3.47317e-06	-1.4408e-07
6bad034f-26cc-4088-9610-a6a20eb5ce34	f008a0d9-f795-4f1a-88e3-bc7597dac9ea	26a78ad0-744c-4399-853f-4fd0fd2b7c14	iPSCORE_20_2	20	PPC	2	20	iPSCORE_20_2_iPSC_C2	PPC089	FALSE	160870758	144319070	119884640	31256724	11.5847	83.6311	0.9893	-0.115596	-0.130232	-0.154392	-0.307435	0.516357	1.23352	0.848537	-0.320109	-0.536498	1.23695	-1.69098	0.713341	1.31063	-0.781255	-1.07882	-0.089873	0.527844	-0.257278	-0.92554	-0.29164	-0.4607	-0.000470295	0.000691608	-0.00043594	-0.00023417	-0.000223843	-0.000371776	3.20956e-05	-1.05206e-05	8.8761e-06
14469410-7d44-4537-9815-f3646c0ebe93	9baa142a-c0b7-47c0-b3d3-1c9c1e0bf923	2756c53f-5446-4d96-b44b-1efbfda4dbf2	iPSCORE_7_1	7	PPC	1	22	iPSCORE_7_1_iPSC_C1	PPC093	FALSE	165691070	149955504	122127840	31615810	12.1889	82.111	0.9876	0.189621	0.0169511	-0.272637	-0.0975934	-0.550816	1.1138	1.0136	-0.982944	-1.19527	-1.52901	-0.0804217	0.146944	0.301824	0.201653	-0.432629	-0.230077	0.493842	-0.659993	-0.271244	-0.549988	0.474347	0.000316436	-0.00072589	0.000471384	0.00024465	0.000241981	0.000395923	-4.39036e-05	1.32406e-05	-1.53552e-05
c8a7e585-2ea8-471b-aea6-e3238e4921c4	91bb182f-aeff-4340-aaf5-99b1d57ba5f9	27d69b74-d193-448c-91ac-2b7fb07a49ac	iPSCORE_86_1	86	PPC	5	23	iPSCORE_86_1_iPSC_C5	PPC016	TRUE	149708044	135857086	114822152	30256962	10.9458	84.3171	0.9911	0.129879	0.1414	0.27502	0.99172	-1.12181	0.563399	-0.0111435	0.812717	0.521206	0.611765	-0.481573	-0.152232	0.242145	1.72282	0.242946	0.19695	-0.183361	0.332867	-0.142283	0.107683	-0.329081	-0.000311902	0.000495691	-0.000314269	-0.00016759	-0.000161339	-0.000267166	2.45003e-05	-7.74109e-06	7.20901e-06
2e705beb-3a8c-42c6-bd1b-e786e496b99b	e165f4f3-5bf6-4464-a71d-e50459fcd9ed	28114ea7-018a-47bb-af34-32bcfbf1a233	iPSCORE_75_1	75	PPC	3	20	iPSCORE_75_1_iPSC_C3	PPC041	TRUE	157231304	152857870	123995234	37976398	11.9231	84.7245	0.9874	0.221241	-0.0173201	0.751312	-0.437867	0.342627	0.0451944	0.0859874	-0.512285	-0.886881	-0.314909	1.44023	0.476081	1.3147	-0.592876	-0.370447	-1.15198	-1.73579	-0.0413377	-1.1953	-0.448268	-0.188815	-9.60582e-05	0.000291992	-0.000192654	-9.8564e-05	-9.89734e-05	-0.000160717	1.92709e-05	-6.18159e-06	7.28548e-06
40b7ed61-a5ab-4af2-a9f5-9e7d6029ca3c	86de87d1-013a-4315-b336-684b47630765	336ef507-cbf3-4f5b-b12a-3e1c99008866	iPSCORE_5_4	5	PPC	6	21	iPSCORE_5_4_iPSC_C6	PPC086	TRUE	169685984	158680318	133499594	33682330	13.1838	78.7694	0.9765	0.0576659	-0.163536	-1.6167	2.20866	0.939948	-1.76979	-0.742679	0.242819	1.27029	-0.507934	0.326423	0.229409	1.42071	-1.52523	1.03916	1.37759	0.514533	0.22831	-1.51594	0.253894	0.0222996	0.000312236	-8.61764e-06	-1.93943e-05	4.33958e-06	-9.98174e-06	-5.92884e-06	1.69825e-05	-4.37365e-06	1.03994e-05
bef00d67-00f1-4c79-b6b1-4688632215c6	e5ec2976-7055-4179-b9a1-411c5019dbf2	35bdd022-52cd-43e0-a658-3ea802787462	iPSCORE_100_1	100	PPC	1	23	iPSCORE_100_1_iPSC_C1	PPC013	TRUE	149058554	134623400	114649118	32606548	10.6889	85.2001	0.9932	0.133405	0.237708	0.214334	-1.16369	-0.100241	-0.20831	0.29135	1.17846	0.623972	1.20005	-0.120434	0.942472	0.351145	0.588574	0.257392	-0.707728	0.772986	-0.0339415	-0.263449	0.338496	0.20877	0.000193835	-0.000315283	0.000200561	0.000106751	0.000103007	0.000170311	-1.57462e-05	5.22494e-06	-4.76357e-06
e8ead29b-7dcb-4cf7-a3a9-d14e5da7a428	7d8960f9-cc83-4d6e-b370-bd7ff712b035	36e99817-83e7-4dba-8e15-61f1184ab62d	iPSCORE_58_1	58	PPC	6	23	iPSCORE_58_1_iPSC_C6	PPC042	TRUE	148497716	127200974	103351566	30323714	14.8128	78.8799	0.9856	0.15047	-0.27665	-0.251883	0.360134	-0.335643	-0.950434	1.131	-1.22514	-1.61598	0.659226	1.58214	0.231373	-0.115761	0.79792	0.545982	-0.772453	0.996175	0.71938	0.041504	0.0493735	0.263638	1.24681e-05	-0.000417753	0.0002854	0.000140226	0.000146575	0.000233978	-3.47748e-05	1.04012e-05	-1.46837e-05
7e83acd4-1111-47ee-9163-db0bfb03b6a5	2a44f533-ac1f-45ba-b02a-d699878dbac4	3b6632a5-1006-45f8-9865-d38221294831	iPSCORE_1_12	1	PPC	4	21	iPSCORE_1_12_iPSC_C4	PPC074	TRUE	84491338	76695554	63055304	14518502	12.4732	83.7756	0.9862	-0.194258	-0.0448587	0.405539	-0.482627	0.181403	0.350886	1.48569	1.11394	0.406359	-0.730234	0.511016	0.777712	0.0990079	-0.546458	0.112168	1.65279	-1.02107	-0.365506	-0.364279	-0.591709	0.131769	2.29901e-05	-0.000206974	0.000139575	6.9282e-05	7.16159e-05	0.000115001	-1.64208e-05	4.54764e-06	-6.66424e-06
53094285-f8ad-4382-91bc-0048ec2f792e	3ff1ec68-6cb9-4f9f-b2c8-5f318be79163	416e2905-329b-44ed-bb02-8a3b1ed6847e	iPSCORE_99_1	99	PPC	4	20	iPSCORE_99_1_iPSC_C4	PPC014	TRUE	137166810	125973226	104622974	28425466	12.8625	83.0538	0.9793	0.0385921	0.281985	0.00889966	-0.890189	0.732109	0.296981	-0.737348	0.301886	0.271486	-0.372931	-0.828124	-0.622544	-0.706735	-1.39575	0.757824	0.687811	-0.675185	-0.667602	0.672502	-0.109318	0.371077	0.000820217	-0.000518562	0.000288454	0.000177444	0.000148003	0.000262249	2.30002e-06	6.09245e-07	9.42352e-06
a1e21f1b-1732-4ce0-925d-f218970c3402	90657981-484d-444a-9b2b-9b479f84c8c6	42e4583a-b1bc-4cc3-85d7-68662433b345	iPSCORE_29_1	29	PPC	4	27	iPSCORE_29_1_iPSC_C4	PPC113	TRUE	158570294	148446426	121135588	29915318	13.5239	81.3499	0.9795	0.00394495	0.0110212	-1.06908	-0.154283	-0.496602	0.462566	-0.478542	0.536336	0.447317	1.31462	0.55717	1.73466	-0.42687	-0.390867	0.221267	-1.08041	-0.494704	0.848568	0.299261	0.719199	0.226801	0.00023416	-0.000340436	0.000214792	0.000115526	0.000110349	0.000183223	-1.55148e-05	5.46616e-06	-4.30879e-06
4c2569ca-2335-45c3-8ec7-d63413c38519	35743bc4-9352-4bc9-8c3a-43a4cc2cef27	49e6ade9-4681-4533-9665-39362a71f43a	iPSCORE_10_4	10	PPC	3	21	iPSCORE_10_4_iPSC_C3	PPC061	TRUE	156448112	139999300	117787130	36317864	13.0251	83.54	0.9845	-0.188926	-0.299411	1.05221	0.763044	-0.404756	0.234809	0.504378	-0.77581	0.0749064	-1.23026	-0.247724	0.882016	0.585545	-0.259841	0.747839	0.117834	-0.283232	0.715173	-0.77506	-0.312009	-0.00480326	0.000129712	1.89859e-05	-2.38332e-05	-5.94684e-06	-1.22926e-05	-1.53515e-05	8.87557e-06	-2.62508e-06	5.15885e-06
2b86a385-0107-4700-b608-c8c5499ae4e1	0f518720-9d4b-4985-a620-edb44511dce9	4d7c824b-1b6b-40d7-a48f-f0635aebc459	iPSCORE_9_4	9	PPC	3	19	iPSCORE_9_4_iPSC_C3	PPC050	FALSE	163610360	152075926	121138732	36692340	14.6812	79.9624	0.9849	0.114568	-0.355996	0.173407	0.549482	0.611562	-0.429906	-0.0286902	0.124531	-1.14577	1.00508	0.273509	-0.222889	-0.987583	-0.226118	0.17293	-1.13381	-0.61391	1.52126	0.129138	0.144771	-0.265964	0.000153409	0.000435621	-0.000311044	-0.000145425	-0.000159751	-0.000249688	4.57175e-05	-1.32584e-05	2.1017e-05
afc705c1-51ba-4fd8-bb9a-880d5e7f5e9b	5c3726d3-ef81-4b44-981d-d75590fc0200	4dea55b7-22ec-4274-9813-81eaa4f382e0	iPSCORE_1_13	1	PPC	5	19	iPSCORE_1_13_iPSC_C5	PPC063	TRUE	137672282	125324216	107158224	27219432	12.9112	81.754	0.9807	0.0926643	-0.211368	-0.228104	1.09834	-0.437338	-0.539373	0.00617085	-0.0624666	1.20331	-0.152922	0.572892	-1.07343	-0.325298	0.206146	0.0995566	0.0868326	-0.336025	-0.476333	0.296109	-0.419782	-0.254082	-0.000312836	0.000376836	-0.000233102	-0.000127946	-0.000119709	-0.000200735	1.42276e-05	-5.02239e-06	2.90668e-06
946ae460-adc1-4356-8c65-2ba41f5c1e3b	669ecb4f-1a27-4f0d-aa78-79ec87085f1e	4f2a904d-793c-4db7-b1da-39d1aaeb1d01	iPSCORE_19_2	19	PPC	7	39	iPSCORE_19_2_iPSC_C7	PPC002	FALSE	150113576	135690984	107956884	33001332	13.5514	82.1423	0.9899	0.128128	-0.279306	-0.0253065	-0.263916	1.02074	1.18488	0.397668	2.17385	-0.365989	1.67429	0.0872269	-1.78619	0.235171	0.277731	0.104452	-1.03952	1.06274	0.0992536	-0.217265	-0.0293614	-0.421814	-0.000160011	0.000656329	-0.000436889	-0.00022089	-0.000224351	-0.000362672	4.67045e-05	-1.41851e-05	1.82436e-05
f11bb53a-aad8-461c-9eb9-0a1a11d41dff	d2eb8896-4bcc-498a-ac67-dae683faf475	50d9dcf3-cbdd-436f-bbf8-fcbb920d23e0	iPSCORE_77_1	77	PPC	2	21	iPSCORE_77_1_iPSC_C2	PPC098	TRUE	138824224	125761636	106178284	26965006	10.6503	84.6211	0.9873	0.0889044	0.365412	-0.219707	-0.428433	-0.534949	0.679716	0.670953	0.587577	-0.732332	-1.36625	0.105414	-0.440155	-0.0863593	-0.394679	0.331792	-0.515883	0.25073	-1.20961	-0.0719019	-0.0988724	0.238794	0.000274377	-0.000355641	0.000221331	0.000120448	0.000113616	0.000189904	-1.4722e-05	4.77427e-06	-3.43312e-06
2addc5a0-235c-4c14-b285-913897ec2ca9	4a1becf2-f540-4a14-99a2-41aa3205bd81	55396f13-62ff-44de-833b-05fde4ad97c6	iPSCORE_31_2	31	PPC	1	30	iPSCORE_31_2_iPSC_C1	PPC085	TRUE	144450050	133244258	107836108	27058018	10.631	85.5977	0.9899	0.0215706	0.177493	0.38315	0.606674	0.100478	-0.750553	-2.31214	1.72525	0.350264	-0.184062	-0.346166	0.48994	-0.620931	-0.314788	0.233286	0.666039	-0.0970585	-0.250957	0.12726	-0.516774	-0.375924	-0.000803721	0.000528324	-0.000296951	-0.000180917	-0.000152435	-0.000268643	-6.83022e-07	-1.46293e-06	-8.47005e-06
b7e36c2e-497d-479f-93b4-6884b1169c53	a5b3835e-ee57-43cc-ab9b-7bbafdd54284	555ff1f2-5c5f-4490-a1f9-79fe8c416a36	iPSCORE_29_2	29	PPC	5	22	iPSCORE_29_2_iPSC_C5	PPC123	FALSE	146766226	132954216	112482330	28544744	13.2792	82.3609	0.9799	-0.255639	-0.233295	-0.254082	-0.0857169	0.390788	-0.543239	0.516874	0.103991	0.0484023	-2.20818	-0.98117	1.88628	-0.172481	1.47623	0.588582	-0.791605	-0.3211	0.756319	-1.28866	-0.0418702	0.192984	0.000296191	-0.000280994	0.000168418	9.55222e-05	8.64441e-05	0.00014729	-7.13347e-06	2.58803e-06	1.29894e-08
afb0409b-1d5c-49d8-bfb4-97070dc5b923	e38d6f13-de78-4cd9-b7ce-d0c6233e08a0	5595871f-2997-41d2-b749-6ad518e89bd4	iPSCORE_13_2	13	PPC	4	22	iPSCORE_13_2_iPSC_C4	PPC067	FALSE	158879456	149992666	121863276	32463660	12.3815	82.6577	0.9847	-0.00618054	0.112856	-0.340345	0.0962831	0.308296	-2.65853	-0.889017	0.272133	0.955818	0.780038	-0.133232	-0.0566087	1.3283	-0.514103	0.734613	0.0193555	0.223487	-0.587767	0.763758	0.0274715	0.100544	-0.00017396	-0.000174562	0.000133887	5.78284e-05	6.87897e-05	0.00010403	-2.46612e-05	7.06727e-06	-1.22902e-05
15c4e917-b666-48cf-bef5-7008cb8b6613	f7bc631e-d073-4df3-bbdb-f98c74c36fd5	59ba8d64-a92b-4ae2-bcb4-847de2fdf1dd	iPSCORE_17_3	17	PPC	13	19	iPSCORE_17_3_iPSC_C13	PPC066	TRUE	176085544	159375358	124552684	34855770	15.2429	79.4524	0.9832	0.0568353	-0.282632	0.0685344	0.491884	0.118334	-0.0384647	-0.369908	-0.0379279	0.513322	0.176373	-0.0564518	0.0169463	-0.754106	0.389929	0.0171266	0.586764	0.221556	0.165397	1.00227	-0.546952	-0.312201	-0.000320245	0.000468677	-0.000295549	-0.000158844	-0.000151792	-0.000252074	2.15818e-05	-7.30445e-06	5.98075e-06
916e1337-ed54-4ffc-825c-f0fdd87a350e	835b18e3-0277-4db9-b52d-cd3d4aa1397e	5eefb852-e78f-4acb-b19e-5220cf41693a	iPSCORE_1_10	1	PPC	1	19	iPSCORE_1_10_iPSC_C1	PPC133	TRUE	346734860	304386510	257916238	97856612	12.7209	82.3798	0.9809	-0.164369	0.0502676	-0.0827092	-0.13884	0.192424	-0.00228075	1.54142	-0.375104	-2.95916	0.247661	-0.410839	-0.145054	-0.574473	0.115348	0.0500975	-0.406842	-0.463057	-0.460358	-0.123442	0.693897	0.335067	6.78629e-05	-0.00052665	0.000356	0.000177273	0.000182892	0.000293493	-4.07444e-05	1.26818e-05	-1.67543e-05
b7a8856f-a1eb-43d9-87dd-a4bb52f41b85	4f63a2f0-b270-48f8-8603-38d0de2bec74	5f5c5255-f41b-46eb-a9bd-7130515e3efc	iPSCORE_104_1	104	PPC	1	20	iPSCORE_104_1_iPSC_C1	PPC051	TRUE	130087772	118991566	101892636	25377642	9.7946	85.212	0.9886	0.184122	0.248345	0.0807449	1.86015	-0.482388	1.38933	0.483875	-0.218397	0.65792	-0.852691	0.273004	0.809648	0.234922	0.523247	0.507383	-0.397981	0.382521	0.153816	-0.0250622	0.618583	-0.31621	-0.000136796	0.000490153	-0.00032439	-0.000164761	-0.000166511	-0.000269893	3.40496e-05	-9.96602e-06	1.29957e-05
c5b63119-a36b-4b3e-ae4a-1e39b8cd17c3	2d9b9c8d-5187-4db3-b609-25b390a16045	639f158b-0cf7-47a2-bbd7-7599437df15c	iPSCORE_10_3	10	PPC	6	20	iPSCORE_10_3_iPSC_C6	PPC054	FALSE	130883750	115833656	98427432	25705758	11.9008	83.2716	0.9918	-0.0597095	-0.0458522	0.18276	0.313624	-0.0675821	-0.00692976	0.562849	-0.256835	0.968794	0.94588	-0.396436	0.842842	-0.363237	-0.147163	-0.419923	0.412966	-1.23367	-0.0292658	0.818616	0.276646	0.269727	0.000141257	-0.000416334	0.00027408	0.0001404	0.000140766	0.000228809	-2.73185e-05	8.54225e-06	-1.0221e-05
3e25c541-5347-46fd-b51e-82c929a5cfc3	ecd97362-4c17-4376-9a60-e353a0845af5	64c58f58-a121-413d-8257-294b229dd4c0	iPSCORE_20_3	20	PPC	3	20	iPSCORE_20_3_iPSC_C3	PPC116	TRUE	182216414	165960574	130551386	35604202	13.8056	81.2754	0.9867	-0.0840035	-0.0195814	-0.0750546	-0.487772	0.338735	0.761761	-0.0571869	-0.745563	-1.2683	0.148829	-0.0967917	0.567897	-1.07456	-0.741104	1.53956	0.928483	0.553549	-0.320501	0.370037	0.311643	-0.227544	-0.000383248	0.000328206	-0.00019348	-0.00011162	-9.92736e-05	-0.000170593	6.28419e-06	-2.3078e-06	-1.31023e-06
48ce98a8-8b69-43d8-a30f-6b4005d81b9c	09b0ae5a-59d7-40de-b3f2-45c39773b7d0	65ee0ab5-4a77-454f-9112-a2f245d63396	iPSCORE_88_1	88	PPC	5	25	iPSCORE_88_1_iPSC_C5	PPC157	TRUE	159078314	142049590	119522652	33826782	13.5569	81.8966	0.9855	-0.143025	0.0400845	-0.254465	-0.175318	1.09033	-0.48033	-1.47127	0.664714	-0.755577	0.282651	-0.0586672	-1.35888	-0.273917	1.54356	-0.43687	-0.644387	-0.056403	0.443672	0.546099	0.148181	0.071829	-0.000180914	-0.000129854	0.000103894	4.28513e-05	5.34e-05	7.92536e-05	-2.12278e-05	6.11159e-06	-1.09186e-05
f895b77b-0a9a-4df4-ada0-da99c541365a	8372580b-9116-4390-aa0b-6956dacb8a2e	66d88423-3567-4c3e-82dc-eff030aea3ca	iPSCORE_69_1	69	PPC	1	30	iPSCORE_69_1_iPSC_C1	PPC024	TRUE	124993700	112888226	93910714	25500980	12.8925	81.8782	0.9845	0.152091	0.305228	0.230389	-0.519771	-0.55659	-4.13803	0.321094	1.07063	-0.27084	-0.893853	0.442848	0.354685	0.305428	1.83508	-0.129716	1.52306	0.117578	0.138744	-1.57506	-0.244791	0.337324	0.000248868	-0.000514574	0.00033226	0.000173597	0.000170575	0.000279887	-2.97004e-05	9.09689e-06	-1.00497e-05
3405645b-17d6-4433-b2ad-9b0b08e5e3ea	7b1d474c-45f4-48fb-add3-bf4dc46da9ec	6740411e-0edd-4097-9880-dbcdceb087ea	iPSCORE_1_8	1	PPC	2	21	iPSCORE_1_8_iPSC_C2	PPC007	TRUE	137938366	120850574	101129478	29130384	13.045	83.032	0.9873	-0.243276	-0.220214	0.217776	-0.364924	0.0849056	0.258765	1.61706	0.982621	0.229229	-0.40999	1.02355	1.1364	0.562101	0.312247	0.11222	0.687142	0.104683	-0.949558	0.0849319	0.429273	0.107419	0.000286818	-0.000146236	7.71499e-05	5.04753e-05	3.96226e-05	7.22677e-05	3.89459e-06	-4.07678e-07	4.5394e-06
1b3b0178-99ef-46b2-bc8d-4cb904870ea6	eac917bc-c043-4cfc-b8d4-a49c373e0943	6f354cf7-0cb9-4351-b619-d111936d0b25	iPSCORE_37_1	37	PPC	3	19	iPSCORE_37_1_iPSC_C3	PPC104	TRUE	160925308	144215940	126427984	33967396	11.2574	84.4178	0.9894	-0.273967	0.014675	0.214319	1.10388	-0.942438	0.828951	0.0372231	0.760228	-0.613952	0.87659	0.615765	-1.38741	0.395524	-2.05699	-0.0593265	-0.484198	1.18249	-0.176806	-0.230458	-0.412545	0.402531	0.000152754	-0.000625798	0.000416226	0.000210425	0.000213694	0.000345554	-4.46241e-05	1.32701e-05	-1.73646e-05
380f5968-7cf1-4616-aae7-0bc2c714026a	916c0056-cef2-488f-ae44-cb9b1398669e	725e0255-424c-44da-86c9-bc0bc14a21a8	iPSCORE_59_1	59	PPC	5	26	iPSCORE_59_1_iPSC_C5	PPC023	TRUE	148297476	134159784	103794062	28489024	12.2827	82.6613	0.9981	-0.00791651	0.254908	-0.013908	-1.33851	-0.998602	-0.424883	-0.706117	1.19417	0.358912	-0.123077	0.283947	-0.115909	1.3835	0.468567	-0.0350324	-0.154465	0.126036	0.960375	-0.0334417	-0.311859	-0.325107	-0.000198333	0.000499398	-0.00032639	-0.000168527	-0.000167625	-0.00027344	3.114e-05	-9.79661e-06	1.12667e-05
dd7c32d9-5cf7-40c1-9b30-52d20ea9d2ea	011b5bae-c25d-43e9-a5dc-fd5f8a2fb7bd	74809453-1b01-40bb-9071-47a93de70c78	iPSCORE_4_4	4	PPC	4	20	iPSCORE_4_4_iPSC_C4	PPC058	FALSE	141789834	128775262	111957426	26834154	11.5129	83.701	0.9914	-0.0525733	0.135887	-0.752439	-1.21682	-0.677066	-0.20843	0.290172	-0.884556	2.06898	0.526183	1.57387	0.362056	-0.0318021	0.10899	0.102964	-1.13522	1.01767	-0.665092	0.249668	-0.171178	-0.325847	-0.000359679	0.000486708	-0.000304418	-0.000164903	-0.000156302	-0.000260611	2.09708e-05	-6.94883e-06	5.25827e-06
743d6428-391d-49fa-b686-359707ce46bf	1a4cae74-8ad0-4d5b-b9b0-d5d366854639	749a66fb-0d16-44fa-b263-cc4e260c5fd6	iPSCORE_63_1	63	PPC	2	34	iPSCORE_63_1_iPSC_C2	PPC021	TRUE	149377106	133193142	108877664	28686440	12.7149	80.8906	0.9843	0.146875	-0.1147	-0.139715	0.406928	0.468928	-0.744654	0.98091	0.604356	-1.49723	0.427287	-0.697117	-0.807014	0.494554	1.22313	-0.222815	1.40138	0.549889	-1.65272	0.597611	-0.240255	-0.457388	-0.000542778	0.000679649	-0.000421785	-0.000230445	-0.000216556	-0.000362506	2.69931e-05	-9.0881e-06	5.95086e-06
eb628df8-ea77-4a28-bd53-9a2a9e3b2a9f	7e46a561-21f6-4340-b2e2-41ef50b7d943	76db32e7-8830-4346-b3ee-ad0395cba242	iPSCORE_62_1	62	PPC	3	23	iPSCORE_62_1_iPSC_C3	PPC102	TRUE	163630666	155429344	118778604	32671072	13.3624	80.9539	0.9889	0.146601	-0.18695	-0.101206	0.18256	-0.142761	0.0962522	-1.28571	-1.20383	0.501966	0.188515	0.573968	-0.218014	-0.617374	-0.434396	-0.44112	1.02312	0.0203161	1.0785	-0.669626	0.220576	-0.0194172	-0.000143159	1.83477e-05	-7.28616e-07	-6.67421e-06	-3.28976e-07	-5.17503e-06	-6.48542e-06	1.8331e-06	-4.2656e-06
f3fac0f5-07d0-4d7a-9bed-08efc1189d9b	4df98c9a-93f7-4735-80c8-24b1e8943549	7cf9e7b2-28a3-4b42-812b-929516fbce4a	iPSCORE_79_1	79	PPC	5	21	iPSCORE_79_1_iPSC_C5	PPC030	TRUE	152538248	136618000	114439852	29359200	12.5415	82.5446	0.9919	0.00787729	0.147743	-0.00426181	-0.112396	-0.411558	0.409746	0.729959	-0.123103	0.235164	0.968713	-0.533423	-0.462685	-1.13339	-0.128735	0.256826	0.429549	-0.745447	-0.122309	0.0848583	-0.410267	-0.207558	-0.000414414	0.000294294	-0.000168219	-0.000100686	-8.63707e-05	-0.000150872	1.47344e-06	-1.38927e-06	-3.56823e-06
2ecc8367-9908-419c-b88c-c0c10e2323c9	694fce30-682c-402a-9d51-661235c54345	7df93333-f21c-4775-8679-c2518e05bce4	iPSCORE_18_1	18	PPC	4	23	iPSCORE_18_1_iPSC_C4	PPC079	TRUE	179429256	163861688	122075818	36605472	15.0405	79.3122	0.9868	0.0950168	-0.245333	0.211621	0.0725083	0.210427	-0.806202	-0.176136	-0.958917	1.15822	0.282289	-0.523036	0.538607	-1.45228	0.99433	-0.732213	-1.48444	0.756015	0.249155	0.221923	-0.691158	-0.199247	-0.000383147	0.000283775	-0.000163766	-9.7144e-05	-8.41182e-05	-0.000146216	2.28286e-06	-1.7577e-06	-2.85951e-06
1110cac8-de5b-4f34-a788-b5f8840c063a	6578eed0-d583-4065-b30c-f0814dff2b00	7ecf080d-4d17-4023-b024-85a5942d55fe	iPSCORE_103_1	103	PPC	4	21	iPSCORE_103_1_iPSC_C4	PPC017	TRUE	105827298	94360702	78245790	20781330	13.0763	82.7385	0.9923	0.0286632	0.0547891	0.0267718	-1.1145	0.87959	0.370774	-0.940815	-0.200666	0.16	0.564414	-0.411296	-0.783411	-0.696075	0.356266	1.45548	0.944243	0.212378	-1.4601	0.788164	0.0305646	0.0974814	0.000161262	-0.000141086	8.3578e-05	4.80382e-05	4.29012e-05	7.3545e-05	-2.8602e-06	1.13938e-06	4.34509e-07
462a8d6e-9832-4f92-afe1-b4b9f2968e69	8303223c-ca10-460c-8e5a-7de911452b46	7efe2fbe-251e-4c1a-9616-438a26f42a5d	iPSCORE_7_3	7	PPC	3	23	iPSCORE_7_3_iPSC_C3	PPC073	FALSE	151407358	129218458	108312964	30637092	10.468	85.2714	0.99	0.185269	0.0184698	0.788669	0.0368608	0.0170288	-0.174502	-0.670128	-1.98474	-0.326382	-0.146798	-1.11766	0.467028	-0.187664	-0.605351	-0.259077	0.211061	-0.363498	-0.613783	-0.413408	-0.0242565	0.165746	-7.89425e-06	-0.0002639	0.000181538	8.84915e-05	9.32308e-05	0.000148328	-2.28723e-05	6.77832e-06	-9.81457e-06
be5c4271-80f5-4bc4-bcf7-23794ca13df0	43a8f18f-a530-4476-9889-ddeb98a1924a	8c9ce6f6-06f6-4d70-885a-3c07d3ef8f91	iPSCORE_17_1	17	PPC	5	19	iPSCORE_17_1_iPSC_C5	PPC049	FALSE	157248796	141992788	120603944	30538288	13.5854	81.6019	0.9869	-0.0015728	-0.170947	-0.245168	-0.342668	-0.0483379	0.307439	-0.0183586	-1.05985	0.687441	0.66223	1.18398	0.904876	0.618811	0.930301	-0.860494	0.392788	-0.190765	0.00800466	-0.130175	-0.903861	-0.094383	-7.01029e-05	0.000144471	-9.39797e-05	-4.91571e-05	-4.83485e-05	-7.9103e-05	8.10026e-06	-3.10481e-06	2.86616e-06
8b192d01-32ee-4b1f-b79b-cb67c0b3dd68	597fa11d-5f21-479d-b646-260fd8911d6d	8dbd3466-e4dd-40a3-9c49-2e947a9bc113	iPSCORE_3_9	3	PPC	2	21	iPSCORE_3_9_iPSC_C2	PPC112	TRUE	173473008	155344154	131604214	33735810	10.5234	84.1924	0.9851	0.0501357	0.189983	-0.323213	0.439313	-0.100375	1.36763	-0.0419141	-1.0236	-0.530751	0.430062	-0.193731	0.560032	0.754061	0.292381	0.250859	-0.131024	0.985661	-1.12857	0.375458	-0.126717	0.196441	-5.81848e-05	-0.000316935	0.000221924	0.000106024	0.000113968	0.000179783	-3.02456e-05	8.82349e-06	-1.34546e-05
8f4c4c92-c86d-4573-a92a-631e859946cc	9df870bf-744c-4cfe-a95d-e04b61dbf2a5	8dcd5c7f-fa13-4302-af2b-915c878e23e8	iPSCORE_60_1	60	PPC	2	19	iPSCORE_60_1_iPSC_C2	PPC039	TRUE	164535504	153503612	119644980	35785142	13.8891	81.7072	0.9868	0.0694196	-0.199031	-0.0506987	-0.879223	0.753968	-0.299143	0.663247	-0.0194999	-0.186788	-0.227334	0.516489	0.309164	1.3196	0.52676	-0.124776	-0.33618	-0.989496	-0.354209	0.370636	-0.685868	-0.0630952	0.000353847	0.0001311	-0.00011926	-4.27584e-05	-6.13743e-05	-8.62842e-05	3.0988e-05	-9.0722e-06	1.69326e-05
71505542-1456-4030-92f3-e98de49f3003	9bff6491-20c4-410a-98f6-4b4ee6aaf97d	90e8222f-2a97-4a3c-9517-fbd7626122fd	iPSCORE_120_1	120	PPC	4	23	iPSCORE_120_1_iPSC_C4	PPC036	TRUE	191623970	181596808	147876232	41335606	11.6754	84.3119	0.9901	-0.0505157	0.123777	0.456691	-0.645668	-0.695687	-1.6167	0.496089	1.16795	1.05395	-1.40711	-1.1684	-1.35105	0.455393	-1.42142	0.0718842	0.214142	-0.882016	1.44145	0.728596	-0.00845616	-0.0593794	-0.000612472	4.17805e-05	2.13469e-05	-1.66491e-05	1.10566e-05	-2.06132e-06	-3.10862e-05	8.22752e-06	-1.95256e-05
52f904f7-3caa-44e5-9507-0c29a7902558	9bff6491-20c4-410a-98f6-4b4ee6aaf97d	90e8222f-2a97-4a3c-9517-fbd7626122fd	iPSCORE_120_1	120	PPC	4	19	iPSCORE_120_1_iPSC_C4	PPC029	FALSE	121791814	108101606	89243790	23704076	12.98	81.731	0.9849	0.0143753	0.00876842	-0.236074	-0.570362	-0.93461	-0.6352	1.19489	0.999428	-1.03418	-1.34688	-0.252765	-0.280559	-0.286867	-0.35656	0.676937	-0.374568	-0.00813476	1.42019	0.532427	-0.245333	0.060253	-0.000675409	-0.000153677	0.000160303	4.85533e-05	8.2405e-05	0.000109672	-5.13053e-05	1.39895e-05	-2.8744e-05
2de07ae9-4fe8-4a30-8b28-548b58886353	88569604-9241-4c77-87ce-c47e9a85f4a3	92516175-d525-442e-bd5a-816a1962d37d	iPSCORE_101_1	101	PPC	3	26	iPSCORE_101_1_iPSC_C3	PPC103	TRUE	157660504	142945986	124843726	29350314	11.3686	82.9437	0.9798	0.0812545	-0.0267133	-0.587746	-0.307798	-0.531598	-0.290049	-0.735471	-0.78848	-0.0963746	0.0858027	-0.80921	-0.816399	1.34025	-0.852786	-0.176541	-0.373793	0.324798	0.289925	0.293764	0.393474	0.389821	0.000429913	-0.000582423	0.000364461	0.00019741	0.000187151	0.000311981	-2.50795e-05	8.42984e-06	-6.31955e-06
9600433b-4905-4410-8849-12eecc9fc269	dd709123-35fa-44e5-b8b2-10d8bcff9294	97f20ecc-a17b-4d10-b689-908f5b9f3ddc	iPSCORE_16_1	16	PPC	1	33	iPSCORE_16_1_iPSC_C1	PPC006	FALSE	133555224	116589860	96027546	31260692	10.3307	86.2538	0.99	0.21316	-0.0998704	0.500647	-0.126359	2.29288	-0.693123	0.36222	2.67455	1.13431	-0.682108	1.20486	0.744367	-0.224114	-1.15397	-3.20447	-0.369842	0.724916	-1.00655	0.0583668	2.23438	0.383077	-6.31521e-05	-0.000615267	0.00042858	0.000207104	0.000220346	0.000348628	-5.53245e-05	1.77876e-05	-2.45427e-05
57b37fc3-6ffa-47d0-ad58-faca4753df5b	41e8cf37-c9ba-4ce1-a586-d0b8e18a6095	993b2a06-29d5-45bb-acc6-baccc2bdda08	iPSCORE_112_1	112	PPC	4	19	iPSCORE_112_1_iPSC_C4	PPC110	TRUE	167359670	155353688	125441126	28541874	11.3465	82.4231	0.9821	-0.0665922	-0.036257	-0.685984	0.0894095	-1.10402	0.0468799	0.291776	-1.35022	-0.0248612	-1.37591	-0.753346	0.455148	-0.855874	-1.53419	-0.717748	-1.45371	-0.691876	0.397924	0.827312	0.0220741	-0.16756	-9.43818e-06	0.000265496	-0.000181219	-8.9102e-05	-9.3064e-05	-0.000148619	2.20273e-05	-6.55688e-06	9.27706e-06
c1b4c549-4696-4bc4-82a6-e54033a7399c	0433562a-e33e-4786-87cf-0b01a0cd70e4	9ab06fba-a1bb-4736-930e-15ede9f493c7	iPSCORE_6_5	6	PPC	1	20	iPSCORE_6_5_iPSC_C1	PPC130	TRUE	140297504	124785574	106443774	28978572	10.7254	85.7506	0.9867	-0.250801	0.0271526	0.641933	0.376267	0.152271	0.511984	-0.844704	0.545479	-0.423745	-0.949479	-0.643927	0.0341213	-0.5334	0.26503	0.515296	-0.328844	0.184107	0.273407	0.0927154	0.33748	0.0409933	0.000126112	-5.4455e-05	2.72819e-05	1.89546e-05	1.4027e-05	2.63328e-05	2.58318e-06	-3.43589e-07	2.34398e-06
907d7ce9-b3d4-4802-a370-5c26d3c6558e	c7a966f7-e22e-4807-afff-2bae9ca5fc72	9d988cb0-01b1-4d5d-bf4b-3fd3baf149a4	iPSCORE_42_1	42	PPC	4	20	iPSCORE_42_1_iPSC_C4	PPC027	TRUE	153968548	143689988	118027758	31365108	13.4722	82.0135	0.9883	-0.0165559	-0.0362229	0.135246	-1.2592	-0.721176	0.543175	-1.29622	-0.104831	-0.292892	1.06947	0.334079	0.578602	0.452419	0.371577	0.0626671	-0.0426416	-0.178597	1.34351	0.76663	-0.107056	-0.0616896	0.000207999	0.000115903	-9.65109e-05	-3.8037e-05	-4.96081e-05	-7.23492e-05	2.15839e-05	-6.14561e-06	1.1342e-05
18127733-30c6-4da5-acab-b18d8f983ed4	2fd8fb69-d84c-4dc7-ac78-3cc511acd829	9e7013ce-054f-46ae-bc49-4abe5d53d88a	iPSCORE_7_2	7	PPC	2	25	iPSCORE_7_2_iPSC_C2	PPC080	TRUE	173066838	157752134	115218688	35700338	11.9184	84.5512	0.9791	0.135511	0.279604	0.467644	-0.624361	1.04086	0.407375	-1.12856	-0.864051	-0.489306	-0.467357	-1.60311	1.33992	1.05746	-1.0328	0.381646	1.10883	0.275329	-0.0345176	-0.345134	-0.204163	0.0924041	8.58555e-07	-0.000146426	0.00010016	4.90404e-05	5.1417e-05	8.20133e-05	-1.24389e-05	3.57258e-06	-5.25543e-06
0af70769-a98d-429a-bba3-06c0b02f6311	2302e931-a8d5-454d-83cf-f86e41c1e901	a140d6d1-9fbf-4645-a083-b870bf2f0f67	iPSCORE_1_5	1	PPC	6	20	iPSCORE_1_5_iPSC_C6	PPC134	TRUE	130010590	119236478	100919736	24152396	11.8382	83.5115	0.9841	-0.076936	0.42637	-0.016143	0.317715	1.05328	-0.000602071	1.6767	-1.32907	1.32648	1.31902	1.11445	0.423901	-0.445055	-0.704732	-1.03158	0.208218	-0.578575	0.954835	-0.849829	-0.253685	0.547768	0.000105438	-0.000860771	0.000581286	0.000289122	0.000298487	0.000479128	-6.72251e-05	2.00199e-05	-2.74969e-05
e0223e6e-9ae2-44e8-802a-b7a2e8beb803	e4f0a814-060d-48d7-bf80-0126c36199b7	a314e30d-7fb4-4f68-860f-1ac1f3bdac07	iPSCORE_105_1	105	PPC	3	23	iPSCORE_105_1_iPSC_C3	PPC025	TRUE	152259306	134507700	115002020	32068766	12.6227	83.1069	0.9913	0.0843157	-0.146881	0.427021	-0.422783	-0.550598	-0.937513	-0.879988	-1.14883	1.50225	1.11909	0.487392	-0.308835	-1.35035	1.50065	-0.430051	-0.0337472	-0.23867	-0.469337	0.055332	0.17319	0.420132	0.00059921	-0.000615974	0.00037348	0.000209298	0.000191734	0.000324773	-1.84075e-05	6.58523e-06	-1.70611e-06
848e2faa-d9b8-4b20-82c3-32493c71770a	e79a9982-b9d2-415c-ab6c-7205fe49369d	a77d48d0-a1a9-4f2c-ae14-ed6a952163bc	iPSCORE_107_1	107	PPC	2	19	iPSCORE_107_1_iPSC_C2	PPC100	TRUE	132307394	122441262	102737678	26123920	11.4335	83.5541	0.9841	0.0832559	-0.0986329	-0.133909	0.0626587	-0.710405	0.492078	-0.564004	-1.22198	0.147564	-0.0437195	-0.0489466	-0.236012	0.258289	-1.28906	0.372303	-0.102222	-0.697596	0.162062	-0.609405	-0.136489	-0.305558	-0.000334258	0.000456712	-0.000285902	-0.000154714	-0.000146793	-0.000244649	1.98679e-05	-6.55582e-06	5.04453e-06
e96a058e-52e4-4612-a527-469003161c75	0cc47c2f-5fcf-4dbd-97a5-b8fd32e0955f	aaf0f250-d1af-444f-941b-9d165e1bc2b6	iPSCORE_12_2	12	PPC	1	19	iPSCORE_12_2_iPSC_C1	PPC070	FALSE	133304334	121471626	104785998	25257918	11.557	82.3854	0.9854	0.0415509	-0.0757175	-0.536105	-0.228562	-1.24754	-0.0310912	-0.701207	-1.75332	0.632866	0.00727029	-0.423901	-0.2603	0.284304	0.648343	-0.983018	0.0389946	0.509746	-0.0353898	0.447389	-0.230072	0.383625	0.000254372	-0.000587413	0.000381753	0.000198063	0.000195994	0.000320569	-3.55741e-05	1.08632e-05	-1.24958e-05
2032b16c-4b24-414c-b67b-71e7748c46ae	f8433b1c-dcf4-4eb2-b170-b1a218a22cd2	af5ba1a2-837e-42e6-9afa-16207886c776	iPSCORE_98_1	98	PPC	1	25	iPSCORE_98_1_iPSC_C1	PPC101	TRUE	141996534	124620374	107862070	29127266	9.2557	85.6125	0.9814	0.203713	0.0311123	0.223431	1.49673	-1.00369	-0.310977	-0.921795	0.5668	-0.44681	-1.5424	-0.767463	-0.596403	-1.74228	0.295979	-1.25371	-0.179249	-0.121021	-0.79962	-0.837523	0.127011	0.326719	0.000388987	-0.000485503	0.000301164	0.000164605	0.000154622	0.000258886	-1.92214e-05	6.44788e-06	-4.20539e-06
559c3a9a-7d1b-4007-a5aa-3d492a9aadd0	0a1bcb9c-aa08-4f75-b564-ff7abc75235c	b48d5663-b599-4d02-a70b-6bd12546041f	iPSCORE_3_5	3	PPC	9	23	iPSCORE_3_5_iPSC_C9	PPC150	TRUE	152307026	135315960	111642746	28069158	10.9151	84.3589	0.9837	-0.249207	0.0108994	-0.0523034	-0.0639998	0.696353	0.544054	-0.277295	-0.429483	-0.285652	-0.725117	-0.938374	-0.618018	0.0934464	1.10732	-0.743881	-0.864254	-0.923892	0.0966976	-0.815367	0.191806	0.146628	0.0001062	-0.000224009	0.000145033	7.56899e-05	7.44884e-05	0.000122079	-1.29812e-05	4.16244e-06	-4.46445e-06
8cc12f5f-d619-4d5b-8105-5112b2778927	ab6dbc43-2783-46d4-8629-a9ef5f9d3099	b758cdf2-7e17-4e77-a699-3552fd8c8087	iPSCORE_35_1	35	PPC	6	20	iPSCORE_35_1_iPSC_C6	PPC163	TRUE	143772586	124666334	108232156	30970806	11.687	84.7345	0.9821	-0.271804	0.0346536	0.727705	0.354301	-0.291778	-0.454204	-1.18583	0.207689	-0.359178	1.72439	0.97337	-1.15198	1.33947	-0.792775	-0.757671	-0.614778	1.14188	0.146691	-0.301768	-0.548347	0.242166	0.000248353	-0.000363133	0.00022826	0.000122657	0.000117131	0.00019477	-1.6934e-05	5.10235e-06	-4.57369e-06
f36207ce-6dfd-4716-8fcd-f9c8d71ef921	477ced0b-8e65-49cc-af92-3c65b2137c9b	b7af5d94-4b4a-4130-94ee-fc1f23c5824a	iPSCORE_11_1	11	PPC	2	20	iPSCORE_11_1_iPSC_C2	PPC117	TRUE	158559284	144056840	117120120	31356990	11.84	82.9718	0.9947	0.0190863	-0.104066	-0.103498	0.0601098	0.173896	0.615339	-0.442615	0.995188	-0.809221	1.58625	-1.51053	-0.0162942	0.217553	0.190125	0.290464	0.34037	-0.213304	0.518169	0.257582	0.186308	-0.178872	-7.36686e-06	0.000283392	-0.000193534	-9.50264e-05	-9.93724e-05	-0.000158643	2.37029e-05	-6.94729e-06	9.98659e-06
07493f27-f1b4-4ad6-a3fd-a4419ad496f0	2049e6fc-2db6-4715-8161-134b712eb166	b846beb8-f53c-4b69-bd2e-901dc53ce8bb	iPSCORE_1_7	1	PPC	3	32	iPSCORE_1_7_iPSC_C3	PPC126	TRUE	157069210	140952018	116854070	32921444	12.6072	83.4929	0.9869	-0.299217	-0.243961	0.183305	-0.553282	0.718024	-0.0048504	0.621351	-0.0251749	1.45393	-1.43506	-1.84122	-0.636896	-0.429212	0.692746	0.591461	0.306306	2.52366	0.0292191	-0.494058	0.044948	0.390288	0.000395376	-0.000585944	0.000369435	0.000198292	0.000189674	0.00031497	-2.74124e-05	8.84349e-06	-7.61425e-06
3088ecfa-cbec-4e10-a8a9-b689e9fb3add	001b47b2-67fc-471f-8501-928295e70e3f	b86c786d-f8d8-4e6b-9504-95f8f4c807e0	iPSCORE_20_1	20	PPC	6	19	iPSCORE_20_1_iPSC_C6	PPC128	FALSE	154361444	139957072	120099796	28542228	12.6312	81.2752	0.9898	-0.183531	0.100076	-0.999641	-0.923666	0.713086	-0.254673	0.488442	-1.7007	-1.09571	-0.587038	0.151926	-0.513912	-0.113658	0.818514	-0.254084	0.073273	0.135703	-0.0428661	-0.858369	0.222833	-0.107854	-0.000111932	0.000161428	-0.000101365	-5.45429e-05	-5.20168e-05	-8.65434e-05	7.43677e-06	-2.25715e-06	1.98189e-06
0a3c09bb-6e80-48cd-8aa9-13dd3b965e52	5e99cc57-3fb2-42b4-8a11-048f71387a38	b9e30469-13ad-4792-878a-889cd6480f91	iPSCORE_30_2	30	PPC	3	24	iPSCORE_30_2_iPSC_C3	PPC064	TRUE	217231768	194869664	161118118	51265650	12.1818	83.9573	0.9863	0.180513	0.0785229	0.336857	-0.801148	0.217085	0.743689	-0.0789783	0.613858	0.580403	1.19232	-1.45991	-0.935868	0.863419	-0.200492	-0.293334	-0.281135	0.573949	-0.356186	-0.645579	0.782046	-0.0907722	5.41777e-05	0.000148296	-0.000105507	-4.9183e-05	-5.41124e-05	-8.46688e-05	1.58435e-05	-4.12561e-06	7.18221e-06
52f25fd0-b036-48e7-a0d3-85da8ab39df5	d06b4ec5-7c5e-406e-a464-31770ce15335	bb3eeb0c-a38c-4d4a-81a6-21b51515b126	iPSCORE_94_1	94	PPC	3	21	iPSCORE_94_1_iPSC_C3	PPC160	TRUE	167163406	147994074	125258508	37235620	14.1209	82.3521	0.9869	-0.304667	0.0181224	0.584114	-0.481488	0.301852	-0.837012	-0.813317	0.23539	-0.112888	0.149375	0.617228	-0.686994	-0.0170684	-0.172919	0.549245	-0.660981	0.764163	0.336123	-0.377165	0.14172	0.0185332	0.000291529	-4.49248e-06	-2.06165e-05	2.81806e-06	-1.0618e-05	-7.58238e-06	1.61363e-05	-4.22751e-06	9.84343e-06
e70dc716-ccdc-4b79-99a0-d0ca08738df8	583d5465-f933-46d1-9fa4-307b76b97311	bd04a8cc-5d63-45bc-a2cc-91b0c7cb6e01	iPSCORE_2_4	2	PPC	2	33	iPSCORE_2_4_iPSC_C2	PPC118	FALSE	152766972	140256640	117268518	32270578	12.8768	82.2083	0.9853	-0.114598	-0.152312	-0.742125	-0.337041	1.01865	0.700401	-0.670883	1.22589	0.133241	-0.686954	-0.856224	0.705264	0.773875	1.70359	0.0622696	-0.44652	-0.342983	0.513106	0.266674	-0.109416	0.0343204	-5.56693e-05	-5.93284e-05	4.51348e-05	1.96177e-05	2.31767e-05	3.51709e-05	-8.21359e-06	2.2822e-06	-4.05201e-06
11b237bb-560d-41cc-95a9-524c4b5a9abd	c08cc10c-44c1-4fa4-897a-636f5dfb058f	bd4643a6-9742-4a25-8029-a967cc2a84c7	iPSCORE_13_3	13	PPC	2	25	iPSCORE_13_3_iPSC_C2	PPC072	TRUE	178447856	163505000	131033260	33981540	11.9265	82.4732	0.9838	0.0179564	-0.090921	-0.257537	-0.0538963	-0.7171	-1.49397	-0.407049	-0.621983	0.058374	0.250688	-0.687658	-0.250897	0.247515	-0.158626	0.679506	0.355959	-0.367666	0.407679	0.719758	0.560864	0.00970573	-0.000175711	-3.08359e-05	3.58941e-05	9.83178e-06	1.85199e-05	2.37423e-05	-1.24258e-05	3.76425e-06	-7.18094e-06
d68c6980-b037-410a-ac92-38bef3e03071	56e6a7e5-7b14-4cd0-bc38-030fb2a49008	bfd08f92-7030-4c34-849d-0187c8e88c74	iPSCORE_83_1	83	PPC	6	33	iPSCORE_83_1_iPSC_C6	PPC094	TRUE	146425026	128973712	110625660	29128100	10.9699	84.5965	0.9923	-0.0178918	0.122647	0.0310473	-0.295143	-1.18449	0.792427	-1.39874	0.725822	-1.39575	0.331337	0.453481	0.948679	-0.759294	0.025317	0.372259	0.0384471	0.00877259	-0.879123	0.129072	0.0442224	0.269226	6.02092e-05	-0.00042245	0.000284717	0.000142004	0.000146217	0.000234943	-3.24751e-05	9.79341e-06	-1.32134e-05
c4d79976-3673-48cf-af50-dad1dfe548ec	ee146263-82f5-4ed7-bb49-4300837acc85	c3bb6245-5d1b-4dbc-8b16-b0ca47472e91	iPSCORE_115_1	115	PPC	1	24	iPSCORE_115_1_iPSC_C1	PPC028	TRUE	125001252	113058184	93998084	24866664	11.273	84.3103	0.9804	0.148513	0.472145	0.532902	1.24626	1.34502	0.837982	2.04026	0.357622	0.389102	-0.696793	0.447377	1.71433	0.749552	0.823294	-0.140042	1.04347	2.0085	1.83147	2.12811	-0.871911	0.409095	0.000392525	-0.000615498	0.000389264	0.000207804	0.00019976	0.000331157	-3.02973e-05	9.11243e-06	-8.73187e-06
75998a96-f957-4d4c-8dc0-ba85adcf85b8	b4a6c803-0909-422c-b3a7-be53acf6d93c	c3c65323-ace2-4f32-8595-7434edac5d28	iPSCORE_33_2	33	PPC	4	19	iPSCORE_33_2_iPSC_C4	PPC137	TRUE	116301094	107969324	90797556	22125224	12.0025	83.2937	0.9927	-0.0460941	0.173237	-0.408051	-0.440504	0.454917	1.00599	1.24226	0.404063	-0.0171284	-0.059418	-1.01734	-2.14361	-0.833385	0.391833	-0.787885	-0.346401	-0.935057	0.317785	-0.396337	-0.116698	0.19328	-4.27361e-05	-0.000310735	0.000216419	0.000104014	0.00011114	0.00017577	-2.88425e-05	8.43858e-06	-1.27002e-05
eff1fb7a-8a73-4be4-b78b-97b7ec2e78a8	4fb56c9d-a815-462e-ba66-bae060c53a65	c72fc475-80f0-4fe3-b306-acebd17f3bdb	iPSCORE_67_1	67	PPC	5	26	iPSCORE_67_1_iPSC_C5	PPC037	TRUE	151509182	134940756	111696538	30123578	11.8892	82.5283	0.985	-0.0408396	0.298665	-0.211854	-0.824042	0.256327	-1.92052	1.3555	-0.168234	-2.2183	0.220162	0.330614	1.70008	-0.755186	-1.85841	0.323345	-0.453798	-0.317691	-1.16259	1.19056	-0.121162	-0.215808	0.000154368	0.000356447	-0.000257044	-0.000118973	-0.000132045	-0.000205445	3.89837e-05	-1.14226e-05	1.82007e-05
bec7835e-c74c-4fe5-8285-ade751acf270	0af7e581-1fcc-4bb0-ac8a-27b783374489	c99ef20e-a237-47af-95bc-15550378bbd5	iPSCORE_111_1	111	PPC	7	24	iPSCORE_111_1_iPSC_C7	PPC040	TRUE	144693110	131158978	109847870	31648260	11.2127	83.7737	0.9914	0.120354	0.0478791	-0.155342	-0.362555	-0.114257	-1.29494	-0.38388	-0.204955	0.640386	-0.0840762	-0.815522	0.868373	-0.175464	-1.08381	0.660003	-2.53856	0.358077	-0.952621	0.261267	0.358752	-0.00105535	-3.66864e-05	-1.80154e-06	4.49409e-06	6.00926e-07	2.35093e-06	2.48715e-06	-2.14438e-06	8.06609e-07	-1.3447e-06
d157c1e9-ec4e-4c71-b11c-5a4ec94297f1	4eb10fcd-1c59-44cd-879f-7a072de4b38a	c9ef3edb-1bb1-4233-a6be-4efd897ac110	iPSCORE_23_2	23	PPC	11	21	iPSCORE_23_2_iPSC_C11	PPC012	TRUE	165757608	152479328	118008208	32625550	13.6242	81.2027	0.9912	0.166895	-0.157719	-0.0339409	-0.29119	0.744994	-0.409007	0.126058	-0.30898	-0.154492	0.752077	0.0187588	-1.10299	-0.389578	-0.298864	1.34641	1.54599	-0.368418	-0.164705	-0.263869	0.135183	0.343549	0.000518689	-0.000501113	0.000301287	0.000170402	0.000154665	0.000263121	-1.32115e-05	4.88053e-06	-3.15562e-07
33adb0c3-2a21-4273-b82d-452893dc4c6d	62e55d9a-4bf7-4ab1-bfc1-32b711e68dd4	cd6dc660-550f-4a19-b9f7-f1bc9c893ca8	iPSCORE_70_1	70	PPC	6	22	iPSCORE_70_1_iPSC_C6	PPC087	TRUE	137123014	122521866	99993146	29604870	12.7337	82.6641	0.9852	0.125882	-0.257562	0.371664	-0.530721	0.188597	0.0701567	-0.160963	-0.91817	0.0477158	-0.415583	-1.01126	0.278369	0.757264	-0.87772	-0.475248	-0.801761	0.149619	1.34776	0.471621	0.617186	0.171545	-1.01899e-05	-0.000273715	0.000188925	9.20497e-05	9.70916e-05	0.000154265	-2.36873e-05	7.42691e-06	-1.0283e-05
fbbf35d8-39e9-49b4-ae1f-8c2a7b389d0b	d5034b1e-43c1-486a-8d18-18b15f635e70	ce67e934-e752-4d69-b212-007c655a7590	iPSCORE_117_1	117	PPC	3	19	iPSCORE_117_1_iPSC_C3	PPC106	TRUE	113384012	100291122	79993324	22195300	14.5231	80.6113	0.9896	0.147337	-0.0336906	0.0161572	0.508143	1.05887	0.318944	0.145666	1.77148	-2.20425	0.6554	-0.269211	1.85091	-2.87091	-0.678027	0.305941	-0.825246	0.837164	0.706974	-0.968946	-0.497278	-0.425113	-0.000435167	0.000638374	-0.000402464	-0.000216248	-0.000206678	-0.000343247	2.95116e-05	-9.82467e-06	8.16843e-06
70e3b2b5-4849-44d3-a5b4-5337b63b7005	80c1f61e-74d3-4056-8796-ff288887a9af	d15cdce3-1f22-4224-8ae3-0ff1b878e111	iPSCORE_18_2	18	PPC	5	21	iPSCORE_18_2_iPSC_C5	PPC060	FALSE	149401038	134349058	116312752	27451264	11.4489	83.3721	0.9925	-0.00298406	0.157747	-0.353488	-0.0748634	-1.53527	-1.10541	-1.15072	1.25229	0.558381	0.412191	-0.431867	0.5786	0.6908	0.626189	0.534944	-0.680399	-0.114387	0.0145074	0.182148	0.0699813	-0.0578286	-0.000164483	7.76425e-05	-3.97491e-05	-2.67243e-05	-2.03809e-05	-3.77815e-05	-2.68857e-06	5.71279e-07	-2.84526e-06
33b44b6a-0ca3-4203-86dd-c61c0360e8cf	8ae6e66c-b3a2-436a-8a28-94356cd373fd	d4073658-c7fe-4f53-9e80-b95121a65475	iPSCORE_53_1	53	PPC	5	20	iPSCORE_53_1_iPSC_C5	PPC031	TRUE	149770396	139245890	107863460	33201052	16.1645	80.2058	0.9921	0.168486	-0.207488	0.231886	-0.91015	0.51842	0.898922	-0.571731	-1.15452	0.363206	-0.764099	2.98281	-0.542128	-1.64419	-0.427525	1.03643	1.28189	0.517899	1.00429	-0.367291	-0.121727	0.125618	-0.000126848	-0.000210217	0.000154376	6.99287e-05	7.92889e-05	0.000122308	-2.50609e-05	7.16913e-06	-1.19535e-05
132a05a7-b4f8-43a7-996a-a92c0f3088a6	522a5b8a-98e5-49e0-8dd5-09793ebcbeac	dc7b36c7-6492-4585-a072-10894fac10a0	iPSCORE_106_1	106	PPC	2	19	iPSCORE_106_1_iPSC_C2	PPC033	TRUE	142011870	132677790	107294356	26607620	11.9558	82.5655	0.9929	0.110288	0.277776	-0.125106	0.343957	-2.03874	0.248592	0.643626	-0.00294842	0.398267	-1.96831	0.0634553	-1.21457	0.911051	0.41783	1.30797	0.0673234	-0.276768	-0.00960651	-0.702541	0.845833	-0.331043	-0.00015452	0.000511902	-0.000337687	-0.000172037	-0.000173313	-0.000281354	3.49479e-05	-1.01176e-05	1.31613e-05
6a85b2e4-e5bc-448b-9602-bda2c883d24e	ddffb897-2497-482f-bc75-7ad72150408f	e126c62a-cd3d-4ce3-b632-da7fb7bd9e4a	iPSCORE_96_1	96	PPC	5	19	iPSCORE_96_1_iPSC_C5	PPC032	TRUE	150599302	138014892	113823918	32986046	13.5049	81.1582	0.9929	0.151795	-0.138291	-0.420409	0.0411628	0.0155195	0.19844	0.876203	0.312611	-0.665512	-0.219657	0.284516	-1.02474	-0.0799536	-0.276447	1.2068	0.195768	0.0324415	-0.270601	0.669513	0.32479	0.504204	0.000770889	-0.000734668	0.000440947	0.00024992	0.000226371	0.000385458	-1.87487e-05	7.06864e-06	-1.1038e-07
6c52b495-22cd-4726-be8b-11ef5018b45d	df4c7d2c-1e36-4dd7-a2b1-fe61a5ec26f6	e3c5435b-935b-45a3-847a-fd754cbc7b90	iPSCORE_110_1	110	PPC	6	22	iPSCORE_110_1_iPSC_C6	PPC107	TRUE	105845352	98862384	84542318	20233620	11.2983	83.7517	0.9876	-0.108809	-0.0589423	-0.113409	0.187447	-0.287388	1.16172	-0.987048	-0.420369	0.859633	-0.213744	0.064618	1.41125	-0.664212	-0.310809	-0.0630603	0.745534	0.379499	-0.937213	-0.0636491	-0.751152	0.0188636	-0.00019352	-4.61322e-05	4.68694e-05	1.4324e-05	2.40224e-05	3.22299e-05	-1.50362e-05	3.67352e-06	-8.275e-06
1a9fb27b-fc1c-493f-af07-e1086b287a16	f7790cb8-4191-4342-8fe0-4cafdeb5e28e	e6c010c7-dffa-40ba-86ca-355507b47e86	iPSCORE_4_5	4	PPC	4	24	iPSCORE_4_5_iPSC_C4	PPC071	TRUE	157603872	142577062	113188744	31083446	12.3065	82.5898	0.9842	0.118856	-0.278639	0.0119323	0.368999	0.627085	-1.2287	0.196867	-0.831372	-1.14899	-0.363778	0.681884	0.45973	1.04374	-0.0606882	0.34081	-0.161082	-0.408094	-0.942174	0.284575	0.0492129	-0.638332	-0.00067436	0.000955706	-0.000600077	-0.000323501	-0.000308071	-0.00051264	4.30725e-05	-1.3908e-05	1.14002e-05
76ad85b8-d6fb-4c29-854e-19b6247ac858	80c4bb8f-07d1-4d12-92a5-07d09f5cdb29	e932e556-59a6-4f70-9b4c-ef5f69dac3ce	iPSCORE_2_3	2	PPC	5	27	iPSCORE_2_3_iPSC_C5	PPC057	FALSE	145766366	127930200	107485636	27948510	10.0686	84.9421	0.9871	0.0877247	0.135875	0.271742	0.407451	-0.934877	0.535258	-1.8833	0.483109	0.236069	0.696697	-0.623571	1.3627	-0.32864	0.62631	0.187662	-0.386588	-0.294393	-0.455212	-0.0389362	-0.194388	-0.0798581	6.0523e-05	0.000132165	-9.56854e-05	-4.41631e-05	-4.91704e-05	-7.63725e-05	1.46058e-05	-4.37015e-06	6.86946e-06
ac7aa933-14ab-4594-b4e6-4b7ad8826c48	ac69bd1c-2131-4391-a2ee-b6c19b219c07	eb1309e6-5567-437b-82d7-549c1c8d5493	iPSCORE_8_2	8	PPC	6	29	iPSCORE_8_2_iPSC_C6	PPC034	TRUE	151548690	138831332	106929746	31776966	14.8969	81.0255	0.9894	0.0964858	0.320348	0.71712	-0.352075	-0.32905	0.273685	1.52398	0.179286	-0.411968	-0.25597	0.951165	-0.400024	0.727663	0.294151	1.09519	-0.267213	0.544354	0.466486	-0.327797	0.380587	-0.942929	-0.000699216	0.00143715	-0.000927849	-0.000484985	-0.000476366	-0.000781715	8.2646e-05	-2.55154e-05	2.79415e-05
002e2dae-6d73-4e18-8618-11faae8f66f0	59b0ea32-8c09-4434-8c2d-59c431142089	ecc872f3-1dab-4076-a08b-f186d17805b7	iPSCORE_22_2	22	PPC	5	23	iPSCORE_22_2_iPSC_C5	PPC047	TRUE	149016874	131893610	111404206	32788514	14.7826	81.5755	0.9897	-0.150851	-0.344725	0.850569	0.167524	-0.344177	-0.737734	1.39696	0.274824	0.811771	-0.260636	-0.962821	-0.321753	-0.0650361	-0.95498	0.403849	-0.310346	0.0196117	-0.0501619	0.556784	-0.211865	-0.584154	-0.00044722	0.000889458	-0.000573396	-0.000300412	-0.00029443	-0.000483544	5.02278e-05	-1.58265e-05	1.682e-05
2e68c396-4602-41c7-9e95-b80d75d04a2c	31ab381d-b6fd-4d99-b20b-1e9535e41d45	ed175850-c13a-4b33-947d-bd6e911000db	iPSCORE_78_1	78	PPC	6	19	iPSCORE_78_1_iPSC_C6	PPC022	TRUE	154588892	138271562	117066734	30173644	11.8452	83.3091	0.9929	-0.10047	0.233949	-0.0526663	-0.967836	-0.956565	-0.119914	1.37423	0.0483505	0.434039	1.39655	0.27943	-1.17364	-1.31274	0.552267	-0.561632	-0.214755	0.118406	-0.347264	-1.12356	-0.559239	-0.0309885	-6.82064e-05	4.35811e-05	-2.47208e-05	-1.51543e-05	-1.2743e-05	-2.23764e-05	-2.83848e-07	-3.86477e-07	-7.36226e-07
f56be7a5-4cce-4b3a-9ce3-a05a7190dbb9	6b7ea56e-6dd1-454e-b949-83b3e955171b	efe5abc5-9197-495b-853c-2844a14e4149	iPSCORE_93_1	93	PPC	1	19	iPSCORE_93_1_iPSC_C1	PPC161	TRUE	177136798	162721448	139013722	35842570	11.1043	84.6033	0.99	0.00986733	0.516376	0.159167	0.646099	2.48434	0.190592	-0.333348	-1.98744	1.68214	-0.820032	0.3884	-0.234261	0.00518676	0.51617	0.462003	-1.14654	-0.11389	0.164745	1.17622	-0.108091	-0.0191736	0.000332973	5.91588e-05	-6.78145e-05	-1.84646e-05	-3.48904e-05	-4.48764e-05	2.38296e-05	-6.60728e-06	1.35824e-05
6c5e3260-2dda-46e9-836e-9b3bf340719b	c5b18bcb-bbb9-43ee-989a-717c14371257	f0173728-58cb-4d7d-b28d-02355b49b9ed	iPSCORE_13_1	13	PPC	5	24	iPSCORE_13_1_iPSC_C5	PPC010	FALSE	169784422	154420204	133255688	34237846	11.9418	81.8793	0.9803	-0.0730602	0.125019	-0.240685	0.507798	-0.764733	-1.44095	1.5886	0.339547	-0.710915	1.54179	0.389078	-0.173967	-0.844505	-0.881146	-1.54173	1.65368	-0.930219	0.741331	0.986708	-0.298311	0.23899	0.000248793	-0.000357661	0.000224658	0.000120931	0.000115308	0.000191822	-1.63865e-05	5.09981e-06	-4.37418e-06
77ed3352-157c-4998-ab52-37f26411c09d	b562db25-cd6f-448c-9ea1-b540b0dfb3e1	f549b5fa-a6c0-49fb-8a07-dda4f72ff076	iPSCORE_2_9	2	PPC	5	24	iPSCORE_2_9_iPSC_C5	PPC059	FALSE	116544808	104545306	86382054	22900610	10.1491	86.3825	0.9907	0.0239073	-0.121035	0.646541	0.0703421	0.128352	0.456189	-0.80857	-0.621893	-0.085262	0.288979	-1.4378	0.00635525	2.02187	-0.453146	-1.25111	0.892559	-0.972632	-0.485413	0.0765445	-0.122182	0.186033	-1.31773e-05	-0.000296356	0.000204146	9.93152e-05	0.000104832	0.000166669	-2.59512e-05	7.623e-06	-1.11646e-05
139281f0-7e77-4e1b-9e28-9bcaef2944ba	c0fde6a4-7316-4519-b48d-08e76684562f	f772212a-cd98-40f9-bdcd-e75740c1f6be	iPSCORE_2_1	2	PPC	2	43	iPSCORE_2_1_iPSC_C2	PPC019	TRUE	154219840	140904102	115182680	33094320	11.9414	84.018	0.9817	0.0787622	-0.260969	-0.081689	-0.535571	0.529351	1.20972	-0.252059	2.65915	0.348155	-0.508368	1.6746	0.0477431	1.51313	0.705689	0.0825638	0.529349	-1.53308	-0.613355	-0.135932	-0.493965	0.0649919	0.000140175	-9.08001e-05	5.04413e-05	3.08517e-05	2.58315e-05	4.57812e-05	9.78069e-08	-1.11783e-07	1.55739e-06
8bd50c0f-957e-4343-84a7-d2826694f142	a669ce2f-aed5-4218-9199-1dff58b72591	f7e918d9-f19c-4a3d-b3f7-b53b072f88bb	iPSCORE_85_1	85	PPC	6	19	iPSCORE_85_1_iPSC_C6	PPC158	TRUE	159872758	146440204	128410066	33220438	10.8224	83.6459	0.9866	-0.201553	0.150145	-0.194016	1.28678	-0.123772	-0.492075	-0.695961	-0.0782079	-1.83926	0.392714	1.56933	-0.859482	0.914204	0.203716	-0.817883	-1.09281	-0.957309	-0.810581	0.213991	-0.119859	0.103022	0.000250575	-0.000142148	7.6902e-05	4.87127e-05	3.94441e-05	7.09393e-05	2.06539e-06	-2.74092e-07	3.47205e-06
cfef095f-4787-4566-aefa-6c008e03dfe3	1b0e840b-9cf2-4759-a9db-b2e9215c525e	f8d3cea0-5f3f-4298-b4a9-145571ba840e	iPSCORE_10_2	10	PPC	2	21	iPSCORE_10_2_iPSC_C2	PPC095	FALSE	151959040	139185658	121760334	33371512	11.9233	83.4023	0.9889	-0.338573	-0.121594	0.210832	1.24629	-0.777251	-0.232091	-1.22881	0.510221	-0.0120299	0.534229	1.22172	-0.0100908	1.10781	-1.01861	0.154497	0.105793	0.806935	0.444189	0.0193742	0.200117	0.422935	0.000518828	-0.000627311	0.000387831	0.000212767	0.000199119	0.000333956	-2.39098e-05	8.10618e-06	-4.87855e-06
bf8f8359-32cd-49ca-abd2-975d262dc91b	8777ffb1-3164-497e-b105-2895c1bd05cc	fabb1fba-dea1-44a5-a9c2-e40b46011c7a	iPSCORE_3_6	3	PPC	6	20	iPSCORE_3_6_iPSC_C6	PPC114	TRUE	156118220	140707946	113846722	29727256	11.0296	83.3771	0.9876	0.0755063	0.0670271	-0.0226522	0.702815	-1.23424	1.54419	0.420605	0.382188	-0.162486	0.184901	-1.49422	1.06944	-0.144311	1.06059	-0.391755	-0.315906	-0.383742	0.477254	0.1114	0.758341	0.479888	0.000435193	-0.000725108	0.000462113	0.000245458	0.000237338	0.000392051	-3.68187e-05	1.21651e-05	-1.13185e-05
4b92a54f-6ea8-4da2-b076-5062f7305693	499531da-aae2-47f4-9a07-fac1baf6324c	fc1dff0a-6a95-42fe-9dc4-362e27330bf9	iPSCORE_19_1	19	PPC	4	20	iPSCORE_19_1_iPSC_C4	PPC115	TRUE	150586594	136714462	110932786	26120258	11.2129	83.6897	0.9845	-0.190287	-0.0303603	-0.33435	0.00915497	-0.094699	0.309514	-0.488157	0.418698	-0.430168	0.930336	-0.171942	0.84685	-0.994532	-0.870638	0.540091	1.72404	-0.183826	0.169242	-0.234133	0.601047	0.0776156	0.000161575	-0.000109548	6.23482e-05	3.77028e-05	3.20583e-05	5.61494e-05	-3.09892e-08	6.61552e-07	1.55529e-06
6105f956-51a9-4aa7-82fc-6e4150b3c743	34c79720-7710-4f86-b1fc-ef6565ab8459	fdfddc05-516f-4408-83a3-731309a5bbb9	iPSCORE_113_1	113	PPC	4	20	iPSCORE_113_1_iPSC_C4	PPC043	TRUE	185402674	171829802	147347242	40898580	12.2952	83.2492	0.9839	-0.134671	0.00507556	0.167813	-0.424578	-0.152322	0.0362416	0.22627	-0.690727	2.11897	1.92712	-0.152909	0.974419	-0.094723	0.287651	0.0839935	0.149387	0.737379	-1.26163	-0.603852	0.0648935	-0.280376	-0.000351698	0.000414867	-0.000255646	-0.000140664	-0.00013123	-0.000220453	1.53736e-05	-5.11824e-06	2.92118e-06
[truncated: 28 more columns]

## Sheet: ATAC
## For the sample metadata (Sheets 2-4), columns A-K are consistent in all three sheets. RNA/ATAC/ChIP_UUID: the UUID corresponding to the molecular sample, WGS_UUID: the UUID for the whole genome sequence corresponding to the subject, Subject_UUID: the UUID corresponding to the subject, iPSCORE_ID: which correspond the individuals’ family-level ID defined in the pedigree from Panopolous et al.13…
ATAC_UUID	WGS_UUID	Subject_UUID	iPSCORE_ID	Family_ID	Tissue	Clone	Passage	iPSC_Line_ID	UDID	Unrelated_Set	Reference	Total_Reads	Mapped_Reads	Properly_Paired_Reads	Mitochondrial_Reads	NRF	PBC1	PBC2	FRIP	TSS_Enrichment	Pi_Hat	peer1	peer2	peer3	peer4	peer5	peer6	peer7	peer8	peer9	peer10	peer11	peer12	peer13	peer14	peer15	peer16	peer17	peer18	peer19	peer20	peer21	peer22	peer23	peer24	peer25	peer26	peer27	peer28
0c083b00-d950-4cae-a991-a4e5f1969453	e95da9ab-054c-4ee9-aa0a-27f63f19c214	000a5dcf-764a-4f69-ab1c-5950cec4bbbe	iPSCORE_54_1	54	iPSC	3	27	iPSCORE_54_1_iPSC_C3	NA	TRUE	FALSE	60413286	60127979	59503624	24678409	0.999797	0.999925	16070.7	34.2	21.6978	0.9893	0.102172	-0.07882	-0.327851	-1.23775	-0.93637	1.33619	1.20234	-0.500785	0.537617	-1.09194	0.104604	-0.483323	0.37414	-0.603172	-0.654083	-0.216314	0.847328	-0.2737	-0.790334	-0.786183	-0.368166	0.843664	0.104402	-0.236686	-0.536548	-0.171173	-0.0738658	-0.00046975
e13b2983-1dd9-476c-9b2f-07be4031c34a	32ee31cb-156d-4a95-a708-6271f7e2cbab	032f42b3-42da-4a6a-9b01-cdf540e1866c	iPSCORE_43_1	43	iPSC	5	20	iPSCORE_43_1_iPSC_C5	NA	TRUE	FALSE	90240726	89989033	89166006	40770653	0.999644	0.999901	13112.5	25.3	14.2003	0.9924	-0.114375	-0.0651232	-0.384769	-0.0357178	-1.13603	-1.60928	-0.791136	-1.91581	0.0193831	0.938331	-0.112947	-0.218252	-0.0377216	-0.116379	0.486839	-0.0935492	-0.149796	-0.174412	0.723391	0.339074	0.175208	-0.283733	-0.18831	0.27087	0.188229	0.432579	0.457102	0.00920111
8251073c-8ee5-4220-b935-a67e8079c0c6	78d8c099-465b-412d-bf88-e7ae54366e34	03346cae-a4f3-4481-92ff-d76db0c82468	iPSCORE_116_1	116	iPSC	2	22	iPSCORE_116_1_iPSC_C2	NA	TRUE	FALSE	73805346	73558836	72907396	32704557	0.99973	0.999917	15211.7	35.8	25.9564	0.9864	-0.103999	0.220189	0.24389	0.642008	0.219134	0.327525	-0.630574	1.61316	0.192519	0.393005	0.278543	-0.219778	1.27609	0.483549	1.24731	-0.744141	1.68443	0.431756	0.397786	-0.371744	-0.336194	-0.406462	0.581912	0.122012	-0.228746	-0.105912	-0.273152	0.00888027
fc45a7eb-6bd4-4b9d-aee5-83e2e5c09dd1	e9d36266-b3e8-4034-a2ff-0ff940ae98dc	0bf3da28-3985-4c34-8197-5816fd73b588	iPSCORE_31_1	31	iPSC	5	27	iPSCORE_31_1_iPSC_C5	NA	FALSE	TRUE	77135114	76793398	76083210	27193069	0.999809	0.999917	15567.9	26.5	18.5073	0.9957	0.137701	-0.190742	0.134803	0.440302	-0.677649	0.710412	0.0925195	0.228021	-0.678675	-0.63201	0.840242	-0.93632	-0.297056	-1.02786	2.29026	-0.356964	-0.445443	0.614976	-0.167679	-0.491242	-0.0815476	-0.370915	0.239339	0.427829	-0.0621843	-0.0599225	0.0202438	-0.00601292
dafa81ec-f73b-4879-81b7-e8449b306d28	f9a0a04a-fe0d-4750-a60c-8653d4a048c4	10479353-d46d-478d-86f0-c6be025de81b	iPSCORE_3_1	3	iPSC	2	24	iPSCORE_3_1_iPSC_C2	NA	TRUE	FALSE	86326454	85976871	84927226	34416667	0.999751	0.999896	12681.6	23.7	20.642	0.9914	0.116428	-0.0721773	0.893305	-0.556588	0.253034	-0.719991	0.282405	0.363724	2.35392	-0.575206	-0.574722	-0.581338	-0.0150472	1.13438	-0.856448	-0.359019	-0.0706654	0.26405	0.538229	-0.921825	-0.446422	0.568759	-0.259428	-0.47202	-0.209227	0.0163455	-0.184305	-0.00281876
38a59ebd-d6af-4eb3-95de-f73d451dd921	13a6fc37-f9f3-4b1b-8e6d-340754b84dd0	10571d4e-c0e9-474b-80b6-75c59ebd1942	iPSCORE_87_1	87	iPSC	6	19	iPSCORE_87_1_iPSC_C6	NA	TRUE	FALSE	46951494	46800757	46133188	14350464	0.999857	0.999928	18064	24.7	20.5531	0.9971	-0.0213358	0.341152	-0.0318418	-0.96331	-0.156317	1.02687	0.283906	-1.40689	0.441238	0.70668	-0.147703	-0.871052	0.457349	0.317204	-0.332316	-0.0661806	-0.352146	-0.474633	0.515458	-0.640998	0.766376	-0.611272	0.044369	0.233685	-0.016052	0.339823	0.407428	-0.00580756
2fea0513-186c-4cb4-8ad5-6fbc980be86c	f4b0146d-7508-457f-a754-bb4042583c4b	10f10a94-511f-4538-9c0c-cbe5fdb14b6c	iPSCORE_73_1	73	iPSC	5	20	iPSCORE_73_1_iPSC_C5	NA	TRUE	FALSE	138508616	138061381	136926840	74580431	0.999613	0.999912	14690.2	23.9	16.2054	0.9926	-0.132469	0.00369759	0.284502	1.1028	0.376593	-1.14083	0.817977	-1.35843	0.494963	-0.0213555	-0.598553	-0.861015	-0.333551	0.686745	0.257848	0.310865	-0.457394	0.147307	-0.362926	0.0182193	-0.462967	0.274211	-0.222535	-0.0428629	0.145028	-0.157168	-0.361339	-0.00153034
67163cd7-8098-4d70-b093-c48ba49687c1	985362a3-e536-4368-8996-2bc2db0d8fd5	11c5e9cc-f702-4c47-91fd-201346ab5a3c	iPSCORE_102_1	102	iPSC	1	19	iPSCORE_102_1_iPSC_C1	NA	TRUE	FALSE	85481070	85141298	84541222	40956778	0.999767	0.999921	15734.5	38.3	32.6734	0.9869	-0.0705775	-0.00941066	0.399851	0.406398	-0.624926	0.421704	-0.215495	-0.802715	0.181685	-0.817512	0.344975	-0.896953	0.73208	0.0874605	0.274864	1.32792	-0.910785	-1.1374	-0.143067	-1.34929	-0.182561	0.831043	-0.189409	-0.23312	0.156636	-0.401511	-0.461489	-0.00135143
7187e828-9045-4a75-b262-7826515b6298	47219abc-812f-4675-9486-65e4d664658e	1593705e-30b4-4a9b-82a3-d5022a6dd6c1	iPSCORE_3_3	3	iPSC	2	23	iPSCORE_3_3_iPSC_C2	NA	TRUE	TRUE	72545324	72317961	71634410	37673915	0.999758	0.999921	15850.6	34.5	17.8612	0.9886	-0.0590436	-0.182377	-0.119457	-1.28837	-1.30824	-0.934775	-1.14741	-0.375144	0.324544	0.279902	-0.412049	-0.69616	0.0597082	0.461265	0.561333	0.205939	-0.0578456	-0.622707	-0.198764	-0.0609085	-0.537956	-0.512069	-0.258813	0.307353	-0.350955	0.23804	-0.663098	-0.010473
9bc6afc3-e92f-4e2e-b2ab-a9bb197ebf93	b0f5085e-34ab-478e-a4b8-1be9105884fa	168437ba-e29e-4439-a508-23d44075022e	iPSCORE_84_1	84	iPSC	1	22	iPSCORE_84_1_iPSC_C1	NA	TRUE	FALSE	57325216	56865094	56427654	18823675	0.999792	0.99993	18338.2	22.5	25.7681	0.9826	0.00258279	0.0945257	0.586044	1.28573	-1.01314	-1.4819	-1.78133	1.31315	1.64579	-1.22365	-0.773326	0.712451	0.614406	1.10522	-0.773546	0.306259	0.23682	-0.158868	-0.258787	-0.487889	-0.324944	0.212436	-0.202755	0.384236	0.511611	0.173991	0.340367	0.00458524
62b72f79-22bf-4ce1-bd3c-8fd7f8f2be75	0ec2e578-5a25-45ab-87de-5927ebe0f8af	1a8bce86-bd08-4d39-9e63-9448e6326f29	iPSCORE_22_1	22	iPSC	1	22	iPSCORE_22_1_iPSC_C1	NA	TRUE	TRUE	65119498	64803975	63971836	25907534	0.999801	0.999921	16479.9	26.6	18.4947	0.9887	-0.0292453	0.427763	0.627892	0.830653	1.02489	0.624556	0.308143	-0.344436	-0.142136	0.0491932	-0.509006	-0.0640127	0.712795	-0.404852	0.195674	0.632027	0.490638	-0.276042	-0.507772	0.376543	-0.35818	0.135316	-0.788542	-0.2674	0.050723	-0.407887	0.360934	0.00497152
86ec3dd6-7cfa-493c-8ad0-f15976c1d25e	40778eba-35ba-4377-b3a1-626b9a8f7a01	1c858ef3-c305-4c6e-a3ac-594e9b9b98b2	iPSCORE_17_2	17	iPSC	2	40	iPSCORE_17_2_iPSC_C2	NA	FALSE	FALSE	108847406	108471669	106473014	18969381	0.999809	0.999903	13452	18.1	9.93306	0.9865	-0.0348897	-0.102922	-0.923873	-0.43025	2.3181	1.15753	-2.23062	0.29569	-0.666777	0.954429	1.74725	1.05602	0.191967	1.24517	1.26026	0.169971	2.25438	0.779244	0.610693	-0.547098	0.0269559	0.0133624	-1.2823	0.418484	0.590466	-0.324596	0.221723	-4.77371e-06
d6fda4ee-2dde-47de-9472-442009e8e8ec	ee74dfab-5fc6-406c-9171-3556551519e3	1dd9eacc-e3d3-4d60-9dcb-60a17808cde9	iPSCORE_25_2	25	iPSC	9	20	iPSCORE_25_2_iPSC_C9	NA	FALSE	TRUE	91421368	91076911	90324572	38691134	0.999745	0.999913	14967.8	25.7	21.003	0.9897	0.0756985	-0.413153	-0.727882	-0.251891	-2.38741	-0.271248	-0.161929	-0.543934	-0.693501	-0.0632804	-0.656393	-0.696345	0.533112	-0.10302	1.15704	-1.16106	0.736134	0.877733	-0.57576	0.0893105	-0.189273	0.38419	-0.157267	0.207315	0.717577	0.391564	0.045611	-0.00752569
03d4046a-bbf9-4c2b-9dbe-8e8a768af016	f3284741-0362-4f47-8ee8-191acf41d7ac	201da1fb-3779-4344-af69-6e3bf1c58261	iPSCORE_11_4	11	iPSC	4	19	iPSCORE_11_4_iPSC_C4	NA	TRUE	FALSE	54154080	53815536	53407116	28336950	0.999833	0.999932	18839.8	37.4	28.1285	0.9943	0.133384	-0.182868	0.755816	0.123403	-0.769138	-0.933578	-0.402447	0.127032	-0.0275902	0.215864	-0.835234	-0.583416	-0.465039	-0.651865	1.08279	0.0907892	0.0502798	-0.850069	-0.0607773	0.4699	0.931207	-0.10465	-0.324419	-0.186687	-0.338359	0.0678316	0.112155	-0.00542964
d88ee288-3daa-4925-8174-34e4c2967d60	f21273d8-273d-44f3-88a7-a2db6893f10e	214ad59b-7245-4ca7-bf42-84cc2e09bbbe	iPSCORE_4_1	4	iPSC	12	27	iPSCORE_4_1_iPSC_C12	NA	FALSE	FALSE	38081702	37934940	37639130	12830119	0.999837	0.999918	18277.7	15	10.7452	1	0.191174	-0.25558	0.122085	0.662882	0.617859	0.732072	-0.231296	-1.75793	0.432264	-0.708389	2.05354	1.1952	-0.269698	-1.01124	-0.841254	-0.856011	0.988777	0.116125	1.94662	0.610962	-0.0732523	0.404332	-1.02543	0.674624	-0.168692	1.13408	-1.66577	-0.0099415
3bfe355b-a517-4916-aee1-c86c725a4f26	f21273d8-273d-44f3-88a7-a2db6893f10e	214ad59b-7245-4ca7-bf42-84cc2e09bbbe	iPSCORE_4_1	4	iPSC	12	19	iPSCORE_4_1_iPSC_C12	NA	FALSE	FALSE	41795004	41604145	41192250	17981429	0.999882	0.999938	22362	26.1	23.5003	0.9868	0.255697	0.222951	0.728636	-0.582674	0.086151	0.524799	0.783257	0.725285	0.72423	-0.222745	-0.743269	0.422016	-0.518333	0.00995838	-1.11159	1.0899	0.00624052	0.35303	-0.617619	0.566873	-1.22832	1.05191	0.121373	-0.467781	-0.54198	0.398657	-0.492211	-0.00504252
bdd69163-8ab2-4e40-b448-bf9b0d00c206	3d135361-2fe1-4bbf-b410-4c8e40013343	21681dd8-da3c-47c9-904c-3b8a91b2c3eb	iPSCORE_3_2	3	iPSC	11	30	iPSCORE_3_2_iPSC_C11	NA	TRUE	FALSE	46504096	46266741	45637836	22159108	0.999845	0.999934	20607.6	40.2	47.1614	0.9934	-0.087188	-0.241336	0.572829	-0.329427	-0.509141	-0.613397	-0.137597	-0.396801	0.735258	-0.886215	1.47842	-0.0440304	0.493992	1.32833	-0.324968	-0.480685	-1.1173	0.81304	0.34766	0.596505	-0.217191	0.866906	-0.198281	0.532842	-0.718824	0.599084	-0.18368	-0.0084486
bff9b0be-e5a1-491b-a538-c31110409c62	2cd75846-7673-4868-b5fc-590879d0d3de	21f44f41-69ee-427c-933b-a0afdc16a0bf	iPSCORE_9_2	9	iPSC	1	21	iPSCORE_9_2_iPSC_C1	NA	FALSE	FALSE	81141844	80209496	79844420	10000320	0.999885	0.999931	17168.6	24.2	9.23079	0.9877	0.378305	0.00171665	-0.976845	1.58061	-0.597052	-1.38222	1.80501	0.656519	-0.853544	0.0377615	0.0338704	0.105517	0.759923	-0.613171	-0.312464	0.72514	0.184712	-0.0368385	-0.680969	-0.598225	-0.14501	-0.263107	0.0582671	0.326761	0.0653849	0.137442	-0.0547315	-0.0113506
6a8b9853-8fff-415b-a1de-4fd2382ff31e	dcb92030-8ed3-4671-bf4a-88f83154e355	24a05048-39b7-4e5a-b4cc-2543d4186748	iPSCORE_14_2	14	iPSC	5	21	iPSCORE_14_2_iPSC_C5	NA	TRUE	TRUE	74052960	73828348	73048312	37526959	0.999802	0.999935	18902	37.4	22.9454	0.9826	0.0455203	0.0292854	0.843561	-0.177374	-0.227961	0.501133	0.705856	0.471441	-0.0128355	1.2214	0.285372	-0.962745	1.75319	-0.744302	1.01384	-1.34672	0.650093	0.480019	0.123353	0.452683	-0.138021	0.0906308	0.114205	-0.685037	-0.339456	0.279143	0.153904	0.00393662
bb93661a-9e64-41e9-86a1-d4cd00e5b0ba	91bb182f-aeff-4340-aaf5-99b1d57ba5f9	27d69b74-d193-448c-91ac-2b7fb07a49ac	iPSCORE_86_1	86	iPSC	5	21	iPSCORE_86_1_iPSC_C5	NA	TRUE	FALSE	90845954	90447017	89325310	19001480	0.999809	0.999922	16448.5	17.4	7.60294	0.9928	0.307324	-0.291387	-1.73078	-0.0136521	-0.463869	-0.375956	-0.529397	-0.279439	-1.57188	-1.20779	-0.662129	-0.491908	0.544904	0.510401	0.327094	-0.972615	0.892277	0.695632	0.947873	-1.14835	-0.335425	0.0167225	-0.961344	-0.823733	0.232622	0.182013	-0.698933	0.00776445
93102a0c-2c7a-48fe-8ab0-286404ef2e20	001a6b85-bf54-4e81-b4f7-cff27a06e863	2f63f491-a9f2-4177-b2a1-c3d21ed9c247	iPSCORE_1_3	1	iPSC	5	20	iPSCORE_1_3_iPSC_C5	NA	TRUE	FALSE	77647984	77374268	76427486	38722246	0.999725	0.999915	14983.8	35.4	31.1056	0.9965	-0.0712916	0.024471	0.374202	-0.115179	1.03345	-1.06518	1.19048	-0.316787	0.77804	-0.105629	-0.27496	-1.16167	-1.6609	0.10211	0.117172	-1.49595	-0.229478	0.118723	0.95522	0.154651	0.395267	0.220604	0.270944	-0.483832	0.0748678	-0.602262	0.216225	-0.00125289
cfe89f4f-4c59-424f-b2db-7f7a2f502be8	e5ec2976-7055-4179-b9a1-411c5019dbf2	35bdd022-52cd-43e0-a658-3ea802787462	iPSCORE_100_1	100	iPSC	1	20	iPSCORE_100_1_iPSC_C1	NA	TRUE	FALSE	70194040	69956432	69062938	25431686	0.99981	0.999917	15812.6	20.8	14.3644	0.9848	-0.0395367	0.282556	0.111424	1.09452	0.0708904	0.419662	-0.964068	0.453237	0.126282	0.288446	-0.0876298	-0.0506341	0.123194	0.993224	0.635621	-0.941418	0.660425	0.419079	0.282874	-0.328728	-0.864159	-0.132563	0.00427093	-0.519575	0.297032	-0.445628	0.0031811	0.00928606
75879eca-e070-492e-9ab7-5687bec4ada9	7d8960f9-cc83-4d6e-b370-bd7ff712b035	36e99817-83e7-4dba-8e15-61f1184ab62d	iPSCORE_58_1	58	iPSC	6	18	iPSCORE_58_1_iPSC_C6	NA	TRUE	FALSE	96929664	96481612	95338358	25285258	0.999742	0.999885	11998.8	14.4	10.2785	0.9914	-0.0638067	-0.25708	0.511743	1.20167	-0.190127	1.24893	-0.151265	0.418636	-0.184588	-2.77412	0.456262	0.693337	0.275996	-1.60616	-0.766298	0.102535	0.211652	0.199311	-0.492634	-0.18319	0.912647	-0.350729	0.864335	1.29866	0.685217	-0.0875387	0.279359	0.010578
b0e681e2-71ac-41df-bc61-e8b980cb4068	52b5b09b-c63a-4952-84cf-95dd7200be39	3bc3e7ee-9130-4da5-b8f1-52d38bfc3c70	iPSCORE_3_7	3	iPSC	7	29	iPSCORE_3_7_iPSC_C7	NA	TRUE	FALSE	140021816	139236809	137138032	32881816	0.999675	0.999837	7960.36	11.5	7.33875	0.9759	-0.107737	0.172026	0.193365	0.795938	0.562166	0.377553	0.314473	0.279659	0.483235	-0.580304	-0.236195	0.725266	0.887034	-0.214075	-0.415352	-0.5619	2.14622	0.440409	-0.762271	1.01269	-0.328729	-0.253594	-0.246264	-0.336653	0.507862	-0.0487062	-0.231262	-0.00465846
8df3dc13-94d8-4e96-a542-aeb6aca79c05	6ba71f9a-4a59-46f8-a65a-1d535ddb3693	40862b64-d0c1-451c-8c63-1d577665626a	iPSCORE_28_2	28	iPSC	2	20	iPSCORE_28_2_iPSC_C2	NA	FALSE	FALSE	69741028	69504675	68826314	30047650	0.999735	0.999919	15876.8	42.2	32.6589	0.9954	-0.0699337	-0.532797	0.219711	-1.75394	1.60115	0.395611	0.21916	1.51293	-0.737951	-0.678907	0.818937	-1.74157	-0.583749	1.43642	-0.261033	0.190689	0.00892771	-0.520683	0.293465	-0.621789	0.15915	-0.0178272	0.386636	0.631723	0.0902183	-0.226801	-0.0423562	-0.000553092
a430d63a-c516-4286-88a2-6800bf1e3407	3ff1ec68-6cb9-4f9f-b2c8-5f318be79163	416e2905-329b-44ed-bb02-8a3b1ed6847e	iPSCORE_99_1	99	iPSC	4	21	iPSCORE_99_1_iPSC_C4	NA	TRUE	FALSE	80925690	80652440	79799826	26326155	0.999778	0.999919	14325.2	34.2	11.0771	0.9932	0.215792	0.043497	-0.192573	-1.14761	0.476387	-0.439345	-1.56256	-0.388288	-0.492279	0.162188	0.7482	0.30475	0.558299	-0.0305733	-0.154864	0.296849	-0.335272	-0.721983	0.11802	0.570924	0.634806	-0.0727571	0.26472	-0.285665	-0.485825	0.0769629	0.37251	0.00145387
3f22de92-75cf-48e6-918f-d70f4c82a985	90657981-484d-444a-9b2b-9b479f84c8c6	42e4583a-b1bc-4cc3-85d7-68662433b345	iPSCORE_29_1	29	iPSC	4	24	iPSCORE_29_1_iPSC_C4	NA	TRUE	TRUE	31111424	31005588	30675540	14183311	0.999904	0.99995	28831.6	26.2	20.8267	0.993	-0.0855484	-0.100641	-0.0278694	-0.411365	0.945242	0.283186	0.428813	0.189836	-0.766128	0.5121	0.189694	-0.681532	-0.983782	1.1171	1.20408	-1.28381	-0.440659	0.318405	-0.8969	-0.210725	-0.587222	0.723075	0.301255	1.13865	1.01025	2.52533	-0.238264	0.0106383
aa0566d4-8dc4-4c88-9892-c9a2ebfd1eb0	4c3357d4-6638-4de5-aeee-797a2614814c	46f471f8-8860-428a-8880-74e0fe670b17	iPSCORE_14_3	14	iPSC	2	18	iPSCORE_14_3_iPSC_C2	NA	FALSE	FALSE	55321874	55067563	54484206	21179779	0.999894	0.999946	23309.4	33	18.6824	0.9908	0.0680399	-0.0101894	0.389286	0.13494	-1.02218	1.57718	0.726012	-0.240568	-0.156331	-0.109388	1.33764	-0.223322	0.981567	-0.609514	0.890134	-0.125774	-0.503325	-0.154151	0.164131	0.350854	0.861394	-0.00632821	-0.437569	0.97326	0.16217	0.285089	0.315577	-0.0103441
3dc7e2b2-37c7-4afe-98c9-cfafd42db29b	35743bc4-9352-4bc9-8c3a-43a4cc2cef27	49e6ade9-4681-4533-9665-39362a71f43a	iPSCORE_10_4	10	iPSC	3	22	iPSCORE_10_4_iPSC_C3	NA	FALSE	FALSE	102828974	102291981	100129138	33631262	0.999664	0.99986	9666.14	19	9.65045	0.9758	-0.135403	-0.2004	-0.306577	-0.758844	-0.81929	-0.658457	-0.284582	-1.92998	-0.692654	-0.195221	-1.20758	-0.442719	0.174861	-1.09253	-0.159451	0.246151	0.121929	-0.188116	0.17177	-0.222671	-0.114058	0.432425	-0.0844832	0.13546	0.172903	0.122699	-0.300967	0.000764977
a762bb46-5b12-4010-9f56-4368bcbbb0af	5c3726d3-ef81-4b44-981d-d75590fc0200	4dea55b7-22ec-4274-9813-81eaa4f382e0	iPSCORE_1_13	1	iPSC	5	18	iPSCORE_1_13_iPSC_C5	NA	TRUE	FALSE	80742598	80246349	79515736	31513999	0.999773	0.999917	15459.5	32.4	18.1951	0.9973	0.165642	-0.259658	0.582189	-0.375468	0.314999	0.680511	-0.0214684	0.468263	0.471424	-1.2169	0.53325	0.191583	-0.220321	-1.43181	0.107509	-0.0591287	0.628007	0.137473	0.291596	0.164815	0.224268	-0.659656	0.0235232	-0.950365	0.422222	0.150935	0.356198	-0.00143134
56d89c8c-e0ff-4ac4-8bba-822b151469dd	669ecb4f-1a27-4f0d-aa78-79ec87085f1e	4f2a904d-793c-4db7-b1da-39d1aaeb1d01	iPSCORE_19_2	19	iPSC	7	21	iPSCORE_19_2_iPSC_C7	NA	TRUE	TRUE	87878628	87498753	86675204	42409546	0.999732	0.999907	13637.5	34.1	23.4821	0.9902	-0.106743	0.0837131	0.617576	1.0082	-0.42027	0.179798	0.92311	-0.521333	-0.521185	-0.502575	-0.704632	-0.730936	1.04385	-0.495323	0.457911	0.0784117	-0.0504455	-0.739431	0.634385	-0.300557	-0.0892301	-0.371466	-0.00521908	0.0615029	0.365342	-0.0262684	-0.212638	0.00690064
5730d20c-432c-44e1-b95f-f682964795aa	99dc8247-0416-44c2-854d-a2e31066a75b	508fb6c5-c9d5-4881-9638-cd4bd04d822f	iPSCORE_25_1	25	iPSC	6	20	iPSCORE_25_1_iPSC_C6	NA	TRUE	FALSE	43701944	43613367	42855844	15833718	0.999802	0.999885	11401.9	28.2	31.0284	0.9901	-0.179383	0.411407	-0.635061	-1.20932	-1.09348	-2.12291	0.67077	1.21167	0.969038	-1.46421	0.155897	-0.157399	-1.08198	0.42201	-0.676421	-0.23878	-1.33874	0.399159	0.0307622	-0.45344	1.01869	-1.20159	-0.514137	0.612519	0.803472	-0.240117	-0.361363	0.00654284
77071c55-589c-47dc-8352-027e2f4b9d87	d2eb8896-4bcc-498a-ac67-dae683faf475	50d9dcf3-cbdd-436f-bbf8-fcbb920d23e0	iPSCORE_77_1	77	iPSC	2	19	iPSCORE_77_1_iPSC_C2	NA	TRUE	FALSE	94448860	93916936	93126422	45152662	0.999724	0.999921	15749.1	28.1	18.6885	0.9865	-0.0533033	-0.282996	0.171365	0.504396	-0.647847	-0.424633	-0.587465	-0.875251	0.0593962	0.761129	-0.302262	-0.881705	-0.484929	0.783725	1.05729	-0.696484	0.0678573	-0.475302	0.0766619	0.225551	-0.00824662	0.120501	0.0569664	0.244701	0.126589	0.298167	-0.0355135	0.00100917
ae380e3f-b68d-47cd-9791-d499a4be673b	251a999a-05dd-4ad8-a530-c188ecc5b795	5482a5d3-6f16-483b-9c14-ca2f838d6af9	iPSCORE_18_3	18	iPSC	3	18	iPSCORE_18_3_iPSC_C3	NA	TRUE	FALSE	105278612	104812442	103942980	54672711	0.999618	0.999902	12783.5	36.8	28.1754	0.9923	-0.181159	-0.0490106	0.721182	0.726716	-1.27197	-0.526533	-0.109303	0.122187	-0.228405	1.03082	0.654184	0.176421	0.958662	0.0273874	-0.318214	0.886549	-0.125988	-0.449765	-0.402197	0.323495	0.491043	-0.462656	-0.139003	-0.52522	0.333434	-0.0223782	-0.186063	-0.00808004
ca9a8570-7216-48a1-ac57-cf0684d04732	4a1becf2-f540-4a14-99a2-41aa3205bd81	55396f13-62ff-44de-833b-05fde4ad97c6	iPSCORE_31_2	31	iPSC	1	26	iPSCORE_31_2_iPSC_C1	NA	TRUE	FALSE	102494836	101963802	100931876	46468783	0.999729	0.999894	12746	28.1	13.0476	0.9936	0.0427758	-0.572374	-0.0780171	0.13747	1.60729	0.805349	-0.0491056	-0.232003	-0.765895	0.636984	-0.665212	-0.697658	-0.992535	0.138962	1.46456	-1.0108	1.6981	0.585361	-0.786872	-0.383267	0.0206375	-0.143914	-0.430708	-0.484028	0.297842	-0.119258	0.164911	-0.0127539
02040edd-0972-460e-9696-41835ae8df28	a5b3835e-ee57-43cc-ab9b-7bbafdd54284	555ff1f2-5c5f-4490-a1f9-79fe8c416a36	iPSCORE_29_2	29	iPSC	5	19	iPSCORE_29_2_iPSC_C5	NA	FALSE	FALSE	49694506	49417013	48595646	18691644	0.999714	0.999899	12456.2	21.2	15.5997	0.9893	-0.159173	-0.166857	-0.860422	-0.778044	0.634789	1.06764	-0.345357	0.68998	0.74746	0.844864	-1.46349	0.0889666	0.102581	-1.78994	0.953028	1.47586	-0.939947	-0.555345	0.103005	-0.824674	-0.764344	0.102735	0.325573	-0.0707454	0.193859	-0.314616	-0.859952	0.0106507
f532edcf-c916-4339-a88d-4feff6faa7ad	e38d6f13-de78-4cd9-b7ce-d0c6233e08a0	5595871f-2997-41d2-b749-6ad518e89bd4	iPSCORE_13_2	13	iPSC	3	25	iPSCORE_13_2_iPSC_C3	NA	FALSE	TRUE	79706008	79464796	78908022	37639256	0.999772	0.999938	20558	28.4	19.0102	0.9951	-0.122416	-0.164255	0.256327	1.2039	-0.300127	-0.301871	-0.871996	-2.23584	-0.501138	0.904966	-0.631015	0.676509	-1.25422	0.182687	-0.318646	0.122201	0.0574925	0.192837	-0.313873	0.0341967	0.643984	-0.280124	0.0436346	0.274222	0.0244625	-0.0829986	0.00876678	-0.0132692
081d2d2f-aa37-4f8e-a114-4dd19bc271f0	428c15bd-f79e-427c-b57b-591518885437	56f0f073-725f-4cec-b8cb-db6ad0dc2ac0	iPSCORE_8_3	8	iPSC	4	20	iPSCORE_8_3_iPSC_C4	NA	FALSE	FALSE	105539998	105077690	104630782	18324078	0.999856	0.999927	16744.2	22.8	12.1943	0.9797	0.315055	-0.16346	-0.381676	0.922592	0.378935	-0.874134	0.536509	0.262988	-1.44904	1.4202	0.110699	-0.21258	0.987526	-0.0430883	-0.75491	0.657285	-0.736492	-0.718077	-1.08226	-0.295759	0.337563	0.558652	0.301959	-0.197724	-0.405476	-0.0244194	0.346413	0.00126531
ec1b7d26-9956-4d96-9a72-8410b3e06608	b935bb67-7173-48d2-a52d-e04852feb9e8	57da1c1f-303e-44db-9111-0f071ecda263	iPSCORE_27_1	27	iPSC	3	24	iPSCORE_27_1_iPSC_C3	NA	TRUE	TRUE	94843572	94402256	93745484	40550164	0.999704	0.999908	14016.8	35.8	20.0597	0.9901	-0.0195897	-0.322957	0.364254	0.618081	-0.715548	1.78671	1.55587	-0.984233	-0.128464	-0.115915	0.532579	-0.531981	1.57728	-0.953946	-0.664886	-0.0254497	0.501198	-0.639395	-0.103501	-0.69486	-0.446661	0.248731	0.171431	-0.115822	0.139816	-0.143292	0.110815	-0.000453491
49ae615a-980a-443f-be03-d481b0357a85	ccd5d306-6ed1-4515-acd1-1be1d9f2a49a	5b8ca416-c75e-4341-b160-3b9be09f6ef5	iPSCORE_2_11	2	iPSC	2	19	iPSCORE_2_11_iPSC_C2	NA	FALSE	FALSE	66143236	65945717	65252810	27929638	0.999804	0.999933	19352.3	34.1	23.4074	0.986	-0.134818	0.190739	-0.135792	0.967467	-0.248067	0.335324	1.09115	-0.9019	0.128782	-0.19635	1.67855	-0.0935939	-0.574697	0.487244	0.366947	-0.164616	-0.364352	-0.00926273	-0.395088	0.636646	0.211531	-0.0605807	-0.280107	-0.48921	-0.241882	-0.164446	0.544665	0.00158408
f95cf721-b921-4bba-9046-9b47774246a8	8a165266-ff00-46cf-986a-f6bbf639db23	5bdb8207-56ec-4f2e-add3-3ce3fbd4b1e0	iPSCORE_9_1	9	iPSC	6	19	iPSCORE_9_1_iPSC_C6	NA	TRUE	TRUE	41105800	40863515	40267120	14017088	0.999887	0.999932	18577.8	31.3	23.3227	0.9987	-0.0588369	0.283978	-0.489611	0.162235	-0.8099	0.723307	-0.503214	-0.00558739	0.670477	-0.225094	1.54088	0.506956	0.303383	-0.284565	0.919779	0.15887	-0.363348	-0.0601357	-1.73705	0.756817	1.1316	-0.511728	0.190686	-0.148895	-0.137792	0.254524	0.285785	-0.0185888
fdb003f5-69c4-4dcf-9fae-e61a664ba1e6	8e9428cd-bcf7-433c-a22b-113deabc4afe	5d86bbdd-4854-449f-b99d-0d04d0ce4ee8	iPSCORE_1_2	1	iPSC	3	19	iPSCORE_1_2_iPSC_C3	NA	TRUE	TRUE	68504686	68310656	67594846	26959654	0.999743	0.999909	13684.1	25.4	23.4437	0.9946	-0.111123	0.229889	0.231041	-0.602234	-0.468909	-1.48269	-0.942133	-0.604075	0.594286	-0.240022	-0.403562	-0.0966731	-0.094576	0.474513	-0.335302	0.51968	-0.0514285	-0.219481	0.244894	-1.12152	-0.346184	-0.705072	0.189138	0.461682	0.151119	-0.249194	0.115891	-0.00119582
11ba0e5a-046a-491a-aa52-b46f12f3fbf6	835b18e3-0277-4db9-b52d-cd3d4aa1397e	5eefb852-e78f-4acb-b19e-5220cf41693a	iPSCORE_1_10	1	iPSC	1	18	iPSCORE_1_10_iPSC_C1	NA	TRUE	FALSE	67590820	67374499	66522928	28139442	0.999794	0.999922	16194.4	33.1	27.0217	0.9945	-0.204764	0.0789379	-0.246497	-0.00507806	0.381533	-0.634182	-0.762378	0.322546	-0.751401	0.145323	0.546916	-0.338091	0.405517	1.239	0.61055	0.96084	0.499062	-0.749332	0.549037	-0.345917	0.077771	0.203363	-0.576515	-0.370713	-0.131904	0.420907	0.0304094	-0.00824002
4928f886-a09c-414a-9c5a-0c36a78cbdae	c17006e1-8649-4e9e-ba4f-7bd4ee752244	60bd2a54-fecd-4c6e-8442-b13f66d869a6	iPSCORE_71_1	71	iPSC	6	21	iPSCORE_71_1_iPSC_C6	NA	TRUE	FALSE	32890268	32735190	32349552	11700362	0.999906	0.999952	27171.7	26.9	15.6842	0.9885	0.257798	0.213475	-0.42958	0.702988	0.873981	-0.533263	-0.203018	0.576236	0.443185	-0.0915628	-0.48791	-0.950896	0.904245	0.846745	-0.144929	-0.724535	-0.0764326	-0.834406	0.764868	-0.126758	1.0711	-0.336768	0.0171528	0.416061	0.205054	0.257727	-0.12852	-0.00467939
821e615f-66df-4ce8-bf60-225ffcfc3cae	c17006e1-8649-4e9e-ba4f-7bd4ee752244	60bd2a54-fecd-4c6e-8442-b13f66d869a6	iPSCORE_71_1	71	iPSC	6	19	iPSCORE_71_1_iPSC_C6	NA	FALSE	FALSE	29141198	29014696	28770726	10655190	0.999758	0.999927	19197.6	21.3	24.2649	0.9871	-0.0816489	0.232419	0.076379	1.46524	-0.512477	0.84297	-1.14993	1.57593	2.68553	0.853283	-2.41037	0.255592	-0.774406	0.316925	-1.22879	0.87896	0.0728681	-1.063	1.70076	-0.789879	1.51863	0.097762	-0.044754	0.455822	0.00550309	0.103435	-0.0519224	-0.0148892
68bab9b5-f669-4052-bf97-09ce53faddfb	9127d78b-54a1-4be2-a6b9-40097c8cbc5a	62d833a3-87c8-40a2-8261-d172f4c0e7fe	iPSCORE_81_1	81	iPSC	3	19	iPSCORE_81_1_iPSC_C3	NA	TRUE	FALSE	76780520	76577348	75707986	33357158	0.999768	0.999921	16757.2	27.1	23.169	0.984	-0.0472988	0.261178	0.0821977	0.252739	-0.936462	-1.04119	0.764661	-0.835407	0.799004	-0.197433	0.804676	-0.826534	-0.688807	0.481334	0.251047	-0.185012	-0.268431	-0.557753	0.87409	-0.2039	0.24569	0.277893	0.616436	0.585236	0.357165	-0.11581	0.229421	0.00449136
f1f86efc-1358-4509-b7f5-ffa6b58b9582	4c9b2b98-0c2f-4349-9e26-a67ebd04cb13	633732d4-9300-44a8-8f20-f3e956e57819	iPSCORE_33_1	33	iPSC	1	19	iPSCORE_33_1_iPSC_C1	NA	TRUE	FALSE	41961194	41805497	41314834	21009045	0.999681	0.999929	19000.1	33.2	27.7699	0.9918	-0.0963948	-0.16911	0.736538	-1.71326	0.770196	-0.0309746	0.653717	-0.962987	-1.01179	-0.140207	-0.472161	0.17119	1.32699	-2.22272	-0.342378	0.932866	-1.28379	0.202955	1.73462	0.0625972	-0.928102	0.196324	-1.45627	0.129503	0.275155	-0.054814	0.354983	0.0135705
1b8b4b2a-25e3-49d3-a05d-1037c7961cb0	2d9b9c8d-5187-4db3-b609-25b390a16045	639f158b-0cf7-47a2-bbd7-7599437df15c	iPSCORE_10_3	10	iPSC	6	21	iPSCORE_10_3_iPSC_C6	NA	FALSE	FALSE	136266142	135599967	132913264	18747015	0.999792	0.999882	10961.6	12.9	6.92209	0.9913	0.087788	0.315519	0.288378	0.652345	-0.642234	1.92774	-1.4535	0.421808	-0.560323	0.0136777	0.681501	0.0841731	1.04784	0.860119	-0.561042	-0.846474	-1.26117	0.135346	0.545756	-0.0398123	0.696968	-0.123399	0.718167	-0.389403	-0.127003	-0.0795283	0.328328	0.000355869
7baf0088-eb77-405f-b7df-7884984c9ae9	ecd97362-4c17-4376-9a60-e353a0845af5	64c58f58-a121-413d-8257-294b229dd4c0	iPSCORE_20_3	20	iPSC	3	17	iPSCORE_20_3_iPSC_C3	NA	FALSE	FALSE	92728894	92344667	91224286	24612670	0.999812	0.999921	15819.7	16.5	17.5565	0.9705	0.122963	-0.316378	0.154493	-0.278	-1.67301	-0.719923	-0.625854	1.3443	0.2163	-0.653357	0.152137	-0.895044	-0.714928	0.116095	0.583653	-0.17438	-0.0740135	-0.271801	0.0532648	0.249361	0.655485	-0.19327	0.414534	-0.233721	0.187134	-0.0624124	-0.0620812	0.00861613
5eddc28f-ece9-4312-b4b0-c94013de058c	1245aeac-03a4-4062-aa54-4e287ea65c85	659c5acf-5cae-4bfe-8c9f-dff532a69e88	iPSCORE_27_2	27	iPSC	4	24	iPSCORE_27_2_iPSC_C4	NA	FALSE	FALSE	54065348	53812936	53152874	24646270	0.999608	0.9999	12038.2	24.3	16.0853	0.9955	0.0188255	-0.779717	0.699263	-1.16453	0.00718762	-0.284015	0.369285	-0.329651	-0.305219	0.94127	-0.760956	0.236972	-0.695248	-0.420153	-1.02795	-0.484314	0.631928	0.677019	-1.33642	1.83024	-0.715299	-0.200601	0.124304	0.41111	0.586532	-0.631735	0.758507	0.00483886
00855a45-d18d-4c45-b114-48ceda592e7c	7b1d474c-45f4-48fb-add3-bf4dc46da9ec	6740411e-0edd-4097-9880-dbcdceb087ea	iPSCORE_1_8	1	iPSC	2	26	iPSCORE_1_8_iPSC_C2	NA	TRUE	FALSE	88021896	87581118	86608132	20625157	0.999852	0.999928	17735.4	15.1	7.45554	0.9917	0.319075	0.21203	-0.180748	1.03154	0.123247	-0.629985	-0.442048	0.0242536	0.186831	0.800299	0.614268	0.217494	0.201874	0.521056	-0.320307	-0.748126	0.528996	-0.0785459	0.689626	-0.957178	-0.393532	-0.14486	0.471443	-0.0693879	-0.0254578	0.211571	-0.125566	0.00302559
6ad35ba1-1079-4804-b079-17356dd46d14	c9e61f9d-28bf-4805-bcc7-006aebe3dc5a	6814c7bb-72dc-4760-bee5-dacdb499c255	iPSCORE_6_2	6	iPSC	5	18	iPSCORE_6_2_iPSC_C5	NA	FALSE	TRUE	100190588	99921767	98887400	36585167	0.999663	0.999876	10376.7	25.7	14.326	0.9927	-0.0654149	-0.0195801	-0.409219	-0.769828	-1.82502	-0.931837	-1.09025	-0.0255582	0.301065	0.343364	0.997699	0.21422	0.410548	0.142626	1.03189	0.165758	0.27644	0.178997	-0.467589	0.386694	-0.408207	0.113701	-0.125583	0.557135	0.0412124	0.0950336	0.401566	0.014354
4c5a4b2e-8db1-4cdb-b4ac-670eda7e47b1	94f9d79c-a7f6-4b0a-bc0a-869468185844	6a784dd7-9c48-4841-93f9-930b9de49cc4	iPSCORE_2_7	2	iPSC	3	24	iPSCORE_2_7_iPSC_C3	NA	FALSE	FALSE	72957716	72389946	71341942	29494911	0.999627	0.99988	10497.4	23.3	21.039	0.9879	-0.140598	0.224032	-0.0332669	0.402693	0.648437	0.694714	0.51012	-0.737163	-0.165768	-0.676828	-0.215258	0.0479717	0.204601	-0.462938	-0.0406085	0.548984	-0.647147	0.589883	-1.28695	0.433167	0.547984	0.125566	-0.422661	-0.184467	-0.0690407	0.103555	-0.0084169	-0.00934437
4423aae5-83df-4459-9137-cd7eac3e174e	88bde8d2-2497-4c10-8e2c-26ab2a92cafb	6e83c1cd-0c82-4ae2-9685-23cf0e12c119	iPSCORE_26_1	26	iPSC	12	28	iPSCORE_26_1_iPSC_C12	NA	TRUE	TRUE	109812766	109471826	108802504	51193663	0.999717	0.999914	14513.2	30.2	14.1832	0.9745	0.0127489	-0.0981832	0.602913	0.664003	0.459709	-0.964225	-0.0450681	-0.815892	-0.783278	0.968383	-0.892025	-1.73065	0.489781	0.435118	0.701904	-0.860589	-0.843758	-0.494613	0.380712	0.00522106	0.368092	0.294583	0.695874	0.0226333	-0.657262	0.221494	0.0350533	0.0170838
67458702-3d14-474f-988d-d84ef611c25a	eac917bc-c043-4cfc-b8d4-a49c373e0943	6f354cf7-0cb9-4351-b619-d111936d0b25	iPSCORE_37_1	37	iPSC	3	19	iPSCORE_37_1_iPSC_C3	NA	TRUE	TRUE	51366700	51135642	50437968	24314355	0.999739	0.999941	21104.5	30.5	18.0822	0.9945	0.098658	-0.392076	0.458636	-1.20385	-0.0278954	-0.336765	-1.37152	-0.105286	-0.235231	0.267492	-1.53542	0.274192	-0.168256	-0.943196	-0.359832	-0.0765432	0.00185542	-0.349548	-0.274376	0.144889	-0.499336	-0.404202	0.204454	0.607842	-0.422333	0.100353	0.68155	0.00703633
b4a829ea-9685-4e04-962c-a7509a774187	916c0056-cef2-488f-ae44-cb9b1398669e	725e0255-424c-44da-86c9-bc0bc14a21a8	iPSCORE_59_1	59	iPSC	5	18	iPSCORE_59_1_iPSC_C5	NA	TRUE	FALSE	74633746	74441839	73908170	32863649	0.999763	0.999922	16479.2	33.3	19.3579	0.9893	-0.0755724	0.0761691	-0.591377	0.782984	-0.803882	0.208277	0.138112	-0.293167	-0.0964714	-0.387526	0.482697	-0.864972	0.0409025	0.554087	0.867135	-0.713371	-0.419659	0.182176	-1.10047	-0.379515	0.0726592	0.34739	0.428179	-0.712674	-0.420407	-0.267996	0.370446	0.00156466
f3ff546c-3b2b-4ffe-b766-cdc9825bd418	011b5bae-c25d-43e9-a5dc-fd5f8a2fb7bd	74809453-1b01-40bb-9071-47a93de70c78	iPSCORE_4_4	4	iPSC	4	20	iPSCORE_4_4_iPSC_C4	NA	TRUE	TRUE	77273308	76826274	76067710	33386094	0.999687	0.999882	10104.5	32.6	24.0032	0.9935	-0.0496385	-0.013725	0.737963	-0.247098	0.408357	0.1933	-0.962284	-0.0621676	-0.193421	0.287782	-0.175993	0.0104507	1.54564	0.109942	-0.116505	0.239616	-0.405704	-0.0944308	0.374054	0.258871	0.0366426	0.336463	-0.780522	-0.0576806	0.0260305	0.43876	0.124517	-0.0120933
c85ff6de-b984-4a7a-a79a-125202f32ec1	1a4cae74-8ad0-4d5b-b9b0-d5d366854639	749a66fb-0d16-44fa-b263-cc4e260c5fd6	iPSCORE_63_1	63	iPSC	2	30	iPSCORE_63_1_iPSC_C2	NA	TRUE	FALSE	82716796	82053322	81418808	38058282	0.999448	0.99969	4270.85	21.5	19.8849	0.9932	-0.234852	-0.304213	0.782126	1.27523	0.739021	-1.22259	0.577661	1.07595	-0.605651	-0.86692	-0.383947	1.16218	0.926685	0.852008	-1.13362	1.71356	0.952645	0.805107	-0.226655	-0.0907535	-1.16643	-1.2232	0.118465	-0.0276528	0.0681914	0.490242	-0.713179	-0.00159595
2143f061-0c63-42e8-84a2-845e5f219c3c	08e4cd2c-dfd0-4179-abaf-6d37b7e45249	750ff979-f5d5-4e3f-aac9-dad97ad8e948	iPSCORE_38_2	38	iPSC	5	25	iPSCORE_38_2_iPSC_C5	NA	TRUE	FALSE	73509486	72790770	72222422	29884061	0.999695	0.999837	7117.5	24	17.3599	0.9916	-0.0353444	0.0698496	0.484866	0.434969	0.981257	-0.323546	-0.568282	-0.302992	-0.212986	-1.24869	0.24661	0.554147	0.199956	-0.937638	-0.887115	0.712388	0.578449	-1.08293	-0.22255	2.27879	0.90241	0.882314	0.44395	0.740273	-0.80429	0.59181	0.586148	0.00843016
efe00b06-3607-4ca3-80d1-1675bc517465	7e46a561-21f6-4340-b2e2-41ef50b7d943	76db32e7-8830-4346-b3ee-ad0395cba242	iPSCORE_62_1	62	iPSC	3	20	iPSCORE_62_1_iPSC_C3	NA	TRUE	FALSE	65871772	65571352	64605348	28462633	0.9996	0.999905	13571.4	25.6	13.1885	0.9938	-0.0127757	-0.371051	-2.45514	1.00814	1.21606	-1.24503	1.70368	-0.894679	2.05633	1.02259	-0.82887	0.602437	1.19997	-0.969223	-1.75005	-0.747614	-1.46819	0.901619	-0.586178	0.924287	-0.96104	-0.365279	-0.204942	-0.463977	0.52584	-0.544935	-0.23525	-0.00395508
0bfae85c-fe1c-4863-a3c3-271fdead3d16	4df98c9a-93f7-4735-80c8-24b1e8943549	7cf9e7b2-28a3-4b42-812b-929516fbce4a	iPSCORE_79_1	79	iPSC	5	21	iPSCORE_79_1_iPSC_C5	NA	TRUE	FALSE	79794996	79404228	78334006	39421777	0.999707	0.999917	15129.3	42.6	32.1852	0.9904	0.0247485	-0.121047	0.861288	0.692987	-1.32188	0.166678	0.0721544	0.432993	1.27818	0.472248	0.871215	-0.24505	-0.209735	0.312669	0.0475792	-0.178218	0.0601754	-0.278947	-0.0492991	-0.406479	0.201222	0.0436866	0.0707868	-0.152981	0.0682404	-0.413832	-0.264109	-0.000173577
da1e5e9c-b2ed-4435-afe1-bc3d1a477085	694fce30-682c-402a-9d51-661235c54345	7df93333-f21c-4775-8679-c2518e05bce4	iPSCORE_18_1	18	iPSC	4	17	iPSCORE_18_1_iPSC_C4	NA	FALSE	FALSE	73571966	73340622	72288446	21158015	0.999784	0.99991	14706.2	17.8	10.2771	0.996	0.0509763	0.430806	-0.147164	-0.947086	-0.332602	0.891456	-0.967169	-0.725015	-0.317446	0.897252	-0.349859	0.0820917	0.33668	-1.04174	-0.0225079	0.331758	-0.877704	-0.0469428	0.272396	-0.600227	0.328251	-0.342088	0.207633	0.352913	0.325916	-0.356033	0.456087	-0.00395264
fa9310fb-35db-4e52-b9da-f3bb03acddce	6578eed0-d583-4065-b30c-f0814dff2b00	7ecf080d-4d17-4023-b024-85a5942d55fe	iPSCORE_103_1	103	iPSC	4	22	iPSCORE_103_1_iPSC_C4	NA	TRUE	FALSE	87337954	86863373	85883806	37418804	0.999741	0.999916	15491.8	20.9	13.3996	0.9905	-0.225202	0.226039	-0.270609	0.868803	-0.550195	-0.275305	-0.110295	1.12048	-2.77849	-0.263712	0.381305	1.18387	0.183064	-1.47568	-0.878183	-0.0147055	0.044407	-0.431758	0.145425	-0.981342	0.0222078	0.731189	1.48823	-1.02778	-0.136025	-0.207631	-0.285937	-0.00756914
2e63c80f-e649-4f6f-b358-a0ef46f11e6c	8303223c-ca10-460c-8e5a-7de911452b46	7efe2fbe-251e-4c1a-9616-438a26f42a5d	iPSCORE_7_3	7	iPSC	3	18	iPSCORE_7_3_iPSC_C3	NA	FALSE	TRUE	50993722	50813366	50125668	16368677	0.999868	0.999928	17388.2	28.9	23.4531	0.9938	0.0120563	-0.0631183	-0.302892	-0.436317	2.05603	0.663872	-1.17457	0.804093	2.51906	-0.765303	0.477094	0.529592	0.316766	-1.6637	1.14339	0.713459	-1.88476	1.3607	-0.574883	-1.57155	-0.875573	-0.44704	-0.322682	0.0940429	-0.658028	-0.0143772	0.474092	-0.0118014
25f35d46-05bc-49b3-8c89-6e92422bc1ba	5e4ee6df-fc41-4c0e-abf6-ba9669cd8803	8039c171-beb7-40bb-adc7-3d915a97ea25	iPSCORE_82_1	82	iPSC	5	20	iPSCORE_82_1_iPSC_C5	NA	TRUE	FALSE	77052192	76458616	76008864	13440667	0.999905	0.999953	26002.6	18.8	5.61358	0.9939	0.505353	-0.062871	-0.161567	0.534728	-0.471818	-1.23877	1.13366	1.52267	-2.45393	1.82709	-0.0800075	0.857662	-0.790011	-0.000203684	-0.070712	2.88134	-0.921048	0.138012	0.610361	0.454277	0.0965121	-1.06105	-0.649176	-0.0897271	0.0440482	0.0598833	0.0973269	0.00494495
c59db862-e282-405e-b0a7-745261eeca24	01fe3fd3-5392-45e6-93b7-448151107e1d	83a1b295-b907-4233-b0a8-df753b2cee16	iPSCORE_16_3	16	iPSC	6	27	iPSCORE_16_3_iPSC_C6	NA	TRUE	FALSE	66447142	66139861	65370646	29378645	0.999672	0.999912	13410.5	41.7	28.996	0.9883	-0.0731242	-0.311904	-0.49518	-1.04718	0.381534	0.400064	-0.513259	1.00655	0.965458	0.704178	2.22502	-0.184106	0.760148	-0.222069	1.61664	1.0023	-1.9893	0.551421	-1.50038	0.339466	-0.390545	0.332323	-0.832966	0.370199	0.0239215	0.591894	0.387356	0.00586831
b2b01b34-b4fc-4093-b7b6-a0840cad239d	10e1e970-302c-4d41-8739-f4360170e306	83dacb11-4180-4807-b099-05fd1561a722	iPSCORE_2_2	2	iPSC	7	29	iPSCORE_2_2_iPSC_C7	NA	TRUE	FALSE	109712948	109148537	107411826	49214826	0.999697	0.999903	12687.9	35.1	27.0284	0.9891	0.194832	-0.0815135	1.02555	-0.0619915	2.35296	0.67624	-0.327857	0.945041	0.380928	0.1232	-0.850864	-0.612737	-0.436119	0.551596	-0.089454	-0.234107	-0.403243	0.53944	0.578653	0.0706962	-0.083597	0.102075	-0.174116	-0.0442658	-0.0331696	-0.356147	-0.227252	0.00396812
3a2ad1f8-8b8e-454b-9760-2c7446e3e6e3	1843779b-fb21-43d3-9119-32b74e2cd6f6	861b37d9-64e6-4d19-8e91-96401b18a9a4	iPSCORE_7_4	7	iPSC	6	22	iPSCORE_7_4_iPSC_C6	NA	TRUE	FALSE	73656564	73384309	72550852	32594786	0.999767	0.999915	14605.7	35.7	30.5357	0.9927	-0.0267335	-0.13846	0.266164	0.472112	-1.13564	-0.823927	-0.249327	-0.4692	1.27197	-1.0013	0.277111	-0.91737	-0.0724753	0.759386	0.208023	-0.184023	-0.560543	-0.548086	-0.822149	-1.36841	-0.0800559	0.448214	-0.156139	0.420826	0.0287099	-0.171606	0.0271386	-0.0102782
4c5f9e01-5066-4451-b8d7-ca3c5c5fe42d	43a8f18f-a530-4476-9889-ddeb98a1924a	8c9ce6f6-06f6-4d70-885a-3c07d3ef8f91	iPSCORE_17_1	17	iPSC	5	19	iPSCORE_17_1_iPSC_C5	NA	TRUE	TRUE	34858978	34725031	34304624	12652395	0.999904	0.999941	21067.8	28.2	24.2498	0.9913	-0.11815	0.219118	-0.253795	-0.937136	-0.0177866	-1.67288	-1.47316	0.0792948	-0.0561938	-1.11032	-0.635626	0.353626	0.392359	-0.256881	0.598268	0.0187214	-0.28877	-0.197182	0.300436	-0.231055	-0.674445	0.447873	-0.0295197	0.248288	-0.442765	0.308425	0.197554	0.00222147
da14060a-7757-4521-ab7b-a9cf9e1b3190	2914ab72-1d02-470a-ba53-7868982a5763	8cc554f2-a5d2-4b44-94e8-0dfe3e300734	iPSCORE_1_11	1	iPSC	2	21	iPSCORE_1_11_iPSC_C2	NA	TRUE	FALSE	100220944	99347448	98726086	28213258	0.999719	0.999914	14115	24.1	9.8813	0.9894	-0.0331255	-0.890366	-1.37844	1.76228	1.10618	0.336584	-1.78556	1.00707	0.322373	0.205291	-0.290032	0.544026	1.41214	1.09148	-1.27384	-0.288579	-1.73908	0.681037	-0.422399	0.7288	1.49734	0.380788	0.5844	1.383	-0.142274	-0.675486	-0.417997	0.0115004
08cf2b7e-1bdd-4dbb-bcea-ec94b1ee3e9f	597fa11d-5f21-479d-b646-260fd8911d6d	8dbd3466-e4dd-40a3-9c49-2e947a9bc113	iPSCORE_3_9	3	iPSC	2	19	iPSCORE_3_9_iPSC_C2	NA	TRUE	FALSE	61319746	60959076	60404454	24059779	0.9998	0.999929	17792	33.9	26.3125	0.9898	-0.0121333	-0.470905	-0.476483	0.28177	-0.563605	1.58645	-0.920267	1.20804	1.66659	1.5882	0.845424	-0.00669348	-1.00818	-0.0752976	0.197773	0.69472	0.138253	-1.05251	-0.089772	-0.00324617	0.915072	0.67921	-0.314659	-0.304787	0.222288	-0.501144	-0.089559	-0.0060108
bba233e6-f778-402d-96c8-804d3745a2f8	9bff6491-20c4-410a-98f6-4b4ee6aaf97d	90e8222f-2a97-4a3c-9517-fbd7626122fd	iPSCORE_120_1	120	iPSC	4	23	iPSCORE_120_1_iPSC_C4	NA	TRUE	FALSE	59229864	59059114	58493286	17158182	0.999717	0.999904	13950.6	15.4	10.425	0.9739	0.0301226	0.0437703	-1.3124	0.619638	0.110685	-0.618482	-1.78168	-1.01574	0.192798	-0.954321	-0.474537	0.841197	1.21228	-0.821949	-0.862857	-1.6098	0.394249	0.183968	-0.258615	0.312651	0.616106	0.893242	0.131063	-0.341887	0.385922	-0.39198	-0.140952	0.0100104
40b61db8-7295-4955-967d-a0e2b24ee89e	88569604-9241-4c77-87ce-c47e9a85f4a3	92516175-d525-442e-bd5a-816a1962d37d	iPSCORE_101_1	101	iPSC	3	25	iPSCORE_101_1_iPSC_C3	NA	TRUE	FALSE	8204880	8168274	8048262	4525134	0.999867	0.999954	52697.9	24.7	13.1112	1	0.0333896	-0.427378	0.209412	-1.53489	-0.255961	0.619947	3.6714	-0.843119	0.42216	-0.870222	-1.98054	7.33467	1.28911	2.79058	3.48437	-1.19276	-0.937377	-1.53535	0.686037	-0.469231	0.99197	0.225886	0.742746	-0.240565	0.0419646	-0.251707	0.0751282	1.72238e-05
c93d041e-1478-4427-a842-786e1ffb08c6	88569604-9241-4c77-87ce-c47e9a85f4a3	92516175-d525-442e-bd5a-816a1962d37d	iPSCORE_101_1	101	iPSC	3	18	iPSCORE_101_1_iPSC_C3	NA	FALSE	FALSE	51640884	51477244	50881850	18216503	0.999881	0.999932	20139.8	14.7	14.2684	0.9931	0.0924077	0.484765	0.00168026	-1.10016	-1.00523	-0.197089	-0.73093	-0.666658	0.538906	0.0260911	-0.893184	0.389651	0.319352	0.514627	-0.136375	0.0252865	0.482919	-0.147367	0.40147	-0.456909	0.182727	-0.800649	-0.0843569	-0.55386	-0.064074	0.35117	0.50744	0.00087198
6b9166ad-7540-4c21-ba12-964015288f3c	9c465690-fe72-468b-b9bf-5be5f2b92ebd	9409a6cc-0711-4583-9949-b679f66a823e	iPSCORE_4_3	4	iPSC	1	28	iPSCORE_4_3_iPSC_C1	NA	FALSE	FALSE	111077420	110745029	109511136	50361865	0.999611	0.999885	10364.8	27.2	14.1182	0.9932	-0.184975	-0.0172514	-0.409837	0.312941	-1.63156	-0.787078	0.693715	-0.76108	0.665439	-0.636855	1.15643	0.201682	-0.578003	0.116084	-0.672839	0.317109	0.357408	-0.097772	0.18326	-0.359147	-0.537887	-0.320132	-0.0972278	0.0556276	0.140215	0.0222994	-0.439369	0.00727024
90a17580-6a2f-40fc-a51f-ff97017e82e3	1a1924ce-c2bb-492f-9da1-539db80e2f24	9603be9a-f146-4fc5-bf36-c84fac189b0a	iPSCORE_32_2	32	iPSC	2	21	iPSCORE_32_2_iPSC_C2	NA	TRUE	TRUE	84648822	84041399	83648888	28502170	0.999774	0.999928	17092.6	31.8	18.2078	0.9883	0.298026	-0.349315	0.901283	-0.395165	-0.220933	0.481535	-0.358615	1.97799	-1.15558	0.250073	-0.111449	0.21563	-0.361057	-0.456707	0.109499	1.12202	-1.0333	0.242279	0.512902	0.817902	0.636736	-0.787504	0.0412299	-0.794248	0.134801	-0.209307	-0.401832	0.00855725
bf70a1fd-f7b2-41a6-b9c8-9e9eccbb6613	dd709123-35fa-44e5-b8b2-10d8bcff9294	97f20ecc-a17b-4d10-b689-908f5b9f3ddc	iPSCORE_16_1	16	iPSC	1	33	iPSCORE_16_1_iPSC_C1	NA	FALSE	FALSE	78034326	77705899	76987132	18893289	0.999802	0.999896	12356.9	18.5	11.731	0.9793	0.244712	0.607227	-0.222614	0.927075	-0.416612	-0.0161402	0.814583	0.587826	-0.533235	-0.846546	-0.54818	0.0613748	-0.639949	1.02649	0.657437	2.27275	0.48525	0.117872	-0.411673	0.807184	-0.802612	1.14145	-1.72688	-0.841734	0.666517	-0.161161	0.205844	-0.00542702
48ed93d5-c317-433e-a870-5b914d4fdbc7	41e8cf37-c9ba-4ce1-a586-d0b8e18a6095	993b2a06-29d5-45bb-acc6-baccc2bdda08	iPSCORE_112_1	112	iPSC	4	20	iPSCORE_112_1_iPSC_C4	NA	TRUE	FALSE	43444476	43189337	42596498	21733712	0.999831	0.999942	22792.8	32.4	22.491	0.9961	-0.0603354	-0.257667	0.314428	-1.26729	0.319828	-0.789041	-0.472831	-0.559951	0.714413	-0.402916	-0.990749	0.790749	-0.543911	-0.7889	-0.77462	0.509697	1.22434	-0.72349	-1.16637	1.21173	-0.303786	0.372191	0.253416	0.493206	-0.637491	0.0677001	0.282707	0.00211129
8c4a362f-4e12-4668-81a9-eab08c6bd530	0433562a-e33e-4786-87cf-0b01a0cd70e4	9ab06fba-a1bb-4736-930e-15ede9f493c7	iPSCORE_6_5	6	iPSC	1	17	iPSCORE_6_5_iPSC_C1	NA	FALSE	FALSE	57510388	57311524	56768724	21800539	0.999838	0.999918	15018.4	25	16.2035	0.9919	-0.106643	0.0288771	-0.942416	-0.83669	-0.37195	1.13434	-0.134326	0.647245	1.53179	2.35899	-0.982119	-0.0539376	0.140501	-0.688238	0.293912	0.297298	0.464471	-0.363745	1.01186	-0.469699	-0.572773	0.615775	-0.285629	-0.503929	-0.151508	-0.395845	-0.11166	-0.00240339
939fb4d8-db8f-4bfd-b977-d58042916690	c7a966f7-e22e-4807-afff-2bae9ca5fc72	9d988cb0-01b1-4d5d-bf4b-3fd3baf149a4	iPSCORE_42_1	42	iPSC	4	30	iPSCORE_42_1_iPSC_C4	NA	TRUE	FALSE	37310134	37154320	36700546	13585259	0.999918	0.99995	26108.9	26.4	18.6409	0.9938	0.0916955	0.328011	0.925637	-0.759025	0.45832	0.0439524	1.04775	0.0871976	0.478831	0.846975	0.0366832	0.124047	-0.563111	0.802983	-1.09318	-0.121705	0.253068	-0.174118	-0.855362	0.156055	-0.240504	0.439565	0.627721	0.291816	0.0822995	-0.0449641	-0.238608	3.01253e-05
6c3d06ee-5465-4d09-bd6e-fa3982049414	2302e931-a8d5-454d-83cf-f86e41c1e901	a140d6d1-9fbf-4645-a083-b870bf2f0f67	iPSCORE_1_5	1	iPSC	6	22	iPSCORE_1_5_iPSC_C6	NA	TRUE	FALSE	90503770	90350776	89230748	25580251	0.999718	0.999876	10974.7	16.8	12.5679	0.9964	-0.0807403	0.0716553	-0.477262	-0.960819	1.80261	-0.742951	0.862558	0.00210729	-0.63651	-0.51505	0.511069	-0.600233	-0.90207	-0.603444	-0.261194	-1.46514	0.0165077	0.460929	0.511371	0.773394	0.972238	0.241287	0.672197	-1.97642	0.295529	-0.212468	0.251979	-0.000597584
8cbf5254-4f4c-424c-88c0-8dc81eea7584	e4f0a814-060d-48d7-bf80-0126c36199b7	a314e30d-7fb4-4f68-860f-1ac1f3bdac07	iPSCORE_105_1	105	iPSC	3	21	iPSCORE_105_1_iPSC_C3	NA	TRUE	FALSE	35881018	35785035	35314668	14125935	0.999892	0.999941	22572.7	32.5	31.7896	0.9944	-0.13026	0.405351	-0.0620042	-1.01142	-0.74075	-0.206659	0.406989	-0.456054	0.267338	0.461205	0.512592	0.010198	0.815053	0.00821905	-0.373309	-0.0995991	0.613389	0.506341	-0.0655756	-0.0646421	0.1134	-0.838086	-0.232	-0.152858	-0.249703	0.478984	0.222883	-0.00715913
bec2d33e-fe9f-43f3-aa7d-ed22cb95a837	8d3caa41-6726-4d08-9c12-33a90cbf3a46	a385666a-9318-47a1-8884-3a4cd2d897ef	iPSCORE_13_4	13	iPSC	1	22	iPSCORE_13_4_iPSC_C1	NA	FALSE	FALSE	133446338	132913971	132183374	39207740	0.999784	0.999923	15766.9	18.2	15.1956	0.9931	0.240412	-0.0607518	-0.346563	1.32638	0.495277	-1.37241	0.94084	-0.580578	-0.99859	0.886886	-0.201611	-0.766217	0.586063	-1.12281	0.562047	-1.11248	-0.632355	-0.43408	0.618599	0.205252	0.00365319	0.553243	0.284297	0.912277	0.382176	0.0217099	0.100639	-0.0042012
e0cb8bed-66f0-4043-8a97-6c6e6dbd1ff0	e79a9982-b9d2-415c-ab6c-7205fe49369d	a77d48d0-a1a9-4f2c-ae14-ed6a952163bc	iPSCORE_107_1	107	iPSC	2	24	iPSCORE_107_1_iPSC_C2	NA	TRUE	FALSE	126917062	126498575	124659610	42614764	0.999755	0.999895	12721	16.1	8.07669	0.9907	-0.00448892	0.0260864	-0.0222201	1.32526	1.98597	-0.452822	0.00438084	-1.61941	0.183812	-0.136535	1.84336	0.917538	0.287686	-0.516409	-0.0459571	-0.648674	1.48177	-0.176938	0.778395	-0.184835	-0.281174	-0.304209	-0.205773	-0.226888	0.0151526	-0.17148	0.105314	6.99364e-05
dd44b3e8-51ce-4851-b9ad-7023b6125666	d941dceb-9fef-4968-b534-487c47a977ff	ac14fb34-0c8b-4264-9f93-5ce47c071a66	iPSCORE_6_1	6	iPSC	2	23	iPSCORE_6_1_iPSC_C2	NA	TRUE	FALSE	79237606	78862829	77122564	41548536	0.999757	0.999916	14402.8	43.8	38.9958	0.987	-0.161132	-0.272404	0.694675	-1.39101	0.617249	-1.58262	0.198951	3.00871	-2.08714	2.01973	1.62844	0.830051	0.220156	1.24288	-0.214229	-0.328597	0.441236	0.438278	0.178044	-0.610936	-0.716456	0.705885	0.574529	0.684264	-0.489586	-0.677606	0.00643204	-0.0122043
f55629ff-8866-406a-9cb2-1831a5f87820	82a3f0fc-5aa0-4616-9db9-9fa6f0e5811b	ae3637d4-493e-482e-bc48-6915e30ffb9c	iPSCORE_2_6	2	iPSC	1	21	iPSCORE_2_6_iPSC_C1	NA	FALSE	FALSE	40958198	40838978	40225384	14582105	0.999891	0.999934	18840.5	35	29.4586	0.9959	-0.23364	0.19673	-1.26832	-0.826893	-0.0420885	-0.279225	1.51213	-0.765727	0.0150601	0.142483	0.399088	-0.605268	-0.798855	0.883272	-1.05556	0.492553	-1.83125	0.688082	-0.809546	-0.509503	-0.0362788	-0.557991	0.290175	-1.40141	-0.335812	-0.412024	0.380766	0.00261934
018ebad1-43c5-4658-8ae3-652f05ce51c6	f8433b1c-dcf4-4eb2-b170-b1a218a22cd2	af5ba1a2-837e-42e6-9afa-16207886c776	iPSCORE_98_1	98	iPSC	1	26	iPSCORE_98_1_iPSC_C1	NA	TRUE	FALSE	98559456	98143138	97352858	45446652	0.999734	0.999911	14617.2	36.1	17.9825	0.9888	-0.0670031	-0.00319491	0.124469	1.23725	-1.34113	2.12863	1.77366	-0.297614	-0.0466908	0.171235	0.556503	-0.688978	1.73407	-0.630369	-0.0269413	-0.142188	0.258904	-0.919941	-0.568574	-0.481073	-0.688195	-0.0527648	0.717981	-0.288779	-0.170848	0.148396	0.0589421	0.00673428
929612fb-71c0-49a6-964a-fe2398aa57fb	662be858-35d3-48a3-a22a-357d78eeb07b	b2928637-66bc-4fb4-806a-7ddcb26af360	iPSCORE_89_1	89	iPSC	3	19	iPSCORE_89_1_iPSC_C3	NA	TRUE	FALSE	104604786	104037693	103022976	55722126	0.999608	0.999905	13352.3	37.1	26.8441	0.9952	0.0340346	-0.309106	1.13105	0.127618	0.156896	-0.312424	0.279705	0.0819964	0.890899	-0.329065	-0.272306	0.0447985	0.801194	-0.790973	-0.0121793	-0.591402	0.0149462	0.172077	-0.262492	0.152178	-0.0159566	-0.473779	-0.494535	-0.341538	-0.00121291	-0.0663386	0.0224433	-0.00998921
7eb4ae7a-c3bc-4dfa-abab-d1e29ac4f4e8	0a1bcb9c-aa08-4f75-b564-ff7abc75235c	b48d5663-b599-4d02-a70b-6bd12546041f	iPSCORE_3_5	3	iPSC	9	24	iPSCORE_3_5_iPSC_C9	NA	TRUE	FALSE	67018866	66785581	66152408	28089915	0.999815	0.999919	15622.1	34.2	26.7567	0.9871	-0.190426	-0.0897015	-0.69681	0.925922	1.06043	0.398513	0.636951	-0.315346	0.0637121	-0.257349	0.804109	-0.720674	-0.66548	0.899471	-0.0538495	0.168928	0.438448	-0.510894	0.198572	0.0941602	-0.00285919	-0.0177366	-0.0320484	-0.331448	-0.298022	0.207405	0.263024	0.00297236
68f9e03b-4b0b-4629-9125-d99f6821e993	477ced0b-8e65-49cc-af92-3c65b2137c9b	b7af5d94-4b4a-4130-94ee-fc1f23c5824a	iPSCORE_11_1	11	iPSC	2	20	iPSCORE_11_1_iPSC_C2	NA	FALSE	TRUE	57381612	57080204	56514302	19999212	0.999767	0.999917	15444.3	29.1	17.7956	0.9895	-0.185087	-0.0355327	0.0504564	0.731728	0.873892	-0.0237107	-1.15414	-1.61618	-1.67077	-0.282627	-0.0987859	-0.0334547	0.272787	1.51098	0.444467	2.18962	-0.760659	-0.387504	0.628727	0.628885	-0.404101	-0.299479	-0.596905	-0.0439708	0.0556029	0.00498939	-0.362903	0.00289062
e74982c2-a910-467e-a0c6-a6bf69e458cd	2049e6fc-2db6-4715-8161-134b712eb166	b846beb8-f53c-4b69-bd2e-901dc53ce8bb	iPSCORE_1_7	1	iPSC	3	33	iPSCORE_1_7_iPSC_C3	NA	TRUE	FALSE	108671662	108315617	106763410	21081388	0.999731	0.999882	11093.7	19.4	29.5683	0.9901	0.207249	0.379674	-0.852933	0.0427445	0.263138	-0.64933	-1.61274	-0.443779	0.411097	-0.325066	1.30201	0.465907	-0.504215	0.613445	0.154419	-0.498802	-0.173955	-0.0528334	0.398916	-0.0860228	0.503026	0.891212	0.359026	-0.484908	0.201618	0.128175	0.367843	0.00720898
6d5af69b-1bd1-4cb8-a591-fa583e86fa72	001b47b2-67fc-471f-8501-928295e70e3f	b86c786d-f8d8-4e6b-9504-95f8f4c807e0	iPSCORE_20_1	20	iPSC	6	25	iPSCORE_20_1_iPSC_C6	NA	TRUE	FALSE	114864000	114473422	113529894	33818225	0.999797	0.999909	14277.8	20.4	10.8966	0.9914	-0.157922	-0.59502	-0.112697	1.21909	-0.62443	-0.421479	-0.415495	-1.35934	-0.693444	-0.581941	0.0662023	0.125178	-0.59758	1.25239	-0.386515	-0.155243	-0.0236199	0.887491	-0.838422	-0.0127049	-0.0315161	-0.562406	0.154497	-0.624022	-0.101613	-0.0414581	-0.0624462	-0.00038293
88e6cae3-44aa-4d7f-9fad-500fa3c3c268	5e99cc57-3fb2-42b4-8a11-048f71387a38	b9e30469-13ad-4792-878a-889cd6480f91	iPSCORE_30_2	30	iPSC	3	23	iPSCORE_30_2_iPSC_C3	NA	TRUE	TRUE	27920568	27771644	27507310	12117680	0.999773	0.999928	17959.4	28.8	22.9852	0.9823	0.159502	0.31082	0.450831	0.680042	0.720526	0.234848	0.356832	-0.26843	0.755181	-0.70642	-1.08019	0.00180283	-2.76316	-0.0222737	0.622718	0.33255	-0.466128	-0.0174221	-0.805576	-0.634992	0.992194	1.00683	0.109875	0.391137	0.590688	-0.106469	0.0861618	-0.00836807
3d12a814-3712-4186-ba34-d7ee9ce5371e	5e99cc57-3fb2-42b4-8a11-048f71387a38	b9e30469-13ad-4792-878a-889cd6480f91	iPSCORE_30_2	30	iPSC	2	24	iPSCORE_30_2_iPSC_C2	NA	FALSE	FALSE	29349254	29256123	28976826	14822010	0.999878	0.999936	21737.1	27.8	21.1875	0.977	-0.12486	0.151584	-0.425721	0.31052	1.1459	0.839031	1.00663	0.580402	1.52144	2.63432	-1.27429	-0.0443371	-0.782783	-1.15854	0.449867	1.1213	-0.541409	1.15281	-0.30283	1.58611	1.00424	1.1517	0.92803	-0.350854	0.944518	1.43119	-0.244119	0.00248613
844e5c67-66b2-4207-bc3b-0a64df54a326	d06b4ec5-7c5e-406e-a464-31770ce15335	bb3eeb0c-a38c-4d4a-81a6-21b51515b126	iPSCORE_94_1	94	iPSC	3	18	iPSCORE_94_1_iPSC_C3	NA	TRUE	FALSE	97752468	97168139	96169864	29083287	0.999745	0.999875	10397.9	18.7	11.5636	0.9896	-0.115655	0.227857	-0.0373035	0.820444	1.03347	0.174217	0.269743	0.757502	-0.698244	0.0838326	-0.253476	-0.416861	-0.493854	0.273394	1.1249	0.121319	1.19479	-1.0513	-0.396055	-0.151325	0.172533	0.219112	0.170303	0.414502	0.0751441	-0.142138	0.530476	0.00938999
c227cccc-c34b-45be-a539-bbe9c4c765e0	583d5465-f933-46d1-9fa4-307b76b97311	bd04a8cc-5d63-45bc-a2cc-91b0c7cb6e01	iPSCORE_2_4	2	iPSC	2	27	iPSCORE_2_4_iPSC_C2	NA	FALSE	FALSE	110409350	110079795	109040556	42400940	0.999758	0.999908	14041.8	15.6	13.4826	0.9875	-0.14822	0.550341	-0.31996	0.7992	-1.66764	-0.730996	-0.118606	1.26293	-2.21252	0.787324	0.788987	0.872297	-0.242321	-0.34915	-0.0569698	-0.696713	-0.247006	0.217549	-0.0649769	0.470172	-0.0758145	0.430848	0.433283	-0.615414	-0.00535547	-0.256783	-0.332711	-0.0020776
2d391c51-ac94-4db0-8092-b984b2d4ac8e	0b522a08-b129-43c3-ac6b-d4a602cd9ddd	bd41b7ee-bc24-40a9-99ab-483b2dbf95ae	iPSCORE_28_1	28	iPSC	5	20	iPSCORE_28_1_iPSC_C5	NA	TRUE	FALSE	94485760	94182233	92953436	51204686	0.999591	0.9999	12523.9	43.2	43.2309	0.9937	-0.12596	-0.219549	0.329651	-1.40449	1.64695	-0.336947	1.35054	1.51532	-0.070384	-0.159239	0.402427	-1.20757	-0.227129	-0.0788979	0.260954	-0.486116	1.01592	-0.302453	0.736	-0.353046	0.612703	-0.105618	0.3311	-0.282879	0.221732	-0.0432397	0.256181	-0.00480513
d9c61cff-765c-488c-a395-95aca2e17805	c08cc10c-44c1-4fa4-897a-636f5dfb058f	bd4643a6-9742-4a25-8029-a967cc2a84c7	iPSCORE_13_3	13	iPSC	2	23	iPSCORE_13_3_iPSC_C2	NA	TRUE	FALSE	72159358	71813215	71080168	28132232	0.999812	0.999933	18565	34.4	30.7295	0.9949	0.0204186	-0.450231	0.695995	-0.915525	-0.860427	-0.330478	-0.0318103	0.760574	0.434125	-1.1274	1.09304	-0.40092	0.515052	0.315584	-0.885936	-0.356494	-0.139313	0.0377732	-0.12963	0.710933	0.559213	0.249292	0.426593	-0.212719	-0.155824	-0.0460756	-0.0103214	-0.00702243
4c522c5c-41b5-4a4a-85fd-abac9d1ec28c	56e6a7e5-7b14-4cd0-bc38-030fb2a49008	bfd08f92-7030-4c34-849d-0187c8e88c74	iPSCORE_83_1	83	iPSC	6	34	iPSCORE_83_1_iPSC_C6	NA	TRUE	FALSE	81641328	81303028	80413592	26332641	0.999748	0.999919	15784.7	25.4	18.2468	0.9885	0.101176	-0.194819	0.241658	0.154386	0.360714	1.94796	-0.231001	-0.869192	-0.368932	-1.36682	-0.892084	-0.950784	-0.475567	-0.328312	-0.0404597	-0.425729	-0.372425	-0.331869	-0.153075	-1.14021	-0.129399	0.357776	0.260864	0.0444917	-0.125179	-0.264972	-0.511512	-0.00181568
d97f3b71-6508-420a-9943-8130b4ec16d7	c643713c-38f0-4514-b820-a566801a386a	bfee9a02-5ec3-4e11-a8e2-ebd47623caa0	iPSCORE_11_3	11	iPSC	5	18	iPSCORE_11_3_iPSC_C5	NA	FALSE	FALSE	64074934	63825198	63216212	29872873	0.999742	0.99992	15815.4	35.1	29.1485	0.994	-0.193831	-0.258614	0.309401	-0.282482	0.824824	-0.980077	0.296944	0.383719	-0.166939	-1.30512	-0.407325	-0.711245	0.0161101	0.617501	-0.038515	0.360605	-0.89956	-0.442029	1.07241	0.919905	0.902741	0.0344351	-0.352131	-0.792066	0.10739	0.34338	-0.335639	-0.00754696
c54fd66f-114d-45eb-8e87-d7d2e41661b2	88facd8c-e8d7-4aee-b0f7-ad0fa47f256e	c09c3de5-4244-404b-ae38-be65b86a48bd	iPSCORE_24_1	24	iPSC	4	28	iPSCORE_24_1_iPSC_C4	NA	TRUE	FALSE	78770352	78282007	77275772	41475582	0.999624	0.999911	14934	23.9	23.7323	0.996	-0.0812944	0.22239	0.558462	1.48946	-0.551466	-1.97669	-0.371452	0.532166	0.765204	-0.20822	-0.777027	0.251643	0.12311	-0.325832	0.721367	0.499214	0.821637	-0.384047	0.124312	0.203348	-0.0754026	0.0322972	0.0565238	-0.628351	0.195078	0.26568	0.0185695	0.00357273
6797c751-2e6a-4b79-8ad5-bafcb28c96bf	ee146263-82f5-4ed7-bb49-4300837acc85	c3bb6245-5d1b-4dbc-8b16-b0ca47472e91	iPSCORE_115_1	115	iPSC	1	23	iPSCORE_115_1_iPSC_C1	NA	TRUE	FALSE	59063204	58815679	58124248	31303706	0.999878	0.99993	17742.3	27.7	22.0423	0.9826	-0.151489	0.114823	-0.862786	-0.116737	-0.728377	-0.767469	0.484702	1.82417	1.96792	1.94669	-1.09461	0.0862322	0.127956	-1.50178	1.13744	-0.222159	1.71194	-0.147863	-0.0986797	0.850429	-0.236096	-0.804021	0.46518	0.889309	-0.514585	0.258405	-0.0803967	0.00212984
84612f76-3770-4099-99aa-58fa725a3156	b4a6c803-0909-422c-b3a7-be53acf6d93c	c3c65323-ace2-4f32-8595-7434edac5d28	iPSCORE_33_2	33	iPSC	4	19	iPSCORE_33_2_iPSC_C4	NA	FALSE	FALSE	80946156	80643684	79563280	24866922	0.999764	0.999909	15026.3	18.4	11.7734	0.9577	0.257466	-0.206211	-0.231631	-1.0136	-0.455809	-1.2262	0.241005	-0.439884	-0.191043	-0.948323	-0.547718	-0.652176	-0.908336	0.436105	-0.0286308	0.722122	0.0342192	-0.141652	-0.844323	-0.406409	-0.2036	0.839617	0.283739	0.00461414	-0.422646	0.219605	0.105901	0.002953
41c6fb42-9dcb-44bd-98af-99c849b5fdec	4fb56c9d-a815-462e-ba66-bae060c53a65	c72fc475-80f0-4fe3-b306-acebd17f3bdb	iPSCORE_67_1	67	iPSC	5	26	iPSCORE_67_1_iPSC_C5	NA	TRUE	FALSE	145869552	145514604	143617742	35145211	0.999787	0.999904	12799.4	19.3	8.37458	0.9887	-0.0741215	-0.623765	-1.28296	-1.01301	-1.453	1.56693	-0.946079	1.24424	0.442718	0.877057	0.0168322	-0.0835754	-0.563001	0.590427	-0.843722	0.136078	0.757409	-0.394574	-0.0188031	0.029796	0.438033	0.816046	-0.0450178	-1.07482	0.0200456	-0.429788	-0.193145	0.0060309
c585c391-78c6-4e81-82dc-4dd96ecff4ff	0af7e581-1fcc-4bb0-ac8a-27b783374489	c99ef20e-a237-47af-95bc-15550378bbd5	iPSCORE_111_1	111	iPSC	7	27	iPSCORE_111_1_iPSC_C7	NA	TRUE	FALSE	40443108	40163866	39497518	11289114	0.999757	0.999834	7021.62	32.5	24.6084	0.9947	-0.0737093	0.363263	-0.412996	-1.97576	-2.10104	2.79039	0.775395	-0.908721	-1.59605	0.742765	0.187672	-0.619423	0.358418	0.293256	-0.866939	0.920742	0.407583	0.162297	-0.189791	0.304244	1.19186	-0.181679	-0.688423	1.52293	1.03865	-0.715105	-0.785256	0.000755146
b44b174b-8233-42e2-86ac-de450bc0e426	4eb10fcd-1c59-44cd-879f-7a072de4b38a	c9ef3edb-1bb1-4233-a6be-4efd897ac110	iPSCORE_23_2	23	iPSC	11	20	iPSCORE_23_2_iPSC_C11	NA	TRUE	TRUE	82624634	82346662	81377412	18524487	0.999774	0.999902	12324	27	9.92909	0.9902	0.168568	0.245568	-1.50186	-0.751983	1.58099	0.337929	-0.532068	0.168361	-0.0285329	-1.38704	-0.945262	-0.576205	1.76204	0.991322	0.0359834	0.104809	0.931787	-0.487846	-0.342968	-0.0132814	-0.895294	0.148338	-0.386787	-0.12431	0.225875	0.0168982	0.493326	0.000534776
c029d364-3378-421f-a7ca-d55cf9abcecf	d5034b1e-43c1-486a-8d18-18b15f635e70	ce67e934-e752-4d69-b212-007c655a7590	iPSCORE_117_1	117	iPSC	3	18	iPSCORE_117_1_iPSC_C3	NA	TRUE	FALSE	59467572	59338501	58859656	28760299	0.999797	0.999925	16771.7	31.9	19.5759	0.9946	-0.146296	-0.122821	-0.207029	-0.871121	1.59244	0.720874	1.54863	-0.636667	-0.326205	0.547779	-0.912438	-1.16544	-0.712491	0.44669	-0.2078	0.701042	1.54089	-1.07125	-0.256659	-1.06224	-0.106987	0.0213081	0.195767	0.842717	0.346907	-0.491759	-0.133995	-0.00231482
a9038da3-7382-4d56-bf52-a6eb792d78b1	80c1f61e-74d3-4056-8796-ff288887a9af	d15cdce3-1f22-4224-8ae3-0ff1b878e111	iPSCORE_18_2	18	iPSC	5	17	iPSCORE_18_2_iPSC_C5	NA	FALSE	TRUE	121258156	120721560	119695874	61904054	0.999697	0.99991	14559.1	27.1	18.6472	0.988	-0.0359193	-0.16273	1.24899	0.839035	0.442013	-0.795359	0.33677	-0.751447	0.80051	0.944562	0.05146	-0.297073	-0.69861	0.253441	0.0804886	-0.13239	-1.0363	0.0898244	0.321384	-0.191287	-0.612322	0.193536	0.0535977	-0.652257	0.458992	-0.271108	-0.152678	0.0067302
90accc51-7491-4910-9534-ef9a004bb656	8ae6e66c-b3a2-436a-8a28-94356cd373fd	d4073658-c7fe-4f53-9e80-b95121a65475	iPSCORE_53_1	53	iPSC	5	21	iPSCORE_53_1_iPSC_C5	NA	TRUE	FALSE	69890726	69449185	68843020	23680836	0.999817	0.999909	13385.4	26.5	16.1716	0.9931	-0.0426767	0.193941	-0.207943	0.178742	2.10555	0.0268115	-0.961686	-0.352522	1.78879	-0.220909	2.34006	1.55775	-0.0960165	-1.33289	0.799222	1.10937	-0.483946	0.481892	-1.09971	-0.659604	-0.820385	-0.409157	0.143956	0.0339909	-0.46029	0.0375315	-0.343712	0.000869668
ecb4fe0f-6bf5-4ab0-ac27-63764ae05f4a	6d561f09-7954-498d-a782-087135f90834	d6172ad1-6cf8-41af-a88e-26c43ebe2464	iPSCORE_12_3	12	iPSC	3	31	iPSCORE_12_3_iPSC_C3	NA	TRUE	FALSE	122187082	121722134	121171824	37750817	0.999702	0.999903	12444	23.8	10.6038	0.9302	0.311719	-0.035065	-0.917071	1.18348	1.25385	-1.68746	2.06591	0.478305	0.0220744	0.749391	0.273055	-1.00476	1.21897	-0.0475959	-0.619653	0.231361	0.2634	-0.860631	-0.682625	-0.640098	0.222975	-0.630936	0.698674	1.21892	-0.419086	-0.113917	-0.0590023	-0.00750983
2498178b-08b6-4918-bfbf-fcd0aaf3a183	63968319-c83a-460c-bcb0-c74f13309332	d6646110-a6f3-4176-bf1a-92a51ed6f4bc	iPSCORE_5_3	5	iPSC	3	22	iPSCORE_5_3_iPSC_C3	NA	TRUE	FALSE	97312692	97039563	95894524	53475945	0.999628	0.999932	18738.1	24.5	10.885	0.9864	0.139624	0.18645	0.482016	-0.0227679	-0.0599074	-0.191844	-0.477636	-2.43465	0.117963	2.42699	3.14266	1.52839	-2.26776	-0.462733	-0.0724303	0.714525	0.229714	-0.759043	1.24626	-0.592849	-0.651026	0.783639	0.0192234	-0.252971	-0.121814	-0.691651	0.18067	0.0114042
d48446ac-a14e-4e44-8c53-8b14a977827d	522a5b8a-98e5-49e0-8dd5-09793ebcbeac	dc7b36c7-6492-4585-a072-10894fac10a0	iPSCORE_106_1	106	iPSC	2	19	iPSCORE_106_1_iPSC_C2	NA	TRUE	FALSE	103444162	102840972	101566262	23640378	0.999734	0.99989	12545.6	17.5	12.0312	0.9936	0.173324	-0.251349	-0.123083	0.135633	-1.44948	0.650921	-0.367727	1.07082	0.300079	-1.63207	1.02992	0.132784	-0.843178	-0.502382	0.434068	0.7725	1.10664	0.100921	0.2605	-0.375119	0.742617	-0.218518	0.152557	-0.37659	0.595374	-0.303448	0.097132	0.000544731
10960c0c-2b30-4fb7-8d4c-a9bcffd5bd8d	a6e02cdf-888c-41bd-8a4b-2a05bcce4d18	de9c74e8-d399-465e-92cd-904a0e323bca	iPSCORE_2_8	2	iPSC	3	27	iPSCORE_2_8_iPSC_C3	NA	FALSE	TRUE	74358902	74120242	73365722	29086766	0.999799	0.999933	19647	25.6	23.5468	0.9911	0.0805411	-0.335047	0.836692	-1.80165	-0.995861	-0.368131	-0.00288926	0.87828	0.742418	0.0495328	0.580102	-0.353056	1.13974	-0.629209	-0.774389	-0.640004	0.0705219	0.575751	-0.0554271	0.837841	-0.2914	-0.00172809	-0.0501495	-0.749216	0.280223	-0.0875682	0.0270629	0.00655859
584289d3-5690-415c-b26f-fcc59b082a76	b0efcf59-dea7-4f62-bf01-41bf08422001	e0793a72-9694-4711-a2c6-d2ff9071d05f	iPSCORE_8_4	8	iPSC	2	22	iPSCORE_8_4_iPSC_C2	NA	FALSE	FALSE	40189424	40026098	39421078	14397965	0.999863	0.999928	20343.6	14.8	14.5441	0.9766	-0.160999	-0.51732	-1.23106	1.94402	-1.84339	2.58859	1.65304	1.07206	0.537863	0.00624909	-0.487728	0.0478541	-1.65917	0.63025	-1.65287	0.0250889	0.0460698	-0.0132593	3.24638	-0.0894648	-1.08951	-0.447969	-0.648918	0.230994	-1.47036	1.13626	1.48974	0.00403217
6a99d949-9c13-4a95-9b11-2ea86c0bb8a2	b0efcf59-dea7-4f62-bf01-41bf08422001	e0793a72-9694-4711-a2c6-d2ff9071d05f	iPSCORE_8_4	8	iPSC	2	25	iPSCORE_8_4_iPSC_C2	NA	FALSE	FALSE	37580860	37489136	37142288	11519266	0.999905	0.999947	23904.7	23.9	17.7582	0.9912	0.255657	0.157217	-0.600222	-1.46024	0.656251	-0.620741	0.870191	-1.16814	0.596705	0.0740573	2.05864	0.561624	-1.0894	0.083734	-1.1471	-0.219889	0.376401	-1.27517	0.516614	0.852285	0.727707	-1.00541	-0.302601	0.553897	-0.0352907	0.156163	-0.197137	-0.00713928
99f6c142-7e44-4670-bfc0-25ed8c7f8bb2	ddffb897-2497-482f-bc75-7ad72150408f	e126c62a-cd3d-4ce3-b632-da7fb7bd9e4a	iPSCORE_96_1	96	iPSC	5	18	iPSCORE_96_1_iPSC_C5	NA	TRUE	FALSE	89874780	89654226	88783972	39138026	0.999621	0.9999	12686.6	27.1	15.1673	0.9957	-0.13353	0.139323	-0.21674	-0.283709	-0.727723	-0.603709	1.10864	-0.0389684	-0.295527	-0.248901	0.327354	0.216129	0.0669096	-1.34517	0.384633	-0.0514902	1.05251	-0.0950829	-0.609666	-0.0238649	-0.0823976	0.401057	-0.00173103	0.30103	0.0144457	0.225369	0.380573	0.00285171
c8c8ab24-57c6-4353-ba57-83be313ff18c	df4c7d2c-1e36-4dd7-a2b1-fe61a5ec26f6	e3c5435b-935b-45a3-847a-fd754cbc7b90	iPSCORE_110_1	110	iPSC	6	21	iPSCORE_110_1_iPSC_C6	NA	TRUE	FALSE	131294458	130755121	129246902	37640292	0.999674	0.999843	7977.53	18.2	8.25915	0.9936	-0.221824	-0.0402714	-0.319903	-0.34861	0.905757	-0.295833	-0.644827	-0.199553	-2.50612	-0.693705	-0.504983	0.0390514	-0.222625	-1.02459	0.101782	0.307163	-0.844502	0.148873	0.77655	-0.493537	0.912037	-0.147264	0.419533	0.135232	0.07774	0.212798	0.0647025	0.00147579
97127251-7336-46e9-a8db-70fa3799d3b2	ebb69264-564b-49ee-b013-86e83a1b9f49	e562a8bc-cc91-46fe-ba2f-aa8ab62fefe9	iPSCORE_1_14	1	iPSC	1	17	iPSCORE_1_14_iPSC_C1	NA	TRUE	FALSE	96827288	96072611	94868002	40073128	0.999704	0.999881	10190.5	25.1	14.8656	0.9844	0.061731	-0.192143	0.920401	-0.783703	-0.522573	0.00754995	-0.87554	-1.16027	-0.328476	1.83708	0.204703	0.149384	0.0333977	0.173952	-0.267376	-0.522659	-0.52781	0.673059	-0.574304	-0.631151	0.210428	-0.25286	-0.0558577	-0.26307	-0.181786	-0.152138	0.0258143	-0.00986521
87f92d1c-5410-44ad-bcd2-9d76c7c8f23e	f7790cb8-4191-4342-8fe0-4cafdeb5e28e	e6c010c7-dffa-40ba-86ca-355507b47e86	iPSCORE_4_5	4	iPSC	4	28	iPSCORE_4_5_iPSC_C4	NA	FALSE	FALSE	45868180	45734240	44977320	13517951	0.999844	0.999905	13493.5	22.1	22.3109	0.9871	0.0443821	0.558969	-0.230629	-1.86742	-0.492141	-0.486269	0.669295	1.22444	1.557	-0.572449	0.873046	0.612208	-0.18676	1.39284	-1.35746	-0.453351	1.06991	0.401804	-0.348074	0.848853	-0.38999	-0.0153598	-0.34963	0.0546084	0.483769	-0.103139	-0.42621	0.0141407
5b396221-1386-4176-868b-79b4221d4f46	80c4bb8f-07d1-4d12-92a5-07d09f5cdb29	e932e556-59a6-4f70-9b4c-ef5f69dac3ce	iPSCORE_2_3	2	iPSC	5	28	iPSCORE_2_3_iPSC_C5	NA	FALSE	FALSE	30595726	30533555	30251138	14145069	0.999898	0.99995	26733.1	27.3	23.4074	0.9842	-0.177659	0.376272	-0.48674	-0.547878	-0.0887276	-1.25814	-0.448805	1.38677	-1.64561	-0.536617	-0.445279	1.03615	-1.66028	-2.21955	0.173839	0.0942526	0.517694	0.385996	0.871852	-1.5239	-0.0256149	0.715392	1.48799	0.656047	-0.342756	0.17696	-0.0225208	-0.0115652
94d77afa-e55a-4670-8aba-6cb1c55834cb	80c4bb8f-07d1-4d12-92a5-07d09f5cdb29	e932e556-59a6-4f70-9b4c-ef5f69dac3ce	iPSCORE_2_3	2	iPSC	3	25	iPSCORE_2_3_iPSC_C3	NA	FALSE	FALSE	37530024	37116603	36692104	10308373	0.999712	0.999792	5918.07	20.3	17.505	0.9901	-0.0581559	0.283767	0.001101	-1.23386	0.554143	0.633755	-0.293796	-0.0558769	-0.199841	-1.41224	-0.116032	0.606104	-0.125675	-1.20458	-0.530711	0.40958	-0.361561	-0.292353	0.65861	-0.152203	0.448883	-0.156246	0.226743	0.69135	-0.108989	0.0779133	-0.333101	0.00787279
4fca301c-67cb-45e7-babc-a6028eb63f18	ac69bd1c-2131-4391-a2ee-b6c19b219c07	eb1309e6-5567-437b-82d7-549c1c8d5493	iPSCORE_8_2	8	iPSC	5	30	iPSCORE_8_2_iPSC_C5	NA	TRUE	FALSE	33671652	33421550	32976440	15637728	0.999877	0.999942	22877.5	31.2	25.0852	0.9844	-0.117465	-0.0736649	0.0180896	0.418883	0.313507	-0.158414	0.284174	0.796817	-0.20272	-0.21475	0.368734	-0.666996	-1.65507	0.455657	1.80945	-1.01501	-0.674628	-0.851605	-0.72804	0.338262	-0.593043	-0.87892	-0.196335	0.570566	-0.591834	-0.389001	-0.813342	0.0141146
55c70322-840e-4a65-bfed-de17a8543a50	ac69bd1c-2131-4391-a2ee-b6c19b219c07	eb1309e6-5567-437b-82d7-549c1c8d5493	iPSCORE_8_2	8	iPSC	6	25	iPSCORE_8_2_iPSC_C6	NA	FALSE	FALSE	34052912	33885608	33409820	9694745	0.999882	0.999934	20987.2	18.6	16.8362	0.9888	0.00655659	0.366309	-0.034922	0.532229	0.4227	1.1632	0.51746	-0.16012	-0.158613	-0.709114	0.136265	-0.496052	0.0819027	-0.369039	0.953448	-0.172699	-0.439164	-0.909672	-0.32931	1.71608	-0.442749	-0.475009	-0.200699	-0.0992124	-0.891438	-0.744019	-0.350782	0.0152869
2717b9c9-118e-43ff-a44c-6d1ed397084b	59b0ea32-8c09-4434-8c2d-59c431142089	ecc872f3-1dab-4076-a08b-f186d17805b7	iPSCORE_22_2	22	iPSC	5	21	iPSCORE_22_2_iPSC_C5	NA	TRUE	FALSE	92681250	92290698	91510704	28119780	0.99977	0.999903	13803.1	19.5	10.7771	0.9952	0.00258445	-0.532516	0.757458	1.40138	0.335681	0.713373	-2.06966	-1.48272	-0.521071	-0.21769	-1.44217	1.1525	-1.5014	0.366247	-1.21523	0.40804	1.29266	0.192002	-0.842107	-0.429589	-0.673816	-0.55567	0.0248629	0.181505	0.233462	-0.428589	0.574766	0.000530415
fcca6cbc-75f2-4031-a26e-aefff85606a8	31ab381d-b6fd-4d99-b20b-1e9535e41d45	ed175850-c13a-4b33-947d-bd6e911000db	iPSCORE_78_1	78	iPSC	6	19	iPSCORE_78_1_iPSC_C6	NA	TRUE	FALSE	112466522	112169564	110922450	60112945	0.999538	0.999907	13733.4	28.3	16.2841	0.9906	0.0174396	-0.0521549	0.257839	-1.17919	-0.522858	-0.887967	-0.583181	-1.88133	0.106933	0.658823	-1.00598	-0.654281	0.87008	-0.249821	0.488974	0.402183	0.172721	0.00244782	0.160269	0.13907	-0.497544	0.00160087	-0.381563	-0.34734	-0.333758	0.0153449	-0.0425075	-0.0099697
ba858230-d053-4414-a3db-665d130a0289	122e484b-ee3d-47a3-bcf8-06c420ce78e6	ef8f2c6c-8363-471e-9436-252fcef3ac43	iPSCORE_6_3	6	iPSC	6	21	iPSCORE_6_3_iPSC_C6	NA	FALSE	FALSE	99801782	99377023	98495170	23480717	0.999747	0.99987	10233	12.8	8.57507	0.9948	0.0315341	0.171229	0.453225	0.51857	-1.26798	-1.21693	-1.43182	0.492438	0.645294	0.58126	-0.213322	0.322951	1.23919	-0.3251	-0.00960525	-0.161549	0.834091	0.189396	-0.454051	-0.246626	-0.151034	0.586829	0.291969	-0.196658	-0.277077	-0.0999305	0.0381942	0.00547355
ec9d6194-7aee-4f01-b8b1-844f67badc53	c5b18bcb-bbb9-43ee-989a-717c14371257	f0173728-58cb-4d7d-b28d-02355b49b9ed	iPSCORE_13_1	13	iPSC	3	21	iPSCORE_13_1_iPSC_C3	NA	FALSE	FALSE	33518446	33311968	32580108	8179765	0.999908	0.999937	20370	12.8	13.8859	0.9935	-0.0150784	0.33093	-0.153856	0.965507	-0.885418	0.445705	0.362274	0.669725	-0.372527	-1.496	-0.114758	-0.33352	-0.423766	0.705566	1.31982	-0.254401	-0.513912	2.26936	1.09091	2.82112	-1.77454	0.945379	0.330764	2.24776	-0.082723	-1.60922	0.366292	-0.0213865
8ccf456d-7177-42ca-bcfa-bc3e3e4cad4d	c5b18bcb-bbb9-43ee-989a-717c14371257	f0173728-58cb-4d7d-b28d-02355b49b9ed	iPSCORE_13_1	13	iPSC	5	21	iPSCORE_13_1_iPSC_C5	NA	FALSE	FALSE	37051860	36721558	36068076	14074435	0.999915	0.999944	22244.3	20.8	17.6542	0.9964	-0.0362775	0.235129	-0.211253	-0.726125	-0.694084	0.381649	-0.920831	-1.3495	-1.10974	0.787484	-1.41988	0.489513	-0.454938	-0.408796	-0.63968	-0.716021	-0.0541203	1.78821	0.183439	1.21661	-0.124849	-0.00190102	0.929817	-0.534237	-0.108245	-0.229043	-0.573072	-0.012863
6cc052c8-ba72-4fc6-9804-8630e8e972f8	b32685f7-037e-40f1-8d30-60cabdb29e21	f0b9b314-5e83-4975-af42-54ee03bcc459	iPSCORE_8_1	8	iPSC	5	30	iPSCORE_8_1_iPSC_C5	NA	FALSE	FALSE	33337322	33197322	32792118	12053364	0.999888	0.999942	24588.2	23.3	18.3236	0.994	0.0364111	0.07362	0.0492085	0.299724	-0.654904	1.37526	-0.216984	0.0994374	-0.221299	0.503033	-0.373121	-0.333058	-0.772173	-0.144212	1.65053	-0.841854	0.861405	0.233347	-0.546784	0.813877	0.15647	-1.12181	-0.176947	-0.872283	-0.857538	0.586811	-0.753415	-0.00629122
61552fa0-11f8-44d5-b121-6486e7a126c3	b32685f7-037e-40f1-8d30-60cabdb29e21	f0b9b314-5e83-4975-af42-54ee03bcc459	iPSCORE_8_1	8	iPSC	6	23	iPSCORE_8_1_iPSC_C6	NA	FALSE	FALSE	30936708	30764532	30413028	13033699	0.999875	0.999935	21866.6	21.5	17.9367	0.9944	0.0156928	0.308785	0.176648	0.79213	0.684023	0.498271	-1.02283	-0.227887	0.59053	-0.494984	-0.544591	0.0482236	-2.12394	-0.797115	0.50416	-0.565096	0.394323	-0.880577	-0.993668	1.38483	0.90133	-0.58034	0.193074	-0.389725	-0.166837	-0.225682	-0.384322	0.00597967
6f4fa684-d4a4-44ce-be37-1441b8955d02	b32685f7-037e-40f1-8d30-60cabdb29e21	f0b9b314-5e83-4975-af42-54ee03bcc459	iPSCORE_8_1	8	iPSC	4	37	iPSCORE_8_1_iPSC_C4	NA	FALSE	FALSE	24975958	24661156	24279712	7720001	0.999798	0.999877	10145.4	15.8	20.754	0.9932	-0.0824307	0.315821	0.0564294	0.21901	-0.0662785	0.82963	-0.84575	2.5004	-2.14715	0.235465	-0.680354	1.55661	-1.78614	-0.857511	-2.01129	-3.90267	-1.97862	-2.38127	-1.70951	-0.383129	-1.64555	-0.160886	-3.03905	0.0513858	0.13472	0.466583	0.150854	-0.00754238
b0470e05-562e-4ace-821a-0cb4c96de082	61d77efd-eec4-421b-a717-4486512668da	f378e99d-b59e-43a6-ae60-5b2b180209c3	iPSCORE_21_2	21	iPSC	1	20	iPSCORE_21_2_iPSC_C1	NA	TRUE	TRUE	43000854	42806884	42180246	12548381	0.999887	0.999929	18438	27.5	23.9803	0.9918	0.038145	0.433461	0.183568	0.107559	0.216294	1.17356	-1.47007	0.0799048	-0.0926721	0.205373	-0.825676	-0.675167	0.79541	1.46912	0.407076	-0.260742	-1.5343	0.333122	0.437394	0.714427	-0.576194	-0.253141	-0.141975	-0.432675	0.337976	-0.157933	0.0230431	0.00115807
627d58ee-01f1-43f8-9279-516aa7d2777c	c0fde6a4-7316-4519-b48d-08e76684562f	f772212a-cd98-40f9-bdcd-e75740c1f6be	iPSCORE_2_1	2	iPSC	4	27	iPSCORE_2_1_iPSC_C4	NA	FALSE	FALSE	29686816	29487073	29113672	7064065	0.999905	0.999943	23668.4	12.5	13.7658	0.9901	0.148494	0.237206	0.283399	-0.241998	0.22766	2.51504	-0.698964	-0.450985	-0.660806	0.0764124	0.468905	0.731093	-0.475199	1.86394	-1.59974	0.656376	-0.583287	1.02831	-1.14399	-0.285444	-1.49388	-0.581284	3.02874	-0.0967339	0.284981	1.23868	0.0808452	0.0023376
d313ddce-d6a8-44d2-9650-de6457f0f1b8	c0fde6a4-7316-4519-b48d-08e76684562f	f772212a-cd98-40f9-bdcd-e75740c1f6be	iPSCORE_2_1	2	iPSC	2	39	iPSCORE_2_1_iPSC_C2	NA	FALSE	FALSE	35342468	35211840	34664346	11669608	0.999895	0.999941	22886.7	20.5	17.5759	0.9841	0.0359182	0.44354	-0.538426	-1.55514	0.53008	0.74023	0.570615	-1.11258	-0.384115	0.191319	-1.20709	-1.20551	0.294967	2.33015	-0.599776	0.211574	0.760922	-0.609342	-0.539649	0.694112	-0.721097	-0.165171	0.56995	0.454849	-0.600165	-0.110456	0.0768185	-0.00423547
20189536-379f-48a7-a4e7-96697e6ede11	024f3a84-e1ec-4049-95e7-ecc8f39697f0	f80deca1-0641-4a52-86b5-7b01c227ba8a	iPSCORE_74_1	74	iPSC	4	27	iPSCORE_74_1_iPSC_C4	NA	TRUE	FALSE	90244418	89857575	88755704	44834528	0.9997	0.999903	12958.2	28.5	19.464	0.988	-0.0798242	0.0784421	1.28742	0.536957	-0.0634688	-0.275852	2.10908	0.033426	0.480909	0.97506	0.913398	0.390483	0.0800565	-1.00558	-0.651544	-0.71817	-0.0444227	0.884385	0.155361	-0.991223	-0.921247	0.252312	-0.397527	0.235869	0.813242	-0.279643	-0.0296951	0.00729502
05d25e86-a228-446f-ba66-1b998e0406ed	1b0e840b-9cf2-4759-a9db-b2e9215c525e	f8d3cea0-5f3f-4298-b4a9-145571ba840e	iPSCORE_10_2	10	iPSC	2	20	iPSCORE_10_2_iPSC_C2	NA	TRUE	FALSE	73541710	73336668	72058594	21804439	0.999825	0.999927	17240.6	24.8	22.8184	0.9912	0.0330602	0.192236	0.441703	-0.542938	0.392375	0.98945	0.485357	0.284426	0.260789	-1.47577	-0.0306838	-0.749775	0.629645	-0.628425	-1.05883	-0.478532	-0.174984	-0.693963	0.804749	-0.218809	0.452839	0.366857	0.405285	-0.111224	-0.158416	-0.210822	0.0304437	0.00263968
b6ca1539-cc6e-4ae0-b42c-53df3acb3a55	8777ffb1-3164-497e-b105-2895c1bd05cc	fabb1fba-dea1-44a5-a9c2-e40b46011c7a	iPSCORE_3_6	3	iPSC	6	24	iPSCORE_3_6_iPSC_C6	NA	TRUE	FALSE	94502836	94171271	93292478	37879688	0.99972	0.999904	14425.5	24.3	18.5475	0.9875	-0.213095	-0.221867	-0.277042	-0.258494	1.09831	-0.781895	0.444454	0.875288	-0.585393	-1.70297	0.510893	-0.653973	0.693608	0.189726	-0.0367784	0.981163	0.424768	-0.281166	0.138207	0.70471	0.498684	-0.117117	-0.193228	-1.51	0.131992	0.32497	0.416695	-0.0152842
7e5f9b74-a35a-4df6-8ef0-72ea7d39dcc0	c2a8ad0d-aaa0-4c29-a9b2-6e6617995a7d	fbabd331-fc4f-47de-b4d0-a9ee5434fa5b	iPSCORE_30_1	30	iPSC	2	23	iPSCORE_30_1_iPSC_C2	NA	FALSE	FALSE	26879654	26724568	26254182	10032441	0.999924	0.999958	33251.7	20.5	20.9611	0.9975	0.252712	0.018048	-0.468168	-0.635167	-0.928999	0.0797957	0.785579	-0.255086	0.0252108	-2.41159	-1.32037	-0.264481	-2.13041	-0.966863	1.44005	0.32345	-0.0685982	2.13725	0.0217427	-0.564667	-0.726127	-0.357591	-0.312435	-0.255395	-0.500096	0.154568	0.145259	0.00767273
31e116d3-e1f7-49a6-b441-429d67ed396a	c2a8ad0d-aaa0-4c29-a9b2-6e6617995a7d	fbabd331-fc4f-47de-b4d0-a9ee5434fa5b	iPSCORE_30_1	30	iPSC	3	30	iPSCORE_30_1_iPSC_C3	NA	FALSE	FALSE	22601740	22468404	22208490	10789430	0.999768	0.999933	20194.4	28.2	22.5048	0.9944	-0.0909109	0.340821	0.729833	0.349461	0.284956	0.0232075	1.45449	-0.157716	-0.840984	0.778653	-0.915733	0.478107	0.470259	0.791298	-1.01627	0.0186938	1.06902	3.24599	-1.48582	-1.28824	3.2809	0.554355	-2.31847	0.539147	-1.58535	0.141771	0.15484	0.0189796
ac578175-feb4-4ad5-bcdd-fad12e3d8cbf	c2a8ad0d-aaa0-4c29-a9b2-6e6617995a7d	fbabd331-fc4f-47de-b4d0-a9ee5434fa5b	iPSCORE_30_1	30	iPSC	5	29	iPSCORE_30_1_iPSC_C5	NA	FALSE	FALSE	46028418	45909072	45107502	18218958	0.999908	0.999949	26189.2	23.4	27.6732	0.9898	0.0753232	0.43625	0.874091	0.404506	0.953555	0.232003	0.166267	0.0632293	0.921939	1.28388	-0.489348	-0.403157	0.265823	0.0808696	0.0882368	-1.3417	-0.745122	1.04522	0.722433	-0.587312	0.408869	-0.820602	0.202406	0.284549	0.224856	-0.133031	0.21773	-0.00188039
35e53e66-661c-43ec-8974-7fa94b178543	499531da-aae2-47f4-9a07-fac1baf6324c	fc1dff0a-6a95-42fe-9dc4-362e27330bf9	iPSCORE_19_1	19	iPSC	4	19	iPSCORE_19_1_iPSC_C4	NA	FALSE	FALSE	78903090	78609259	77624830	27978554	0.99977	0.99992	16023	25.6	12.1458	0.9805	0.0551212	0.160265	-0.15064	-1.15885	0.925779	-0.452321	-1.2276	-0.607669	-0.0440073	-0.0358198	-0.41276	0.0147054	0.739608	-0.839429	-0.0113671	-1.35922	0.571196	-0.292328	0.225432	-0.484451	0.26722	-0.460294	0.360601	0.522438	-0.288881	-0.0933276	0.143419	-0.00448563
62a61651-4241-458e-a664-fd7768eaf11a	34c79720-7710-4f86-b1fc-ef6565ab8459	fdfddc05-516f-4408-83a3-731309a5bbb9	iPSCORE_113_1	113	iPSC	4	23	iPSCORE_113_1_iPSC_C4	NA	TRUE	FALSE	53399492	53211239	52726108	20404982	0.999847	0.999929	18015.8	31.6	23.7807	0.9878	-0.011219	0.399675	0.454843	0.209931	0.419396	0.959837	-0.642277	0.811104	-0.183113	-0.673709	-1.12226	-0.674631	1.8669	0.0962688	0.434248	0.254627	-0.214445	-0.321922	0.350546	0.108719	-0.342107	0.15073	0.00538623	-0.287492	0.237449	-0.0594651	-0.125073	0.002425
17cf7671-ff02-483f-93d7-d9cfeacd44ab	e95da9ab-054c-4ee9-aa0a-27f63f19c214	000a5dcf-764a-4f69-ab1c-5950cec4bbbe	iPSCORE_54_1	54	CVPC	3	27	iPSCORE_54_1_iPSC_C3	CVPC106	TRUE	FALSE	64371312	64028464	63666820	12788765	0.999682	0.999793	6035.49	17.2	13.2596	0.9866	-0.0957958	0.104446	-0.474001	0.274795	-0.600133	-0.507598	-0.643332	-1.42393	-0.571184	0.304624	1.0837	2.10003	-0.668691	1.37114	-0.0382937	0.748566	-0.58078	1.33702	-0.8021	-0.596052	0.193204	-0.934523	-0.40093	-0.0802665	-1.1832	0.423721	-0.267546	0.178322
92e35c00-8c3a-4133-ae7f-d4ccb9fbcd2e	65800a26-3000-4254-8e7b-a95ea64012d0	03235361-4310-4737-ac0b-4ce92d99fbf3	iPSCORE_51_1	51	CVPC	4	17	iPSCORE_51_1_iPSC_C4	CVPC025	TRUE	FALSE	58636060	58575907	57840558	21420798	0.99961	0.999899	12210.3	43.6	33.2065	0.9867	0.260091	0.0417514	-0.187962	0.8812	1.55071	-0.553832	0.047007	1.74738	-0.52427	-0.453971	-1.63872	1.00365	-0.42143	0.886543	-0.0720501	-0.788479	-0.72873	-0.175499	-0.400855	0.0558042	0.150063	0.0714019	-0.192521	0.0715728	-0.2387	-0.491804	0.0620948	-0.221643
9b57f0cd-9bc7-4755-91a1-03f92a81a2ee	32ee31cb-156d-4a95-a708-6271f7e2cbab	032f42b3-42da-4a6a-9b01-cdf540e1866c	iPSCORE_43_1	43	CVPC	5	20	iPSCORE_43_1_iPSC_C5	CVPC184	TRUE	FALSE	40111688	39955781	39795190	10957542	0.999699	0.999813	6296.21	23.5	15.9111	0.9612	-0.0564214	0.00456762	-0.420421	0.203999	-0.801823	-0.0142908	0.145153	1.84379	1.50107	0.156674	-0.562206	-1.10492	0.315544	-0.60632	1.88668	0.0790236	0.960001	-0.950186	0.997349	0.666263	0.459181	-0.474068	-0.0703067	-0.311021	-0.034445	0.287809	-0.564278	-0.115798
567446a8-794f-40e1-a304-8b7d6e1fb463	78d8c099-465b-412d-bf88-e7ae54366e34	03346cae-a4f3-4481-92ff-d76db0c82468	iPSCORE_116_1	116	CVPC	2	22	iPSCORE_116_1_iPSC_C2	CVPC113	TRUE	FALSE	147068368	146411476	145424328	31225080	0.999635	0.999764	4945.6	21.1	8.92625	0.995	-0.131915	0.087092	-0.0645036	-0.224046	0.703301	1.43259	-0.0689242	-0.0583772	-0.237891	-0.715298	0.207642	1.15177	0.309487	0.202793	0.705751	0.537152	-0.303649	-0.606481	-0.200032	0.896921	0.814233	-0.682921	-1.90234	0.363243	-0.33528	0.064159	0.705609	-0.210598
83751d51-e113-4920-ba65-7f31a10d9a2e	21921be9-74ea-4cea-8538-881677a98dea	060066b8-6fc6-4b00-b7c4-ae195f646f5e	iPSCORE_24_2	24	CVPC	4	18	iPSCORE_24_2_iPSC_C4	CVPC089	TRUE	FALSE	58330014	58103221	57569838	19966608	0.999527	0.999839	8663.82	21.8	17.0661	0.9981	0.234996	0.37855	0.748915	-0.591439	-0.312237	1.26979	1.51093	0.0363303	0.879432	-0.0817972	-0.486089	-0.523349	-1.59271	0.148148	-0.721974	2.1763	0.574316	-1.92676	-0.589368	-0.631231	-0.570683	-1.84225	0.671322	-0.0704011	-0.0075228	-0.208441	-0.481632	0.00686125
6bddabed-2d87-4240-85cb-f2a583916bda	e9d36266-b3e8-4034-a2ff-0ff940ae98dc	0bf3da28-3985-4c34-8197-5816fd73b588	iPSCORE_31_1	31	CVPC	5	27	iPSCORE_31_1_iPSC_C5	CVPC064	TRUE	TRUE	72565614	72249336	72014068	21358783	0.999497	0.999609	2818.86	38.9	20.2458	0.9939	0.0552201	0.0781847	-0.776281	0.572069	-0.0274921	-0.270913	-1.43648	-0.96524	-1.06474	-0.253944	1.1245	0.552	0.597014	0.263491	-0.362335	0.423357	0.582179	0.262362	-0.137437	0.516004	-0.423599	0.222739	0.703352	-0.203992	-0.428302	-0.014625	-0.31372	0.133121
7b83cde2-5532-4a0c-8aea-ace4e5a77653	f9a0a04a-fe0d-4750-a60c-8653d4a048c4	10479353-d46d-478d-86f0-c6be025de81b	iPSCORE_3_1	3	CVPC	2	24	iPSCORE_3_1_iPSC_C2	CVPC138	TRUE	TRUE	112508410	111217874	110546610	58447077	0.998964	0.999132	1283.35	32	17.16	0.9892	-0.0869606	-0.0465082	-1.28966	-0.562224	-1.69644	-0.48532	-0.0777211	0.228666	-0.549446	-0.112658	-0.664188	0.507197	-2.15128	0.294729	-1.02171	-0.465806	1.10103	-0.859789	-0.145133	-0.189575	1.22577	1.36095	0.405973	-0.265189	0.256146	-0.461302	-0.775878	-0.069241
66a4f1ba-0123-470a-b5ad-2452912902f5	13a6fc37-f9f3-4b1b-8e6d-340754b84dd0	10571d4e-c0e9-474b-80b6-75c59ebd1942	iPSCORE_87_1	87	CVPC	6	19	iPSCORE_87_1_iPSC_C6	CVPC011	TRUE	FALSE	102458356	102077780	101585244	33511078	0.999659	0.99977	4893.84	34.9	15.93	0.9893	-0.140607	0.0108215	1.17721	0.196334	0.384601	0.441721	0.00479282	1.68998	0.0595325	0.389163	-0.136148	-0.495925	-0.420072	-0.267739	-0.112393	-1.12399	-0.0936772	0.0296409	1.24272	-0.299679	0.687211	1.329	0.191967	-0.153694	-0.239463	-0.0277019	-0.718442	0.0663898
86bd30e3-9479-4801-b005-d6f44beb1546	f4b0146d-7508-457f-a754-bb4042583c4b	10f10a94-511f-4538-9c0c-cbe5fdb14b6c	iPSCORE_73_1	73	CVPC	5	20	iPSCORE_73_1_iPSC_C5	CVPC155	TRUE	FALSE	22305462	22285942	22150632	9663478	0.998955	0.999893	14224.3	31	21.4754	0.9631	0.179623	-0.347225	-0.679922	0.327783	1.63378	-0.217376	1.49647	1.83237	-0.775813	0.651756	1.67645	0.0462806	0.37804	0.634785	0.0254198	-0.733282	0.830481	0.545891	-0.130622	0.878694	0.116007	-0.235032	-0.85645	1.68462	0.327521	0.0194493	-0.0852933	-0.139924
e63eb7dc-1303-402e-b2b1-acc2446fbd7b	985362a3-e536-4368-8996-2bc2db0d8fd5	11c5e9cc-f702-4c47-91fd-201346ab5a3c	iPSCORE_102_1	102	CVPC	1	19	iPSCORE_102_1_iPSC_C1	CVPC097	TRUE	FALSE	58254338	58083322	57857720	13833102	0.999455	0.999544	2395.39	41	17.7084	0.9904	-0.0923154	0.0181594	1.069	0.0849849	-0.418462	0.00181916	-1.1231	1.93879	-0.971628	-1.65384	0.503864	0.691179	-0.544344	-0.212386	-0.572385	-0.366296	-0.888468	-0.118539	-0.165275	0.0458832	0.618741	-0.263781	0.43683	-0.163919	-0.38416	0.259928	0.601381	0.169822
a6611800-2ff0-4c69-b6c1-9b64dc90d582	47219abc-812f-4675-9486-65e4d664658e	1593705e-30b4-4a9b-82a3-d5022a6dd6c1	iPSCORE_3_3	3	CVPC	2	23	iPSCORE_3_3_iPSC_C2	CVPC153	TRUE	FALSE	42676696	42436624	42347286	4886216	0.99988	0.999932	18206.5	24.7	9.78179	0.9845	-0.00717971	-0.449369	0.248011	1.13455	-0.89347	-0.0582879	0.733955	-1.32791	0.365739	-1.65198	0.203139	-1.13247	-0.423431	0.275999	-0.107114	0.39999	-0.239007	0.644054	0.0513891	-0.444153	-1.06894	-0.272122	0.438938	-0.241316	-0.851245	-0.114242	0.491844	-0.174309
d562b453-68bb-43e1-8e6a-7f92d8bfa005	b0f5085e-34ab-478e-a4b8-1be9105884fa	168437ba-e29e-4439-a508-23d44075022e	iPSCORE_84_1	84	CVPC	1	22	iPSCORE_84_1_iPSC_C1	CVPC185	TRUE	FALSE	32137500	31972732	31813844	7109829	0.999025	0.999137	1268.73	35	17.5846	0.9911	0.00371307	-0.223995	-0.185945	0.31666	-0.71812	-0.574676	-0.62532	-0.7822	0.61502	0.33445	0.220388	-0.682905	0.100276	-0.739545	-1.27333	-0.012625	-0.288705	-0.344399	0.349357	-0.973357	0.0615876	-0.217847	0.299706	0.969884	0.145278	0.00121936	-0.0220627	0.355119
374abdf3-7a51-4e90-ad9d-9c2107f778cf	ae757c28-7757-4a5e-9016-9d89dbf56499	17911abe-0893-4919-b45e-5df3d3fe63c8	iPSCORE_9_3	9	CVPC	2	19	iPSCORE_9_3_iPSC_C2	CVPC027	TRUE	TRUE	61912804	61818938	61369456	25656220	0.999708	0.999928	17541.3	33.8	17.2503	0.99	0.201491	0.193405	0.210249	0.64245	2.11549	-0.720697	0.75628	0.640975	-0.858986	-0.275654	-3.46536	0.573173	-1.58437	0.323065	-0.159144	-1.12925	-0.723358	-0.265001	-0.583871	-1.64902	-0.840587	-0.657562	0.868254	0.331464	-0.0621697	-0.77837	-0.00800957	-0.104759
6e3da080-4d55-40fc-b081-a7d0099f5b75	e2736b0f-8ae7-40c4-9f5f-dbbd85765f43	1a3241a7-f60c-4b9a-a469-74833c36ebd3	iPSCORE_55_1	55	CVPC	6	36	iPSCORE_55_1_iPSC_C6	CVPC070	TRUE	FALSE	54425038	54320141	53592652	26459911	0.999579	0.999911	16000.5	32.2	21.5775	0.9899	0.283445	0.224133	0.186474	0.127733	0.439017	-0.749519	-0.202542	0.539121	-0.704804	0.717003	-0.903387	-0.602808	-0.699228	0.685802	0.108936	0.613543	-1.09908	-0.343023	0.52828	0.131971	0.367829	0.497639	-0.547211	-0.927137	-0.430064	-0.496224	0.139504	0.0966989
e31db3a5-523f-48d8-88a5-27c557d3ec61	0ec2e578-5a25-45ab-87de-5927ebe0f8af	1a8bce86-bd08-4d39-9e63-9448e6326f29	iPSCORE_22_1	22	CVPC	1	22	iPSCORE_22_1_iPSC_C1	CVPC101	TRUE	FALSE	123367510	122843741	122022286	49212920	0.999505	0.999709	4026.28	23.6	14.9924	0.9892	-0.0108214	0.186615	0.233587	0.147048	1.38796	1.82759	-0.859425	1.39218	1.24908	-1.62287	0.131928	-0.514491	-1.07417	1.85607	0.10522	-0.186326	-0.654555	2.67683	1.05144	0.82169	-0.406711	-0.496992	-0.233459	-0.606877	1.1658	0.558357	-0.0964839	-0.210591
2563877c-8694-4e04-bb9f-8e525fbe7878	40778eba-35ba-4377-b3a1-626b9a8f7a01	1c858ef3-c305-4c6e-a3ac-594e9b9b98b2	iPSCORE_17_2	17	CVPC	2	40	iPSCORE_17_2_iPSC_C2	CVPC274	TRUE	FALSE	105868968	105282474	104801452	34466216	0.999429	0.999584	2660.87	30.6	19.6527	0.9934	0.141011	-0.00262896	-1.0996	1.08951	1.37459	-1.19117	0.195167	1.42732	0.40375	-1.387	-0.503478	1.35388	0.319426	-0.356025	-1.14533	-1.17673	0.295641	-1.08088	-0.0692938	-0.971503	-0.10378	-0.89965	0.641228	0.243375	-0.105743	0.593924	0.173026	0.076767
51655e80-111f-475e-8a51-c0d632ba9ac8	f3284741-0362-4f47-8ee8-191acf41d7ac	201da1fb-3779-4344-af69-6e3bf1c58261	iPSCORE_11_4	11	CVPC	4	19	iPSCORE_11_4_iPSC_C4	CVPC142	TRUE	FALSE	106851148	106480417	105681854	26015858	0.999583	0.999722	4195.01	23.8	12.8385	0.9953	-0.142994	0.356573	-0.263469	0.880459	-0.252862	1.23805	1.17412	-0.174393	0.105572	0.647667	-0.639084	0.151378	-1.01426	0.538942	0.0513389	-1.67385	0.378381	-0.206496	0.171036	1.11266	-0.607014	0.124344	-0.853038	-0.0149325	-0.312905	0.195361	0.0906989	0.0448088
3a339565-fe13-4119-a880-973ad75d2e4d	f21273d8-273d-44f3-88a7-a2db6893f10e	214ad59b-7245-4ca7-bf42-84cc2e09bbbe	iPSCORE_4_1	4	CVPC	12	19	iPSCORE_4_1_iPSC_C12	CVPC005	FALSE	FALSE	40689410	40448435	40158940	9414257	0.998924	0.999086	1214.72	27.8	14.939	0.989	-0.0641844	-0.086893	0.189139	-0.00930132	0.0825098	0.83842	-0.671323	-0.202654	1.57501	0.57469	-1.44946	0.501661	-0.0172675	0.170715	-0.481873	-0.55303	2.26596	0.94206	0.626176	-0.0632261	-1.25755	0.115564	-0.347877	-0.252447	-0.29041	-0.0867046	0.0788915	0.235764
e998c0b9-a252-4253-b626-28af46638ad0	f21273d8-273d-44f3-88a7-a2db6893f10e	214ad59b-7245-4ca7-bf42-84cc2e09bbbe	iPSCORE_4_1	4	CVPC	12	27	iPSCORE_4_1_iPSC_C12	CVPC279	FALSE	FALSE	51783898	51536576	51249902	6987241	0.998302	0.998529	750.812	15.5	8.28138	0.9935	0.268066	-0.376003	0.323653	0.427677	1.44114	-1.83589	2.51692	-0.9666	-0.46686	1.46239	0.377505	0.511442	-0.525995	-0.271531	0.570192	-0.473129	1.24762	1.1552	0.411463	2.52768	0.930831	-0.203419	-0.710241	-0.38878	0.269177	0.0717668	0.349962	0.350829
faa0deb6-ea43-4ded-a284-668945d92f12	3d135361-2fe1-4bbf-b410-4c8e40013343	21681dd8-da3c-47c9-904c-3b8a91b2c3eb	iPSCORE_3_2	3	CVPC	11	30	iPSCORE_3_2_iPSC_C11	CVPC148	TRUE	FALSE	156500588	155325185	152834048	40194448	0.999676	0.999769	5136.04	16.3	9.25647	0.9883	-0.0958727	-0.0377627	-0.204392	0.0370626	-0.958136	-0.848496	-0.133264	1.35478	-0.0186828	0.138769	0.682307	0.166203	-0.518708	-1.17388	-1.13956	0.701821	-0.0692567	-0.608885	-1.53485	-0.188808	-0.0476446	0.257513	-0.108177	-0.0498442	-0.338876	0.0160716	0.478287	-0.331967
0c318897-04c5-40d4-9822-79118faaacd9	2cd75846-7673-4868-b5fc-590879d0d3de	21f44f41-69ee-427c-933b-a0afdc16a0bf	iPSCORE_9_2	9	CVPC	1	21	iPSCORE_9_2_iPSC_C1	CVPC225	FALSE	FALSE	40137378	39904633	39431666	16286827	0.999605	0.999875	13554.1	18.3	13.5802	0.9825	0.156136	-0.281758	-0.659512	0.559858	-0.0642242	-0.266256	0.555042	-0.464751	-0.317613	0.195168	0.143893	0.835956	-0.0224368	-0.00672055	1.10796	-0.568442	-1.01763	0.609343	-0.233785	0.433407	0.362398	0.648953	-0.306589	0.147733	-0.55959	-0.108758	-0.503759	-0.128199
7af03a0a-9099-4f09-a5f7-5d842f1e09c6	dcb92030-8ed3-4671-bf4a-88f83154e355	24a05048-39b7-4e5a-b4cc-2543d4186748	iPSCORE_14_2	14	CVPC	5	21	iPSCORE_14_2_iPSC_C5	CVPC105	TRUE	TRUE	97907888	97056044	96144412	36949310	0.999387	0.999483	2136.87	34	22.7949	0.9869	-0.0981603	0.12362	-1.03027	-0.470068	-0.961803	-0.000102192	-0.276012	0.133628	-2.60719	-0.707252	-0.539349	0.974798	-0.684958	-0.633499	0.52151	0.485507	0.413545	-0.468182	0.242953	0.116481	0.0884066	0.0605733	-0.173532	-0.51113	0.0423055	-0.292046	-0.206568	0.117536
722ed2a2-e408-4035-a99b-1f5ef3e3de90	91bb182f-aeff-4340-aaf5-99b1d57ba5f9	27d69b74-d193-448c-91ac-2b7fb07a49ac	iPSCORE_86_1	86	CVPC	5	21	iPSCORE_86_1_iPSC_C5	CVPC263	TRUE	FALSE	57509262	57210996	56992878	9027171	0.999879	0.999923	16487.6	18.5	9.33156	0.997	-0.112265	-0.350371	-0.0276147	1.32656	-1.10521	0.829063	2.49415	-0.80577	-0.173605	-1.38116	-0.857057	-0.679192	-0.590164	0.327781	-0.0406638	0.691252	-1.19591	-0.538708	0.694071	-1.31248	0.584971	0.674792	-0.719007	0.440941	-0.248521	-0.196414	-0.539824	0.268806
ba6b171c-8df1-4734-8093-2db048dcaa57	e165f4f3-5bf6-4464-a71d-e50459fcd9ed	28114ea7-018a-47bb-af34-32bcfbf1a233	iPSCORE_75_1	75	CVPC	3	17	iPSCORE_75_1_iPSC_C3	CVPC038	TRUE	FALSE	73448294	73143874	70929710	21271741	0.998706	0.998904	1005.18	42.6	32.7629	0.9873	-0.08353	-0.06346	0.709277	-0.161626	-0.0866579	-0.359234	-1.13099	0.627623	0.333543	0.855311	0.383668	0.825036	-0.415758	0.472285	-1.80393	-0.832682	0.192509	0.615668	-0.798983	0.0517329	-0.461485	0.486567	-0.208066	0.173424	-0.302484	-0.10015	-0.203775	-0.266683
ffc563bd-9acd-4716-a8b4-026cc11df96e	001a6b85-bf54-4e81-b4f7-cff27a06e863	2f63f491-a9f2-4177-b2a1-c3d21ed9c247	iPSCORE_1_3	1	CVPC	5	20	iPSCORE_1_3_iPSC_C5	CVPC120	TRUE	FALSE	132283856	131737140	130999976	16428545	0.999741	0.999797	5524.43	27.3	11.0522	0.9866	-0.118417	0.119392	0.765554	1.29191	0.293198	0.0526314	-0.372945	-1.6742	-0.561012	1.83572	0.508842	0.628294	1.09841	0.374931	0.897732	0.706359	-0.235668	-0.00304678	0.299993	0.340055	0.549539	0.0307262	-0.108895	0.408909	0.437726	-0.30339	0.404	-0.34703
aac0346b-45a0-4753-963b-3eb9f208f4cd	e5ec2976-7055-4179-b9a1-411c5019dbf2	35bdd022-52cd-43e0-a658-3ea802787462	iPSCORE_100_1	100	CVPC	1	20	iPSCORE_100_1_iPSC_C1	CVPC124	TRUE	FALSE	126739928	126002330	124892644	36956699	0.999622	0.999753	4762.55	20.2	10.7962	0.9907	0.163292	0.0105395	-0.342863	0.00972366	-0.89205	0.0505929	-0.789815	1.41617	0.949075	0.0316959	0.338555	-0.275744	1.03799	-0.0448163	0.578602	0.306667	-0.0138621	0.25378	-0.4427	0.394961	0.941965	-0.0109477	-0.653764	-0.0842917	-0.00142592	-0.503224	-0.0964859	-0.129622
0b2ecfeb-c477-4d9f-8210-cf467581f469	7d8960f9-cc83-4d6e-b370-bd7ff712b035	36e99817-83e7-4dba-8e15-61f1184ab62d	iPSCORE_58_1	58	CVPC	6	18	iPSCORE_58_1_iPSC_C6	CVPC077	TRUE	FALSE	158507572	157761923	155475238	94470550	0.999407	0.999749	4842.44	22.6	15.404	0.9927	0.281117	0.0696523	0.568508	-1.70051	-1.39737	-0.059909	1.48744	0.895051	0.53564	1.04051	1.23668	1.13158	-1.4765	0.816612	0.0928129	0.718535	-0.246323	-0.448557	0.84039	-0.0805226	0.0570146	-0.19038	0.387742	-0.312447	0.281126	0.63093	0.0724579	-0.0927306
605f9d87-aee5-4dfe-b5f3-b31d4b79e5c5	52b5b09b-c63a-4952-84cf-95dd7200be39	3bc3e7ee-9130-4da5-b8f1-52d38bfc3c70	iPSCORE_3_7	3	CVPC	7	29	iPSCORE_3_7_iPSC_C7	CVPC277	TRUE	FALSE	84753626	83989078	83697098	23720602	0.99904	0.999161	1306.93	39.9	33.4822	0.9933	0.0925501	0.0157951	-0.705769	0.0693266	-0.426946	0.420975	-1.97611	-0.346074	-1.48932	-1.20809	-0.421855	-1.71875	-0.64526	0.314373	0.0624658	-1.5222	0.268007	-1.44042	-1.11295	0.925243	0.706658	0.461312	0.494605	-0.370525	-0.00147456	-0.123973	-0.28775	0.0854232
014f904e-07b8-4e9c-abcf-86426c07fd72	6ba71f9a-4a59-46f8-a65a-1d535ddb3693	40862b64-d0c1-451c-8c63-1d577665626a	iPSCORE_28_2	28	CVPC	2	20	iPSCORE_28_2_iPSC_C2	CVPC158	TRUE	TRUE	103860348	103241075	102892458	26659379	0.999739	0.999845	7549.68	35.5	21.128	0.991	-0.0769895	0.0096479	-0.390845	0.965252	-1.05957	0.530795	-0.323564	1.273	0.083275	0.578551	-0.534916	-0.48841	-0.231115	-0.108109	0.314168	-0.321659	-0.111734	0.145205	0.655572	0.565272	0.468858	-0.383054	0.259498	0.251401	0.00288859	-0.301713	0.172363	-0.188513
aea8ade5-9e81-439f-9a7f-6343f93566c9	3ff1ec68-6cb9-4f9f-b2c8-5f318be79163	416e2905-329b-44ed-bb02-8a3b1ed6847e	iPSCORE_99_1	99	CVPC	4	21	iPSCORE_99_1_iPSC_C4	CVPC240	TRUE	FALSE	125142550	124663274	123693190	60095690	0.999771	0.999877	10839.6	10.4	7.91922	0.9872	0.108013	0.143778	-0.181562	0.868696	0.496752	-0.822215	0.433035	-1.2361	-0.385283	-0.222304	-3.20745	0.646753	0.63401	-1.22759	1.03462	1.15477	-1.36708	1.88987	0.0209784	-0.753091	-0.590106	1.92401	-0.519749	-1.01805	-0.0250211	0.232217	-0.514618	-0.470693
2406aa23-c8fd-415e-8757-35fe55ad0ab7	90657981-484d-444a-9b2b-9b479f84c8c6	42e4583a-b1bc-4cc3-85d7-68662433b345	iPSCORE_29_1	29	CVPC	4	24	iPSCORE_29_1_iPSC_C4	CVPC122	FALSE	FALSE	175676614	175019065	172859094	40427152	0.999664	0.999841	7952.87	19.1	9.90672	0.9831	-0.200517	0.219826	-0.764669	0.58588	-1.13927	0.839203	2.16534	-1.51118	-0.790209	1.33727	-0.868034	1.3333	0.792463	1.5128	-1.08285	-0.479273	0.48322	0.450495	-0.290666	1.32583	0.159937	0.0464922	-0.416214	0.376599	-0.0408338	-0.386676	-0.160596	-0.254808
2c784859-f460-449f-96c2-d24f2eb22e87	90657981-484d-444a-9b2b-9b479f84c8c6	42e4583a-b1bc-4cc3-85d7-68662433b345	iPSCORE_29_1	29	CVPC	4	21	iPSCORE_29_1_iPSC_C4	CVPC063	FALSE	TRUE	70580632	70305943	69990194	26348599	0.999751	0.999796	5395.58	26.5	15.8699	0.9865	-0.214872	0.0464114	0.587251	-1.12538	0.542255	-1.69008	2.08382	0.0483779	1.28712	-0.0209429	-0.526495	-0.0646347	1.55087	-0.0396984	-0.300612	0.164586	0.77392	0.180989	-0.164181	-0.465001	0.379061	1.56487	0.767903	-0.459849	0.0693754	-0.650169	0.0760544	-0.00628765
be4ab38d-0f14-4eee-8d18-97ac599c4894	4c3357d4-6638-4de5-aeee-797a2614814c	46f471f8-8860-428a-8880-74e0fe670b17	iPSCORE_14_3	14	CVPC	2	18	iPSCORE_14_3_iPSC_C2	CVPC086	FALSE	FALSE	165048528	164365713	163420514	34296075	0.999527	0.99977	5350.3	25.6	5.67788	0.991	-0.0776574	-0.043681	-0.456272	-0.250856	0.514011	3.11606	0.206851	-0.243558	-0.144264	-1.22727	0.563058	0.462316	-0.698871	0.311196	1.23171	0.679107	-0.264945	-1.21762	-0.270418	0.714453	-0.817065	0.843297	0.93094	0.51445	-0.570173	0.0952905	0.636158	0.185371
6ab9a069-426b-47b3-ae51-b83898a028d4	35743bc4-9352-4bc9-8c3a-43a4cc2cef27	49e6ade9-4681-4533-9665-39362a71f43a	iPSCORE_10_4	10	CVPC	3	22	iPSCORE_10_4_iPSC_C3	CVPC182	FALSE	FALSE	92376124	91915899	91190892	19667059	0.999416	0.999541	2490.66	15.3	9.84513	0.9944	0.158134	0.24095	-0.0421861	-0.177993	-0.732847	-0.560529	-0.00785797	-0.549689	0.0467401	0.78916	1.0245	0.160288	1.21352	-0.648756	-0.277638	0.355738	-0.403969	-1.1271	1.02703	-0.47138	-0.199951	-0.323975	0.081071	-0.065265	-0.432451	0.184705	-0.0549945	0.191786
de95fb0e-7438-42cf-8200-886ab5e1e168	5c3726d3-ef81-4b44-981d-d75590fc0200	4dea55b7-22ec-4274-9813-81eaa4f382e0	iPSCORE_1_13	1	CVPC	5	18	iPSCORE_1_13_iPSC_C5	CVPC126	TRUE	FALSE	120387726	119900308	118477648	15587882	0.99959	0.999782	6093.96	11.7	6.4282	0.9869	-0.12354	0.115601	0.0366775	0.00337393	0.146657	-1.80427	-0.146866	-0.317148	1.62239	-0.760277	0.474197	-0.103288	-0.498547	0.185027	-0.608987	-0.00500294	0.263213	-0.453781	-0.542779	-0.54726	-0.00082349	0.217173	-0.664938	0.0972362	-0.309418	0.194754	0.430033	0.109262
ba459d44-85c5-498a-ba0f-ca348cc73039	669ecb4f-1a27-4f0d-aa78-79ec87085f1e	4f2a904d-793c-4db7-b1da-39d1aaeb1d01	iPSCORE_19_2	19	CVPC	7	21	iPSCORE_19_2_iPSC_C7	CVPC093	TRUE	TRUE	152510492	151948256	151124546	57903837	0.999498	0.999685	3608.78	33	10.7464	0.9953	0.0917321	-0.0122354	-0.541279	-0.804175	0.310646	0.0383288	-0.850273	-0.219431	0.808444	0.0282258	-0.430092	0.987722	0.994479	-0.137154	0.0484734	0.0580666	-0.0079318	-0.263467	-0.24698	0.153205	0.37738	0.335302	-0.679101	-0.402318	-0.35547	-0.183538	0.0846865	-0.0886028
586fe45b-2041-4960-9cfc-90071df095ff	99dc8247-0416-44c2-854d-a2e31066a75b	508fb6c5-c9d5-4881-9638-cd4bd04d822f	iPSCORE_25_1	25	CVPC	6	20	iPSCORE_25_1_iPSC_C6	CVPC017	TRUE	TRUE	90075244	89696429	89117978	17255487	0.999536	0.999628	2998.62	27.1	9.0752	0.9906	-0.0617879	-0.138541	-0.0132357	-0.0965698	0.0893352	0.365706	-0.691326	-0.574173	1.05181	0.00212647	-0.639927	-0.382914	-0.0768268	-0.769046	-0.364437	0.277736	0.267545	0.922543	0.804137	0.460773	-0.0409597	-0.515303	0.349353	-0.287242	-0.327265	-0.372818	0.0989007	-0.235866
08eaf7e2-b20e-4992-bfc3-6dc0f1a73215	d2eb8896-4bcc-498a-ac67-dae683faf475	50d9dcf3-cbdd-436f-bbf8-fcbb920d23e0	iPSCORE_77_1	77	CVPC	2	19	iPSCORE_77_1_iPSC_C2	CVPC175	TRUE	FALSE	180993702	180608788	179992902	55482087	0.999606	0.999834	7120.78	33.6	16.4211	0.9915	-0.0987065	0.196143	0.204914	0.818168	0.384003	-1.46459	-0.0687143	-0.538966	0.665021	0.707021	1.20671	-1.16352	-0.147937	-1.00833	-0.112609	0.155466	-0.200583	0.261674	0.497145	-1.20524	0.30914	-0.0482078	-0.0409656	0.231047	-0.0384189	-0.00120283	-0.0252018	0.0416108
2f225375-7524-47b0-970d-0366845de9a7	251a999a-05dd-4ad8-a530-c188ecc5b795	5482a5d3-6f16-483b-9c14-ca2f838d6af9	iPSCORE_18_3	18	CVPC	3	18	iPSCORE_18_3_iPSC_C3	CVPC146	FALSE	TRUE	55741928	55674181	55371594	28272090	0.998495	0.999811	7582.28	27.1	21.4791	0.9948	0.0842399	0.104284	-0.595355	-0.985967	0.312875	-0.452183	-0.977184	0.275052	-1.73727	0.646984	-0.372855	-1.7798	1.88501	1.61606	-1.56854	-0.00413929	-0.306196	0.968474	1.1671	-1.36456	-0.53785	1.27136	-0.329759	0.457241	0.263782	0.506526	0.223487	-0.221041
065651d9-47b5-4e82-a9e6-f5a8cdec835d	4a1becf2-f540-4a14-99a2-41aa3205bd81	55396f13-62ff-44de-833b-05fde4ad97c6	iPSCORE_31_2	31	CVPC	1	26	iPSCORE_31_2_iPSC_C1	CVPC062	FALSE	FALSE	101951090	101438515	100804440	29541070	0.999195	0.999449	2083.31	21.8	8.70133	0.9926	-0.0550075	0.0400029	-0.92926	-1.53111	0.682774	-0.581031	-0.394406	-1.39674	0.0885691	-0.0523731	-0.376062	0.60384	-1.2815	-1.40057	-0.476104	0.912417	0.716484	-0.298896	0.183458	0.351864	-1.38917	0.776945	-0.0573411	-0.342349	0.713456	0.129799	-0.595295	-0.00875551
3ac48b1f-5ef0-4a52-9335-ee45d85b1608	a5b3835e-ee57-43cc-ab9b-7bbafdd54284	555ff1f2-5c5f-4490-a1f9-79fe8c416a36	iPSCORE_29_2	29	CVPC	5	19	iPSCORE_29_2_iPSC_C5	CVPC041	TRUE	FALSE	97860340	97373826	96650640	40677414	0.99949	0.999733	4258.12	35.2	13.3099	0.99	-0.137168	0.0925592	0.825189	-1.1593	-0.217174	-0.613249	0.0292923	0.154824	-0.313888	-1.49912	-1.26488	0.642865	0.0894444	-1.80055	1.0427	1.17489	1.09587	0.240058	1.36911	0.931475	-1.28188	0.0310605	-0.685508	0.715631	0.175718	0.121441	0.691862	-0.0703669
0a742b2c-2b13-4bb9-b031-0f44a820cd82	428c15bd-f79e-427c-b57b-591518885437	56f0f073-725f-4cec-b8cb-db6ad0dc2ac0	iPSCORE_8_3	8	CVPC	4	20	iPSCORE_8_3_iPSC_C4	CVPC181	FALSE	TRUE	67108536	66760938	66406774	16544282	0.999206	0.999311	1586.18	31.2	17.9484	0.9934	0.0793181	0.268738	-0.371685	0.711515	-1.43882	-0.286808	-0.226983	-0.786082	-0.103883	0.121868	-0.233011	-0.034493	1.65587	-0.381025	0.669885	-0.244073	-0.346989	0.125534	0.105198	0.360447	0.407551	-0.381868	0.3101	-0.351046	-0.214264	0.102021	0.0588864	-0.115642
4f8779a2-075b-4a01-8f8f-38db0a0558d1	b935bb67-7173-48d2-a52d-e04852feb9e8	57da1c1f-303e-44db-9111-0f071ecda263	iPSCORE_27_1	27	CVPC	3	24	iPSCORE_27_1_iPSC_C3	CVPC092	TRUE	FALSE	82956042	82567436	81868386	23211428	0.999489	0.999703	4043.66	23.4	11.2017	0.9942	-0.0556358	0.0129387	-0.982065	-1.54854	0.674292	0.770729	-0.0466192	-0.87474	0.918847	0.296647	0.0556251	0.995635	-1.14542	-0.773105	0.0229681	0.345181	-0.639831	-0.405634	-0.776845	-0.189982	-0.607206	1.2777	-0.351861	0.143011	-0.0659507	0.206691	-0.217924	0.336747
9f2c5616-ec2d-49db-a38b-63f507ec0e38	ccd5d306-6ed1-4515-acd1-1be1d9f2a49a	5b8ca416-c75e-4341-b160-3b9be09f6ef5	iPSCORE_2_11	2	CVPC	2	19	iPSCORE_2_11_iPSC_C2	CVPC119	FALSE	FALSE	109475690	108905576	108332978	36862464	0.999562	0.999692	3656.4	31.7	14.4446	0.9864	0.0856768	-0.0268889	-0.980255	-0.409995	-0.276465	0.501979	-0.80016	1.07517	0.0045831	0.657727	0.460843	-0.0203874	0.0789012	-0.94012	0.917644	0.921481	-0.702433	0.377443	-0.0902777	0.0973009	0.185219	0.435177	-0.237032	0.539945	-0.0404889	-0.305211	0.0153593	0.044882
c6a0ab39-06bd-497f-ab19-7c852e4d98da	8a165266-ff00-46cf-986a-f6bbf639db23	5bdb8207-56ec-4f2e-add3-3ce3fbd4b1e0	iPSCORE_9_1	9	CVPC	6	19	iPSCORE_9_1_iPSC_C6	CVPC046	FALSE	FALSE	87874092	87779089	87027170	39239249	0.99913	0.999797	6585.8	28.7	28.4712	0.9905	0.228258	0.105943	-0.0768787	-1.67523	-0.658837	0.12402	0.137897	1.28525	-0.365808	0.116737	-0.603362	-1.04606	0.505909	2.95873	-1.52244	0.809009	-0.301495	-1.01495	1.6721	-0.351808	-0.530046	0.726818	-0.926062	0.17448	-0.0103665	0.321887	0.749131	-0.31696
b8033315-74ba-478f-a080-caaddbfb0cf9	8e9428cd-bcf7-433c-a22b-113deabc4afe	5d86bbdd-4854-449f-b99d-0d04d0ce4ee8	iPSCORE_1_2	1	CVPC	3	19	iPSCORE_1_2_iPSC_C3	CVPC169	TRUE	FALSE	113307814	112743451	112064658	24141587	0.999339	0.999445	2012.55	25.8	11.0044	0.9942	-0.131919	-0.0413576	-0.750712	0.391202	-0.101831	0.478489	0.713481	-0.804197	1.2117	1.22279	0.73475	-0.557956	0.139519	-1.41344	-0.780498	-0.263161	0.514645	-0.600793	1.12349	0.735026	-0.164308	-0.492251	0.395725	0.0191273	0.0111702	-0.335251	0.325136	-0.303157
30712baa-55a1-4027-bdcc-c29fc44db14c	835b18e3-0277-4db9-b52d-cd3d4aa1397e	5eefb852-e78f-4acb-b19e-5220cf41693a	iPSCORE_1_10	1	CVPC	1	18	iPSCORE_1_10_iPSC_C1	CVPC112	TRUE	TRUE	82431584	81900490	81221016	20562031	0.999143	0.99924	1441.17	41.6	20.8627	0.9927	-0.153033	-0.106612	0.461707	-1.24219	0.147842	-0.233269	-0.300923	0.850503	-0.994021	0.864638	0.203213	-0.114563	-0.0720115	0.314839	0.205399	0.112106	-2.81447	-0.138203	-0.558433	0.934987	0.501389	-0.55482	0.994435	0.66812	-0.3439	0.129455	-0.795062	-0.263197
06a1d9de-6c76-496d-9cab-d5bc24344749	c17006e1-8649-4e9e-ba4f-7bd4ee752244	60bd2a54-fecd-4c6e-8442-b13f66d869a6	iPSCORE_71_1	71	CVPC	6	18	iPSCORE_71_1_iPSC_C6	CVPC014	TRUE	FALSE	54060928	53753407	53301636	12404069	0.99873	0.998912	1028.33	31.5	19.751	0.9945	-0.0732325	-0.0440805	0.953262	0.348014	0.344259	1.49598	-0.456014	1.40623	-0.147541	-0.852406	-0.0740908	0.880205	0.496293	-0.589805	-1.35556	-0.309871	-0.267175	0.0648111	0.447108	0.627669	0.0389149	0.0495772	-0.521348	0.577684	0.591305	0.00309833	-0.608994	0.116738
b29d827d-334a-42ac-a834-fe0ef400d3fc	c17006e1-8649-4e9e-ba4f-7bd4ee752244	60bd2a54-fecd-4c6e-8442-b13f66d869a6	iPSCORE_71_1	71	CVPC	6	21	iPSCORE_71_1_iPSC_C6	CVPC264	FALSE	FALSE	31199018	30806258	30664542	8339435	0.998984	0.999214	1403.4	15.9	9.14595	0.9918	-0.0251472	-0.338787	-0.766117	1.41739	-0.759061	0.450083	1.65704	-1.99444	-0.51652	-0.749907	-1.53878	0.723683	-0.597367	0.00160916	0.953019	0.0641029	-1.05391	-0.521802	0.908713	-1.67237	-0.0577205	0.0578235	-0.490114	0.652218	1.03237	0.0655202	-0.0129121	-0.165127
51faef37-881a-409d-886f-0e8f1cda5195	9127d78b-54a1-4be2-a6b9-40097c8cbc5a	62d833a3-87c8-40a2-8261-d172f4c0e7fe	iPSCORE_81_1	81	CVPC	3	19	iPSCORE_81_1_iPSC_C3	CVPC091	TRUE	FALSE	99973694	99453300	99044564	33725301	0.999199	0.9993	1551.86	34.8	22.6501	0.9733	-0.0506355	0.171927	-0.292167	-0.578519	1.07704	0.62146	-0.678176	-0.786486	1.22838	-0.875734	0.789592	1.18217	0.0847603	1.02909	-0.466471	-0.586169	0.346135	-1.2681	-0.883523	-0.0416895	-0.817478	1.37804	-1.11277	-0.00288038	0.0291836	0.237047	0.454009	0.0275095
3dc7c9d3-a12c-4d26-9155-28fc873211d4	4c9b2b98-0c2f-4349-9e26-a67ebd04cb13	633732d4-9300-44a8-8f20-f3e956e57819	iPSCORE_33_1	33	CVPC	1	19	iPSCORE_33_1_iPSC_C1	CVPC130	TRUE	FALSE	112973488	112412455	111611548	26924191	0.999513	0.999758	5342.23	17	7.70267	0.9912	0.0430381	-0.117563	-1.26352	0.213529	1.19411	-0.993894	-0.50932	0.380514	0.759571	-0.567508	0.318686	0.960651	-0.933667	-0.90884	0.292379	0.29419	-0.42089	-1.89595	-0.796007	-0.448901	0.0443623	-0.614642	0.291664	0.10843	-0.222541	0.370252	0.152724	-0.179222
2c9788bf-8099-4808-80b5-2c3574c9d41b	2d9b9c8d-5187-4db3-b609-25b390a16045	639f158b-0cf7-47a2-bbd7-7599437df15c	iPSCORE_10_3	10	CVPC	6	21	iPSCORE_10_3_iPSC_C6	CVPC022	TRUE	TRUE	80997632	80502906	79871764	23322998	0.999059	0.999262	1515.85	30.2	12.4956	0.9947	0.137151	0.200013	0.967707	-0.351971	-1.26491	0.559026	0.395588	-1.35957	0.543537	-0.913025	-0.278397	0.931495	1.51289	-0.137567	0.104256	0.14415	1.08535	0.879629	0.233619	-1.03516	-0.43186	-0.516591	0.904207	0.545144	-0.284258	-0.177105	-0.143019	0.125773
bb4f839a-1c47-40f4-9a04-373d62c076c3	ecd97362-4c17-4376-9a60-e353a0845af5	64c58f58-a121-413d-8257-294b229dd4c0	iPSCORE_20_3	20	CVPC	3	17	iPSCORE_20_3_iPSC_C3	CVPC171	FALSE	FALSE	124773562	124383395	123779514	29374975	0.999754	0.999849	7861.71	20.4	12.8909	0.9913	-0.177999	0.10019	1.15285	0.0714445	0.152087	-0.0824461	1.06963	0.660615	-2.61473	1.52336	-0.143805	0.177288	1.76297	0.326061	0.102088	-0.619287	0.323234	-0.460202	-1.36395	-1.3096	0.116719	-0.171059	-0.778494	0.0271654	-0.655321	-0.0164514	-0.051095	0.262866
43be0027-33ab-4694-81e2-68aeb2f86e8c	8372580b-9116-4390-aa0b-6956dacb8a2e	66d88423-3567-4c3e-82dc-eff030aea3ca	iPSCORE_69_1	69	CVPC	1	27	iPSCORE_69_1_iPSC_C1	CVPC061	TRUE	FALSE	48576286	48478969	48298004	15489279	0.999761	0.999926	17357.5	35.7	15.4194	0.9943	0.168397	0.157	0.653047	-0.775166	0.469635	0.763512	-0.886155	-0.21401	0.76643	0.121501	-0.648891	-1.30826	-0.95232	-0.420248	0.188232	-0.280911	-0.923633	-0.784096	-1.2285	-0.0553164	0.0999678	-0.270711	-1.38077	0.204992	-0.207783	-0.39092	-0.354479	-0.0888408
31d84db8-febb-4dcb-91ed-731bc997acf7	7b1d474c-45f4-48fb-add3-bf4dc46da9ec	6740411e-0edd-4097-9880-dbcdceb087ea	iPSCORE_1_8	1	CVPC	2	26	iPSCORE_1_8_iPSC_C2	CVPC289	TRUE	FALSE	147598204	146711857	145592422	28828537	0.999683	0.999785	5541.47	18.2	8.89914	0.9926	-0.0603988	0.313591	0.00780262	1.32935	1.44057	1.25014	0.610214	-0.393256	0.0676535	1.10447	1.51172	-0.977973	-0.409261	-0.355335	0.495325	0.110527	0.555123	-1.063	-0.728871	0.506995	0.0260566	1.16051	-0.0164661	-0.481988	0.504611	-0.118511	-0.106811	-0.146496
8438af70-b15b-4c02-971c-94838bb54693	c9e61f9d-28bf-4805-bcc7-006aebe3dc5a	6814c7bb-72dc-4760-bee5-dacdb499c255	iPSCORE_6_2	6	CVPC	5	18	iPSCORE_6_2_iPSC_C5	CVPC170	FALSE	FALSE	113885950	113439988	112803742	20784468	0.999425	0.999555	2535.47	13.2	7.54959	0.9964	0.0210442	0.0629611	-0.616557	0.0474839	-0.116306	-0.857826	-0.944968	0.527199	1.12675	-0.103633	-0.230443	-0.283444	1.56877	0.395276	0.75032	0.974886	0.183122	0.808776	0.0610826	0.12906	-0.122857	-1.05576	-0.234617	-0.216396	-0.663448	0.27791	0.0758186	0.0766966
2cdbcc18-c678-453a-9e13-b61c0020d62a	94f9d79c-a7f6-4b0a-bc0a-869468185844	6a784dd7-9c48-4841-93f9-930b9de49cc4	iPSCORE_2_7	2	CVPC	3	24	iPSCORE_2_7_iPSC_C3	CVPC045	TRUE	FALSE	93487726	92248337	91727334	43020406	0.998554	0.998752	894.435	36.6	23.4591	0.9947	0.158835	-0.00240557	-0.472375	0.0284114	-1.20702	-0.459478	-1.37668	-0.376306	-1.1203	-1.51141	-0.265539	-1.00252	0.927026	1.60689	-0.590884	-0.885244	-0.0311195	-1.27575	0.0115013	-0.304562	0.525007	1.28786	0.0144715	0.260391	0.231476	0.454906	0.350561	-0.00965616
42d99275-72c7-4527-8aca-d5eea33b66c7	eac917bc-c043-4cfc-b8d4-a49c373e0943	6f354cf7-0cb9-4351-b619-d111936d0b25	iPSCORE_37_1	37	CVPC	3	19	iPSCORE_37_1_iPSC_C3	CVPC162	TRUE	TRUE	74342236	74113620	73781648	15512398	0.999701	0.999828	6463.78	35.9	22.8154	0.9926	-0.0894676	0.302686	-0.324103	1.08096	0.741792	-0.258402	-0.128255	-1.25382	-0.648645	1.54454	1.04369	-0.249683	0.31599	0.316282	0.625902	0.461125	0.168063	0.816537	-0.484945	0.216739	0.168662	-0.427226	-0.237084	0.0255204	-0.0871158	0.189772	0.208032	-0.0356739
4fd211ee-9615-4566-8461-bca9c401554c	916c0056-cef2-488f-ae44-cb9b1398669e	725e0255-424c-44da-86c9-bc0bc14a21a8	iPSCORE_59_1	59	CVPC	5	18	iPSCORE_59_1_iPSC_C5	CVPC033	TRUE	FALSE	191799394	191127877	189940708	43707397	0.999633	0.99978	5240.32	34.8	6.71028	0.9929	-0.115067	-0.0685787	1.66315	0.36362	0.624777	-0.0599972	-0.102827	0.41978	-1.44498	-0.773392	0.454396	0.175462	1.39904	-0.989318	-0.311543	0.322882	-0.56111	-0.864083	0.142986	0.428052	0.631501	-0.345706	0.43236	-0.767322	-0.325021	0.0469767	-0.569502	0.0750998
75f6a898-62db-4289-a4b1-5c917eb47158	011b5bae-c25d-43e9-a5dc-fd5f8a2fb7bd	74809453-1b01-40bb-9071-47a93de70c78	iPSCORE_4_4	4	CVPC	4	20	iPSCORE_4_4_iPSC_C4	CVPC131	TRUE	TRUE	78251436	77840944	77355254	26905133	0.999251	0.999373	1778.67	31.1	19.4774	0.9959	0.164541	-0.0954866	-0.482507	0.249481	1.0743	0.459408	-0.0826837	0.323158	0.911908	-0.00588726	1.31919	0.876516	1.44607	-0.544726	0.462285	0.429501	1.00105	-0.286637	0.325355	0.642528	1.39204	0.4541	-0.614021	0.142118	0.170632	-0.392661	-0.228281	-0.0175399
1de8f585-6cc7-458c-b6e6-bcd2670190c7	1a4cae74-8ad0-4d5b-b9b0-d5d366854639	749a66fb-0d16-44fa-b263-cc4e260c5fd6	iPSCORE_63_1	63	CVPC	2	30	iPSCORE_63_1_iPSC_C2	CVPC200	TRUE	FALSE	118505218	118045665	117524972	35650033	0.999545	0.999666	3281.68	36.2	20.2303	0.9902	-0.10657	-0.0322703	-0.629036	-0.27629	-1.21631	-1.6549	-0.423691	0.699006	0.35989	1.07531	-0.221139	-0.684852	-1.41053	-0.673577	-0.723766	-0.267558	0.447105	0.31803	0.28375	-0.533631	-1.32587	-0.620922	-0.638593	1.19999	-0.232316	0.210425	-0.181049	0.0471633
c37c32d5-0f37-4ec5-9d56-1ec0e204ead2	08e4cd2c-dfd0-4179-abaf-6d37b7e45249	750ff979-f5d5-4e3f-aac9-dad97ad8e948	iPSCORE_38_2	38	CVPC	5	25	iPSCORE_38_2_iPSC_C5	CVPC165	TRUE	FALSE	112245696	111808349	111071510	32520452	0.999569	0.999796	6407.88	17.8	15.4908	0.9929	-0.0312292	0.0129027	-0.148674	-0.70321	-0.266091	0.394067	-0.209444	2.59161	0.717329	1.05934	-0.0350144	-1.49674	-0.127695	-0.922985	1.84809	0.641066	-0.311161	0.128571	-0.411047	0.333647	0.454455	0.107331	0.453041	-0.123783	-0.137404	-0.332329	-0.175494	-0.113595
35cf8d2c-66f2-4887-b0c2-69f2fec9b773	4df98c9a-93f7-4735-80c8-24b1e8943549	7cf9e7b2-28a3-4b42-812b-929516fbce4a	iPSCORE_79_1	79	CVPC	5	21	iPSCORE_79_1_iPSC_C5	CVPC139	TRUE	FALSE	104107732	103759892	103139280	31830941	0.999662	0.999846	8196.65	15.3	10.5756	0.9896	-0.11574	0.387883	-0.616851	-0.356674	-0.086188	-1.01573	0.937173	-0.835069	0.642888	0.325443	0.478727	0.512167	-1.23045	0.0331059	0.757892	-1.17407	-0.13368	0.607953	-0.790972	-0.658436	-0.104348	0.0905518	-0.445328	0.217445	0.723057	0.244904	-0.464452	-0.0101254
55574a15-cead-403b-a7b0-b92e893a71ca	694fce30-682c-402a-9d51-661235c54345	7df93333-f21c-4775-8679-c2518e05bce4	iPSCORE_18_1	18	CVPC	4	17	iPSCORE_18_1_iPSC_C4	CVPC015	FALSE	FALSE	93580324	93038202	92274788	20201101	0.999471	0.999613	2886.46	31.4	10.8219	0.9937	-0.052395	-0.0735557	0.501748	0.111701	0.0906608	0.685788	-0.294453	0.694045	0.909143	-0.881984	-1.1873	-0.0657461	0.784338	-0.370836	-0.297553	0.712661	-0.603808	1.32377	0.357944	0.466631	0.137462	0.309395	0.346995	0.114918	0.18156	0.0144709	-0.437268	0.249964
07d7f546-1134-44bd-ba5a-ecc3edc27062	6578eed0-d583-4065-b30c-f0814dff2b00	7ecf080d-4d17-4023-b024-85a5942d55fe	iPSCORE_103_1	103	CVPC	4	22	iPSCORE_103_1_iPSC_C4	CVPC104	TRUE	FALSE	84335664	83819047	83232776	28497460	0.999556	0.99979	5711.23	21.8	13.3339	0.9864	-0.178664	0.274143	-0.0427357	-0.896957	0.452622	-3.98014	1.84563	-0.877301	2.12917	-2.36631	-0.366244	-1.00803	0.404456	2.97984	-0.309717	1.42898	-0.477535	-0.0459261	-1.32991	2.84363	0.950683	0.752852	0.926191	0.961423	-0.235243	-0.273889	-0.0507898	0.158296
dfb3c9f8-70a0-4a45-966d-eb99548a6a80	8303223c-ca10-460c-8e5a-7de911452b46	7efe2fbe-251e-4c1a-9616-438a26f42a5d	iPSCORE_7_3	7	CVPC	3	18	iPSCORE_7_3_iPSC_C3	CVPC012	FALSE	TRUE	134374480	133871868	133260596	25460777	0.999562	0.999709	3879.08	39	11.7391	0.9924	-0.0125569	-0.156174	0.339033	0.156648	-0.240936	1.62493	-0.741784	0.419964	0.717126	1.04541	-1.11383	-0.459973	0.559248	0.408656	0.348519	-0.319689	-0.506414	0.472335	-0.00792322	-0.206567	0.170604	-0.26219	0.523872	0.209358	-0.0245733	-0.0582308	-0.170024	0.223423
3c6f1b51-105b-4c96-ace9-1e963d2709f7	01fe3fd3-5392-45e6-93b7-448151107e1d	83a1b295-b907-4233-b0a8-df753b2cee16	iPSCORE_16_3	16	CVPC	6	27	iPSCORE_16_3_iPSC_C6	CVPC164	FALSE	FALSE	188271644	187777894	186546214	67972336	0.999466	0.999742	4699.8	18.9	8.92745	0.9924	0.152436	0.0976103	-0.5474	0.609137	0.820747	-0.240286	-1.09565	0.752275	-0.729395	0.270155	-0.89189	-0.0275109	0.0527733	-0.840674	-0.244831	0.37929	0.601432	0.0684928	0.179357	-0.00689137	-1.18113	0.510268	0.511005	0.0904645	-1.01364	-0.00973504	0.0676735	0.16628
c1028739-6549-4bcb-ad58-f7ba978a10ab	10e1e970-302c-4d41-8739-f4360170e306	83dacb11-4180-4807-b099-05fd1561a722	iPSCORE_2_2	2	CVPC	7	29	iPSCORE_2_2_iPSC_C7	CVPC053	FALSE	FALSE	122215254	121810875	121163800	28811269	0.999754	0.999804	5729.39	31.4	12.1079	0.9918	-0.124721	-0.0623057	0.660477	-1.47259	0.292601	-0.561663	-0.150146	0.345894	-0.883842	-0.399175	-0.252578	0.693962	0.0471505	-0.850125	0.0155306	0.00473797	-0.692386	0.116947	-0.237963	-0.30009	0.852694	0.0393696	0.196187	0.123756	0.0516428	-0.150856	-0.0483333	0.00185505
7425c942-e345-4ede-b006-ab8573761b5f	1843779b-fb21-43d3-9119-32b74e2cd6f6	861b37d9-64e6-4d19-8e91-96401b18a9a4	iPSCORE_7_4	7	CVPC	6	22	iPSCORE_7_4_iPSC_C6	CVPC167	FALSE	FALSE	213685648	212620320	211228128	46177329	0.999361	0.999662	3680.97	18.6	13.7994	0.9873	-0.0243168	0.192805	-0.626312	1.59672	0.465845	1.16636	-0.594698	0.202273	-0.29313	1.20268	0.998662	-0.631449	-0.832272	-0.644168	0.581544	0.752805	-0.757934	-0.539097	0.207331	0.853088	-0.328051	0.59324	0.952243	0.0253419	0.0974455	-0.0410194	0.0559868	-0.118772
d287a0ce-4e36-49e0-8bf1-b39bbb20a85a	43a8f18f-a530-4476-9889-ddeb98a1924a	8c9ce6f6-06f6-4d70-885a-3c07d3ef8f91	iPSCORE_17_1	17	CVPC	5	19	iPSCORE_17_1_iPSC_C5	CVPC186	TRUE	TRUE	99178402	98764411	98270404	42576855	0.999622	0.999789	5438.13	30.6	22.9898	0.9813	-0.0186444	0.0244008	-0.495668	0.86108	-1.86265	-1.65647	-0.318253	1.55316	1.26523	-0.430701	0.587245	-1.22904	0.370279	-0.920847	-1.38722	-0.392976	0.11604	-0.288366	0.19763	-0.439476	-1.00895	-0.154594	-0.0273727	0.389949	0.133667	0.208167	0.222878	-0.0942637
b45a4065-490e-4ae6-ae96-f63a1b3d82dc	2914ab72-1d02-470a-ba53-7868982a5763	8cc554f2-a5d2-4b44-94e8-0dfe3e300734	iPSCORE_1_11	1	CVPC	2	21	iPSCORE_1_11_iPSC_C2	CVPC178	TRUE	FALSE	46509266	46294344	46083580	15042071	0.999442	0.999517	2249.43	31.9	19.2967	0.991	-0.0745267	0.124856	0.148745	0.820209	-0.690082	-0.746549	-0.0833097	0.504129	1.25033	0.147258	0.00418191	-1.12634	0.252654	-0.902212	0.321102	-0.446605	0.732016	1.12954	1.07741	0.123406	0.130989	0.521522	0.585347	-0.24098	-0.0875483	-0.204927	-0.123435	-0.1713
6a67364a-d95d-4260-aafe-6d87ddac14ca	597fa11d-5f21-479d-b646-260fd8911d6d	8dbd3466-e4dd-40a3-9c49-2e947a9bc113	iPSCORE_3_9	3	CVPC	2	19	iPSCORE_3_9_iPSC_C2	CVPC140	TRUE	FALSE	207414400	206675194	205293278	51240570	0.999637	0.999792	5692.28	28.7	8.00197	0.9847	-0.0709625	0.196035	0.638795	0.457358	0.803808	-0.871285	-0.195029	-1.18006	0.458592	0.0352838	1.46102	-0.0220205	0.421525	-1.50418	0.82763	0.385415	-1.44955	-0.316437	-0.00483513	-1.09632	0.779525	0.201265	0.513411	0.632963	0.599081	-0.212857	0.32988	-0.185393
959fc76e-ebd2-4f79-96f3-0bfd6ec83387	9df870bf-744c-4cfe-a95d-e04b61dbf2a5	8dcd5c7f-fa13-4302-af2b-915c878e23e8	iPSCORE_60_1	60	CVPC	5	18	iPSCORE_60_1_iPSC_C5	CVPC032	TRUE	FALSE	39942462	39872851	39654676	11126845	0.99971	0.99992	17353.3	27.4	15.3961	0.9966	0.172957	0.102699	0.712299	-0.452737	0.78496	1.58048	-0.42932	-0.665752	0.282327	-1.84389	0.251192	-2.77299	0.0949069	-0.434758	-0.181672	-1.04712	1.9858	-0.0254015	-3.40413	-0.304604	0.0486123	0.383952	-0.706245	0.523188	0.490907	-0.405585	-0.119568	0.062971
abca49a3-a42a-4630-80e1-52eb11608070	9bff6491-20c4-410a-98f6-4b4ee6aaf97d	90e8222f-2a97-4a3c-9517-fbd7626122fd	iPSCORE_120_1	120	CVPC	4	23	iPSCORE_120_1_iPSC_C4	CVPC251	TRUE	FALSE	60736570	60223298	59450044	13380741	0.997409	0.997871	548.95	24	18.3917	0.9925	0.0282956	0.0842269	0.818231	1.57106	-0.968445	-0.00717903	-1.84042	-0.212437	-2.43469	3.24022	-1.86572	-0.394547	-0.19569	-0.187582	-0.586889	2.38724	1.59425	0.204924	-1.08522	0.978689	0.245539	1.35174	0.576152	1.06652	1.74517	0.876193	0.391164	0.329212
ac6a1bf3-29c0-40b9-910a-6d2bc8d6d2f1	88569604-9241-4c77-87ce-c47e9a85f4a3	92516175-d525-442e-bd5a-816a1962d37d	iPSCORE_101_1	101	CVPC	3	18	iPSCORE_101_1_iPSC_C3	CVPC009	FALSE	FALSE	75914598	75533626	74967680	15187209	0.999013	0.999219	1438.61	30	11.0606	0.9905	-0.0663089	-0.135409	0.173412	-0.581387	0.962603	0.616911	-1.07808	-0.70745	1.19928	0.402081	-1.77029	0.146569	-0.789851	0.320589	0.309084	0.740912	0.164655	0.274504	0.138302	-0.0417169	0.579777	-0.640508	0.0994603	-0.659477	0.100929	0.322958	0.142069	0.185932
d638e892-9f70-4263-bb04-6679387c4a76	88569604-9241-4c77-87ce-c47e9a85f4a3	92516175-d525-442e-bd5a-816a1962d37d	iPSCORE_101_1	101	CVPC	3	25	iPSCORE_101_1_iPSC_C3	CVPC068	TRUE	FALSE	30510876	30430500	30363652	6209577	0.999019	0.999131	1245.27	37.4	19.817	0.9927	-0.0992938	-0.190132	0.173519	-0.00726803	0.636247	-0.18019	-1.17108	-0.376521	1.02442	0.542648	-0.00150458	0.325508	-1.45196	1.61902	-0.682146	-0.485367	0.792067	-0.603408	0.439373	-0.111682	0.729665	-1.18035	-0.161251	-0.234288	-0.31114	0.286795	-0.057448	-0.439508
c0272eb7-cbff-43a1-a0d0-4355a9bc97c8	9c465690-fe72-468b-b9bf-5be5f2b92ebd	9409a6cc-0711-4583-9949-b679f66a823e	iPSCORE_4_3	4	CVPC	1	28	iPSCORE_4_3_iPSC_C1	CVPC203	FALSE	FALSE	115906100	115177277	114450226	26755355	0.99925	0.999343	1645.44	17.1	5.52866	0.9935	0.247825	-0.273385	1.07307	-0.40451	-0.379586	-0.736959	1.33277	-1.9012	0.472781	-0.32839	1.52404	-0.435115	-1.36163	-0.475144	0.770301	-1.13135	-0.496865	0.447152	0.77783	1.15344	0.361978	0.391524	-0.438828	0.12069	0.113146	0.591171	0.30072	0.167254
1dfab4f9-70fc-46ad-88f0-0bd5a389441f	1a1924ce-c2bb-492f-9da1-539db80e2f24	9603be9a-f146-4fc5-bf36-c84fac189b0a	iPSCORE_32_2	32	CVPC	2	21	iPSCORE_32_2_iPSC_C2	CVPC145	TRUE	FALSE	44197904	44030486	43791660	13332150	0.999786	0.999868	9594.02	17.1	17.1395	0.9714	-0.125933	0.342767	0.629015	0.462443	-0.811943	-0.874596	1.1294	1.6285	-0.937016	-1.14787	-1.16673	-0.93316	0.123838	-0.99369	1.20899	-1.76486	0.130527	0.213903	0.408484	0.751227	-0.444534	-0.757643	-0.251017	0.298711	-0.489569	0.616387	0.858456	0.390899
3d57dbd7-bae5-478f-8a11-5e824304e9ca	dd709123-35fa-44e5-b8b2-10d8bcff9294	97f20ecc-a17b-4d10-b689-908f5b9f3ddc	iPSCORE_16_1	16	CVPC	1	33	iPSCORE_16_1_iPSC_C1	CVPC047	TRUE	TRUE	90564994	90202974	89605050	24650654	0.999523	0.999681	3549.17	31.1	12.2279	0.9881	-0.082613	-0.184055	0.344316	-0.0513705	0.863392	0.0398537	-0.0951296	-0.800224	0.64355	1.15449	-0.845237	0.149213	-0.579151	1.14726	0.242854	0.304434	0.360182	-0.0790839	-1.14511	-1.02253	0.365505	-0.734545	0.136044	-0.104654	-0.148122	0.0645607	0.117846	0.251427
a9dd0a13-bf11-4e13-8183-f3b9961d4feb	0433562a-e33e-4786-87cf-0b01a0cd70e4	9ab06fba-a1bb-4736-930e-15ede9f493c7	iPSCORE_6_5	6	CVPC	1	17	iPSCORE_6_5_iPSC_C1	CVPC016	FALSE	FALSE	93768976	93289807	92506288	13791421	0.999547	0.999622	2932.42	23.2	7.86272	0.9934	-0.100487	-0.0710206	1.15851	0.613268	0.537353	0.00886634	-0.380627	-1.75531	0.0342052	0.490921	-0.101088	0.248574	-0.25471	-1.48242	-2.35877	-0.410968	0.301684	-0.676257	0.0510201	0.337684	-0.312663	0.00967841	0.271558	-0.999557	-0.406254	0.139264	0.110112	-0.286655
f4056470-5358-48cf-bf24-fb589455bffa	c7a966f7-e22e-4807-afff-2bae9ca5fc72	9d988cb0-01b1-4d5d-bf4b-3fd3baf149a4	iPSCORE_42_1	42	CVPC	4	30	iPSCORE_42_1_iPSC_C4	CVPC310	FALSE	FALSE	37556874	37387602	37173688	7766174	0.999145	0.999327	1678	12.1	11.2325	1	0.0518759	0.0318805	-0.842654	1.10537	1.70335	-0.31689	0.981182	0.46714	1.67119	-1.6524	0.509035	0.648486	2.13032	0.352166	0.625598	-0.201384	1.09911	-0.270669	0.70335	-0.658403	0.782903	0.0309679	1.44765	-0.764343	0.706284	0.671063	-0.0619255	0.181183
66dccad6-b1a4-4052-a231-803e66ac817f	c7a966f7-e22e-4807-afff-2bae9ca5fc72	9d988cb0-01b1-4d5d-bf4b-3fd3baf149a4	iPSCORE_42_1	42	CVPC	4	19	iPSCORE_42_1_iPSC_C4	CVPC030	TRUE	FALSE	55024326	54844098	54559064	13254820	0.998989	0.999107	1225.63	40.7	24.89	0.9909	-0.0787336	-0.225142	0.550035	0.0762979	0.238049	0.274038	-0.425379	0.376072	0.738297	0.599166	0.420302	0.0930406	0.749955	0.947163	-0.16127	-0.570191	-0.0475392	-0.400265	-0.176076	-0.586244	0.0925091	0.309568	0.228994	-0.202454	0.242988	0.0411535	-0.0807066	-0.0278012
4b540c7c-7b79-4e91-98e9-e3b6c5cd675b	2fd8fb69-d84c-4dc7-ac78-3cc511acd829	9e7013ce-054f-46ae-bc49-4abe5d53d88a	iPSCORE_7_2	7	CVPC	2	17	iPSCORE_7_2_iPSC_C2	CVPC152	TRUE	FALSE	25184796	25165489	25109276	5754034	0.999604	0.999883	10696.9	41.9	37.1374	0.9766	-0.1351	0.20329	-1.10012	-1.68659	2.32645	1.68594	2.44949	1.00797	-2.66425	0.0473036	3.25799	-0.642025	-0.665582	0.430046	-0.880629	-1.304	-0.465985	1.36425	0.946515	-1.65714	-0.563248	0.498386	0.791442	-0.326478	-0.367589	-0.0595964	0.196465	0.0764915
f64e2f76-83c1-49c2-a82d-dced7637789c	2302e931-a8d5-454d-83cf-f86e41c1e901	a140d6d1-9fbf-4645-a083-b870bf2f0f67	iPSCORE_1_5	1	CVPC	6	22	iPSCORE_1_5_iPSC_C6	CVPC040	TRUE	FALSE	152176544	151493191	150754900	22374795	0.999633	0.999752	4621.28	31.7	6.41728	0.9921	-0.115468	-0.114007	0.34503	-0.508637	0.715551	1.27376	0.55616	-1.11832	-0.822257	-0.801945	-0.0908556	1.23585	2.54866	-0.481986	-1.17968	0.185681	-1.1112	-0.636491	-0.240959	0.878679	-0.306586	-0.928906	0.391548	-0.0117779	-0.187542	-0.133109	-0.0300697	-0.0868753
fd9aa5af-aaa1-4265-a298-6c35888e0f9b	e4f0a814-060d-48d7-bf80-0126c36199b7	a314e30d-7fb4-4f68-860f-1ac1f3bdac07	iPSCORE_105_1	105	CVPC	3	21	iPSCORE_105_1_iPSC_C3	CVPC218	TRUE	FALSE	32614086	32314313	32140342	8193813	0.999737	0.999915	15409.2	22.6	17.7051	0.971	0.04582	-0.355303	0.0300342	1.22622	-0.694637	-0.283263	0.076149	-0.402447	0.215926	0.524097	1.48125	-1.43591	0.47423	0.183631	-0.165965	0.56246	-1.14697	0.336762	-1.19155	-0.679667	-0.931133	0.126294	0.543926	-0.278381	-0.312399	0.297763	0.552868	-0.136334
e7c99389-37f2-43be-8b70-80fd38317abc	8d3caa41-6726-4d08-9c12-33a90cbf3a46	a385666a-9318-47a1-8884-3a4cd2d897ef	iPSCORE_13_4	13	CVPC	1	22	iPSCORE_13_4_iPSC_C1	CVPC226	FALSE	FALSE	44635684	44291736	44102514	13447846	0.999474	0.99958	2590.69	30.8	12.7537	0.9907	-0.0637782	-0.0775009	-0.703837	-0.646672	-1.40113	-0.482932	-0.79482	-2.53655	-2.81265	-0.449811	-1.30335	-0.999255	-0.594067	0.77366	1.60841	-2.02444	0.337667	-2.26074	0.931821	0.956279	0.205186	-1.21339	0.866159	-0.959743	0.049761	0.0936673	0.244904	0.0770886
22517bfa-e4e3-4c10-bc6b-f37653aadf46	e79a9982-b9d2-415c-ab6c-7205fe49369d	a77d48d0-a1a9-4f2c-ae14-ed6a952163bc	iPSCORE_107_1	107	CVPC	2	24	iPSCORE_107_1_iPSC_C2	CVPC288	TRUE	FALSE	96189038	95758432	95176216	16096898	0.999576	0.999691	3702.24	21.3	8.31944	0.993	-0.00719541	-0.00525604	-0.34467	1.72799	0.757635	1.28093	-0.706904	-0.192066	0.777414	-0.151388	0.380883	-0.667504	-0.522574	-0.564202	0.262434	0.678141	0.0808257	-1.01794	0.306933	-0.111172	-0.41998	0.523119	0.579252	0.0380687	0.103537	0.238062	0.252283	0.212005
7e56a6e9-5df0-45de-a07c-4fe191b6c7a0	d941dceb-9fef-4968-b534-487c47a977ff	ac14fb34-0c8b-4264-9f93-5ce47c071a66	iPSCORE_6_1	6	CVPC	2	23	iPSCORE_6_1_iPSC_C2	CVPC176	TRUE	TRUE	96255330	95686098	95242242	21461458	0.999019	0.999175	1353.66	31.1	17.9747	0.9933	-0.108307	0.0961093	-0.161178	1.05117	-0.955563	-0.567668	0.302039	-0.106091	-0.799739	-0.478198	0.890168	0.42264	-0.376475	-1.86039	-1.56488	1.28902	-0.126103	-0.303101	-0.0393873	-0.0465684	0.58547	-0.204593	-0.612076	0.897314	0.313897	-0.514061	-0.20432	-0.142539
58e0a5b7-377a-409f-acd1-5011640132ff	82a3f0fc-5aa0-4616-9db9-9fa6f0e5811b	ae3637d4-493e-482e-bc48-6915e30ffb9c	iPSCORE_2_6	2	CVPC	1	21	iPSCORE_2_6_iPSC_C1	CVPC029	FALSE	FALSE	65591152	65094400	64612960	22974614	0.997321	0.997755	515.597	34.3	15.1932	0.9958	0.174707	-0.040238	0.395784	-0.0443356	-0.729979	0.668182	-0.508913	-0.29367	0.265579	-0.1777	0.247441	1.04559	1.1935	-0.337772	-0.941998	-0.0510213	-0.175014	-0.194196	0.464289	0.0523472	0.217271	0.478687	-0.395224	-0.259162	-0.308004	-0.231812	0.14886	0.0615685
5400960e-7771-4d3f-8d81-5968e1cb81ae	f8433b1c-dcf4-4eb2-b170-b1a218a22cd2	af5ba1a2-837e-42e6-9afa-16207886c776	iPSCORE_98_1	98	CVPC	1	26	iPSCORE_98_1_iPSC_C1	CVPC098	TRUE	FALSE	65750482	65334896	64794142	16241575	0.999159	0.999322	1654.68	30.1	22.0106	0.99	-0.0545527	-0.0133645	-0.57608	-0.261495	-0.213985	0.847715	-0.777558	0.139453	0.170655	0.310307	0.960163	1.68725	-0.214619	0.491202	0.230366	1.03165	-0.903218	0.940096	-0.677388	0.00317231	-0.342435	0.285866	-0.121506	0.204478	-0.416079	0.198545	0.301424	0.0093607
6e09ccf6-4ce3-42d4-9b5c-18d286381d24	662be858-35d3-48a3-a22a-357d78eeb07b	b2928637-66bc-4fb4-806a-7ddcb26af360	iPSCORE_89_1	89	CVPC	3	19	iPSCORE_89_1_iPSC_C3	CVPC132	TRUE	FALSE	104933878	104560005	103755168	42820800	0.999143	0.9994	1922.32	14.1	10.5016	0.9901	0.30224	0.141883	0.360066	0.191586	0.144197	-0.756655	0.447907	0.91714	0.155793	1.26713	0.449206	0.646888	-1.0522	0.343944	-0.132412	1.23105	-0.598162	-1.28164	0.718889	0.542863	0.69401	-0.40126	-0.26764	-0.682988	-0.0475443	-0.0214556	0.0506076	0.143595
040b8b9b-c67b-4ba7-9dce-c0d51ad54e18	0a1bcb9c-aa08-4f75-b564-ff7abc75235c	b48d5663-b599-4d02-a70b-6bd12546041f	iPSCORE_3_5	3	CVPC	9	24	iPSCORE_3_5_iPSC_C9	CVPC090	TRUE	FALSE	119289136	118763701	118266424	34381506	0.999585	0.999681	3439.57	38.9	13.458	0.9836	0.0268258	-0.122508	-0.0949216	-1.00015	-0.403708	0.963963	-0.572224	0.104524	0.385927	0.554334	0.359215	0.349314	0.461402	-0.955532	0.561967	-0.699676	-0.220089	0.2969	0.0466689	0.0140662	0.354512	0.216806	0.492706	-0.27822	-0.296298	-0.226616	0.0385545	-0.0575919
fbd4bbfd-1ac7-4d57-bc97-0e23b0b1e3da	001b47b2-67fc-471f-8501-928295e70e3f	b86c786d-f8d8-4e6b-9504-95f8f4c807e0	iPSCORE_20_1	20	CVPC	6	25	iPSCORE_20_1_iPSC_C6	CVPC136	TRUE	TRUE	70170660	69849740	69443122	20036579	0.999705	0.999756	4539.99	30.7	19.4968	0.9927	-0.207788	-0.145948	-0.331104	-0.64091	-0.966497	0.733875	1.55252	0.793315	0.561304	1.73163	-1.33336	0.0674813	-0.442061	-0.0614832	-0.00868027	-1.10698	1.40866	-0.868199	0.348779	0.161222	-0.596333	-0.107973	0.0654993	0.252172	-0.257653	-0.18453	0.083354	-0.145621
380664b1-1a95-4a94-9e0d-fd527a948fe6	5e99cc57-3fb2-42b4-8a11-048f71387a38	b9e30469-13ad-4792-878a-889cd6480f91	iPSCORE_30_2	30	CVPC	3	23	iPSCORE_30_2_iPSC_C3	CVPC055	TRUE	FALSE	65408028	64933976	64589738	13477008	0.999287	0.999371	1741.03	35.2	15.2949	0.9873	-0.0611313	-0.152182	0.334571	-0.141447	0.365718	0.665483	-0.876699	0.223518	0.922886	0.57744	-0.0680285	0.285331	0.282578	0.492552	0.0257312	-1.15825	0.0945341	-0.462792	0.00226812	-0.646202	-0.368615	0.0112602	-0.727254	-0.108126	0.601209	-0.139877	-0.0910786	0.146585
9facaf7f-0ef6-4ffe-ba0c-a94c97543e6d	6f7c3698-e5ee-4154-9eee-489a704d94ec	bd126642-2257-4857-b3da-b72305e5c095	iPSCORE_72_1	72	CVPC	3	21	iPSCORE_72_1_iPSC_C3	CVPC282	TRUE	FALSE	62428662	62212158	61569076	12826555	0.999475	0.999551	2437.21	15.3	9.12136	0.997	0.253345	-0.232019	-0.107451	1.11015	1.87193	-1.24754	1.33736	0.556839	-1.43433	0.738848	-1.39449	0.726086	-0.782894	-0.88502	-0.559308	-0.966256	0.794704	1.16577	-0.967167	0.366158	-0.21605	-0.659585	0.489977	0.877087	-0.0817666	-0.0231777	0.0713175	-0.0162083
fd23c1c8-7a39-4d16-9be4-a06664f3f6ee	0b522a08-b129-43c3-ac6b-d4a602cd9ddd	bd41b7ee-bc24-40a9-99ab-483b2dbf95ae	iPSCORE_28_1	28	CVPC	5	20	iPSCORE_28_1_iPSC_C5	CVPC109	FALSE	FALSE	150345144	149894700	149222112	42476959	0.999706	0.999823	6533.96	31.9	11.943	0.9928	-0.0798828	0.132433	0.568328	0.159919	0.20432	-0.773555	-0.800882	-0.180371	0.286649	-0.073994	-0.586015	-0.351524	0.317917	-0.388712	0.65332	-0.0331401	-1.56523	0.611359	0.151362	-0.345695	0.611721	-0.73576	-0.20489	0.205322	0.417512	-0.0891372	0.00857372	0.0400698
df10b625-c7ab-49ce-a074-25aad104ebec	c08cc10c-44c1-4fa4-897a-636f5dfb058f	bd4643a6-9742-4a25-8029-a967cc2a84c7	iPSCORE_13_3	13	CVPC	2	23	iPSCORE_13_3_iPSC_C2	CVPC149	FALSE	FALSE	129331412	128350790	127370162	25172260	0.999057	0.999447	2129.35	13.9	5.47979	0.9916	0.276752	0.144446	0.881527	0.113084	-1.81304	0.872145	1.00467	-0.220475	0.194306	-0.659704	1.06065	-0.130789	-0.226668	0.186343	-0.343388	-0.30963	1.11777	0.993933	-1.33039	-0.328888	-0.408188	-0.959928	1.11181	0.764708	0.518055	0.0840473	-0.330803	-0.23107
c58cf034-f5af-49c5-861d-90e12a266c96	56e6a7e5-7b14-4cd0-bc38-030fb2a49008	bfd08f92-7030-4c34-849d-0187c8e88c74	iPSCORE_83_1	83	CVPC	6	34	iPSCORE_83_1_iPSC_C6	CVPC066	TRUE	FALSE	79482252	79388248	79065388	26435978	0.999372	0.999844	8833.89	33.3	18.056	0.9861	0.041463	-0.128602	-0.746418	-1.88541	1.80081	0.55595	-0.483592	-0.904294	-2.14067	0.644163	-0.640802	-3.0023	0.723431	-0.229075	-0.689512	0.756302	-0.0632073	0.627889	0.441497	0.0601384	0.518985	-0.640847	0.151323	0.256713	0.345831	0.137813	0.185017	0.0467228
[truncated: 151 more rows]
[truncated: 2 more columns]

## Sheet: ChIP
## For the sample metadata (Sheets 2-4), columns A-K are consistent in all three sheets. RNA/ATAC/ChIP_UUID: the UUID corresponding to the molecular sample, WGS_UUID: the UUID for the whole genome sequence corresponding to the subject, Subject_UUID: the UUID corresponding to the subject, iPSCORE_ID: which correspond the individuals’ family-level ID defined in the pedigree from Panopolous et al.13…
[truncated: 145 more rows]
