# Supplementary material for: Multiomic QTL mapping reveals phenotypic complexity of GWAS loci and prioritizes putative causal variants
Source: Cell Genom. 2025 Feb 21;5(3):100775. doi: 10.1016/j.xgen.2025.100775 (PMC11960542; doi:10.1016/j.xgen.2025.100775)
Supplement: Table S3. Tissue-specific TFBS enrichment analysis, related to Figure 2 — This table reports the results for the transcription factor binding site enrichment in tissue specific or shared ATAC-seq peaks. We report: Tissue: the tissue of the specific ATAC-seq peaks enriched in the analysis (iPSC, CVPC, PPC), Database: JASPAR or HOCOMOCO, Motif_ID: TF motif label from corresponding database, TF: the abbreviated Motif ID name, and the results from the two-sided Fisher’s Exact tests, including the Odds_Ratio, nominal P_value, Adjusted_P_value, and the lower and upper 95% Confidence Intervals (95CI_low; 95CI_high). [file mmc4.xlsx]

## Sheet: Sheet1
## This table reports the results for the transcription factor binding site enrichment in tissue-specific or shared ATAC-seq peaks. We report: Tissue: the tissue of the specific ATAC-seq peaks enriched in the analysis (iPSC, CVPC, PPC), Database: JASPAR or HOCOMOCO, Motif_ID: TF motif label from corresponding database, TF: the abbreviated Motif ID name, and the results from the two-sided Fisher’s…
Tissue	Database	Motif_ID	TF	Odds_Ratio	P_value	Adjusted_P_value	95CI_low	95CI_high
iPSC	JASPAR	AhrArnt_MA0006.1	AhrArnt	0.205788	7.18539e-100	9.24189e-99	0.16922	0.248163
iPSC	JASPAR	Alx1_MA0854.1	Alx1	1.22051	0.0509781	0.0650079	0.992867	1.48924
iPSC	JASPAR	ALX3_MA0634.1	ALX3	1.21994	0.0410186	0.0532172	1.0048	1.47145
iPSC	JASPAR	Alx4_MA0853.1	Alx4	1.07974	0.451516	0.497535	0.871113	1.32708
iPSC	JASPAR	Ar_MA0007.3	Ar	0.578197	5.57615e-07	1.04781e-06	0.454003	0.727558
iPSC	JASPAR	ARGFX_MA1463.1	ARGFX	1.26822	0.0146863	0.0203265	1.0441	1.53051
iPSC	JASPAR	Arid3a_MA0151.1	Arid3a	1.30426	0.00029945	0.000476311	1.12851	1.50224
iPSC	JASPAR	Arid3b_MA0601.1	Arid3b	1.43231	0.000107908	0.000177702	1.19348	1.70958
iPSC	JASPAR	Arid5a_MA0602.1	Arid5a	1.14952	0.259401	0.299093	0.885183	1.47449
iPSC	JASPAR	Arnt_MA0004.1	Arnt	0.303818	1.62144e-55	1.247e-54	0.252525	0.362878
iPSC	JASPAR	ARNT2_MA1464.1	ARNT2	0.287181	6.5763e-34	3.36022e-33	0.221647	0.366606
iPSC	JASPAR	ARNTHIF1A_MA0259.1	ARNTHIF1A	0.364309	3.91312e-15	1.0101e-14	0.266487	0.4875
iPSC	JASPAR	Arntl_MA0603.1	Arntl	0.286853	1.62665e-33	8.19921e-33	0.220938	0.366837
iPSC	JASPAR	Arx_MA0874.1	Arx	1.17721	0.146734	0.177413	0.940387	1.4605
iPSC	JASPAR	ASCL1_MA1100.2	ASCL1	0.495286	1.7416e-39	9.99409e-39	0.440596	0.555333
iPSC	JASPAR	ASCL1var.2_MA1631.1	ASCL1var.2	0.491308	2.41749e-56	1.93919e-55	0.445864	0.540593
iPSC	JASPAR	Ascl2_MA0816.1	Ascl2	0.548119	2.02004e-32	1.00464e-31	0.491502	0.609928
iPSC	JASPAR	Atf1_MA0604.1	Atf1	0.163682	3.86251e-26	1.65599e-25	0.0980187	0.257431
iPSC	JASPAR	ATF2_MA1632.1	ATF2	0.627909	5.97574e-10	1.27733e-09	0.534396	0.734038
iPSC	JASPAR	ATF3_MA0605.2	ATF3	0.299445	7.62187e-28	3.40474e-27	0.227041	0.388303
iPSC	JASPAR	ATF4_MA0833.2	ATF4	0.956976	0.649185	0.682101	0.806642	1.1293
iPSC	JASPAR	ATF6_MA1466.1	ATF6	0.342203	7.92679e-24	3.12877e-23	0.263858	0.437265
iPSC	JASPAR	ATF7_MA0834.1	ATF7	0.336508	4.75507e-22	1.68918e-21	0.254995	0.436618
iPSC	JASPAR	Atoh1_MA0461.2	Atoh1	1.00172	0.953205	0.962234	0.785946	1.26277
iPSC	JASPAR	ATOH1var.2_MA1467.1	ATOH1var.2	0.661232	6.75337e-13	1.61475e-12	0.585637	0.744594
iPSC	JASPAR	ATOH7_MA1468.1	ATOH7	0.976632	0.843048	0.859172	0.795781	1.18935
iPSC	JASPAR	BACH1_MA1633.1	BACH1	0.560083	9.76155e-20	3.15243e-19	0.487723	0.640779
iPSC	JASPAR	Bach1Mafk_MA0591.1	Bach1Mafk	0.556027	1.17626e-21	4.11967e-21	0.486758	0.632991
iPSC	JASPAR	BACH2_MA1101.2	BACH2	0.740205	0.000928974	0.00143185	0.61254	0.888249
iPSC	JASPAR	BACH2var.2_MA1470.1	BACH2var.2	0.642789	0.000308151	0.000489108	0.492544	0.826766
iPSC	JASPAR	BARHL1_MA0877.2	BARHL1	0.434227	7.55316e-06	1.32269e-05	0.27774	0.650181
iPSC	JASPAR	BARHL2_MA0635.1	BARHL2	0.700035	0.00976979	0.0138035	0.520549	0.92483
iPSC	JASPAR	BARX1_MA0875.1	BARX1	0.944807	0.61461	0.652828	0.764968	1.15722
iPSC	JASPAR	BARX2_MA1471.1	BARX2	1.48411	7.25986e-06	1.27432e-05	1.24927	1.75479
iPSC	JASPAR	BATF_MA1634.1	BATF	0.595456	2.43745e-12	5.6646e-12	0.507368	0.695325
iPSC	JASPAR	BATF3_MA0835.2	BATF3	0.657881	5.60021e-09	1.15408e-08	0.564652	0.763019
iPSC	JASPAR	BATFJUN_MA0462.2	BATFJUN	0.594584	1.79503e-12	4.21098e-12	0.506859	0.694015
iPSC	JASPAR	BCL6_MA0463.2	BCL6	0.640862	6.14131e-09	1.25863e-08	0.544076	0.750888
iPSC	JASPAR	BCL6B_MA0731.1	BCL6B	0.823466	0.00491897	0.00716709	0.714675	0.94531
iPSC	JASPAR	Bhlha15_MA0607.1	Bhlha15	0.91918	0.400532	0.446632	0.754573	1.11154
iPSC	JASPAR	BHLHA15var.2_MA1472.1	BHLHA15var.2	0.612092	6.19358e-17	1.75016e-16	0.539996	0.691792
iPSC	JASPAR	BHLHE22_MA0818.1	BHLHE22	1.06845	0.65744	0.688834	0.739682	1.50483
iPSC	JASPAR	BHLHE22var.2_MA1635.1	BHLHE22var.2	0.457381	2.46001e-48	1.74778e-47	0.406208	0.513622
iPSC	JASPAR	BHLHE23_MA0817.1	BHLHE23	1.0844	0.584464	0.623762	0.789058	1.4625
iPSC	JASPAR	BHLHE40_MA0464.2	BHLHE40	0.316144	7.12097e-22	2.50578e-21	0.234468	0.417944
iPSC	JASPAR	BHLHE41_MA0636.1	BHLHE41	0.36977	1.34381e-19	4.32105e-19	0.283874	0.474382
iPSC	JASPAR	BSX_MA0876.1	BSX	0.999254	1	1	0.818997	1.21034
iPSC	JASPAR	CDX1_MA0878.2	CDX1	1.11139	0.249166	0.289079	0.920384	1.33363
iPSC	JASPAR	CDX2_MA0465.2	CDX2	0.837656	0.0358935	0.0471419	0.705295	0.989305
iPSC	JASPAR	CDX4_MA1473.1	CDX4	1.0426	0.634238	0.669225	0.86085	1.25428
iPSC	JASPAR	CEBPA_MA0102.4	CEBPA	1.19544	0.0326719	0.0431385	1.01262	1.40462
iPSC	JASPAR	CEBPB_MA0466.2	CEBPB	0.607723	0.000258944	0.00041276	0.449949	0.805636
iPSC	JASPAR	CEBPD_MA0836.2	CEBPD	1.34633	0.000126157	0.000207297	1.15666	1.56119
iPSC	JASPAR	CEBPE_MA0837.1	CEBPE	0.591544	0.000145981	0.000239344	0.435373	0.788207
iPSC	JASPAR	CEBPG_MA0838.1	CEBPG	0.408708	4.72623e-08	9.25399e-08	0.274889	0.587215
iPSC	JASPAR	CEBPGvar.2_MA1636.1	CEBPGvar.2	1.11301	0.19315	0.227631	0.944757	1.30512
iPSC	JASPAR	CENPB_MA0637.1	CENPB	0.227984	1.57237e-22	5.6941e-22	0.150508	0.332092
iPSC	JASPAR	CLOCK_MA0819.1	CLOCK	0.422556	8.69939e-11	1.90875e-10	0.308762	0.566059
iPSC	JASPAR	CREB1_MA0018.4	CREB1	0.691258	2.50197e-07	4.76139e-07	0.594242	0.800582
iPSC	JASPAR	CREB3_MA0638.1	CREB3	0.230485	5.25647e-35	2.7615e-34	0.167753	0.309502
iPSC	JASPAR	CREB3L1_MA0839.1	CREB3L1	0.360423	6.8463e-22	2.42054e-21	0.278965	0.459071
iPSC	JASPAR	Creb3l2_MA0608.1	Creb3l2	0.241449	1.69571e-39	9.80619e-39	0.181811	0.314831
iPSC	JASPAR	CREB3L4_MA1474.1	CREB3L4	0.21803	7.30319e-44	4.77911e-43	0.162448	0.286925
iPSC	JASPAR	CREB3L4var.2_MA1475.1	CREB3L4var.2	0.205304	1.70669e-42	1.07897e-41	0.149492	0.27551
iPSC	JASPAR	Creb5_MA0840.1	Creb5	0.347773	2.68522e-23	1.02203e-22	0.268704	0.443615
iPSC	JASPAR	CREM_MA0609.2	CREM	0.313882	1.12062e-29	5.29102e-29	0.243578	0.398843
iPSC	JASPAR	Crx_MA0467.1	Crx	1.04	0.565614	0.606247	0.901246	1.19581
iPSC	JASPAR	CTCF_MA0139.1	CTCF	0.413737	8.51669e-147	1.81527e-145	0.384744	0.444604
iPSC	JASPAR	CTCFL_MA1102.2	CTCFL	0.31129	3.98176e-199	1.74729e-197	0.28529	0.339229
iPSC	JASPAR	CUX1_MA0754.1	CUX1	1.02152	0.875273	0.889583	0.736259	1.38893
iPSC	JASPAR	CUX2_MA0755.1	CUX2	1.06097	0.680613	0.709131	0.755265	1.45856
iPSC	JASPAR	DBP_MA0639.1	DBP	0.900239	0.47624	0.520931	0.679668	1.17438
iPSC	JASPAR	Ddit3Cebpa_MA0019.1	Ddit3Cebpa	0.820602	0.0336141	0.0442821	0.678021	0.986244
iPSC	JASPAR	Dlx1_MA0879.1	Dlx1	1.37014	0.00247817	0.00370484	1.11687	1.6691
iPSC	JASPAR	Dlx2_MA0885.1	Dlx2	1.23294	0.0394184	0.0513196	1.00375	1.50332
iPSC	JASPAR	Dlx3_MA0880.1	Dlx3	1.22616	0.0370438	0.0485671	1.00596	1.48444
iPSC	JASPAR	Dlx4_MA0881.1	Dlx4	1.22379	0.0412604	0.0534379	1.00323	1.48265
iPSC	JASPAR	DLX5_MA1476.1	DLX5	1.14593	0.23399	0.271895	0.907764	1.43254
iPSC	JASPAR	DLX6_MA0882.1	DLX6	1.23253	0.0268067	0.0357742	1.01878	1.48183
iPSC	JASPAR	Dmbx1_MA0883.1	Dmbx1	1.25888	0.00707601	0.0101319	1.06109	1.48609
iPSC	JASPAR	Dmrt1_MA1603.1	Dmrt1	1.05388	0.555124	0.596718	0.878965	1.25615
iPSC	JASPAR	DMRT3_MA0610.1	DMRT3	1.23289	0.068394	0.0857511	0.978177	1.53929
iPSC	JASPAR	DMRTA2_MA1478.1	DMRTA2	1.2952	0.012352	0.0173861	1.05283	1.58166
iPSC	JASPAR	DMRTC2_MA1479.1	DMRTC2	1.12558	0.256543	0.296255	0.910475	1.38037
iPSC	JASPAR	DPRX_MA1480.1	DPRX	0.792153	0.0276125	0.0367838	0.635579	0.977989
iPSC	JASPAR	DRGX_MA1481.1	DRGX	1.13052	0.180213	0.213511	0.937987	1.35428
iPSC	JASPAR	Dux_MA0611.1	Dux	0.645743	1.8397e-09	3.86597e-09	0.552782	0.750811
iPSC	JASPAR	DUX4_MA0468.1	DUX4	1.57216	1.29037e-10	2.80647e-10	1.37323	1.79494
iPSC	JASPAR	DUXA_MA0884.1	DUXA	1.57516	8.58592e-10	1.83003e-09	1.36519	1.81174
iPSC	JASPAR	E2F1_MA0024.3	E2F1	0.365113	2.26056e-13	5.45753e-13	0.260955	0.498327
iPSC	JASPAR	E2F2_MA0864.2	E2F2	0.332205	6.09354e-16	1.63517e-15	0.23652	0.454789
iPSC	JASPAR	E2F3_MA0469.3	E2F3	0.584526	0.00393074	0.0057837	0.385878	0.854041
iPSC	JASPAR	E2F4_MA0470.2	E2F4	0.34692	3.76319e-16	1.02085e-15	0.252014	0.466928
iPSC	JASPAR	E2F6_MA0471.2	E2F6	0.2306	1.28415e-249	1.06442e-247	0.207787	0.255357
iPSC	JASPAR	E2F7_MA0758.1	E2F7	0.555429	5.466e-11	1.2064e-10	0.455771	0.671465
iPSC	JASPAR	E2F8_MA0865.1	E2F8	0.408669	4.52597e-27	1.97449e-26	0.336986	0.491717
iPSC	JASPAR	EBF1_MA0154.4	EBF1	0.548517	1.96648e-29	9.16871e-29	0.488946	0.613835
iPSC	JASPAR	Ebf2_MA1604.1	Ebf2	0.544644	3.61939e-27	1.58827e-26	0.482189	0.613491
iPSC	JASPAR	EBF3_MA1637.1	EBF3	0.515461	6.86755e-32	3.37052e-31	0.455728	0.581341
iPSC	JASPAR	EGR1_MA0162.4	EGR1	0.137805	7.65077e-301	1.90249e-298	0.119204	0.158614
iPSC	JASPAR	EGR2_MA0472.2	EGR2	0.14854	1.02263e-105	1.38706e-104	0.115753	0.187946
iPSC	JASPAR	EGR3_MA0732.1	EGR3	0.140482	3.47303e-194	1.36362e-192	0.116795	0.167674
iPSC	JASPAR	EGR4_MA0733.1	EGR4	0.202151	9.93939e-119	1.64773e-117	0.168784	0.240401
iPSC	JASPAR	EHF_MA0598.3	EHF	0.533768	1.17674e-39	6.8582e-39	0.481784	0.590275
iPSC	JASPAR	ELF1_MA0473.3	ELF1	0.523059	6.55086e-48	4.56723e-47	0.475416	0.574661
iPSC	JASPAR	ELF2_MA1483.1	ELF2	0.164425	2.86217e-106	4.02864e-105	0.130748	0.20431
iPSC	JASPAR	ELF3_MA0640.2	ELF3	0.54869	1.28414e-42	8.18776e-42	0.499828	0.601526
iPSC	JASPAR	ELF4_MA0641.1	ELF4	0.159095	9.99542e-113	1.55346e-111	0.126696	0.197417
iPSC	JASPAR	ELF5_MA0136.2	ELF5	0.334299	1.6066e-67	1.39363e-66	0.287979	0.386305
iPSC	JASPAR	ELK1_MA0028.2	ELK1	0.125569	1.47307e-116	2.38894e-115	0.0959147	0.161676
iPSC	JASPAR	ELK3_MA0759.1	ELK3	0.1544	1.16976e-93	1.41506e-92	0.119149	0.197036
iPSC	JASPAR	ELK4_MA0076.2	ELK4	0.229313	2.29673e-132	4.2834e-131	0.19713	0.265468
iPSC	JASPAR	EMX1_MA0612.2	EMX1	1.22817	0.105513	0.130104	0.948224	1.57197
iPSC	JASPAR	EMX2_MA0886.1	EMX2	1.28218	0.0226622	0.0307381	1.03001	1.58286
iPSC	JASPAR	EN1_MA0027.2	EN1	0.995227	1	1	0.803703	1.22197
iPSC	JASPAR	EN2_MA0642.1	EN2	1.21198	0.044663	0.0574458	1.00124	1.45769
iPSC	JASPAR	EOMES_MA0800.1	EOMES	0.823567	0.0184715	0.025284	0.69574	0.969683
iPSC	JASPAR	ERF_MA0760.1	ERF	0.246956	4.71061e-71	4.33841e-70	0.20226	0.298896
iPSC	JASPAR	ERG_MA0474.2	ERG	0.199795	2.72307e-81	2.8214e-80	0.159469	0.247465
iPSC	JASPAR	ESR1_MA0112.3	ESR1	0.54264	2.27482e-12	5.31979e-12	0.447543	0.652963
iPSC	JASPAR	ESR2_MA0258.2	ESR2	0.531995	2.57341e-22	9.22963e-22	0.461455	0.610888
iPSC	JASPAR	ESRRA_MA0592.3	ESRRA	0.567044	3.7013e-14	9.17333e-14	0.481507	0.664223
iPSC	JASPAR	ESRRB_MA0141.3	ESRRB	0.653617	1.29533e-07	2.49767e-07	0.550035	0.77216
iPSC	JASPAR	Esrrg_MA0643.1	Esrrg	0.550352	1.41408e-12	3.3489e-12	0.456946	0.658199
iPSC	JASPAR	ESX1_MA0644.1	ESX1	1.23204	0.0238927	0.0322898	1.02327	1.4746
iPSC	JASPAR	ETS1_MA0098.3	ETS1	0.238325	1.56874e-80	1.58145e-79	0.196562	0.286618
iPSC	JASPAR	ETS2_MA1484.1	ETS2	0.259802	3.22269e-72	3.0432e-71	0.21524	0.311193
iPSC	JASPAR	ETV1_MA0761.2	ETV1	0.574727	3.19607e-35	1.70305e-34	0.522724	0.63092
iPSC	JASPAR	ETV2_MA0762.1	ETV2	0.358855	1.18854e-41	7.20855e-41	0.299906	0.42642
iPSC	JASPAR	ETV3_MA0763.1	ETV3	0.166439	2.23195e-81	2.34512e-80	0.127864	0.21321
iPSC	JASPAR	ETV4_MA0764.2	ETV4	0.548523	1.31097e-52	9.77985e-52	0.504856	0.595359
iPSC	JASPAR	ETV5_MA0765.2	ETV5	0.241327	2.22894e-103	2.96927e-102	0.204498	0.283131
iPSC	JASPAR	ETV6_MA0645.1	ETV6	0.227371	3.89044e-106	5.37457e-105	0.191334	0.26844
iPSC	JASPAR	EVX1_MA0887.1	EVX1	1.33529	0.00487721	0.00712016	1.08978	1.62468
iPSC	JASPAR	EVX2_MA0888.1	EVX2	1.36179	0.00155694	0.00237522	1.12344	1.64052
iPSC	JASPAR	EWSR1-FLI1_MA0149.1	EWSR1-FLI1	0.44935	9.36555e-100	1.18419e-98	0.414404	0.486733
iPSC	JASPAR	FERD3L_MA1485.1	FERD3L	0.419046	9.3467e-39	5.20346e-38	0.359799	0.485742
iPSC	JASPAR	FEV_MA0156.2	FEV	0.182138	3.63007e-80	3.61071e-79	0.142328	0.229856
iPSC	JASPAR	FIGLA_MA0820.1	FIGLA	0.842127	0.00173317	0.00263329	0.7538	0.938865
iPSC	JASPAR	FLI1_MA0475.2	FLI1	0.185924	2.96493e-87	3.30125e-86	0.147584	0.231394
iPSC	JASPAR	FOS_MA0476.1	FOS	0.563422	2.71692e-14	6.77868e-14	0.477765	0.66087
iPSC	JASPAR	FOSBJUN_MA1127.1	FOSBJUN	0.347825	3.0437e-25	1.27562e-24	0.271729	0.439366
iPSC	JASPAR	FOSBJUNB_MA1135.1	FOSBJUNB	0.525156	2.11181e-14	5.28661e-14	0.435496	0.628719
iPSC	JASPAR	FOSBJUNBvar.2_MA1136.1	FOSBJUNBvar.2	0.332532	1.42157e-22	5.1985e-22	0.252001	0.431478
iPSC	JASPAR	FOSJUN_MA0099.3	FOSJUN	0.493878	3.73287e-17	1.06694e-16	0.409113	0.591862
iPSC	JASPAR	FOSJUNB_MA1134.1	FOSJUNB	0.502104	1.02404e-15	2.70898e-15	0.414314	0.603877
iPSC	JASPAR	FOSJUND_MA1141.1	FOSJUND	0.498116	1.10487e-18	3.42005e-18	0.417596	0.590381
iPSC	JASPAR	FOSJUNvar.2_MA1126.1	FOSJUNvar.2	0.597352	1.32381e-08	2.6335e-08	0.489971	0.722484
iPSC	JASPAR	FOSL1_MA0477.2	FOSL1	0.508183	3.41837e-17	9.80809e-17	0.424951	0.603757
iPSC	JASPAR	FOSL1JUN_MA1128.1	FOSL1JUN	0.493272	1.06487e-18	3.30998e-18	0.412283	0.586314
iPSC	JASPAR	FOSL1JUNB_MA1137.1	FOSL1JUNB	0.573	2.19093e-11	4.89351e-11	0.477588	0.682854
iPSC	JASPAR	FOSL1JUND_MA1142.1	FOSL1JUND	0.622692	1.28855e-08	2.5771e-08	0.520131	0.740685
iPSC	JASPAR	FOSL1JUNDvar.2_MA1143.1	FOSL1JUNDvar.2	0.453721	1.0215e-14	2.59197e-14	0.358443	0.56756
iPSC	JASPAR	FOSL1JUNvar.2_MA1129.1	FOSL1JUNvar.2	0.344579	2.43409e-19	7.75997e-19	0.257671	0.452308
iPSC	JASPAR	FOSL2_MA0478.1	FOSL2	0.631959	1.41726e-11	3.18457e-11	0.546569	0.727768
iPSC	JASPAR	FOSL2JUN_MA1130.1	FOSL2JUN	0.522765	2.75946e-15	7.17267e-15	0.43565	0.623065
iPSC	JASPAR	FOSL2JUNB_MA1138.1	FOSL2JUNB	0.51815	8.98399e-15	2.28739e-14	0.428783	0.621556
iPSC	JASPAR	FOSL2JUNBvar.2_MA1139.1	FOSL2JUNBvar.2	0.353403	1.75791e-20	6.07129e-20	0.268988	0.456805
iPSC	JASPAR	FOSL2JUND_MA1144.1	FOSL2JUND	0.512369	5.53055e-15	1.4178e-14	0.423387	0.615453
iPSC	JASPAR	FOSL2JUNDvar.2_MA1145.1	FOSL2JUNDvar.2	0.37076	3.05494e-24	1.22526e-23	0.293672	0.462653
iPSC	JASPAR	FOSL2JUNvar.2_MA1131.1	FOSL2JUNvar.2	0.364328	2.68712e-26	1.15873e-25	0.290213	0.4523
iPSC	JASPAR	FOXA1_MA0148.4	FOXA1	1.21126	0.00290917	0.00431459	1.06617	1.37247
iPSC	JASPAR	FOXA2_MA0047.3	FOXA2	1.07445	0.26911	0.309332	0.94186	1.22202
iPSC	JASPAR	FOXA3_MA1683.1	FOXA3	1.04361	0.512713	0.555936	0.916446	1.18501
iPSC	JASPAR	FOXB1_MA0845.1	FOXB1	1.46685	1.45206e-09	3.06867e-09	1.29822	1.65365
iPSC	JASPAR	FOXC1_MA0032.2	FOXC1	1.30574	1.38262e-05	2.37657e-05	1.15799	1.46903
iPSC	JASPAR	FOXC2_MA0846.1	FOXC2	1.20121	0.00144881	0.00221478	1.07236	1.34282
iPSC	JASPAR	FOXD1_MA0031.1	FOXD1	1.10672	0.133989	0.163593	0.96621	1.2636
iPSC	JASPAR	FOXD2_MA0847.2	FOXD2	1.3361	1.09529e-06	2.03002e-06	1.18955	1.4976
iPSC	JASPAR	Foxd3_MA0041.1	Foxd3	1.00163	0.973566	0.976183	0.876401	1.14123
iPSC	JASPAR	FOXE1_MA1487.1	FOXE1	1.08702	0.166349	0.199191	0.963914	1.22295
iPSC	JASPAR	Foxf1_MA1606.1	Foxf1	1.04798	0.457457	0.502596	0.922021	1.18782
iPSC	JASPAR	FOXF2_MA0030.1	FOXF2	1.10267	0.149313	0.180238	0.961248	1.26077
iPSC	JASPAR	FOXG1_MA0613.1	FOXG1	1.04982	0.446184	0.492386	0.920629	1.19359
iPSC	JASPAR	FOXH1_MA0479.1	FOXH1	0.895443	0.172735	0.206417	0.763102	1.04587
iPSC	JASPAR	FOXI1_MA0042.2	FOXI1	1.07042	0.338831	0.382982	0.925719	1.23321
iPSC	JASPAR	Foxj2_MA0614.1	Foxj2	1.2239	0.00651349	0.00936236	1.05731	1.41169
iPSC	JASPAR	Foxj3_MA0851.1	Foxj3	1.14169	0.0260232	0.0348534	1.01381	1.28291
iPSC	JASPAR	FOXK1_MA0852.2	FOXK1	1.00722	0.904917	0.917212	0.893543	1.13262
iPSC	JASPAR	FOXK2_MA1103.2	FOXK2	1.08669	0.191974	0.226602	0.956432	1.23128
iPSC	JASPAR	FOXL1_MA0033.2	FOXL1	1.04377	0.544796	0.586461	0.905822	1.19852
iPSC	JASPAR	Foxl2_MA1607.1	Foxl2	1.35084	1.17311e-07	2.27309e-07	1.20932	1.50617
iPSC	JASPAR	FOXN3_MA1489.1	FOXN3	1.30186	1.11969e-05	1.94252e-05	1.15806	1.46046
iPSC	JASPAR	Foxo1_MA0480.1	Foxo1	0.872196	0.012692	0.0177974	0.781336	0.971685
iPSC	JASPAR	FOXO3_MA0157.2	FOXO3	0.952576	0.482972	0.527522	0.835884	1.08235
iPSC	JASPAR	FOXO4_MA0848.1	FOXO4	1.04377	0.544796	0.586461	0.905822	1.19852
iPSC	JASPAR	FOXO6_MA0849.1	FOXO6	1.04377	0.544796	0.586461	0.905822	1.19852
iPSC	JASPAR	FOXP1_MA0481.3	FOXP1	1.06052	0.359556	0.402746	0.931993	1.20334
iPSC	JASPAR	FOXP2_MA0593.1	FOXP2	0.972909	0.645343	0.679021	0.87198	1.08345
iPSC	JASPAR	FOXP3_MA0850.1	FOXP3	1.03703	0.559461	0.600515	0.911491	1.17652
iPSC	JASPAR	Foxq1_MA0040.1	Foxq1	0.89028	0.141837	0.17177	0.759068	1.03938
iPSC	JASPAR	GABPA_MA0062.3	GABPA	0.533851	2.292e-43	1.47399e-42	0.484256	0.587508
iPSC	JASPAR	GATA1_MA0035.4	GATA1	1.38298	0.000204292	0.000329162	1.16392	1.63522
iPSC	JASPAR	GATA1TAL1_MA0140.2	GATA1TAL1	1.03493	0.677197	0.706558	0.875726	1.21695
iPSC	JASPAR	GATA2_MA0036.3	GATA2	0.969024	0.757551	0.77842	0.807818	1.15536
iPSC	JASPAR	GATA3_MA0037.3	GATA3	0.959083	0.731777	0.756102	0.782341	1.16677
iPSC	JASPAR	GATA4_MA0482.2	GATA4	0.975831	0.771628	0.791794	0.841504	1.12717
iPSC	JASPAR	GATA5_MA0766.2	GATA5	0.887463	0.265539	0.305697	0.721096	1.08332
iPSC	JASPAR	GATA6_MA1104.2	GATA6	1.17094	0.0660073	0.0828981	0.985706	1.38382
iPSC	JASPAR	GBX1_MA0889.1	GBX1	1.03449	0.717853	0.742744	0.839231	1.26492
iPSC	JASPAR	GBX2_MA0890.1	GBX2	1.09097	0.340613	0.383833	0.903583	1.30875
iPSC	JASPAR	GCM1_MA0646.1	GCM1	0.330446	6.97625e-25	2.8595e-24	0.25379	0.423667
iPSC	JASPAR	GCM2_MA0767.1	GCM2	0.401754	1.11846e-16	3.11333e-16	0.30955	0.513816
iPSC	JASPAR	GFI1_MA0038.2	GFI1	0.724173	4.72748e-06	8.3571e-06	0.624851	0.835879
iPSC	JASPAR	Gfi1b_MA0483.1	Gfi1b	0.704807	8.7146e-09	1.7666e-08	0.620775	0.797871
iPSC	JASPAR	GLI2_MA0734.2	GLI2	0.465421	8.32011e-30	4.00439e-29	0.4001	0.538958
iPSC	JASPAR	GLI3_MA1491.1	GLI3	0.436868	1.16121e-34	6.05778e-34	0.374893	0.506688
iPSC	JASPAR	GLIS1_MA0735.1	GLIS1	0.303716	1.59183e-32	7.96985e-32	0.236569	0.384589
iPSC	JASPAR	GLIS2_MA0736.1	GLIS2	0.287029	1.27425e-47	8.80176e-47	0.231659	0.352091
iPSC	JASPAR	GLIS3_MA0737.1	GLIS3	0.508802	4.50928e-15	1.15997e-14	0.419486	0.612437
iPSC	JASPAR	Gmeb1_MA0615.1	Gmeb1	0.324174	2.93736e-07	5.57574e-07	0.183299	0.533741
iPSC	JASPAR	GMEB2_MA0862.1	GMEB2	0.323415	4.02495e-06	7.14908e-06	0.170214	0.561621
iPSC	JASPAR	GRHL1_MA0647.1	GRHL1	0.917627	0.458622	0.503136	0.732568	1.13844
iPSC	JASPAR	GRHL2_MA1105.2	GRHL2	0.875294	0.0734104	0.0916604	0.754101	1.01183
iPSC	JASPAR	GSC_MA0648.1	GSC	0.863729	0.107743	0.132634	0.719798	1.02988
iPSC	JASPAR	GSC2_MA0891.1	GSC2	0.796956	0.0174915	0.0239864	0.65509	0.962397
iPSC	JASPAR	GSX1_MA0892.1	GSX1	1.04878	0.62391	0.660194	0.861247	1.26819
iPSC	JASPAR	GSX2_MA0893.2	GSX2	1.28568	0.00345029	0.00509686	1.08513	1.51598
iPSC	JASPAR	Hand1Tcf3_MA0092.1	Hand1Tcf3	0.549392	3.20965e-15	8.31389e-15	0.464983	0.645512
iPSC	JASPAR	HAND2_MA1638.1	HAND2	0.868175	0.0245871	0.0331083	0.764837	0.982683
iPSC	JASPAR	HES1_MA1099.2	HES1	0.141078	2.30128e-70	2.09361e-69	0.101699	0.190986
iPSC	JASPAR	HES2_MA0616.2	HES2	0.204053	1.84437e-45	1.22848e-44	0.150162	0.271388
iPSC	JASPAR	HES5_MA0821.1	HES5	0.289602	2.82525e-23	1.06888e-22	0.210589	0.389325
iPSC	JASPAR	HES6_MA1493.1	HES6	0.387284	2.80942e-19	8.91843e-19	0.301322	0.491074
iPSC	JASPAR	HES7_MA0822.1	HES7	0.255921	4.68203e-28	2.12975e-27	0.18477	0.346057
iPSC	JASPAR	HESX1_MA0894.1	HESX1	1.23197	0.0260022	0.0348534	1.02185	1.47635
iPSC	JASPAR	HEY1_MA0823.1	HEY1	0.238829	2.87893e-34	1.48116e-33	0.175042	0.318787
iPSC	JASPAR	HEY2_MA0649.1	HEY2	0.217442	3.87172e-37	2.10825e-36	0.157116	0.293796
iPSC	JASPAR	Hic1_MA0739.1	Hic1	0.568185	9.66115e-13	2.30263e-12	0.477682	0.671725
iPSC	JASPAR	HIC2_MA0738.1	HIC2	0.446501	2.83697e-23	1.06888e-22	0.371082	0.533402
iPSC	JASPAR	HIF1A_MA1106.1	HIF1A	0.29377	2.14398e-20	7.37056e-20	0.209323	0.401824
iPSC	JASPAR	HINFP_MA0131.2	HINFP	0.0812203	3.9865e-123	6.91611e-122	0.0566808	0.112838
iPSC	JASPAR	HLF_MA0043.3	HLF	1.54062	8.67137e-08	1.68899e-07	1.31744	1.79476
iPSC	JASPAR	HLTF_MA0109.1	HLTF	1.26367	0.015947	0.0220305	1.04272	1.52176
iPSC	JASPAR	HMBOX1_MA0895.1	HMBOX1	0.837863	0.127139	0.15574	0.664375	1.04565
iPSC	JASPAR	Hmx1_MA0896.1	Hmx1	1.10277	0.288878	0.330019	0.912032	1.32496
iPSC	JASPAR	Hmx2_MA0897.1	Hmx2	1.19348	0.0451734	0.0580023	0.998954	1.41808
iPSC	JASPAR	Hmx3_MA0898.1	Hmx3	1.30447	0.00242988	0.00363995	1.09801	1.54199
iPSC	JASPAR	HNF1A_MA0046.2	HNF1A	1.00343	0.95898	0.966643	0.812732	1.22876
iPSC	JASPAR	HNF1B_MA0153.2	HNF1B	0.853391	0.193921	0.228178	0.665538	1.0813
iPSC	JASPAR	HNF4A_MA0114.4	HNF4A	0.550781	6.6618e-16	1.77489e-15	0.468639	0.643981
iPSC	JASPAR	HNF4Avar.2_MA1494.1	HNF4Avar.2	0.611932	8.89105e-10	1.88966e-09	0.51458	0.723366
iPSC	JASPAR	HNF4G_MA0484.2	HNF4G	0.538512	6.58708e-17	1.85432e-16	0.45758	0.630369
iPSC	JASPAR	HOXA1_MA1495.1	HOXA1	1.22817	0.105513	0.130104	0.948224	1.57197
iPSC	JASPAR	HOXA10_MA0899.1	HOXA10	1.16517	0.0637305	0.0801736	0.987231	1.3687
iPSC	JASPAR	Hoxa11_MA0911.1	Hoxa11	1.09076	0.507147	0.552309	0.835702	1.40512
iPSC	JASPAR	HOXA13_MA0650.2	HOXA13	1.04332	0.615199	0.652828	0.882327	1.2275
iPSC	JASPAR	HOXA2_MA0900.2	HOXA2	1.19155	0.139727	0.169829	0.939523	1.49598
iPSC	JASPAR	HOXA4_MA1496.1	HOXA4	1.15049	0.163506	0.196102	0.941513	1.39586
iPSC	JASPAR	HOXA5_MA0158.2	HOXA5	0.964748	0.822138	0.840158	0.762779	1.20759
iPSC	JASPAR	HOXA6_MA1497.1	HOXA6	1.17058	0.103107	0.127559	0.961623	1.41523
iPSC	JASPAR	HOXA7_MA1498.1	HOXA7	0.861887	0.180311	0.213511	0.688533	1.06856
iPSC	JASPAR	HOXA9_MA0594.2	HOXA9	0.403397	7.19586e-05	0.000119291	0.227556	0.666202
iPSC	JASPAR	HOXB13_MA0901.2	HOXB13	1.36407	2.98537e-06	5.36647e-06	1.19883	1.54802
iPSC	JASPAR	HOXB2_MA0902.2	HOXB2	0.915744	0.456513	0.502299	0.730164	1.13736
iPSC	JASPAR	HOXB3_MA0903.1	HOXB3	1.23686	0.0162543	0.0224135	1.03548	1.46944
iPSC	JASPAR	HOXB4_MA1499.1	HOXB4	1.21736	0.0598442	0.0757601	0.985694	1.49182
iPSC	JASPAR	HOXB5_MA0904.2	HOXB5	1.13116	0.348877	0.392553	0.867927	1.45554
iPSC	JASPAR	HOXB6_MA1500.1	HOXB6	1.0244	0.797946	0.816554	0.831938	1.25136
iPSC	JASPAR	HOXB7_MA1501.1	HOXB7	1.0375	0.689413	0.717297	0.847824	1.26012
iPSC	JASPAR	HOXB8_MA1502.1	HOXB8	0.889214	0.313234	0.356208	0.707467	1.10655
iPSC	JASPAR	HOXB9_MA1503.1	HOXB9	0.699713	0.0261154	0.0349142	0.499193	0.958303
iPSC	JASPAR	HOXC10_MA0905.1	HOXC10	0.81007	0.122108	0.149824	0.612383	1.05513
iPSC	JASPAR	HOXC11_MA0651.1	HOXC11	0.909884	0.518752	0.561667	0.688464	1.18466
iPSC	JASPAR	HOXC12_MA0906.1	HOXC12	0.946351	0.714022	0.739806	0.730694	1.21018
iPSC	JASPAR	HOXC13_MA0907.1	HOXC13	1.15062	0.160169	0.19272	0.940017	1.39829
iPSC	JASPAR	HOXC4_MA1504.1	HOXC4	1.1539	0.134507	0.163958	0.951029	1.39086
iPSC	JASPAR	HOXC8_MA1505.1	HOXC8	1.26063	0.0627077	0.0791539	0.979606	1.60419
iPSC	JASPAR	HOXC9_MA0485.2	HOXC9	0.813843	0.176308	0.209436	0.598676	1.08591
iPSC	JASPAR	HOXD10_MA1506.1	HOXD10	0.73474	0.0245236	0.0330825	0.551995	0.962075
iPSC	JASPAR	HOXD11_MA0908.1	HOXD11	1.05858	0.61775	0.654605	0.821942	1.34726
iPSC	JASPAR	HOXD12_MA0873.1	HOXD12	0.690668	0.0143957	0.0199614	0.500591	0.933036
iPSC	JASPAR	HOXD13_MA0909.2	HOXD13	0.709098	0.000386671	0.000609845	0.577796	0.863039
iPSC	JASPAR	HOXD3_MA0912.2	HOXD3	1.3989	0.000157808	0.00025704	1.17471	1.65757
iPSC	JASPAR	HOXD4_MA1507.1	HOXD4	1.23209	0.0438903	0.0566474	1.00217	1.50354
iPSC	JASPAR	HOXD8_MA0910.2	HOXD8	0.938278	0.603716	0.64247	0.754142	1.15693
iPSC	JASPAR	HOXD9_MA0913.2	HOXD9	1.0686	0.443767	0.490445	0.893305	1.27093
iPSC	JASPAR	HSF1_MA0486.2	HSF1	0.527845	1.26181e-11	2.85245e-11	0.427604	0.645637
iPSC	JASPAR	HSF2_MA0770.1	HSF2	0.600901	9.38178e-09	1.88647e-08	0.495694	0.722997
iPSC	JASPAR	HSF4_MA0771.1	HSF4	0.497959	5.7544e-14	1.41676e-13	0.40395	0.608276
iPSC	JASPAR	IKZF1_MA1508.1	IKZF1	0.676821	1.25539e-17	3.73117e-17	0.615458	0.743159
iPSC	JASPAR	INSM1_MA0155.1	INSM1	0.421256	3.34152e-68	2.96759e-67	0.377206	0.469419
iPSC	JASPAR	IRF1_MA0050.2	IRF1	0.791464	1.44085e-06	2.64748e-06	0.71673	0.872627
iPSC	JASPAR	IRF2_MA0051.1	IRF2	0.651111	8.81219e-09	1.78154e-08	0.555499	0.75947
iPSC	JASPAR	IRF3_MA1418.1	IRF3	0.560376	6.36907e-19	1.988e-18	0.486411	0.643044
iPSC	JASPAR	IRF4_MA1419.1	IRF4	0.357713	2.82335e-22	1.00776e-21	0.276873	0.455598
iPSC	JASPAR	IRF5_MA1420.1	IRF5	0.348951	3.55844e-23	1.3273e-22	0.269602	0.445126
iPSC	JASPAR	IRF6_MA1509.1	IRF6	0.283416	2.14539e-17	6.25179e-17	0.192421	0.403648
iPSC	JASPAR	IRF7_MA0772.1	IRF7	0.630251	3.97854e-10	8.52871e-10	0.537999	0.73468
iPSC	JASPAR	IRF8_MA0652.1	IRF8	0.38664	1.97699e-23	7.60225e-23	0.308695	0.479018
iPSC	JASPAR	IRF9_MA0653.1	IRF9	0.464988	1.21485e-17	3.6251e-17	0.37919	0.565231
iPSC	JASPAR	Isl1_MA1608.1	Isl1	1.43278	1.37684e-05	2.3721e-05	1.2189	1.6771
iPSC	JASPAR	ISL2_MA0914.1	ISL2	0.803928	0.038481	0.0503628	0.648542	0.987642
iPSC	JASPAR	ISX_MA0654.1	ISX	1.12028	0.230321	0.268049	0.920829	1.35372
iPSC	JASPAR	JDP2_MA0655.1	JDP2	0.633735	1.26793e-06	2.3355e-06	0.51684	0.770575
iPSC	JASPAR	JDP2var.2_MA0656.1	JDP2var.2	0.312968	3.06406e-28	1.40232e-27	0.240954	0.400426
iPSC	JASPAR	JUN_MA0488.1	JUN	0.721949	2.34698e-06	4.27035e-06	0.625176	0.830482
iPSC	JASPAR	JUNB_MA0490.2	JUNB	0.580418	1.53929e-10	3.33812e-10	0.482113	0.69393
iPSC	JASPAR	JUNBvar.2_MA1140.2	JUNBvar.2	0.278329	1.30878e-30	6.33993e-30	0.209469	0.363189
iPSC	JASPAR	JUND_MA0491.2	JUND	0.568846	2.44171e-11	5.43735e-11	0.472534	0.679998
iPSC	JASPAR	JUNDvar.2_MA0492.1	JUNDvar.2	0.642396	5.26573e-09	1.08815e-08	0.546137	0.751713
iPSC	JASPAR	JUNJUNB_MA1132.1	JUNJUNB	0.552033	1.02629e-11	2.3485e-11	0.455238	0.664304
iPSC	JASPAR	JUNJUNBvar.2_MA1133.1	JUNJUNBvar.2	0.325568	6.63009e-28	2.97955e-27	0.25302	0.413066
iPSC	JASPAR	JUNvar.2_MA0489.1	JUNvar.2	0.532168	5.50837e-17	1.56245e-16	0.450699	0.624906
iPSC	JASPAR	Klf1_MA0493.1	Klf1	0.500645	4.86648e-62	3.98945e-61	0.457909	0.546689
iPSC	JASPAR	KLF10_MA1511.1	KLF10	0.324346	1.18499e-146	2.45556e-145	0.293587	0.357661
iPSC	JASPAR	KLF11_MA1512.1	KLF11	0.26925	9.09281e-201	4.23952e-199	0.243206	0.297487
iPSC	JASPAR	Klf12_MA0742.1	Klf12	0.387621	6.38611e-83	6.9044e-82	0.346949	0.43208
iPSC	JASPAR	KLF13_MA0657.1	KLF13	0.460834	2.34236e-42	1.45617e-41	0.406167	0.521233
iPSC	JASPAR	KLF14_MA0740.1	KLF14	0.267055	3.08668e-174	9.21066e-173	0.238958	0.297795
iPSC	JASPAR	KLF15_MA1513.1	KLF15	0.13112	0	0	0.116564	0.147097
iPSC	JASPAR	KLF16_MA0741.1	KLF16	0.302885	4.65791e-215	2.67292e-213	0.278001	0.329604
iPSC	JASPAR	KLF17_MA1514.1	KLF17	0.337177	1.22961e-100	1.60928e-99	0.299636	0.378439
iPSC	JASPAR	KLF2_MA1515.1	KLF2	0.27608	6.84399e-209	3.64687e-207	0.25064	0.303581
iPSC	JASPAR	KLF3_MA1516.1	KLF3	0.232902	3.42167e-185	1.16026e-183	0.205982	0.262611
iPSC	JASPAR	KLF4_MA0039.4	KLF4	0.35751	1.24566e-197	5.16257e-196	0.33205	0.384595
iPSC	JASPAR	KLF5_MA0599.1	KLF5	0.345016	1.33648e-216	8.30847e-215	0.320761	0.370816
iPSC	JASPAR	KLF6_MA1517.1	KLF6	0.331203	2.01688e-92	2.38824e-91	0.29184	0.374675
iPSC	JASPAR	KLF9_MA1107.2	KLF9	0.375663	2.11757e-121	3.59025e-120	0.342363	0.411604
iPSC	JASPAR	LBX1_MA0618.1	LBX1	1.1111	0.295302	0.336329	0.904051	1.35519
iPSC	JASPAR	LBX2_MA0699.1	LBX2	1.07654	0.43988	0.48687	0.888567	1.29555
iPSC	JASPAR	LEF1_MA0768.1	LEF1	1.06357	0.31677	0.359135	0.940253	1.19999
iPSC	JASPAR	LHX1_MA1518.1	LHX1	0.961286	0.757547	0.77842	0.775787	1.18097
iPSC	JASPAR	LHX2_MA0700.2	LHX2	1.11441	0.254707	0.294591	0.917484	1.34462
iPSC	JASPAR	Lhx3_MA0135.1	Lhx3	1.45659	2.03101e-05	3.45133e-05	1.22636	1.72173
iPSC	JASPAR	Lhx4_MA0704.1	Lhx4	1.37905	0.00449651	0.00659017	1.1004	1.71333
iPSC	JASPAR	LHX5_MA1519.1	LHX5	1.212	0.0636772	0.0801736	0.984185	1.48126
iPSC	JASPAR	LHX6_MA0658.1	LHX6	1.33249	0.00836837	0.0119594	1.07328	1.64122
iPSC	JASPAR	Lhx8_MA0705.1	Lhx8	1.0345	0.745463	0.768116	0.83057	1.27707
iPSC	JASPAR	LHX9_MA0701.2	LHX9	1.11822	0.272415	0.312648	0.910632	1.36285
iPSC	JASPAR	LIN54_MA0619.1	LIN54	1.31309	8.51892e-05	0.000140912	1.14606	1.49998
iPSC	JASPAR	LMX1A_MA0702.2	LMX1A	1.29482	0.0139665	0.0194023	1.05156	1.58253
iPSC	JASPAR	LMX1B_MA0703.2	LMX1B	1.29436	0.00942885	0.0133979	1.0629	1.56585
iPSC	JASPAR	MAF_MA1520.1	MAF	0.735446	0.000175182	0.000284719	0.619816	0.867759
iPSC	JASPAR	MAFA_MA1521.1	MAFA	0.56009	3.77013e-13	9.07265e-13	0.470129	0.663152
iPSC	JASPAR	Mafb_MA0117.2	Mafb	1.00307	0.972144	0.976069	0.871263	1.15086
iPSC	JASPAR	MAFF_MA0495.3	MAFF	1.3663	7.01751e-07	1.30877e-06	1.20925	1.54018
iPSC	JASPAR	MAFG_MA0659.2	MAFG	1.16478	0.0136033	0.018933	1.03064	1.31323
iPSC	JASPAR	MAFK_MA0496.3	MAFK	0.624351	2.25016e-15	5.88989e-15	0.550201	0.706388
iPSC	JASPAR	MAFNFE2_MA0501.1	MAFNFE2	0.755145	3.13094e-05	5.23696e-05	0.656657	0.86525
iPSC	JASPAR	MAX_MA0058.3	MAX	0.267837	1.50035e-37	8.22988e-37	0.20593	0.343028
iPSC	JASPAR	MAXMYC_MA0059.1	MAXMYC	0.398147	1.25946e-22	4.62838e-22	0.319036	0.491677
iPSC	JASPAR	MAZ_MA1522.1	MAZ	0.323569	8.70624e-193	3.24743e-191	0.297228	0.351823
iPSC	JASPAR	Mecom_MA0029.1	Mecom	1.32488	0.000236472	0.000377748	1.14076	1.53308
iPSC	JASPAR	MEF2A_MA0052.4	MEF2A	0.952192	0.508448	0.552919	0.825188	1.09477
iPSC	JASPAR	MEF2B_MA0660.1	MEF2B	0.780607	0.0129641	0.0181108	0.634395	0.952488
iPSC	JASPAR	MEF2C_MA0497.1	MEF2C	0.92217	0.253803	0.294002	0.802124	1.05656
iPSC	JASPAR	MEF2D_MA0773.1	MEF2D	0.740269	0.00165869	0.00252527	0.605742	0.897536
iPSC	JASPAR	MEIS1_MA0498.2	MEIS1	0.593808	8.44974e-06	1.47623e-05	0.458967	0.757803
iPSC	JASPAR	MEIS1var.2_MA1639.1	MEIS1var.2	0.947964	0.626244	0.661726	0.773358	1.15303
iPSC	JASPAR	MEIS2_MA0774.1	MEIS2	0.534626	1.87019e-15	4.92991e-15	0.449121	0.632505
iPSC	JASPAR	MEIS2var.2_MA1640.1	MEIS2var.2	0.901344	0.31668	0.359135	0.735676	1.09577
iPSC	JASPAR	MEIS3_MA0775.1	MEIS3	0.516374	3.30565e-16	9.00007e-16	0.431209	0.614237
iPSC	JASPAR	MEOX1_MA0661.1	MEOX1	1.08301	0.437355	0.484795	0.881434	1.32046
iPSC	JASPAR	MEOX2_MA0706.1	MEOX2	1.30428	0.00503142	0.00731664	1.07964	1.56617
iPSC	JASPAR	MGA_MA0801.1	MGA	0.661372	1.86275e-07	3.57227e-07	0.558338	0.779027
iPSC	JASPAR	MITF_MA0620.3	MITF	0.592667	1.60548e-07	3.08683e-07	0.476623	0.729837
iPSC	JASPAR	mix-a_MA0621.1	mix-a	1.37702	0.00521802	0.00755853	1.09749	1.71263
iPSC	JASPAR	MIXL1_MA0662.1	MIXL1	1.23897	0.0236576	0.0320301	1.02477	1.48866
iPSC	JASPAR	MLX_MA0663.1	MLX	0.305196	8.22382e-25	3.35244e-24	0.228384	0.400327
iPSC	JASPAR	Mlxip_MA0622.1	Mlxip	0.362678	1.42929e-23	5.52463e-23	0.284217	0.456889
iPSC	JASPAR	MLXIPL_MA0664.1	MLXIPL	0.350088	3.20787e-20	1.07796e-19	0.2652	0.454382
iPSC	JASPAR	MNT_MA0825.1	MNT	0.342259	4.04135e-25	1.68427e-24	0.265939	0.43436
iPSC	JASPAR	MNX1_MA0707.1	MNX1	1.37099	0.000403585	0.000635177	1.14968	1.62655
iPSC	JASPAR	MSANTD3_MA1523.1	MSANTD3	0.418011	3.41013e-31	1.66272e-30	0.351765	0.49371
iPSC	JASPAR	MSC_MA0665.1	MSC	0.749716	3.25095e-06	5.81585e-06	0.659755	0.849484
iPSC	JASPAR	MSGN1_MA1524.1	MSGN1	0.851084	0.12007	0.147566	0.688364	1.04314
iPSC	JASPAR	MSX1_MA0666.1	MSX1	0.907227	0.370739	0.414029	0.734103	1.11171
iPSC	JASPAR	MSX2_MA0708.1	MSX2	0.913241	0.40287	0.448569	0.741119	1.11612
iPSC	JASPAR	Msx3_MA0709.1	Msx3	0.942819	0.595929	0.63509	0.770557	1.14487
iPSC	JASPAR	MTF1_MA0863.1	MTF1	0.385499	5.45711e-25	2.24917e-24	0.310064	0.474429
iPSC	JASPAR	MXI1_MA1108.2	MXI1	1.0136	0.845254	0.860245	0.865824	1.18137
iPSC	JASPAR	MYB_MA0100.3	MYB	0.746018	0.000440124	0.000689774	0.627276	0.882117
iPSC	JASPAR	MYBL1_MA0776.1	MYBL1	0.392357	1.25569e-06	2.31867e-06	0.243112	0.602309
iPSC	JASPAR	MYBL2_MA0777.1	MYBL2	0.439217	1.76975e-05	3.02805e-05	0.278053	0.663177
iPSC	JASPAR	MYC_MA0147.3	MYC	0.273389	2.46911e-47	1.68986e-46	0.218	0.339005
iPSC	JASPAR	MYCN_MA0104.4	MYCN	0.218678	3.33891e-42	2.05853e-41	0.16194	0.289294
iPSC	JASPAR	MYF5_MA1641.1	MYF5	0.686439	3.95953e-09	8.20503e-09	0.600277	0.782368
iPSC	JASPAR	MYF6_MA0667.1	MYF6	0.798527	0.00925903	0.0131818	0.668786	0.947763
iPSC	JASPAR	MYOD1_MA0499.2	MYOD1	0.598734	1.54948e-22	5.63861e-22	0.53543	0.667973
iPSC	JASPAR	MYOG_MA0500.2	MYOG	0.467385	8.43059e-37	4.5574e-36	0.408882	0.532336
iPSC	JASPAR	MZF1_MA0056.2	MZF1	0.672933	2.65246e-09	5.5272e-09	0.584663	0.771618
iPSC	JASPAR	MZF1var.2_MA0057.1	MZF1var.2	0.46243	1.64564e-49	1.21549e-48	0.412099	0.517575
iPSC	JASPAR	NEUROD1_MA1109.1	NEUROD1	0.782641	2.14392e-05	3.62668e-05	0.695434	0.878629
iPSC	JASPAR	NEUROD2_MA0668.1	NEUROD2	1.11299	0.509708	0.553482	0.797959	1.52112
iPSC	JASPAR	NEUROG1_MA0623.2	NEUROG1	1.16779	0.295021	0.336329	0.84866	1.57746
iPSC	JASPAR	NEUROG2_MA0669.1	NEUROG2	0.951128	0.673485	0.703669	0.762633	1.17539
iPSC	JASPAR	NEUROG2var.2_MA1642.1	NEUROG2var.2	0.825827	0.00176253	0.00267246	0.729179	0.932735
iPSC	JASPAR	NFAT5_MA0606.1	NFAT5	1.04783	0.428089	0.475938	0.92871	1.17935
iPSC	JASPAR	NFATC1_MA0624.1	NFATC1	0.87243	0.0505144	0.0646377	0.758026	1.00049
iPSC	JASPAR	NFATC2_MA0152.1	NFATC2	0.68311	1.36165e-11	3.06886e-11	0.607148	0.766662
iPSC	JASPAR	NFATC3_MA0625.1	NFATC3	0.821159	0.00477839	0.00698957	0.712301	0.943173
iPSC	JASPAR	NFATC4_MA1525.1	NFATC4	0.763591	0.000219923	0.000352066	0.656312	0.884582
iPSC	JASPAR	NFE2_MA0841.1	NFE2	0.746989	0.00177868	0.00269147	0.614333	0.90155
iPSC	JASPAR	NFE2L1_MA0089.2	NFE2L1	0.725913	2.53696e-06	4.59362e-06	0.629716	0.833649
iPSC	JASPAR	Nfe2l2_MA0150.2	Nfe2l2	0.763252	2.50834e-05	4.23353e-05	0.668553	0.868588
iPSC	JASPAR	NFIA_MA0670.1	NFIA	0.643785	3.41593e-06	6.09637e-06	0.524481	0.783568
iPSC	JASPAR	NFIB_MA1643.1	NFIB	0.536308	2.27257e-23	8.69403e-23	0.46789	0.612567
iPSC	JASPAR	NFIC_MA0161.2	NFIC	0.646356	3.54664e-09	7.36989e-09	0.551936	0.75327
iPSC	JASPAR	NFICTLX1_MA0119.1	NFICTLX1	0.593878	9.87303e-14	2.42279e-13	0.51055	0.687714
iPSC	JASPAR	NFICvar.2_MA1527.1	NFICvar.2	0.566607	1.15783e-14	2.91805e-14	0.48269	0.661749
iPSC	JASPAR	NFIL3_MA0025.2	NFIL3	1.52564	1.87819e-07	3.59264e-07	1.30424	1.7778
iPSC	JASPAR	NFIX_MA0671.1	NFIX	0.650211	6.16766e-06	1.08772e-05	0.530173	0.790795
iPSC	JASPAR	NFIXvar.2_MA1528.1	NFIXvar.2	0.464305	1.84992e-26	8.02351e-26	0.394793	0.54311
iPSC	JASPAR	NFKB1_MA0105.4	NFKB1	0.370943	6.5803e-28	2.97509e-27	0.299113	0.455519
iPSC	JASPAR	NFKB2_MA0778.1	NFKB2	0.460901	3.20353e-20	1.07796e-19	0.380772	0.553696
iPSC	JASPAR	NFYA_MA0060.3	NFYA	0.569337	2.53143e-22	9.12293e-22	0.502478	0.643169
iPSC	JASPAR	NFYB_MA0502.2	NFYB	0.462418	4.69464e-42	2.87066e-41	0.407645	0.522936
iPSC	JASPAR	NFYC_MA1644.1	NFYC	0.58691	7.02614e-20	2.28886e-19	0.517747	0.663367
iPSC	JASPAR	NHLH1_MA0048.2	NHLH1	0.454965	1.8941e-48	1.35865e-47	0.403717	0.51131
iPSC	JASPAR	NHLH2_MA1529.1	NHLH2	0.380424	8.67463e-64	7.27109e-63	0.3336	0.432352
iPSC	JASPAR	NKX2-2_MA1645.1	NKX2-2	0.708003	3.24009e-06	5.81035e-06	0.605519	0.82396
iPSC	JASPAR	NKX2-3_MA0672.1	NKX2-3	0.770138	0.00240962	0.00361686	0.643613	0.91585
iPSC	JASPAR	NKX2-5_MA0063.2	NKX2-5	0.896501	0.224608	0.262218	0.750637	1.06447
iPSC	JASPAR	Nkx2-5var.2_MA0503.1	Nkx2-5var.2	0.657216	1.28877e-10	2.80647e-10	0.572416	0.751893
iPSC	JASPAR	NKX2-8_MA0673.1	NKX2-8	0.73415	0.000356035	0.000563911	0.61219	0.874801
iPSC	JASPAR	Nkx3-1_MA0124.2	Nkx3-1	0.838552	0.0599175	0.0757601	0.6927	1.008
iPSC	JASPAR	Nkx3-2_MA0122.3	Nkx3-2	1.08557	0.351941	0.395403	0.902809	1.2974
iPSC	JASPAR	NKX6-1_MA0674.1	NKX6-1	1.16091	0.0991316	0.122844	0.967908	1.38432
iPSC	JASPAR	NKX6-2_MA0675.1	NKX6-2	1.17082	0.0762142	0.0947596	0.978466	1.39319
iPSC	JASPAR	NKX6-3_MA1530.1	NKX6-3	1.17943	0.0792761	0.0984027	0.97809	1.41359
iPSC	JASPAR	Nobox_MA0125.1	Nobox	1.08749	0.370699	0.414029	0.892671	1.31547
iPSC	JASPAR	NOTO_MA0710.1	NOTO	1.6622	1.57969e-10	3.4158e-10	1.42677	1.92963
iPSC	JASPAR	Npas2_MA0626.1	Npas2	0.408739	7.29137e-17	2.04487e-16	0.317345	0.519263
iPSC	JASPAR	NR1D1_MA1531.1	NR1D1	0.633857	1.95797e-10	4.22151e-10	0.543907	0.735282
iPSC	JASPAR	NR1D2_MA1532.1	NR1D2	0.776293	0.00082754	0.00127815	0.663832	0.903638
iPSC	JASPAR	NR1H2RXRA_MA0115.1	NR1H2RXRA	0.577451	2.40088e-12	5.59706e-12	0.486816	0.680967
iPSC	JASPAR	Nr1h3Rxra_MA0494.1	Nr1h3Rxra	0.860134	0.0287263	0.0381314	0.748464	0.985002
iPSC	JASPAR	NR1H4_MA1110.1	NR1H4	0.672712	1.21165e-05	2.09234e-05	0.554966	0.809497
iPSC	JASPAR	NR1H4RXRA_MA1146.1	NR1H4RXRA	0.64372	4.22523e-06	7.48698e-06	0.523423	0.784857
iPSC	JASPAR	NR1I2_MA1533.1	NR1I2	0.457595	1.46481e-17	4.31917e-17	0.370991	0.559224
iPSC	JASPAR	NR1I3_MA1534.1	NR1I3	0.808835	0.0301374	0.0398627	0.661943	0.980655
iPSC	JASPAR	NR2C1_MA1535.1	NR2C1	0.520592	2.02066e-17	5.91142e-17	0.439095	0.61356
iPSC	JASPAR	NR2C2_MA0504.1	NR2C2	0.409855	1.12491e-68	1.01106e-67	0.365596	0.45834
iPSC	JASPAR	NR2C2var.2_MA1536.1	NR2C2var.2	0.498751	2.19431e-15	5.76392e-15	0.40953	0.602545
iPSC	JASPAR	Nr2e1_MA0676.1	Nr2e1	0.820562	0.0211694	0.0287658	0.689489	0.970944
iPSC	JASPAR	Nr2e3_MA0164.1	Nr2e3	0.831034	0.0570523	0.072506	0.68113	1.00623
iPSC	JASPAR	NR2F1_MA0017.2	NR2F1	0.571226	7.86872e-17	2.19853e-16	0.49374	0.658134
iPSC	JASPAR	NR2F1var.2_MA1537.1	NR2F1var.2	0.586693	2.5122e-16	6.89009e-16	0.509776	0.672687
iPSC	JASPAR	NR2F1var.3_MA1538.1	NR2F1var.3	0.444813	2.93066e-17	8.44122e-17	0.356694	0.549065
iPSC	JASPAR	NR2F2_MA1111.1	NR2F2	0.64613	7.13883e-09	1.45906e-08	0.549818	0.75547
iPSC	JASPAR	Nr2f6_MA0677.1	Nr2f6	0.525493	2.4193e-20	8.2411e-20	0.450811	0.609684
iPSC	JASPAR	Nr2f6var.2_MA0728.1	Nr2f6var.2	0.88609	0.0734758	0.0916604	0.774541	1.01038
iPSC	JASPAR	NR2F6var.3_MA1539.1	NR2F6var.3	0.508874	1.07576e-12	2.55578e-12	0.411015	0.624075
iPSC	JASPAR	NR3C1_MA0113.3	NR3C1	0.644982	0.000216428	0.000347216	0.499101	0.822378
iPSC	JASPAR	NR3C2_MA0727.1	NR3C2	0.596456	9.3035e-06	1.61781e-05	0.461861	0.759942
iPSC	JASPAR	NR4A1_MA1112.2	NR4A1	0.844513	0.00987537	0.0139263	0.739323	0.961623
iPSC	JASPAR	NR4A2_MA0160.1	NR4A2	0.538585	4.91072e-16	1.32253e-15	0.455168	0.63365
iPSC	JASPAR	NR4A2RXRA_MA1147.1	NR4A2RXRA	0.470304	1.43434e-13	3.49679e-13	0.372558	0.586917
iPSC	JASPAR	NR5A1_MA1540.1	NR5A1	0.454302	6.49539e-26	2.73761e-25	0.383395	0.535109
iPSC	JASPAR	Nr5a2_MA0505.1	Nr5a2	0.513573	4.74396e-26	2.01079e-25	0.446957	0.58784
iPSC	JASPAR	NR6A1_MA1541.1	NR6A1	0.52705	1.13812e-14	2.8781e-14	0.438344	0.629357
iPSC	JASPAR	NRF1_MA0506.1	NRF1	0.0656299	4.24285e-269	5.27528e-267	0.0504023	0.0840824
iPSC	JASPAR	NRL_MA0842.2	NRL	1.03242	0.651833	0.68392	0.888115	1.1954
iPSC	JASPAR	OLIG1_MA0826.1	OLIG1	1.48571	0.00375585	0.00553729	1.13001	1.92904
iPSC	JASPAR	OLIG2_MA0678.1	OLIG2	1.45997	0.00673092	0.00965628	1.10368	1.90592
iPSC	JASPAR	OLIG3_MA0827.1	OLIG3	1.32336	0.0405205	0.0526625	1.00662	1.71721
iPSC	JASPAR	ONECUT1_MA0679.2	ONECUT1	0.983476	0.889221	0.902529	0.812507	1.18247
iPSC	JASPAR	ONECUT2_MA0756.1	ONECUT2	0.903582	0.466354	0.510866	0.695428	1.1587
iPSC	JASPAR	ONECUT3_MA0757.1	ONECUT3	0.853439	0.161282	0.193746	0.680118	1.06027
iPSC	JASPAR	OSR1_MA1542.1	OSR1	0.406679	1.27401e-17	3.77146e-17	0.317453	0.514182
iPSC	JASPAR	OSR2_MA1646.1	OSR2	0.477282	2.3408e-36	1.25629e-35	0.419035	0.541798
iPSC	JASPAR	OTX1_MA0711.1	OTX1	0.717219	0.00194563	0.00293814	0.571784	0.890487
iPSC	JASPAR	OTX2_MA0712.2	OTX2	1.07257	0.356878	0.400347	0.921704	1.24307
iPSC	JASPAR	OVOL1_MA1544.1	OVOL1	0.308105	5.80244e-09	1.19246e-08	0.180809	0.493001
iPSC	JASPAR	OVOL2_MA1545.1	OVOL2	0.209763	1.03058e-11	2.3511e-11	0.107511	0.370412
iPSC	JASPAR	PAX1_MA0779.1	PAX1	0.28068	9.59888e-20	3.11338e-19	0.195192	0.391866
iPSC	JASPAR	Pax2_MA0067.1	Pax2	0.261762	5.56347e-24	2.20763e-23	0.184915	0.360576
iPSC	JASPAR	PAX3_MA0780.1	PAX3	1.30862	0.0586866	0.0744561	0.984549	1.71486
iPSC	JASPAR	PAX3var.2_MA1546.1	PAX3var.2	1.03112	0.777322	0.796541	0.818953	1.28551
iPSC	JASPAR	PAX4_MA0068.2	PAX4	1.26101	0.0506726	0.064729	0.993453	1.58469
iPSC	JASPAR	PAX5_MA0014.3	PAX5	0.291722	7.45286e-34	3.7822e-33	0.226031	0.371156
iPSC	JASPAR	PAX6_MA0069.1	PAX6	0.686026	0.00118286	0.00181566	0.536152	0.867076
iPSC	JASPAR	PAX7_MA0680.1	PAX7	1.55676	0.000528669	0.000826808	1.2073	1.98621
iPSC	JASPAR	PAX9_MA0781.1	PAX9	0.341599	1.83575e-18	5.61258e-18	0.252454	0.453009
iPSC	JASPAR	PBX1_MA0070.1	PBX1	0.961734	0.70064	0.72695	0.806174	1.14078
iPSC	JASPAR	PBX2_MA1113.2	PBX2	0.867314	0.159356	0.192051	0.708167	1.05401
iPSC	JASPAR	PBX3_MA1114.1	PBX3	0.5341	4.49468e-26	1.91602e-25	0.469265	0.605907
iPSC	JASPAR	PDX1_MA0132.2	PDX1	1.16629	0.131552	0.160882	0.946665	1.42583
iPSC	JASPAR	PHOX2A_MA0713.1	PHOX2A	1.58068	4.47598e-07	8.43203e-07	1.32527	1.87605
iPSC	JASPAR	PHOX2B_MA0681.2	PHOX2B	1.47234	2.19067e-06	3.9957e-06	1.25529	1.72004
iPSC	JASPAR	PITX1_MA0682.2	PITX1	0.776458	0.00605406	0.00871878	0.642305	0.932096
iPSC	JASPAR	PITX2_MA1547.1	PITX2	1.02672	0.737898	0.761372	0.867591	1.2089
iPSC	JASPAR	PITX3_MA0714.1	PITX3	0.834833	0.0438346	0.0566474	0.695044	0.996367
iPSC	JASPAR	PKNOX1_MA0782.2	PKNOX1	0.640586	2.64296e-12	6.12314e-12	0.559492	0.730928
iPSC	JASPAR	PKNOX2_MA0783.1	PKNOX2	0.766082	0.000766024	0.00118559	0.650323	0.897835
iPSC	JASPAR	PLAG1_MA0163.1	PLAG1	0.3135	2.79941e-115	4.44332e-114	0.278397	0.352087
iPSC	JASPAR	Plagl1_MA1615.1	Plagl1	0.380242	5.45977e-94	6.78832e-93	0.34209	0.421838
iPSC	JASPAR	PLAGL2_MA1548.1	PLAGL2	0.33751	1.83246e-63	1.51891e-62	0.289753	0.391234
iPSC	JASPAR	POU1F1_MA0784.1	POU1F1	3.31749	3.62994e-147	7.96451e-146	3.04627	3.6103
iPSC	JASPAR	POU2F1_MA0785.1	POU2F1	3.35448	4.96969e-148	1.15856e-146	3.07884	3.65277
iPSC	JASPAR	POU2F2_MA0507.1	POU2F2	2.85307	1.61843e-108	2.32182e-107	2.61417	3.11159
iPSC	JASPAR	POU2F3_MA0627.2	POU2F3	2.81515	4.23391e-110	6.31699e-109	2.58363	3.06539
iPSC	JASPAR	POU3F1_MA0786.1	POU3F1	3.41649	2.21937e-157	5.70913e-156	3.13994	3.71572
iPSC	JASPAR	POU3F2_MA0787.1	POU3F2	3.31207	2.4126e-147	5.45395e-146	3.04181	3.60384
iPSC	JASPAR	POU3F3_MA0788.1	POU3F3	3.31179	1.2247e-136	2.40427e-135	3.0316	3.61538
iPSC	JASPAR	POU3F4_MA0789.1	POU3F4	3.28559	3.69663e-134	7.07099e-133	3.00659	3.58735
iPSC	JASPAR	POU4F1_MA0790.1	POU4F1	1.85584	2.91997e-16	7.97912e-16	1.60784	2.1359
iPSC	JASPAR	POU4F2_MA0683.1	POU4F2	1.88957	6.65982e-20	2.17905e-19	1.65616	2.1506
iPSC	JASPAR	POU4F3_MA0791.1	POU4F3	1.78395	1.29223e-14	3.24581e-14	1.54572	2.05272
iPSC	JASPAR	POU5F1_MA1115.1	POU5F1	2.89916	1.7532e-125	3.18998e-124	2.66922	3.14707
iPSC	JASPAR	POU5F1B_MA0792.1	POU5F1B	3.28962	3.86511e-144	7.7929e-143	3.01936	3.58114
iPSC	JASPAR	Pou5f1Sox2_MA0142.1	Pou5f1Sox2	4.01413	6.38801e-278	1.19136e-275	3.73444	4.31296
iPSC	JASPAR	POU6F1_MA0628.1	POU6F1	1.24408	0.0761695	0.0947596	0.96856	1.58038
iPSC	JASPAR	POU6F1var.2_MA1549.1	POU6F1var.2	1.3713	0.000200412	0.000324311	1.161	1.6124
iPSC	JASPAR	POU6F2_MA0793.1	POU6F2	1.40453	2.58805e-05	4.34838e-05	1.19997	1.63738
iPSC	JASPAR	PPARARXRA_MA1148.1	PPARARXRA	0.669278	1.29879e-08	2.59063e-08	0.576294	0.773939
iPSC	JASPAR	PPARD_MA1550.1	PPARD	0.556535	1.90813e-17	5.6042e-17	0.478795	0.644066
iPSC	JASPAR	PPARG_MA0066.1	PPARG	0.83152	0.0124959	0.0175554	0.715634	0.962212
iPSC	JASPAR	PpargRxra_MA0065.2	PpargRxra	0.523604	2.2392e-39	1.26894e-38	0.470673	0.581281
iPSC	JASPAR	PRDM1_MA0508.3	PRDM1	0.748014	2.62254e-09	5.48015e-09	0.676626	0.825543
iPSC	JASPAR	Prdm15_MA1616.1	Prdm15	0.514563	1.4802e-28	6.85858e-28	0.451241	0.584793
iPSC	JASPAR	PRDM4_MA1647.1	PRDM4	0.623803	1.69086e-13	4.09538e-13	0.544008	0.71275
iPSC	JASPAR	PROP1_MA0715.1	PROP1	1.54894	2.55635e-06	4.61753e-06	1.29396	1.84469
iPSC	JASPAR	PROX1_MA0794.1	PROX1	0.581305	1.87879e-06	3.44367e-06	0.451888	0.738073
iPSC	JASPAR	PRRX1_MA0716.1	PRRX1	1.15703	0.139779	0.169829	0.949896	1.39972
iPSC	JASPAR	PRRX2_MA0075.3	PRRX2	1.14225	0.173214	0.206417	0.938657	1.3806
iPSC	JASPAR	Ptf1a_MA1618.1	Ptf1a	0.851337	0.0192341	0.0261836	0.740847	0.974869
iPSC	JASPAR	Ptf1avar.2_MA1619.1	Ptf1avar.2	0.706744	3.34727e-08	6.58856e-08	0.619574	0.803599
iPSC	JASPAR	Ptf1avar.3_MA1620.1	Ptf1avar.3	0.755177	2.04322e-07	3.89832e-07	0.67547	0.84251
iPSC	JASPAR	RARA_MA0729.1	RARA	0.779245	0.00106156	0.00163283	0.665244	0.908485
iPSC	JASPAR	RARARXRA_MA0159.1	RARARXRA	0.538005	5.82851e-20	1.92392e-19	0.463746	0.621462
iPSC	JASPAR	RARARXRG_MA1149.1	RARARXRG	0.505657	3.64445e-23	1.35262e-22	0.434191	0.58614
iPSC	JASPAR	RARAvar.2_MA0730.1	RARAvar.2	0.536171	5.41893e-18	1.63665e-17	0.457447	0.625269
iPSC	JASPAR	Rarb_MA0857.1	Rarb	0.818292	0.00513164	0.00744786	0.706692	0.943749
iPSC	JASPAR	Rarbvar.2_MA0858.1	Rarbvar.2	0.641898	2.45375e-09	5.14184e-09	0.547426	0.74894
iPSC	JASPAR	RARBvar.3_MA1552.1	RARBvar.3	0.537979	1.58931e-09	3.34922e-09	0.427582	0.66951
iPSC	JASPAR	Rarg_MA0859.1	Rarg	0.904259	0.174596	0.207733	0.781494	1.04235
iPSC	JASPAR	Rargvar.2_MA0860.1	Rargvar.2	0.553355	2.37903e-17	6.87889e-17	0.474973	0.641718
iPSC	JASPAR	RARGvar.3_MA1553.1	RARGvar.3	0.570856	3.34585e-07	6.319e-07	0.447555	0.719243
iPSC	JASPAR	RAX_MA0718.1	RAX	1.2189	0.0336567	0.0442821	1.01045	1.46137
iPSC	JASPAR	RAX2_MA0717.1	RAX2	1.13099	0.199983	0.234941	0.933086	1.36201
iPSC	JASPAR	RBPJ_MA1116.1	RBPJ	0.451077	2.46639e-56	1.95737e-55	0.403535	0.503012
iPSC	JASPAR	Rbpjl_MA1621.1	Rbpjl	0.743059	3.81103e-08	7.48166e-08	0.664595	0.829008
iPSC	JASPAR	REL_MA0101.1	REL	0.506238	3.00822e-23	1.1277e-22	0.435008	0.586399
iPSC	JASPAR	RELA_MA0107.1	RELA	0.495776	1.13173e-29	5.3099e-29	0.432254	0.566486
iPSC	JASPAR	RELB_MA1117.1	RELB	0.618851	4.48033e-12	1.03478e-11	0.53328	0.715085
iPSC	JASPAR	REST_MA0138.2	REST	0.30518	4.20145e-83	4.60924e-82	0.263464	0.351971
iPSC	JASPAR	RFX1_MA0509.2	RFX1	0.58271	1.5687e-16	4.35038e-16	0.505872	0.668636
iPSC	JASPAR	RFX2_MA0600.2	RFX2	0.536859	3.66089e-14	9.10342e-14	0.447625	0.639545
iPSC	JASPAR	RFX3_MA0798.2	RFX3	0.511606	2.2989e-24	9.27015e-24	0.442412	0.58913
iPSC	JASPAR	RFX4_MA0799.1	RFX4	0.507775	1.16009e-17	3.47561e-17	0.425662	0.601874
iPSC	JASPAR	RFX5_MA0510.2	RFX5	0.503519	6.95681e-18	2.09265e-17	0.421606	0.597508
iPSC	JASPAR	RFX7_MA1554.1	RFX7	0.469721	4.47492e-16	1.20953e-15	0.379961	0.575219
iPSC	JASPAR	Rhox11_MA0629.1	Rhox11	0.873155	0.140254	0.170129	0.724727	1.04521
iPSC	JASPAR	RHOXF1_MA0719.1	RHOXF1	0.956922	0.69917	0.726436	0.782662	1.16125
iPSC	JASPAR	RORA_MA0071.1	RORA	0.667526	9.98514e-07	1.85758e-06	0.560075	0.790792
iPSC	JASPAR	RORAvar.2_MA0072.1	RORAvar.2	1.08036	0.340321	0.383833	0.917261	1.26645
iPSC	JASPAR	RORB_MA1150.1	RORB	0.889866	0.209299	0.245498	0.739986	1.06334
iPSC	JASPAR	RORC_MA1151.1	RORC	0.888978	0.214304	0.250581	0.735675	1.06705
iPSC	JASPAR	RREB1_MA0073.1	RREB1	0.438424	1.8572e-67	1.59249e-66	0.394769	0.486003
iPSC	JASPAR	RUNX1_MA0002.2	RUNX1	0.714464	8.6628e-09	1.76088e-08	0.632476	0.804934
iPSC	JASPAR	RUNX2_MA0511.2	RUNX2	0.572791	1.23117e-09	2.60923e-09	0.468326	0.694824
iPSC	JASPAR	RUNX3_MA0684.2	RUNX3	0.642604	1.40691e-08	2.79136e-08	0.543958	0.755013
iPSC	JASPAR	Rxra_MA0512.2	Rxra	0.537948	1.70173e-18	5.24583e-18	0.460745	0.625146
iPSC	JASPAR	RXRAVDR_MA0074.1	RXRAVDR	0.628385	3.14752e-07	5.95952e-07	0.516134	0.759126
iPSC	JASPAR	RXRB_MA0855.1	RXRB	0.532518	4.9468e-19	1.55709e-18	0.45589	0.619019
iPSC	JASPAR	RXRBvar.2_MA1555.1	RXRBvar.2	0.519888	4.05017e-11	8.96565e-11	0.41647	0.642357
iPSC	JASPAR	RXRG_MA0856.1	RXRG	0.53089	3.34634e-18	1.01479e-17	0.45219	0.620077
iPSC	JASPAR	RXRGvar.2_MA1556.1	RXRGvar.2	0.433797	5.21285e-20	1.72835e-19	0.351436	0.530484
iPSC	JASPAR	SCRT1_MA0743.2	SCRT1	0.772843	0.000204841	0.000329335	0.669806	0.888383
iPSC	JASPAR	SCRT2_MA0744.2	SCRT2	0.763427	5.69477e-05	9.48281e-05	0.664567	0.873854
iPSC	JASPAR	SHOX_MA0630.1	SHOX	1.12028	0.230321	0.268049	0.920829	1.35372
iPSC	JASPAR	Shox2_MA0720.1	Shox2	1.10998	0.280183	0.320577	0.915266	1.33736
iPSC	JASPAR	SIX1_MA1118.1	SIX1	0.78616	0.000696284	0.00107989	0.678899	0.906741
iPSC	JASPAR	SIX2_MA1119.1	SIX2	0.788602	0.000202754	0.000327391	0.691606	0.896384
iPSC	JASPAR	Six3_MA0631.1	Six3	1.33446	0.00889083	0.0126818	1.07143	1.6485
iPSC	JASPAR	Smad2Smad3_MA1622.1	Smad2Smad3	0.530903	1.93639e-16	5.35017e-16	0.447741	0.625787
iPSC	JASPAR	SMAD2SMAD3SMAD4_MA0513.1	SMAD2SMAD3SMAD4	0.654925	7.87753e-15	2.01255e-14	0.583927	0.732797
iPSC	JASPAR	SMAD3_MA0795.1	SMAD3	0.548582	3.07e-05	5.14657e-05	0.397101	0.741363
iPSC	JASPAR	Smad4_MA1153.1	Smad4	0.523015	1.46524e-11	3.28249e-11	0.421886	0.642196
iPSC	JASPAR	SMAD5_MA1557.1	SMAD5	0.523937	6.22022e-05	0.000103347	0.362622	0.735605
iPSC	JASPAR	SNAI1_MA1558.1	SNAI1	0.585527	8.79756e-25	3.56684e-24	0.523996	0.652828
iPSC	JASPAR	SNAI2_MA0745.2	SNAI2	0.624411	2.62487e-18	7.99247e-18	0.55692	0.698451
iPSC	JASPAR	SNAI3_MA1559.1	SNAI3	0.560793	9.75942e-30	4.63728e-29	0.502611	0.624316
iPSC	JASPAR	SOHLH2_MA1560.1	SOHLH2	0.3185	4.42957e-20	1.4752e-19	0.233156	0.425805
iPSC	JASPAR	Sox1_MA0870.1	Sox1	1.19052	0.0444298	0.0572447	0.999865	1.41008
iPSC	JASPAR	SOX10_MA0442.2	SOX10	1.19394	9.74828e-05	0.00016089	1.09178	1.30422
iPSC	JASPAR	Sox11_MA0869.1	Sox11	1.0575	0.487123	0.531277	0.898823	1.23833
iPSC	JASPAR	SOX12_MA1561.1	SOX12	0.688661	0.000369498	0.000583995	0.551245	0.851849
iPSC	JASPAR	SOX13_MA1120.1	SOX13	1.42342	8.0689e-09	1.64464e-08	1.26456	1.59883
iPSC	JASPAR	SOX14_MA1562.1	SOX14	0.989777	0.965296	0.9705	0.828508	1.17565
iPSC	JASPAR	SOX15_MA1152.1	SOX15	1.75614	6.01353e-32	2.97092e-31	1.60344	1.92148
iPSC	JASPAR	Sox17_MA0078.1	Sox17	1.39039	2.8092e-06	5.06198e-06	1.21231	1.58992
iPSC	JASPAR	SOX18_MA1563.1	SOX18	0.937794	0.429258	0.476527	0.802211	1.09151
iPSC	JASPAR	SOX2_MA0143.4	SOX2	1.56554	4.16848e-13	9.999e-13	1.39002	1.75962
iPSC	JASPAR	SOX21_MA0866.1	SOX21	1.16429	0.0693749	0.086835	0.986025	1.36825
iPSC	JASPAR	Sox3_MA0514.1	Sox3	1.05422	0.212548	0.248919	0.96888	1.14598
iPSC	JASPAR	SOX4_MA0867.2	SOX4	1.27181	4.85469e-08	9.48062e-08	1.16692	1.38474
iPSC	JASPAR	Sox5_MA0087.1	Sox5	1.26172	0.00144771	0.00221478	1.09171	1.45322
iPSC	JASPAR	Sox6_MA0515.1	Sox6	1.29049	1.0431e-08	2.09182e-08	1.18309	1.40629
iPSC	JASPAR	SOX8_MA0868.2	SOX8	1.57824	6.40238e-16	1.71189e-15	1.41628	1.75592
iPSC	JASPAR	SOX9_MA0077.1	SOX9	1.35155	1.45444e-05	2.49428e-05	1.17991	1.5436
iPSC	JASPAR	SP1_MA0079.4	SP1	0.328862	2.75116e-171	7.89373e-170	0.300729	0.35914
iPSC	JASPAR	SP2_MA0516.2	SP2	0.310814	2.75778e-182	8.94481e-181	0.283455	0.340288
iPSC	JASPAR	SP3_MA0746.2	SP3	0.263032	1.16469e-245	8.68858e-244	0.239891	0.287994
iPSC	JASPAR	SP4_MA0685.1	SP4	0.296623	1.6558e-190	5.88203e-189	0.26987	0.325476
iPSC	JASPAR	SP8_MA0747.1	SP8	0.317216	1.35416e-164	3.60788e-163	0.288345	0.348427
iPSC	JASPAR	SP9_MA1564.1	SP9	0.226994	2.85587e-277	4.26096e-275	0.205579	0.250182
iPSC	JASPAR	SPDEF_MA0686.1	SPDEF	0.202346	1.05042e-55	8.16267e-55	0.153621	0.261968
iPSC	JASPAR	SPI1_MA0080.5	SPI1	0.739065	1.03023e-13	2.51983e-13	0.68007	0.802373
iPSC	JASPAR	SPIB_MA0081.2	SPIB	0.563828	1.03895e-39	6.1028e-39	0.514223	0.61742
iPSC	JASPAR	SPIC_MA0687.1	SPIC	0.674111	1.10385e-10	2.41486e-10	0.592849	0.7642
iPSC	JASPAR	Spz1_MA0111.1	Spz1	0.626064	7.71046e-11	1.69676e-10	0.536663	0.72702
iPSC	JASPAR	SREBF1_MA0595.1	SREBF1	0.616149	3.53279e-11	7.84363e-11	0.526497	0.717569
iPSC	JASPAR	SREBF1var.2_MA0829.2	SREBF1var.2	0.695906	1.1685e-05	2.02251e-05	0.584401	0.823782
iPSC	JASPAR	SREBF2_MA0596.1	SREBF2	0.659478	1.86065e-08	3.67207e-08	0.563528	0.768046
iPSC	JASPAR	SREBF2var.2_MA0828.1	SREBF2var.2	0.480451	1.56546e-13	3.80401e-13	0.383126	0.596001
iPSC	JASPAR	SRF_MA0083.3	SRF	0.711687	0.00526341	0.00760951	0.549213	0.90992
iPSC	JASPAR	SRY_MA0084.1	SRY	1.40688	9.04141e-09	1.82294e-08	1.2539	1.57537
iPSC	JASPAR	STAT1_MA0137.3	STAT1	0.595598	2.19323e-17	6.36634e-17	0.52253	0.676697
iPSC	JASPAR	STAT1STAT2_MA0517.1	STAT1STAT2	0.607649	4.32802e-20	1.44785e-19	0.54143	0.68033
iPSC	JASPAR	Stat2_MA1623.1	Stat2	0.713025	1.23013e-11	2.7978e-11	0.642963	0.789318
iPSC	JASPAR	STAT3_MA0144.2	STAT3	0.573996	4.94461e-24	1.97256e-23	0.510136	0.644174
iPSC	JASPAR	Stat4_MA0518.1	Stat4	0.633013	2.36149e-15	6.1597e-15	0.560006	0.713543
iPSC	JASPAR	Stat5a_MA1624.1	Stat5a	0.657789	1.24053e-11	2.81287e-11	0.577248	0.747185
iPSC	JASPAR	Stat5aStat5b_MA0519.1	Stat5aStat5b	0.593882	5.26482e-19	1.65023e-18	0.523888	0.671236
iPSC	JASPAR	Stat5b_MA1625.1	Stat5b	0.557545	4.78822e-23	1.76832e-22	0.49057	0.63167
iPSC	JASPAR	Stat6_MA0520.1	Stat6	0.857707	0.0288207	0.0381887	0.744698	0.984313
iPSC	JASPAR	TAL1TCF3_MA0091.1	TAL1TCF3	0.832131	0.0129522	0.0181108	0.715124	0.964167
iPSC	JASPAR	TBP_MA0108.2	TBP	1.04757	0.582227	0.622265	0.884558	1.23425
iPSC	JASPAR	TBR1_MA0802.1	TBR1	0.830624	0.0166806	0.0229589	0.709707	0.967663
iPSC	JASPAR	TBX1_MA0805.1	TBX1	0.727583	2.39415e-06	4.34559e-06	0.632293	0.834199
iPSC	JASPAR	TBX15_MA0803.1	TBX15	0.6574	1.47895e-08	2.92651e-08	0.561563	0.765907
iPSC	JASPAR	TBX18_MA1565.1	TBX18	0.656842	1.44908e-12	3.42094e-12	0.579557	0.742309
iPSC	JASPAR	TBX19_MA0804.1	TBX19	1.3953	0.00256615	0.0038287	1.12071	1.72309
iPSC	JASPAR	TBX2_MA0688.1	TBX2	0.756471	0.00068184	0.00106191	0.638073	0.891855
iPSC	JASPAR	TBX20_MA0689.1	TBX20	0.706929	6.26527e-06	1.10233e-05	0.601511	0.826632
iPSC	JASPAR	TBX21_MA0690.1	TBX21	0.750586	0.000153043	0.000249825	0.640931	0.874857
iPSC	JASPAR	TBX3_MA1566.1	TBX3	0.734126	3.7179e-06	6.61946e-06	0.638876	0.840593
iPSC	JASPAR	TBX4_MA0806.1	TBX4	0.763152	0.000561309	0.000876018	0.648478	0.893613
iPSC	JASPAR	TBX5_MA0807.1	TBX5	0.756549	4.64285e-05	7.74847e-05	0.65634	0.868776
iPSC	JASPAR	TBX6_MA1567.1	TBX6	0.822596	0.0097048	0.0137377	0.705107	0.955435
iPSC	JASPAR	TBXT_MA0009.2	TBXT	0.873507	0.331606	0.375384	0.669934	1.12357
iPSC	JASPAR	Tcf12_MA0521.1	Tcf12	0.523085	4.11022e-44	2.71347e-43	0.473291	0.577071
iPSC	JASPAR	TCF12var.2_MA1648.1	TCF12var.2	0.424044	1.26599e-75	1.24267e-74	0.382449	0.46929
iPSC	JASPAR	Tcf21_MA0832.1	Tcf21	0.773233	0.00043774	0.000687482	0.664306	0.896123
iPSC	JASPAR	TCF21var.2_MA1568.1	TCF21var.2	0.807252	0.0568344	0.0723523	0.641174	1.00585
iPSC	JASPAR	TCF3_MA0522.3	TCF3	0.487424	3.27704e-48	2.30629e-47	0.437745	0.541548
iPSC	JASPAR	TCF4_MA0830.2	TCF4	0.501617	1.34789e-48	9.85812e-48	0.452939	0.554453
iPSC	JASPAR	TCF7_MA0769.2	TCF7	1.03166	0.642198	0.676666	0.903773	1.1741
iPSC	JASPAR	TCF7L1_MA1421.1	TCF7L1	0.96156	0.543353	0.586461	0.849473	1.08559
iPSC	JASPAR	TCF7L2_MA0523.1	TCF7L2	1.19413	0.00220882	0.00332885	1.06473	1.33648
iPSC	JASPAR	TCFL5_MA0632.2	TCFL5	0.0524441	2.41782e-152	5.81838e-151	0.0341669	0.0770483
iPSC	JASPAR	TEAD1_MA0090.3	TEAD1	0.836584	0.000685405	0.00106523	0.751837	0.929123
iPSC	JASPAR	TEAD2_MA1121.1	TEAD2	0.867768	0.00573889	0.00828087	0.782596	0.960551
iPSC	JASPAR	TEAD3_MA0808.1	TEAD3	0.782091	1.95756e-05	3.33411e-05	0.695061	0.877872
iPSC	JASPAR	TEAD4_MA0809.2	TEAD4	0.898625	0.0391163	0.0511046	0.810722	0.994342
iPSC	JASPAR	TEF_MA0843.1	TEF	1.0298	0.836704	0.853873	0.776022	1.34625
iPSC	JASPAR	TFAP2A_MA0003.4	TFAP2A	0.412824	1.51572e-67	1.33027e-66	0.368317	0.461625
iPSC	JASPAR	TFAP2Avar.2_MA0810.1	TFAP2Avar.2	0.299962	1.17605e-93	1.41506e-92	0.260717	0.343735
iPSC	JASPAR	TFAP2Avar.3_MA0872.1	TFAP2Avar.3	0.290585	8.57017e-75	8.1966e-74	0.246491	0.34061
iPSC	JASPAR	TFAP2B_MA0811.1	TFAP2B	0.371684	8.66823e-56	6.80684e-55	0.321227	0.428219
iPSC	JASPAR	TFAP2Bvar.2_MA0812.1	TFAP2Bvar.2	0.277184	1.49223e-87	1.71262e-86	0.236597	0.323012
iPSC	JASPAR	TFAP2Bvar.3_MA0813.1	TFAP2Bvar.3	0.342456	1.98177e-67	1.68e-66	0.296236	0.394204
iPSC	JASPAR	TFAP2C_MA0524.2	TFAP2C	0.376429	3.61714e-53	2.72564e-52	0.324873	0.434278
iPSC	JASPAR	TFAP2Cvar.2_MA0814.2	TFAP2Cvar.2	0.307343	2.61965e-125	4.65299e-124	0.273702	0.344235
iPSC	JASPAR	TFAP2Cvar.3_MA0815.1	TFAP2Cvar.3	0.293319	2.04449e-71	1.90649e-70	0.248177	0.344612
iPSC	JASPAR	TFAP2E_MA1569.1	TFAP2E	0.278077	4.07752e-75	3.95042e-74	0.234162	0.328145
iPSC	JASPAR	TFAP4_MA0691.1	TFAP4	0.716884	2.11903e-06	3.8745e-06	0.618805	0.827159
iPSC	JASPAR	TFAP4var.2_MA1570.1	TFAP4var.2	1.30676	0.0174736	0.0239864	1.04111	1.62567
iPSC	JASPAR	TFCP2_MA0145.3	TFCP2	0.641559	0.000147045	0.00024056	0.498281	0.815323
iPSC	JASPAR	TFDP1_MA1122.1	TFDP1	0.121988	5.74131e-222	3.89365e-220	0.100816	0.146409
iPSC	JASPAR	TFE3_MA0831.2	TFE3	0.441894	2.23879e-19	7.16798e-19	0.358706	0.539423
iPSC	JASPAR	TFEB_MA0692.1	TFEB	0.410781	1.33879e-23	5.20175e-23	0.333894	0.500789
iPSC	JASPAR	TFEC_MA0871.2	TFEC	0.310829	5.16878e-38	2.85623e-37	0.248713	0.384274
iPSC	JASPAR	TGIF1_MA0796.1	TGIF1	0.825192	0.0190509	0.0259817	0.697795	0.970697
iPSC	JASPAR	TGIF2_MA0797.1	TGIF2	0.776416	0.00270234	0.00402384	0.652287	0.918794
iPSC	JASPAR	TGIF2LX_MA1571.1	TGIF2LX	0.655352	2.10694e-05	3.57222e-05	0.529002	0.804399
iPSC	JASPAR	TGIF2LY_MA1572.1	TGIF2LY	0.626305	9.24931e-06	1.61215e-05	0.498585	0.778477
iPSC	JASPAR	THAP1_MA0597.1	THAP1	0.457845	5.73304e-39	3.21568e-38	0.400551	0.521476
iPSC	JASPAR	THAP11_MA1573.1	THAP11	0.456273	7.86731e-40	4.65794e-39	0.3996	0.519154
iPSC	JASPAR	THRB_MA1574.1	THRB	0.505009	1.1972e-23	4.67598e-23	0.434288	0.584564
iPSC	JASPAR	THRBvar.2_MA1575.1	THRBvar.2	0.430381	3.92371e-19	1.24029e-18	0.345961	0.530011
iPSC	JASPAR	THRBvar.3_MA1576.1	THRBvar.3	0.546838	4.0479e-17	1.15257e-16	0.467348	0.63674
iPSC	JASPAR	TLX2_MA1577.1	TLX2	1.0051	0.960164	0.966643	0.81947	1.22332
iPSC	JASPAR	TP53_MA0106.3	TP53	0.757921	0.00969108	0.0137377	0.606196	0.938335
iPSC	JASPAR	TP63_MA0525.2	TP63	0.500856	1.12981e-07	2.1949e-07	0.371443	0.662645
iPSC	JASPAR	TP73_MA0861.1	TP73	0.560921	6.65803e-07	1.24484e-06	0.432915	0.716673
iPSC	JASPAR	TWIST1_MA1123.2	TWIST1	0.880137	0.0489818	0.0627842	0.773158	0.998901
iPSC	JASPAR	Twist2_MA0633.1	Twist2	1.30424	0.0133669	0.0186387	1.05297	1.60283
iPSC	JASPAR	UNCX_MA0721.1	UNCX	1.10998	0.280183	0.320577	0.915266	1.33736
iPSC	JASPAR	USF1_MA0093.3	USF1	0.732232	2.53601e-05	4.27058e-05	0.62762	0.850406
iPSC	JASPAR	USF2_MA0526.3	USF2	0.731035	1.8726e-05	3.19671e-05	0.627321	0.848108
iPSC	JASPAR	VAX1_MA0722.1	VAX1	1.24232	0.0281534	0.0374376	1.01986	1.50312
iPSC	JASPAR	VAX2_MA0723.1	VAX2	1.26596	0.0189897	0.0259457	1.03652	1.53554
iPSC	JASPAR	VDR_MA0693.2	VDR	0.791434	0.00436493	0.00640992	0.668755	0.931611
iPSC	JASPAR	VENTX_MA0724.1	VENTX	1.01266	0.912886	0.924034	0.809514	1.25507
iPSC	JASPAR	VEZF1_MA1578.1	VEZF1	0.328532	2.24531e-39	1.26894e-38	0.267555	0.399737
iPSC	JASPAR	VSX1_MA0725.1	VSX1	1.24069	0.0259671	0.0348534	1.02013	1.49894
iPSC	JASPAR	VSX2_MA0726.1	VSX2	1.14225	0.173214	0.206417	0.938657	1.3806
iPSC	JASPAR	Wt1_MA1627.1	Wt1	0.340967	1.58439e-174	4.9248e-173	0.313307	0.370688
iPSC	JASPAR	XBP1_MA0844.1	XBP1	0.297069	2.33191e-20	7.97984e-20	0.212591	0.404873
iPSC	JASPAR	YY1_MA0095.2	YY1	0.500774	2.42001e-27	1.06824e-26	0.43486	0.574404
iPSC	JASPAR	YY2_MA0748.2	YY2	0.143417	1.3968e-112	2.12655e-111	0.111982	0.181159
iPSC	JASPAR	ZBED1_MA0749.1	ZBED1	0.286188	1.29571e-07	2.49767e-07	0.150771	0.496171
iPSC	JASPAR	ZBTB12_MA1649.1	ZBTB12	0.500295	1.33255e-21	4.64525e-21	0.425663	0.584897
iPSC	JASPAR	ZBTB14_MA1650.1	ZBTB14	0.0766095	2.99969e-265	3.19682e-263	0.0602698	0.0961029
iPSC	JASPAR	ZBTB18_MA0698.1	ZBTB18	0.79329	0.000192508	0.000312198	0.698592	0.898172
iPSC	JASPAR	ZBTB26_MA1579.1	ZBTB26	0.663211	1.772e-12	4.17007e-12	0.586629	0.747739
iPSC	JASPAR	ZBTB32_MA1580.1	ZBTB32	0.848267	0.181229	0.214257	0.663697	1.07151
iPSC	JASPAR	ZBTB33_MA0527.1	ZBTB33	0.0938336	4.45059e-81	4.54814e-80	0.06214	0.136176
iPSC	JASPAR	ZBTB6_MA1581.1	ZBTB6	0.539725	4.37223e-35	2.31325e-34	0.48471	0.599734
iPSC	JASPAR	ZBTB7A_MA0750.2	ZBTB7A	0.227562	1.95648e-152	4.86513e-151	0.197739	0.260826
iPSC	JASPAR	ZBTB7B_MA0694.1	ZBTB7B	0.416713	1.03304e-23	4.05604e-23	0.340335	0.505829
iPSC	JASPAR	ZBTB7C_MA0695.1	ZBTB7C	0.336159	1.53261e-34	7.93979e-34	0.271158	0.412572
iPSC	JASPAR	ZEB1_MA0103.3	ZEB1	0.499797	2.5732e-53	1.95878e-52	0.453384	0.550091
iPSC	JASPAR	ZFP42_MA1651.1	ZFP42	0.563919	1.74894e-20	6.06841e-20	0.493279	0.642453
iPSC	JASPAR	ZFP57_MA1583.1	ZFP57	0.198812	1.14212e-45	7.74565e-45	0.145327	0.265926
iPSC	JASPAR	Zfx_MA0146.2	Zfx	0.251444	1.35487e-205	6.73822e-204	0.225827	0.27928
iPSC	JASPAR	ZIC1_MA0696.1	ZIC1	0.468653	1.40113e-45	9.41657e-45	0.416392	0.526013
iPSC	JASPAR	Zic1Zic2_MA1628.1	Zic1Zic2	0.576176	1.83097e-41	1.10154e-40	0.528681	0.62724
iPSC	JASPAR	Zic2_MA1629.1	Zic2	0.654052	4.66085e-25	1.93166e-24	0.600564	0.711452
iPSC	JASPAR	ZIC3_MA0697.1	ZIC3	0.471495	8.35751e-44	5.42148e-43	0.418345	0.529954
iPSC	JASPAR	ZIC4_MA0751.1	ZIC4	0.551663	1.97745e-28	9.10602e-28	0.491304	0.617897
iPSC	JASPAR	ZIC5_MA1584.1	ZIC5	0.401793	5.67968e-61	4.60548e-60	0.354434	0.454115
iPSC	JASPAR	ZKSCAN1_MA1585.1	ZKSCAN1	0.7821	0.00339896	0.005031	0.657031	0.925563
iPSC	JASPAR	ZKSCAN5_MA1652.1	ZKSCAN5	0.452543	1.05155e-81	1.12065e-80	0.413641	0.494426
iPSC	JASPAR	ZNF135_MA1587.1	ZNF135	0.486937	1.50449e-48	1.08966e-47	0.437415	0.540863
iPSC	JASPAR	ZNF136_MA1588.1	ZNF136	0.955021	0.568738	0.608721	0.816482	1.11212
iPSC	JASPAR	ZNF140_MA1589.1	ZNF140	0.607141	3.94638e-14	9.74835e-14	0.526995	0.696814
iPSC	JASPAR	ZNF143_MA0088.2	ZNF143	0.512331	3.00494e-20	1.01895e-19	0.436245	0.598547
iPSC	JASPAR	ZNF148_MA1653.1	ZNF148	0.261712	0	0	0.241865	0.282898
iPSC	JASPAR	ZNF16_MA1654.1	ZNF16	0.550477	8.81955e-30	4.21756e-29	0.491445	0.615136
iPSC	JASPAR	ZNF24_MA1124.1	ZNF24	0.968539	0.660089	0.69064	0.843566	1.10833
iPSC	JASPAR	ZNF263_MA0528.2	ZNF263	0.351036	7.51563e-167	2.07654e-165	0.322768	0.381374
iPSC	JASPAR	ZNF274_MA1592.1	ZNF274	0.800555	0.00290473	0.00431459	0.686336	0.929658
iPSC	JASPAR	Znf281_MA1630.1	Znf281	0.439632	2.16152e-87	2.44318e-86	0.401679	0.48053
iPSC	JASPAR	ZNF282_MA1154.1	ZNF282	0.566271	7.16895e-16	1.90322e-15	0.485636	0.65725
iPSC	JASPAR	ZNF317_MA1593.1	ZNF317	0.67868	3.45105e-10	7.41926e-10	0.596052	0.770343
iPSC	JASPAR	ZNF341_MA1655.1	ZNF341	0.416104	1.09772e-40	6.5512e-40	0.358213	0.48113
iPSC	JASPAR	ZNF354C_MA0130.1	ZNF354C	0.739358	6.13343e-07	1.14963e-06	0.651885	0.836158
iPSC	JASPAR	ZNF382_MA1594.1	ZNF382	0.666598	1.09665e-06	2.03002e-06	0.557964	0.791437
iPSC	JASPAR	ZNF384_MA1125.1	ZNF384	0.806743	0.00227804	0.00342625	0.697934	0.928931
iPSC	JASPAR	ZNF410_MA0752.1	ZNF410	1.00765	0.922616	0.932617	0.826478	1.21968
iPSC	JASPAR	Znf423_MA0116.1	Znf423	0.466774	1.06703e-27	4.73812e-27	0.399014	0.543331
iPSC	JASPAR	ZNF449_MA1656.1	ZNF449	0.487095	1.72206e-42	1.07955e-41	0.433973	0.545359
iPSC	JASPAR	ZNF460_MA1596.1	ZNF460	0.262391	2.45761e-251	2.29172e-249	0.239548	0.286991
iPSC	JASPAR	ZNF528_MA1597.1	ZNF528	0.69111	6.70571e-12	1.53922e-11	0.617681	0.771547
iPSC	JASPAR	ZNF652_MA1657.1	ZNF652	0.854818	0.0393922	0.0513196	0.731976	0.993819
iPSC	JASPAR	ZNF682_MA1599.1	ZNF682	0.364968	2.53819e-88	2.95858e-87	0.325174	0.408613
iPSC	JASPAR	ZNF684_MA1600.1	ZNF684	0.628616	2.4738e-16	6.80981e-16	0.557472	0.706977
iPSC	JASPAR	ZNF740_MA0753.2	ZNF740	0.34049	1.92435e-109	2.81483e-108	0.304631	0.37972
iPSC	JASPAR	ZNF75D_MA1601.1	ZNF75D	0.615371	1.81581e-18	5.57445e-18	0.546936	0.690573
iPSC	JASPAR	ZSCAN29_MA1602.1	ZSCAN29	0.450033	5.71515e-12	1.3159e-11	0.343592	0.580327
iPSC	JASPAR	ZSCAN4_MA1155.1	ZSCAN4	0.504334	6.15206e-20	2.02178e-19	0.427016	0.592306
CVPC	JASPAR	AhrArnt_MA0006.1	AhrArnt	0.30232	3.30981e-136	2.3972e-135	0.269979	0.337724
CVPC	JASPAR	Alx1_MA0854.1	Alx1	1.01427	0.875654	0.888759	0.820015	1.24585
CVPC	JASPAR	ALX3_MA0634.1	ALX3	0.969922	0.766537	0.78983	0.815131	1.14868
CVPC	JASPAR	Alx4_MA0853.1	Alx4	0.801595	0.0523232	0.0661578	0.635828	1.0014
CVPC	JASPAR	Ar_MA0007.3	Ar	0.639124	4.48424e-10	8.46898e-10	0.54904	0.740951
CVPC	JASPAR	ARGFX_MA1463.1	ARGFX	1.11274	0.248433	0.285564	0.920522	1.33804
CVPC	JASPAR	Arid3a_MA0151.1	Arid3a	1.02894	0.562327	0.594187	0.931074	1.13547
CVPC	JASPAR	Arid3b_MA0601.1	Arid3b	1.44919	1.36351e-06	2.30653e-06	1.24753	1.67884
CVPC	JASPAR	Arid5a_MA0602.1	Arid5a	1.16792	0.0998473	0.121909	0.967891	1.40237
CVPC	JASPAR	Arnt_MA0004.1	Arnt	0.404089	7.62002e-65	3.76459e-64	0.358395	0.454408
CVPC	JASPAR	ARNT2_MA1464.1	ARNT2	0.388793	6.22578e-41	2.14029e-40	0.33063	0.454789
CVPC	JASPAR	ARNTHIF1A_MA0259.1	ARNTHIF1A	0.25307	6.49719e-51	2.65993e-50	0.200692	0.315451
CVPC	JASPAR	Arntl_MA0603.1	Arntl	0.359901	4.29745e-47	1.63566e-46	0.305021	0.42231
CVPC	JASPAR	Arx_MA0874.1	Arx	1.0344	0.740297	0.768097	0.826529	1.2846
CVPC	JASPAR	ASCL1_MA1100.2	ASCL1	0.577629	4.67132e-55	1.95776e-54	0.536638	0.621262
CVPC	JASPAR	ASCL1var.2_MA1631.1	ASCL1var.2	0.351519	1.66619e-196	1.53454e-195	0.325106	0.379685
CVPC	JASPAR	Ascl2_MA0816.1	Ascl2	0.679496	1.61598e-31	4.84145e-31	0.634887	0.726865
CVPC	JASPAR	Atf1_MA0604.1	Atf1	0.364061	8.0592e-22	1.9974e-21	0.283461	0.461618
CVPC	JASPAR	ATF2_MA1632.1	ATF2	0.667938	1.51913e-14	3.20134e-14	0.598596	0.743815
CVPC	JASPAR	ATF3_MA0605.2	ATF3	0.315083	2.48129e-49	9.95184e-49	0.261098	0.377471
CVPC	JASPAR	ATF4_MA0833.2	ATF4	1.23479	0.000375258	0.000578394	1.09864	1.38526
CVPC	JASPAR	ATF6_MA1466.1	ATF6	0.526006	1.33223e-24	3.49945e-24	0.458836	0.600873
CVPC	JASPAR	ATF7_MA0834.1	ATF7	0.314546	2.45187e-44	8.96615e-44	0.25766	0.380773
CVPC	JASPAR	Atoh1_MA0461.2	Atoh1	1.27552	0.00127094	0.00189246	1.09825	1.47698
CVPC	JASPAR	ATOH1var.2_MA1467.1	ATOH1var.2	0.878825	0.000228327	0.000353387	0.819394	0.941934
CVPC	JASPAR	ATOH7_MA1468.1	ATOH7	1.43626	2.26259e-09	4.14716e-09	1.27667	1.61317
CVPC	JASPAR	BACH1_MA1633.1	BACH1	0.558283	4.72209e-47	1.78816e-46	0.512367	0.607586
CVPC	JASPAR	Bach1Mafk_MA0591.1	Bach1Mafk	0.583271	3.41664e-42	1.19103e-41	0.536554	0.633291
CVPC	JASPAR	BACH2_MA1101.2	BACH2	0.559053	9.15535e-24	2.37975e-23	0.493577	0.631414
CVPC	JASPAR	BACH2var.2_MA1470.1	BACH2var.2	0.751105	0.000583701	0.000888656	0.632361	0.887641
CVPC	JASPAR	BARHL1_MA0877.2	BARHL1	0.365587	2.41335e-11	4.70067e-11	0.253885	0.512152
CVPC	JASPAR	BARHL2_MA0635.1	BARHL2	0.841862	0.114738	0.139178	0.67521	1.04117
CVPC	JASPAR	BARX1_MA0875.1	BARX1	0.72164	7.66038e-05	0.000122108	0.607823	0.852428
CVPC	JASPAR	BARX2_MA1471.1	BARX2	0.971375	0.772115	0.793386	0.820083	1.14551
CVPC	JASPAR	BATF_MA1634.1	BATF	0.499677	1.5093e-48	5.95734e-48	0.450843	0.552718
CVPC	JASPAR	BATF3_MA0835.2	BATF3	0.529364	3.83016e-43	1.35417e-42	0.479308	0.583614
CVPC	JASPAR	BATFJUN_MA0462.2	BATFJUN	0.499582	9.33244e-49	3.70319e-48	0.450857	0.552502
CVPC	JASPAR	BCL6_MA0463.2	BCL6	0.855015	0.00257439	0.00375097	0.770237	0.947552
CVPC	JASPAR	BCL6B_MA0731.1	BCL6B	0.820088	0.00012002	0.000189692	0.73857	0.909041
CVPC	JASPAR	Bhlha15_MA0607.1	Bhlha15	1.18859	0.00449649	0.0063171	1.0536	1.33837
CVPC	JASPAR	BHLHA15var.2_MA1472.1	BHLHA15var.2	0.825874	1.15262e-07	2.0137e-07	0.767851	0.8876
CVPC	JASPAR	BHLHE22_MA0818.1	BHLHE22	1.66766	1.44868e-06	2.44506e-06	1.35553	2.04176
CVPC	JASPAR	BHLHE22var.2_MA1635.1	BHLHE22var.2	0.574003	4.53888e-60	2.11625e-59	0.534566	0.615864
CVPC	JASPAR	BHLHE23_MA0817.1	BHLHE23	1.66023	1.88789e-07	3.27527e-07	1.37411	1.99782
CVPC	JASPAR	BHLHE40_MA0464.2	BHLHE40	0.388205	5.82172e-37	1.88826e-36	0.326924	0.458214
CVPC	JASPAR	BHLHE41_MA0636.1	BHLHE41	0.33095	7.41314e-40	2.52521e-39	0.27104	0.40078
CVPC	JASPAR	BSX_MA0876.1	BSX	0.72912	0.000452108	0.000691133	0.603716	0.875165
CVPC	JASPAR	CDX1_MA0878.2	CDX1	1.01204	0.859282	0.87333	0.877595	1.16354
CVPC	JASPAR	CDX2_MA0465.2	CDX2	1.11238	0.0609219	0.0761268	0.994448	1.24209
CVPC	JASPAR	CDX4_MA1473.1	CDX4	0.982955	0.834635	0.852928	0.853631	1.12846
CVPC	JASPAR	CEBPA_MA0102.4	CEBPA	1.03115	0.654009	0.68332	0.898532	1.18003
CVPC	JASPAR	CEBPB_MA0466.2	CEBPB	0.528707	4.082e-09	7.35549e-09	0.416047	0.664468
CVPC	JASPAR	CEBPD_MA0836.2	CEBPD	0.847961	0.0171847	0.0229745	0.736806	0.972821
CVPC	JASPAR	CEBPE_MA0837.1	CEBPE	0.512645	1.07966e-09	2.00356e-09	0.401716	0.646722
CVPC	JASPAR	CEBPG_MA0838.1	CEBPG	0.473017	6.70773e-11	1.29636e-10	0.3646	0.605525
CVPC	JASPAR	CEBPGvar.2_MA1636.1	CEBPGvar.2	1.12862	0.0515743	0.0653216	0.997194	1.27458
CVPC	JASPAR	CENPB_MA0637.1	CENPB	0.123248	6.07209e-73	3.21261e-72	0.0867771	0.170215
CVPC	JASPAR	CLOCK_MA0819.1	CLOCK	0.901376	0.158989	0.187075	0.778251	1.04044
CVPC	JASPAR	CREB1_MA0018.4	CREB1	1.11434	0.0113894	0.0154202	1.02407	1.21143
CVPC	JASPAR	CREB3_MA0638.1	CREB3	0.390679	1.99512e-39	6.73465e-39	0.331469	0.458008
CVPC	JASPAR	CREB3L1_MA0839.1	CREB3L1	0.471724	1.45173e-30	4.26374e-30	0.407982	0.543164
CVPC	JASPAR	Creb3l2_MA0608.1	Creb3l2	0.330713	2.01751e-55	8.58835e-55	0.279854	0.388604
CVPC	JASPAR	CREB3L4_MA1474.1	CREB3L4	0.300493	1.3639e-74	7.3199e-74	0.256596	0.350092
CVPC	JASPAR	CREB3L4var.2_MA1475.1	CREB3L4var.2	0.202508	6.93826e-79	3.89169e-78	0.161879	0.250567
CVPC	JASPAR	Creb5_MA0840.1	Creb5	0.390235	5.25451e-37	1.71173e-36	0.329005	0.460161
CVPC	JASPAR	CREM_MA0609.2	CREM	0.374056	4.45898e-48	1.75074e-47	0.320022	0.435098
CVPC	JASPAR	Crx_MA0467.1	Crx	0.83423	0.00237089	0.00346122	0.739451	0.938965
CVPC	JASPAR	CTCF_MA0139.1	CTCF	0.111281	0	0	0.102124	0.121048
CVPC	JASPAR	CTCFL_MA1102.2	CTCFL	0.0996509	0	0	0.0905256	0.109541
CVPC	JASPAR	CUX1_MA0754.1	CUX1	0.592483	0.00323682	0.00467054	0.398643	0.854888
CVPC	JASPAR	CUX2_MA0755.1	CUX2	0.559592	0.00337767	0.00485499	0.360164	0.837867
CVPC	JASPAR	DBP_MA0639.1	DBP	0.730628	0.00392886	0.00555101	0.582566	0.908102
CVPC	JASPAR	Ddit3Cebpa_MA0019.1	Ddit3Cebpa	0.815485	0.00214835	0.00316108	0.711892	0.931385
CVPC	JASPAR	Dlx1_MA0879.1	Dlx1	1.10366	0.327059	0.366896	0.89964	1.3456
CVPC	JASPAR	Dlx2_MA0885.1	Dlx2	0.908472	0.310398	0.349973	0.754982	1.08715
CVPC	JASPAR	Dlx3_MA0880.1	Dlx3	0.871867	0.149493	0.177018	0.71963	1.04998
CVPC	JASPAR	Dlx4_MA0881.1	Dlx4	0.871867	0.149493	0.177018	0.71963	1.04998
CVPC	JASPAR	DLX5_MA1476.1	DLX5	1.00388	0.961135	0.970239	0.823039	1.21702
CVPC	JASPAR	DLX6_MA0882.1	DLX6	0.882009	0.196957	0.228507	0.725185	1.06606
CVPC	JASPAR	Dmbx1_MA0883.1	Dmbx1	0.765946	0.00229394	0.00335546	0.63961	0.912165
CVPC	JASPAR	Dmrt1_MA1603.1	Dmrt1	1.14214	0.0497578	0.0632356	0.997152	1.30475
CVPC	JASPAR	DMRT3_MA0610.1	DMRT3	1.73119	2.09691e-12	4.23927e-12	1.48947	2.00728
CVPC	JASPAR	DMRTA2_MA1478.1	DMRTA2	1.58706	3.73082e-10	7.08191e-10	1.3753	1.82701
CVPC	JASPAR	DMRTC2_MA1479.1	DMRTC2	1.71808	3.42396e-14	7.13485e-14	1.49703	1.96774
CVPC	JASPAR	DPRX_MA1480.1	DPRX	0.785507	0.00217593	0.00319536	0.668291	0.919243
CVPC	JASPAR	DRGX_MA1481.1	DRGX	1.07907	0.404562	0.443828	0.897679	1.29058
CVPC	JASPAR	Dux_MA0611.1	Dux	0.451674	2.86333e-36	9.12838e-36	0.392277	0.518079
CVPC	JASPAR	DUX4_MA0468.1	DUX4	1.07843	0.247913	0.285406	0.947084	1.22499
CVPC	JASPAR	DUXA_MA0884.1	DUXA	0.983564	0.856315	0.871502	0.849169	1.13555
CVPC	JASPAR	E2F1_MA0024.3	E2F1	0.138491	9.93976e-56	4.26153e-55	0.0953328	0.194903
CVPC	JASPAR	E2F2_MA0864.2	E2F2	0.121919	4.59493e-57	2.00457e-56	0.0811915	0.176287
CVPC	JASPAR	E2F3_MA0469.3	E2F3	0.365353	6.21734e-09	1.11762e-08	0.239044	0.538066
CVPC	JASPAR	E2F4_MA0470.2	E2F4	0.142434	2.18398e-56	9.41763e-56	0.0991399	0.19858
CVPC	JASPAR	E2F6_MA0471.2	E2F6	0.150762	0	0	0.138156	0.164221
CVPC	JASPAR	E2F7_MA0758.1	E2F7	0.417822	5.35733e-31	1.58594e-30	0.351948	0.493172
CVPC	JASPAR	E2F8_MA0865.1	E2F8	0.334247	1.56351e-58	7.06894e-58	0.284775	0.390282
CVPC	JASPAR	EBF1_MA0154.4	EBF1	0.369908	1.14048e-132	7.95139e-132	0.337644	0.404591
CVPC	JASPAR	Ebf2_MA1604.1	Ebf2	0.357985	2.19919e-126	1.50513e-125	0.324789	0.393935
CVPC	JASPAR	EBF3_MA1637.1	EBF3	0.321369	4.0033e-148	3.01663e-147	0.290459	0.354899
CVPC	JASPAR	EGR1_MA0162.4	EGR1	0.089939	0	0	0.080256	0.100567
CVPC	JASPAR	EGR2_MA0472.2	EGR2	0.101023	0	0	0.0856369	0.118448
CVPC	JASPAR	EGR3_MA0732.1	EGR3	0.0785911	0	0	0.0676692	0.0908446
CVPC	JASPAR	EGR4_MA0733.1	EGR4	0.120563	0	0	0.105022	0.137837
CVPC	JASPAR	EHF_MA0598.3	EHF	0.426035	2.91526e-115	1.89111e-114	0.39256	0.461829
CVPC	JASPAR	ELF1_MA0473.3	ELF1	0.42201	4.17284e-139	3.0519e-138	0.391588	0.454372
CVPC	JASPAR	ELF2_MA1483.1	ELF2	0.151192	1.0731e-195	9.64497e-195	0.127102	0.17865
CVPC	JASPAR	ELF3_MA0640.2	ELF3	0.433006	7.72135e-133	5.43408e-132	0.402135	0.465856
CVPC	JASPAR	ELF4_MA0641.1	ELF4	0.169833	8.00325e-196	7.28101e-195	0.144985	0.197868
CVPC	JASPAR	ELF5_MA0136.2	ELF5	0.269718	2.48544e-146	1.85414e-145	0.238643	0.303938
CVPC	JASPAR	ELK1_MA0028.2	ELK1	0.0893049	2.35778e-238	2.665e-237	0.0709869	0.11096
CVPC	JASPAR	ELK3_MA0759.1	ELK3	0.100389	2.42812e-207	2.44781e-206	0.0798847	0.124649
CVPC	JASPAR	ELK4_MA0076.2	ELK4	0.146261	0	0	0.128144	0.166327
CVPC	JASPAR	EMX1_MA0612.2	EMX1	1.16458	0.132354	0.158247	0.951459	1.41721
CVPC	JASPAR	EMX2_MA0886.1	EMX2	0.909302	0.453574	0.487559	0.711721	1.15044
CVPC	JASPAR	EN1_MA0027.2	EN1	0.581102	1.29187e-06	2.19031e-06	0.454656	0.734358
CVPC	JASPAR	EN2_MA0642.1	EN2	0.540401	2.52693e-09	4.62032e-09	0.43045	0.67177
CVPC	JASPAR	EOMES_MA0800.1	EOMES	1.23223	0.000143192	0.000225362	1.10616	1.37058
CVPC	JASPAR	ERF_MA0760.1	ERF	0.205074	1.21154e-140	8.94857e-140	0.174507	0.239658
CVPC	JASPAR	ERG_MA0474.2	ERG	0.1545	6.5687e-169	5.5059e-168	0.128429	0.184494
CVPC	JASPAR	ESR1_MA0112.3	ESR1	0.526899	1.5431e-26	4.31144e-26	0.462405	0.598436
CVPC	JASPAR	ESR2_MA0258.2	ESR2	0.524938	6.6051e-49	2.63497e-48	0.477726	0.575843
CVPC	JASPAR	ESRRA_MA0592.3	ESRRA	0.917729	0.0633225	0.0788624	0.837502	1.00444
CVPC	JASPAR	ESRRB_MA0141.3	ESRRB	1.05336	0.296673	0.335839	0.952845	1.16286
CVPC	JASPAR	Esrrg_MA0643.1	Esrrg	0.960284	0.443623	0.480323	0.865979	1.06323
CVPC	JASPAR	ESX1_MA0644.1	ESX1	0.755788	0.00424113	0.00598087	0.616715	0.91961
CVPC	JASPAR	ETS1_MA0098.3	ETS1	0.208599	7.47003e-154	5.80484e-153	0.179303	0.241527
CVPC	JASPAR	ETS2_MA1484.1	ETS2	0.167536	5.86935e-183	5.0328e-182	0.141923	0.196569
CVPC	JASPAR	ETV1_MA0761.2	ETV1	0.46404	1.06135e-109	6.65351e-109	0.430857	0.499369
CVPC	JASPAR	ETV2_MA0762.1	ETV2	0.329425	5.67759e-77	3.11432e-76	0.286312	0.377557
CVPC	JASPAR	ETV3_MA0763.1	ETV3	0.159493	3.9233e-154	3.08083e-153	0.13194	0.191284
CVPC	JASPAR	ETV4_MA0764.2	ETV4	0.426228	9.53499e-166	7.90345e-165	0.398652	0.455441
CVPC	JASPAR	ETV5_MA0765.2	ETV5	0.174676	9.37911e-252	1.11061e-250	0.152716	0.199052
CVPC	JASPAR	ETV6_MA0645.1	ETV6	0.201846	5.47612e-217	5.59615e-216	0.17738	0.228884
CVPC	JASPAR	EVX1_MA0887.1	EVX1	0.851309	0.110931	0.13478	0.69588	1.03451
CVPC	JASPAR	EVX2_MA0888.1	EVX2	0.827539	0.0506892	0.0643097	0.679485	1.00137
CVPC	JASPAR	EWSR1-FLI1_MA0149.1	EWSR1-FLI1	0.433259	3.3937e-186	2.94383e-185	0.407507	0.460397
CVPC	JASPAR	FERD3L_MA1485.1	FERD3L	0.448434	1.70752e-78	9.43561e-78	0.40836	0.491708
CVPC	JASPAR	FEV_MA0156.2	FEV	0.147151	1.18728e-161	9.6273e-161	0.120841	0.177625
CVPC	JASPAR	FIGLA_MA0820.1	FIGLA	0.524776	2.59232e-35	8.15981e-35	0.468963	0.585858
CVPC	JASPAR	FLI1_MA0475.2	FLI1	0.148491	8.69679e-174	7.3725e-173	0.123028	0.17776
CVPC	JASPAR	FOS_MA0476.1	FOS	0.45589	1.30039e-58	5.9152e-58	0.409537	0.506378
CVPC	JASPAR	FOSBJUN_MA1127.1	FOSBJUN	0.416294	2.76273e-36	8.84547e-36	0.355349	0.485325
CVPC	JASPAR	FOSBJUNB_MA1135.1	FOSBJUNB	0.431592	1.68231e-57	7.47025e-57	0.383846	0.483962
CVPC	JASPAR	FOSBJUNBvar.2_MA1136.1	FOSBJUNBvar.2	0.342188	2.56828e-39	8.63033e-39	0.281892	0.412229
CVPC	JASPAR	FOSJUN_MA0099.3	FOSJUN	0.447868	2.39798e-55	1.01068e-54	0.399825	0.500443
CVPC	JASPAR	FOSJUNB_MA1134.1	FOSJUNB	0.413817	6.95206e-61	3.26178e-60	0.366878	0.465482
CVPC	JASPAR	FOSJUND_MA1141.1	FOSJUND	0.438682	5.29841e-64	2.60041e-63	0.393738	0.487648
CVPC	JASPAR	FOSJUNvar.2_MA1126.1	FOSJUNvar.2	0.482247	2.3014e-26	6.33521e-26	0.414249	0.558944
CVPC	JASPAR	FOSL1_MA0477.2	FOSL1	0.442184	1.74991e-61	8.36818e-61	0.39644	0.492069
CVPC	JASPAR	FOSL1JUN_MA1128.1	FOSL1JUN	0.443026	8.95399e-62	4.30947e-61	0.397402	0.492779
CVPC	JASPAR	FOSL1JUNB_MA1137.1	FOSL1JUNB	0.45079	1.48561e-53	6.15704e-53	0.402045	0.504183
CVPC	JASPAR	FOSL1JUND_MA1142.1	FOSL1JUND	0.488392	4.17341e-43	1.46857e-42	0.435817	0.545993
CVPC	JASPAR	FOSL1JUNDvar.2_MA1143.1	FOSL1JUNDvar.2	0.400608	2.64194e-35	8.28103e-35	0.338227	0.471756
CVPC	JASPAR	FOSL1JUNvar.2_MA1129.1	FOSL1JUNvar.2	0.29011	1.13425e-43	4.06801e-43	0.232896	0.357692
CVPC	JASPAR	FOSL2_MA0478.1	FOSL2	0.471749	1.2903e-59	5.94176e-59	0.426474	0.520815
CVPC	JASPAR	FOSL2JUN_MA1130.1	FOSL2JUN	0.424802	1.52559e-62	7.39019e-62	0.378884	0.475158
CVPC	JASPAR	FOSL2JUNB_MA1138.1	FOSL2JUNB	0.429173	4.55252e-57	1.99775e-56	0.381219	0.481919
CVPC	JASPAR	FOSL2JUNBvar.2_MA1139.1	FOSL2JUNBvar.2	0.356388	3.57425e-37	1.17462e-36	0.294624	0.427894
CVPC	JASPAR	FOSL2JUND_MA1144.1	FOSL2JUND	0.430377	3.47315e-57	1.53312e-56	0.382505	0.483035
CVPC	JASPAR	FOSL2JUNDvar.2_MA1145.1	FOSL2JUNDvar.2	0.406947	1.50348e-40	5.14492e-40	0.349005	0.472298
CVPC	JASPAR	FOSL2JUNvar.2_MA1131.1	FOSL2JUNvar.2	0.393591	6.04342e-44	2.18854e-43	0.337592	0.456756
CVPC	JASPAR	FOXA1_MA0148.4	FOXA1	0.843464	0.00376077	0.00537459	0.748872	0.947901
CVPC	JASPAR	FOXA2_MA0047.3	FOXA2	0.606325	1.033e-14	2.18305e-14	0.528272	0.693552
CVPC	JASPAR	FOXA3_MA1683.1	FOXA3	0.565181	1.31809e-18	3.10187e-18	0.491414	0.647681
CVPC	JASPAR	FOXB1_MA0845.1	FOXB1	1.01738	0.762926	0.787196	0.901831	1.14528
CVPC	JASPAR	FOXC1_MA0032.2	FOXC1	0.914683	0.129811	0.155941	0.812964	1.02693
CVPC	JASPAR	FOXC2_MA0846.1	FOXC2	0.786362	1.83033e-05	2.98781e-05	0.701011	0.880232
CVPC	JASPAR	FOXD1_MA0031.1	FOXD1	0.681973	6.83736e-09	1.22612e-08	0.593925	0.780494
CVPC	JASPAR	FOXD2_MA0847.2	FOXD2	0.755616	1.96203e-06	3.28916e-06	0.6694	0.850886
CVPC	JASPAR	Foxd3_MA0041.1	Foxd3	0.923691	0.167146	0.196055	0.824602	1.03264
CVPC	JASPAR	FOXE1_MA1487.1	FOXE1	0.720077	3.59281e-09	6.50544e-09	0.641567	0.806412
CVPC	JASPAR	Foxf1_MA1606.1	Foxf1	0.683195	1.44502e-10	2.77117e-10	0.603451	0.771433
CVPC	JASPAR	FOXF2_MA0030.1	FOXF2	0.719272	4.68433e-07	8.01493e-07	0.627952	0.821289
CVPC	JASPAR	FOXG1_MA0613.1	FOXG1	0.64555	4.32366e-12	8.62419e-12	0.565086	0.735191
CVPC	JASPAR	FOXH1_MA0479.1	FOXH1	1.0775	0.144877	0.172099	0.97306	1.19138
CVPC	JASPAR	FOXI1_MA0042.2	FOXI1	0.387399	5.41984e-25	1.43376e-24	0.31287	0.475264
CVPC	JASPAR	Foxj2_MA0614.1	Foxj2	0.854726	0.0271545	0.0359172	0.740001	0.98393
CVPC	JASPAR	Foxj3_MA0851.1	Foxj3	0.784802	2.45075e-05	3.99183e-05	0.697689	0.880882
CVPC	JASPAR	FOXK1_MA0852.2	FOXK1	0.599762	1.14321e-18	2.69884e-18	0.530157	0.67671
CVPC	JASPAR	FOXK2_MA1103.2	FOXK2	0.676434	8.40203e-11	1.61962e-10	0.596203	0.765385
CVPC	JASPAR	FOXL1_MA0033.2	FOXL1	0.387399	5.41984e-25	1.43376e-24	0.31287	0.475264
CVPC	JASPAR	Foxl2_MA1607.1	Foxl2	0.896018	0.0483655	0.0617819	0.802302	0.998813
CVPC	JASPAR	FOXN3_MA1489.1	FOXN3	0.737187	9.2272e-06	1.52966e-05	0.638991	0.847507
CVPC	JASPAR	Foxo1_MA0480.1	Foxo1	0.849606	0.000162139	0.000253045	0.778844	0.925785
CVPC	JASPAR	FOXO3_MA0157.2	FOXO3	0.5663	3.58468e-16	8.00649e-16	0.487142	0.655573
CVPC	JASPAR	FOXO4_MA0848.1	FOXO4	0.387399	5.41984e-25	1.43376e-24	0.31287	0.475264
CVPC	JASPAR	FOXO6_MA0849.1	FOXO6	0.387399	5.41984e-25	1.43376e-24	0.31287	0.475264
CVPC	JASPAR	FOXP1_MA0481.3	FOXP1	0.651381	3.53764e-12	7.11342e-12	0.572042	0.739545
CVPC	JASPAR	FOXP2_MA0593.1	FOXP2	0.724211	1.60722e-11	3.15523e-11	0.656082	0.798186
CVPC	JASPAR	FOXP3_MA0850.1	FOXP3	0.387399	5.41984e-25	1.43376e-24	0.31287	0.475264
CVPC	JASPAR	Foxq1_MA0040.1	Foxq1	0.905031	0.12221	0.147761	0.796152	1.02619
CVPC	JASPAR	GABPA_MA0062.3	GABPA	0.453375	8.91313e-115	5.73206e-114	0.420609	0.488252
CVPC	JASPAR	GATA1_MA0035.4	GATA1	1.50294	1.38212e-15	3.00602e-15	1.36173	1.65697
CVPC	JASPAR	GATA1TAL1_MA0140.2	GATA1TAL1	1.4256	1.37955e-13	2.81956e-13	1.29912	1.56287
CVPC	JASPAR	GATA2_MA0036.3	GATA2	1.6636	2.45907e-35	7.77315e-35	1.53776	1.79865
CVPC	JASPAR	GATA3_MA0037.3	GATA3	1.51908	1.1596e-17	2.66994e-17	1.38231	1.6677
CVPC	JASPAR	GATA4_MA0482.2	GATA4	1.49101	8.62836e-23	2.19685e-22	1.37866	1.61156
CVPC	JASPAR	GATA5_MA0766.2	GATA5	1.46521	7.38448e-18	1.71081e-17	1.34473	1.59511
CVPC	JASPAR	GATA6_MA1104.2	GATA6	1.70175	1.58051e-34	4.91274e-34	1.56613	1.84781
CVPC	JASPAR	GBX1_MA0889.1	GBX1	0.553746	1.00445e-07	1.75897e-07	0.433512	0.69933
CVPC	JASPAR	GBX2_MA0890.1	GBX2	0.682466	4.69043e-05	7.54109e-05	0.559541	0.826584
CVPC	JASPAR	GCM1_MA0646.1	GCM1	0.331478	6.03783e-59	2.76333e-58	0.282166	0.387379
CVPC	JASPAR	GCM2_MA0767.1	GCM2	0.27553	5.20967e-61	2.45975e-60	0.227236	0.331461
CVPC	JASPAR	GFI1_MA0038.2	GFI1	0.776308	1.11927e-06	1.90633e-06	0.698044	0.861779
CVPC	JASPAR	Gfi1b_MA0483.1	Gfi1b	0.844279	6.8845e-05	0.000110211	0.774922	0.918886
CVPC	JASPAR	GLI2_MA0734.2	GLI2	0.320112	3.31216e-124	2.24625e-123	0.286277	0.357113
CVPC	JASPAR	GLI3_MA1491.1	GLI3	0.310841	5.76745e-136	4.09763e-135	0.278498	0.34616
CVPC	JASPAR	GLIS1_MA0735.1	GLIS1	0.201253	9.85299e-105	6.07466e-104	0.165959	0.242096
CVPC	JASPAR	GLIS2_MA0736.1	GLIS2	0.140503	3.1241e-231	3.37765e-230	0.118798	0.165088
CVPC	JASPAR	GLIS3_MA0737.1	GLIS3	0.304435	7.90881e-74	4.21427e-73	0.260304	0.354273
CVPC	JASPAR	Gmeb1_MA0615.1	Gmeb1	0.314156	5.11279e-17	1.16641e-16	0.2229	0.431937
CVPC	JASPAR	GMEB2_MA0862.1	GMEB2	0.385793	1.94192e-08	3.44102e-08	0.256203	0.56133
CVPC	JASPAR	GRHL1_MA0647.1	GRHL1	0.809685	0.0273573	0.0361213	0.665001	0.979422
CVPC	JASPAR	GRHL2_MA1105.2	GRHL2	0.889646	0.0384414	0.050223	0.794497	0.994233
CVPC	JASPAR	GSC_MA0648.1	GSC	0.66527	2.51035e-07	4.34506e-07	0.562849	0.782442
CVPC	JASPAR	GSC2_MA0891.1	GSC2	0.631043	2.1034e-08	3.71834e-08	0.52936	0.748069
CVPC	JASPAR	GSX1_MA0892.1	GSX1	0.799666	0.0134889	0.0181966	0.663589	0.957997
CVPC	JASPAR	GSX2_MA0893.2	GSX2	0.844368	0.0682329	0.0845544	0.700639	1.01174
CVPC	JASPAR	Hand1Tcf3_MA0092.1	Hand1Tcf3	1.13349	0.0015467	0.00229392	1.04879	1.22408
CVPC	JASPAR	HAND2_MA1638.1	HAND2	0.955608	0.270609	0.308205	0.881509	1.03505
CVPC	JASPAR	HES1_MA1099.2	HES1	0.117982	5.61851e-256	7.10408e-255	0.0984725	0.14031
CVPC	JASPAR	HES2_MA0616.2	HES2	0.236054	2.45753e-103	1.50272e-102	0.199544	0.277613
CVPC	JASPAR	HES5_MA0821.1	HES5	0.463541	3.95238e-29	1.14727e-28	0.397828	0.537673
CVPC	JASPAR	HES6_MA1493.1	HES6	0.588674	4.1789e-17	9.56276e-17	0.514362	0.671533
CVPC	JASPAR	HES7_MA0822.1	HES7	0.407444	3.01206e-37	9.98667e-37	0.347047	0.475909
CVPC	JASPAR	HESX1_MA0894.1	HESX1	0.785998	0.0148995	0.0199552	0.641591	0.95616
CVPC	JASPAR	HEY1_MA0823.1	HEY1	0.344676	9.02233e-57	3.91317e-56	0.29453	0.40136
CVPC	JASPAR	HEY2_MA0649.1	HEY2	0.319381	3.60541e-66	1.80512e-65	0.272786	0.372077
CVPC	JASPAR	Hic1_MA0739.1	Hic1	0.751389	7.4708e-09	1.3365e-08	0.678846	0.830293
CVPC	JASPAR	HIC2_MA0738.1	HIC2	0.49987	9.7627e-42	3.38743e-41	0.44714	0.557502
CVPC	JASPAR	HIF1A_MA1106.1	HIF1A	0.269054	2.42106e-58	1.08802e-57	0.219807	0.32649
CVPC	JASPAR	HINFP_MA0131.2	HINFP	0.0498948	0	0	0.0382596	0.0640353
CVPC	JASPAR	HLF_MA0043.3	HLF	0.904984	0.191636	0.22268	0.777968	1.04894
CVPC	JASPAR	HLTF_MA0109.1	HLTF	1.24776	0.00224629	0.0032922	1.08197	1.43501
CVPC	JASPAR	HMBOX1_MA0895.1	HMBOX1	0.901832	0.255963	0.293767	0.755846	1.07061
CVPC	JASPAR	Hmx1_MA0896.1	Hmx1	1.15024	0.0476459	0.0611406	0.997986	1.3219
CVPC	JASPAR	Hmx2_MA0897.1	Hmx2	1.24699	0.00152589	0.00226756	1.08667	1.42737
CVPC	JASPAR	Hmx3_MA0898.1	Hmx3	1.18316	0.0173158	0.0231084	1.02817	1.35788
CVPC	JASPAR	HNF1A_MA0046.2	HNF1A	0.911981	0.323605	0.363568	0.762052	1.08578
CVPC	JASPAR	HNF1B_MA0153.2	HNF1B	0.832114	0.0642104	0.079835	0.68097	1.01002
CVPC	JASPAR	HNF4A_MA0114.4	HNF4A	0.87575	0.00439919	0.00619207	0.797377	0.9606
CVPC	JASPAR	HNF4Avar.2_MA1494.1	HNF4Avar.2	0.611866	2.34234e-15	5.0357e-15	0.536224	0.696055
CVPC	JASPAR	HNF4G_MA0484.2	HNF4G	0.858056	0.000972092	0.00145912	0.781358	0.941055
CVPC	JASPAR	HOXA1_MA1495.1	HOXA1	0.87379	0.327872	0.367256	0.670918	1.12494
CVPC	JASPAR	HOXA10_MA0899.1	HOXA10	1.09277	0.175068	0.204383	0.959911	1.241
CVPC	JASPAR	Hoxa11_MA0911.1	Hoxa11	0.906616	0.371064	0.411314	0.735102	1.11024
CVPC	JASPAR	HOXA13_MA0650.2	HOXA13	0.759594	9.58069e-05	0.000152068	0.656605	0.875616
CVPC	JASPAR	HOXA2_MA0900.2	HOXA2	0.858474	0.156912	0.184924	0.690492	1.05894
CVPC	JASPAR	HOXA4_MA1496.1	HOXA4	0.992786	0.965767	0.972284	0.833642	1.17679
CVPC	JASPAR	HOXA5_MA0158.2	HOXA5	0.947981	0.628565	0.659507	0.775513	1.15154
CVPC	JASPAR	HOXA6_MA1497.1	HOXA6	0.760393	0.00336547	0.00484679	0.627422	0.915687
CVPC	JASPAR	HOXA7_MA1498.1	HOXA7	0.804951	0.010559	0.0143218	0.676403	0.953124
CVPC	JASPAR	HOXA9_MA0594.2	HOXA9	0.473508	1.79818e-05	2.94176e-05	0.315695	0.687534
CVPC	JASPAR	HOXB13_MA0901.2	HOXB13	1.04568	0.458214	0.491132	0.925075	1.17946
CVPC	JASPAR	HOXB2_MA0902.2	HOXB2	0.604074	1.23199e-06	2.09354e-06	0.482319	0.749483
CVPC	JASPAR	HOXB3_MA0903.1	HOXB3	0.819154	0.0241602	0.0320703	0.68347	0.976434
CVPC	JASPAR	HOXB4_MA1499.1	HOXB4	1.15369	0.0751669	0.0923797	0.982608	1.34957
CVPC	JASPAR	HOXB5_MA0904.2	HOXB5	0.987534	0.954992	0.966655	0.782351	1.23599
CVPC	JASPAR	HOXB6_MA1500.1	HOXB6	0.771072	0.00819625	0.0112191	0.629591	0.93772
CVPC	JASPAR	HOXB7_MA1501.1	HOXB7	0.772317	0.00477717	0.00669881	0.63898	0.927737
CVPC	JASPAR	HOXB8_MA1502.1	HOXB8	0.849303	0.0541877	0.0681686	0.715443	1.00337
CVPC	JASPAR	HOXB9_MA1503.1	HOXB9	0.882517	0.271451	0.308693	0.705657	1.09471
CVPC	JASPAR	HOXC10_MA0905.1	HOXC10	1.0358	0.702499	0.730913	0.854417	1.24861
CVPC	JASPAR	HOXC11_MA0651.1	HOXC11	0.853192	0.153804	0.181547	0.684873	1.0544
CVPC	JASPAR	HOXC12_MA0906.1	HOXC12	0.781202	0.0203449	0.0271023	0.627309	0.964886
CVPC	JASPAR	HOXC13_MA0907.1	HOXC13	1.08332	0.310501	0.349973	0.922845	1.26691
CVPC	JASPAR	HOXC4_MA1504.1	HOXC4	1.16566	0.0560024	0.070333	0.992716	1.36385
CVPC	JASPAR	HOXC8_MA1505.1	HOXC8	1.02188	0.850959	0.86842	0.790363	1.30775
CVPC	JASPAR	HOXC9_MA0485.2	HOXC9	0.910551	0.403199	0.442985	0.730127	1.12666
CVPC	JASPAR	HOXD10_MA1506.1	HOXD10	0.751049	0.00549361	0.00763172	0.605362	0.924308
CVPC	JASPAR	HOXD11_MA0908.1	HOXD11	0.919744	0.453424	0.487559	0.745538	1.12654
CVPC	JASPAR	HOXD12_MA0873.1	HOXD12	0.779834	0.0277964	0.0366362	0.617236	0.976046
CVPC	JASPAR	HOXD13_MA0909.2	HOXD13	0.633291	1.88827e-09	3.46957e-09	0.538779	0.740888
CVPC	JASPAR	HOXD3_MA0912.2	HOXD3	1.07538	0.414069	0.451508	0.897868	1.28175
CVPC	JASPAR	HOXD4_MA1507.1	HOXD4	1.15369	0.0751669	0.0923797	0.982608	1.34957
CVPC	JASPAR	HOXD8_MA0910.2	HOXD8	0.849303	0.0541877	0.0681686	0.715443	1.00337
CVPC	JASPAR	HOXD9_MA0913.2	HOXD9	1.02109	0.753402	0.779526	0.887815	1.17099
CVPC	JASPAR	HSF1_MA0486.2	HSF1	0.911873	0.132348	0.158247	0.807215	1.02774
CVPC	JASPAR	HSF2_MA0770.1	HSF2	0.984559	0.799467	0.820361	0.87871	1.10108
CVPC	JASPAR	HSF4_MA0771.1	HSF4	0.808852	0.000361903	0.000558964	0.716392	0.911082
CVPC	JASPAR	IKZF1_MA1508.1	IKZF1	0.602235	6.56267e-48	2.56322e-47	0.559996	0.647186
CVPC	JASPAR	INSM1_MA0155.1	INSM1	0.306959	6.96508e-203	6.83677e-202	0.280661	0.335152
CVPC	JASPAR	IRF1_MA0050.2	IRF1	0.770354	3.9856e-12	7.97121e-12	0.71364	0.830888
CVPC	JASPAR	IRF2_MA0051.1	IRF2	0.746638	1.21712e-07	2.12143e-07	0.666372	0.834808
CVPC	JASPAR	IRF3_MA1418.1	IRF3	0.618463	3.89963e-23	9.997e-23	0.558396	0.683749
CVPC	JASPAR	IRF4_MA1419.1	IRF4	0.494887	1.16455e-21	2.87667e-21	0.420605	0.579407
CVPC	JASPAR	IRF5_MA1420.1	IRF5	0.434619	5.35289e-28	1.53587e-27	0.365973	0.51318
CVPC	JASPAR	IRF6_MA1509.1	IRF6	0.272583	2.38202e-32	7.19427e-32	0.206697	0.353572
CVPC	JASPAR	IRF7_MA0772.1	IRF7	0.663686	3.5906e-12	7.20049e-12	0.586459	0.749109
CVPC	JASPAR	IRF8_MA0652.1	IRF8	0.522632	2.33235e-22	5.85835e-22	0.451724	0.602255
CVPC	JASPAR	IRF9_MA0653.1	IRF9	0.598808	1.57637e-15	3.41851e-15	0.521909	0.684712
CVPC	JASPAR	Isl1_MA1608.1	Isl1	0.865084	0.0485071	0.061857	0.745338	1.00051
CVPC	JASPAR	ISL2_MA0914.1	ISL2	1.54233	4.58982e-14	9.48479e-14	1.38044	1.72077
CVPC	JASPAR	ISX_MA0654.1	ISX	0.738078	0.00380098	0.00538052	0.59318	0.910759
CVPC	JASPAR	JDP2_MA0655.1	JDP2	0.537696	6.49844e-26	1.77576e-25	0.473358	0.608958
CVPC	JASPAR	JDP2var.2_MA0656.1	JDP2var.2	0.369439	2.74388e-45	1.02347e-44	0.313665	0.432782
CVPC	JASPAR	JUN_MA0488.1	JUN	0.715262	1.87187e-11	3.65553e-11	0.645139	0.79165
CVPC	JASPAR	JUNB_MA0490.2	JUNB	0.484771	2.97258e-46	1.11434e-45	0.433869	0.540397
CVPC	JASPAR	JUNBvar.2_MA1140.2	JUNBvar.2	0.31063	1.46196e-52	6.02552e-52	0.258362	0.370853
CVPC	JASPAR	JUND_MA0491.2	JUND	0.473227	9.51113e-48	3.67632e-47	0.422585	0.528619
CVPC	JASPAR	JUNDvar.2_MA0492.1	JUNDvar.2	0.690251	3.32219e-12	6.69825e-12	0.617773	0.769629
CVPC	JASPAR	JUNJUNB_MA1132.1	JUNJUNB	0.480836	3.60848e-41	1.24626e-40	0.426601	0.540484
CVPC	JASPAR	JUNJUNBvar.2_MA1133.1	JUNJUNBvar.2	0.388174	9.09137e-44	3.27641e-43	0.33192	0.451766
CVPC	JASPAR	JUNvar.2_MA0489.1	JUNvar.2	0.491085	6.52502e-51	2.65993e-50	0.442944	0.543337
CVPC	JASPAR	Klf1_MA0493.1	Klf1	0.218019	0	0	0.199664	0.237654
CVPC	JASPAR	KLF10_MA1511.1	KLF10	0.161425	0	0	0.146884	0.177141
CVPC	JASPAR	KLF11_MA1512.1	KLF11	0.122268	0	0	0.110473	0.135049
CVPC	JASPAR	Klf12_MA0742.1	Klf12	0.181019	0	0	0.162331	0.201364
CVPC	JASPAR	KLF13_MA0657.1	KLF13	0.181629	5.42823e-223	5.70347e-222	0.15801	0.207896
CVPC	JASPAR	KLF14_MA0740.1	KLF14	0.0914513	0	0	0.0804	0.103645
CVPC	JASPAR	KLF15_MA1513.1	KLF15	0.0441007	0	0	0.0380457	0.0508694
CVPC	JASPAR	KLF16_MA0741.1	KLF16	0.138037	0	0	0.12652	0.150347
CVPC	JASPAR	KLF17_MA1514.1	KLF17	0.256677	1.70986e-292	2.45299e-291	0.235132	0.279764
CVPC	JASPAR	KLF2_MA1515.1	KLF2	0.112956	0	0	0.102057	0.124784
CVPC	JASPAR	KLF3_MA1516.1	KLF3	0.0982973	0	0	0.0862114	0.11167
CVPC	JASPAR	KLF4_MA0039.4	KLF4	0.190726	0	0	0.177871	0.204357
CVPC	JASPAR	KLF5_MA0599.1	KLF5	0.179764	0	0	0.167369	0.192902
CVPC	JASPAR	KLF6_MA1517.1	KLF6	0.122262	0	0	0.109013	0.136757
CVPC	JASPAR	KLF9_MA1107.2	KLF9	0.247679	0	0	0.230087	0.266338
CVPC	JASPAR	LBX1_MA0618.1	LBX1	1.15731	0.0726739	0.0897595	0.98447	1.35534
CVPC	JASPAR	LBX2_MA0699.1	LBX2	0.737637	0.00172505	0.00254829	0.602636	0.896468
CVPC	JASPAR	LEF1_MA0768.1	LEF1	1.07664	0.141262	0.168072	0.974867	1.18738
CVPC	JASPAR	LHX1_MA1518.1	LHX1	0.807409	0.04402	0.057012	0.650779	0.993914
CVPC	JASPAR	LHX2_MA0700.2	LHX2	0.793678	0.00672125	0.00926812	0.666682	0.940072
CVPC	JASPAR	Lhx3_MA0135.1	Lhx3	1.05372	0.500204	0.532314	0.899786	1.22947
CVPC	JASPAR	Lhx4_MA0704.1	Lhx4	0.905182	0.411061	0.450295	0.717354	1.13212
CVPC	JASPAR	LHX5_MA1519.1	LHX5	0.91481	0.476504	0.509272	0.725773	1.14309
CVPC	JASPAR	LHX6_MA0658.1	LHX6	0.919496	0.505808	0.537511	0.727561	1.15178
CVPC	JASPAR	Lhx8_MA0705.1	Lhx8	0.722794	0.00116805	0.00174622	0.586967	0.883315
CVPC	JASPAR	LHX9_MA0701.2	LHX9	0.918642	0.391887	0.431192	0.76082	1.10288
CVPC	JASPAR	LIN54_MA0619.1	LIN54	1.15641	0.0143722	0.0193183	1.02795	1.29838
CVPC	JASPAR	LMX1A_MA0702.2	LMX1A	1.07832	0.414589	0.451508	0.890731	1.29827
CVPC	JASPAR	LMX1B_MA0703.2	LMX1B	1.09341	0.362469	0.404189	0.894348	1.32877
CVPC	JASPAR	MAF_MA1520.1	MAF	0.723037	3.03905e-09	5.52959e-09	0.645646	0.808
CVPC	JASPAR	MAFA_MA1521.1	MAFA	0.54037	3.36935e-32	1.01352e-31	0.482977	0.603193
CVPC	JASPAR	Mafb_MA0117.2	Mafb	1.3768	3.51121e-14	7.276e-14	1.2685	1.49323
CVPC	JASPAR	MAFF_MA0495.3	MAFF	1.44935	1.37479e-18	3.22514e-18	1.33603	1.57126
CVPC	JASPAR	MAFG_MA0659.2	MAFG	1.32028	1.22253e-11	2.41272e-11	1.21915	1.42878
CVPC	JASPAR	MAFK_MA0496.3	MAFK	0.636267	4.73618e-31	1.40765e-30	0.586587	0.689383
CVPC	JASPAR	MAFNFE2_MA0501.1	MAFNFE2	0.780185	2.25579e-08	3.9783e-08	0.712773	0.852915
CVPC	JASPAR	MAX_MA0058.3	MAX	0.435322	4.11151e-37	1.34526e-36	0.375843	0.502154
CVPC	JASPAR	MAXMYC_MA0059.1	MAXMYC	0.563787	1.01774e-22	2.57368e-22	0.49731	0.637282
CVPC	JASPAR	MAZ_MA1522.1	MAZ	0.150208	0	0	0.138561	0.162602
CVPC	JASPAR	Mecom_MA0029.1	Mecom	1.40283	1.01436e-09	1.88707e-09	1.25978	1.55992
CVPC	JASPAR	MEF2A_MA0052.4	MEF2A	2.92081	4.99037e-254	6.00454e-253	2.75186	3.09946
CVPC	JASPAR	MEF2B_MA0660.1	MEF2B	3.167	9.65351e-248	1.12524e-246	2.96845	3.37813
CVPC	JASPAR	MEF2C_MA0497.1	MEF2C	2.69721	2.44096e-223	2.60137e-222	2.5431	2.86065
CVPC	JASPAR	MEF2D_MA0773.1	MEF2D	3.07957	2.40496e-237	2.67777e-236	2.88698	3.28429
CVPC	JASPAR	MEIS1_MA0498.2	MEIS1	1.62502	2.86529e-21	7.05447e-21	1.47229	1.79167
CVPC	JASPAR	MEIS1var.2_MA1639.1	MEIS1var.2	1.03083	0.643294	0.674013	0.903406	1.17321
CVPC	JASPAR	MEIS2_MA0774.1	MEIS2	1.51872	4.19984e-30	1.22386e-29	1.41518	1.62902
CVPC	JASPAR	MEIS2var.2_MA1640.1	MEIS2var.2	1.11738	0.0884464	0.108343	0.981094	1.26955
CVPC	JASPAR	MEIS3_MA0775.1	MEIS3	1.36731	6.10216e-19	1.44975e-18	1.27711	1.46318
CVPC	JASPAR	MEOX1_MA0661.1	MEOX1	1.00057	1	1	0.824663	1.20698
CVPC	JASPAR	MEOX2_MA0706.1	MEOX2	1.209	0.0212232	0.0282219	1.02694	1.41823
CVPC	JASPAR	MGA_MA0801.1	MGA	0.906679	0.0732199	0.0902843	0.813328	1.00893
CVPC	JASPAR	MITF_MA0620.3	MITF	0.836093	0.00584686	0.00810736	0.732862	0.951217
CVPC	JASPAR	mix-a_MA0621.1	mix-a	1.14913	0.174555	0.204104	0.93674	1.40112
CVPC	JASPAR	MIXL1_MA0662.1	MIXL1	0.744532	0.00341395	0.00489771	0.603793	0.911095
CVPC	JASPAR	MLX_MA0663.1	MLX	0.45981	2.61661e-23	6.77774e-23	0.385872	0.544604
CVPC	JASPAR	Mlxip_MA0622.1	Mlxip	0.422962	1.76288e-50	7.14732e-50	0.371705	0.479788
CVPC	JASPAR	MLXIPL_MA0664.1	MLXIPL	0.452892	2.73756e-23	7.0665e-23	0.378511	0.538466
CVPC	JASPAR	MNT_MA0825.1	MNT	0.430356	3.13365e-39	1.0483e-38	0.37233	0.49544
CVPC	JASPAR	MNX1_MA0707.1	MNX1	1.23473	0.00804822	0.0110367	1.05499	1.44024
CVPC	JASPAR	MSANTD3_MA1523.1	MSANTD3	0.701051	2.13537e-15	4.604e-15	0.639149	0.767869
CVPC	JASPAR	MSC_MA0665.1	MSC	0.982243	0.675066	0.703351	0.906884	1.063
CVPC	JASPAR	MSGN1_MA1524.1	MSGN1	1.08412	0.211655	0.244798	0.952804	1.23056
CVPC	JASPAR	MSX1_MA0666.1	MSX1	0.724134	0.000147355	0.000231426	0.606879	0.859356
CVPC	JASPAR	MSX2_MA0708.1	MSX2	0.724557	0.000198579	0.000307983	0.60474	0.863229
CVPC	JASPAR	Msx3_MA0709.1	Msx3	0.682259	3.55753e-05	5.76938e-05	0.561177	0.823857
CVPC	JASPAR	MTF1_MA0863.1	MTF1	0.465432	1.2974e-42	4.54393e-42	0.411362	0.525048
CVPC	JASPAR	MXI1_MA1108.2	MXI1	1.39948	5.9945e-14	1.23533e-13	1.28328	1.5249
CVPC	JASPAR	MYB_MA0100.3	MYB	0.930392	0.170293	0.199433	0.838633	1.03048
CVPC	JASPAR	MYBL1_MA0776.1	MYBL1	0.489157	3.04638e-07	5.2364e-07	0.356161	0.658626
CVPC	JASPAR	MYBL2_MA0777.1	MYBL2	0.544906	2.8051e-06	4.69194e-06	0.409233	0.714269
CVPC	JASPAR	MYC_MA0147.3	MYC	0.372121	4.83425e-68	2.4533e-67	0.32675	0.422404
CVPC	JASPAR	MYCN_MA0104.4	MYCN	0.310823	3.47777e-69	1.78925e-68	0.265266	0.362352
CVPC	JASPAR	MYF5_MA1641.1	MYF5	0.857812	5.11169e-05	8.20069e-05	0.795083	0.924732
CVPC	JASPAR	MYF6_MA0667.1	MYF6	1.19937	0.000446374	0.000685175	1.08322	1.32618
CVPC	JASPAR	MYOD1_MA0499.2	MYOD1	0.74589	1.50936e-16	3.41207e-16	0.69379	0.80129
CVPC	JASPAR	MYOG_MA0500.2	MYOG	0.69173	4.07958e-25	1.09869e-24	0.642875	0.743655
CVPC	JASPAR	MZF1_MA0056.2	MZF1	0.436291	4.15385e-50	1.67501e-49	0.385257	0.492588
CVPC	JASPAR	MZF1var.2_MA0057.1	MZF1var.2	0.300152	1.01064e-161	8.28506e-161	0.270562	0.332329
CVPC	JASPAR	NEUROD1_MA1109.1	NEUROD1	0.875646	0.000449621	0.000688742	0.811817	0.943726
CVPC	JASPAR	NEUROD2_MA0668.1	NEUROD2	1.18086	0.0963618	0.117846	0.965254	1.43634
CVPC	JASPAR	NEUROG1_MA0623.2	NEUROG1	1.98588	3.84965e-16	8.52178e-16	1.6891	2.32889
CVPC	JASPAR	NEUROG2_MA0669.1	NEUROG2	1.44444	7.30324e-10	1.3689e-09	1.28606	1.61972
CVPC	JASPAR	NEUROG2var.2_MA1642.1	NEUROG2var.2	0.91038	0.0254138	0.0336744	0.837171	0.989044
CVPC	JASPAR	NFAT5_MA0606.1	NFAT5	1.0375	0.417547	0.454067	0.946769	1.13563
CVPC	JASPAR	NFATC1_MA0624.1	NFATC1	1.00191	0.959309	0.969708	0.904724	1.10791
CVPC	JASPAR	NFATC2_MA0152.1	NFATC2	0.867866	0.00828327	0.0113174	0.778918	0.965271
CVPC	JASPAR	NFATC3_MA0625.1	NFATC3	1.02439	0.625098	0.656794	0.929754	1.1272
CVPC	JASPAR	NFATC4_MA1525.1	NFATC4	0.956961	0.389232	0.429537	0.866251	1.0557
CVPC	JASPAR	NFE2_MA0841.1	NFE2	0.567005	2.12229e-22	5.34873e-22	0.500233	0.640833
CVPC	JASPAR	NFE2L1_MA0089.2	NFE2L1	0.764606	8.38207e-10	1.56717e-09	0.699262	0.835018
CVPC	JASPAR	Nfe2l2_MA0150.2	Nfe2l2	0.728977	1.72101e-13	3.50784e-13	0.667486	0.795183
CVPC	JASPAR	NFIA_MA0670.1	NFIA	1.27792	1.51822e-06	2.55663e-06	1.15656	1.41023
CVPC	JASPAR	NFIB_MA1643.1	NFIB	1.35641	1.10028e-25	2.99566e-25	1.28188	1.43492
CVPC	JASPAR	NFIC_MA0161.2	NFIC	1.15609	0.00060803	0.000923809	1.06383	1.25521
CVPC	JASPAR	NFICTLX1_MA0119.1	NFICTLX1	1.49238	7.51706e-34	2.30771e-33	1.4003	1.58991
CVPC	JASPAR	NFICvar.2_MA1527.1	NFICvar.2	1.58896	3.21237e-47	1.22894e-46	1.49387	1.68945
CVPC	JASPAR	NFIL3_MA0025.2	NFIL3	0.981495	0.82531	0.844556	0.845182	1.13591
CVPC	JASPAR	NFIX_MA0671.1	NFIX	1.07333	0.188588	0.21948	0.963934	1.19321
CVPC	JASPAR	NFIXvar.2_MA1528.1	NFIXvar.2	1.33812	3.16079e-21	7.75641e-21	1.26042	1.42016
CVPC	JASPAR	NFKB1_MA0105.4	NFKB1	0.224783	6.80091e-89	4.02657e-88	0.185703	0.269955
CVPC	JASPAR	NFKB2_MA0778.1	NFKB2	0.230365	7.6481e-92	4.56439e-91	0.19175	0.274765
CVPC	JASPAR	NFYA_MA0060.3	NFYA	0.300655	5.38319e-108	3.34655e-107	0.264202	0.340968
CVPC	JASPAR	NFYB_MA0502.2	NFYB	0.327598	1.16282e-122	7.74521e-122	0.293587	0.36473
CVPC	JASPAR	NFYC_MA1644.1	NFYC	0.351888	7.35406e-87	4.28604e-86	0.311562	0.396335
CVPC	JASPAR	NHLH1_MA0048.2	NHLH1	0.496074	5.21219e-82	2.94568e-81	0.458741	0.535952
CVPC	JASPAR	NHLH2_MA1529.1	NHLH2	0.301098	3.2341e-189	2.8384e-188	0.273821	0.330557
CVPC	JASPAR	NKX2-2_MA1645.1	NKX2-2	1.11799	0.00626764	0.00865862	1.03132	1.21089
CVPC	JASPAR	NKX2-3_MA0672.1	NKX2-3	1.92288	2.02621e-55	8.58835e-55	1.77614	2.08039
CVPC	JASPAR	NKX2-5_MA0063.2	NKX2-5	1.66677	2.19152e-26	6.0776e-26	1.52008	1.82606
CVPC	JASPAR	Nkx2-5var.2_MA0503.1	Nkx2-5var.2	1.0307	0.412505	0.451215	0.957698	1.10857
CVPC	JASPAR	NKX2-8_MA0673.1	NKX2-8	1.72972	1.7393e-36	5.61696e-36	1.59186	1.87833
CVPC	JASPAR	Nkx3-1_MA0124.2	Nkx3-1	1.68665	2.2448e-26	6.20231e-26	1.53462	1.85201
CVPC	JASPAR	Nkx3-2_MA0122.3	Nkx3-2	2.11278	8.85148e-48	3.43917e-47	1.91577	2.32802
CVPC	JASPAR	NKX6-1_MA0674.1	NKX6-1	0.868532	0.106169	0.129416	0.728286	1.03053
CVPC	JASPAR	NKX6-2_MA0675.1	NKX6-2	0.827691	0.0348329	0.0457488	0.689635	0.987903
CVPC	JASPAR	NKX6-3_MA1530.1	NKX6-3	1.05557	0.453118	0.487559	0.9093	1.22129
CVPC	JASPAR	Nobox_MA0125.1	Nobox	0.833493	0.0476995	0.0611406	0.692178	0.997895
CVPC	JASPAR	NOTO_MA0710.1	NOTO	0.721262	0.00079479	0.00120023	0.588417	0.877714
CVPC	JASPAR	Npas2_MA0626.1	Npas2	0.473562	2.75516e-28	7.96646e-28	0.407419	0.548012
CVPC	JASPAR	NR1D1_MA1531.1	NR1D1	0.609232	3.50352e-22	8.7121e-22	0.546769	0.677439
CVPC	JASPAR	NR1D2_MA1532.1	NR1D2	0.691431	3.71762e-11	7.22224e-11	0.615521	0.774907
CVPC	JASPAR	NR1H2RXRA_MA0115.1	NR1H2RXRA	0.773989	1.01859e-05	1.68485e-05	0.687095	0.869866
CVPC	JASPAR	Nr1h3Rxra_MA0494.1	Nr1h3Rxra	0.678217	2.7156e-14	5.69057e-14	0.609891	0.752773
CVPC	JASPAR	NR1H4_MA1110.1	NR1H4	0.691768	1.59517e-08	2.83333e-08	0.603655	0.790188
CVPC	JASPAR	NR1H4RXRA_MA1146.1	NR1H4RXRA	0.548059	5.84739e-17	1.32992e-16	0.468872	0.637746
CVPC	JASPAR	NR1I2_MA1533.1	NR1I2	0.410425	1.59736e-44	5.8701e-44	0.35531	0.47223
CVPC	JASPAR	NR1I3_MA1534.1	NR1I3	1.07973	0.229679	0.264823	0.950354	1.22385
CVPC	JASPAR	NR2C1_MA1535.1	NR2C1	0.483838	1.79817e-46	6.77493e-46	0.433083	0.539334
CVPC	JASPAR	NR2C2_MA0504.1	NR2C2	0.293495	2.59652e-201	2.51559e-200	0.267088	0.322021
CVPC	JASPAR	NR2C2var.2_MA1536.1	NR2C2var.2	0.750083	7.56044e-08	1.33021e-07	0.672033	0.835553
CVPC	JASPAR	Nr2e1_MA0676.1	Nr2e1	1.0934	0.107294	0.130573	0.979177	1.2189
CVPC	JASPAR	Nr2e3_MA0164.1	Nr2e3	1.01115	0.853051	0.869366	0.89354	1.14167
CVPC	JASPAR	NR2F1_MA0017.2	NR2F1	0.610924	3.37909e-23	8.69242e-23	0.550055	0.677256
CVPC	JASPAR	NR2F1var.2_MA1537.1	NR2F1var.2	0.486082	1.10289e-39	3.73981e-39	0.431158	0.546522
CVPC	JASPAR	NR2F1var.3_MA1538.1	NR2F1var.3	0.5048	1.64475e-25	4.46175e-25	0.437262	0.580493
CVPC	JASPAR	NR2F2_MA1111.1	NR2F2	0.869304	0.00731555	0.010069	0.78302	0.963517
CVPC	JASPAR	Nr2f6_MA0677.1	Nr2f6	0.587542	3.45174e-22	8.61202e-22	0.522694	0.658846
CVPC	JASPAR	Nr2f6var.2_MA0728.1	Nr2f6var.2	0.706653	4.41778e-10	8.36463e-10	0.629476	0.791474
CVPC	JASPAR	NR2F6var.3_MA1539.1	NR2F6var.3	0.505165	8.58084e-23	2.19223e-22	0.433624	0.585895
CVPC	JASPAR	NR3C1_MA0113.3	NR3C1	0.786226	0.00172215	0.00254829	0.671694	0.916481
CVPC	JASPAR	NR3C2_MA0727.1	NR3C2	0.798442	0.00197906	0.00291775	0.687803	0.923478
CVPC	JASPAR	NR4A1_MA1112.2	NR4A1	0.999805	1	1	0.912384	1.09438
CVPC	JASPAR	NR4A2_MA0160.1	NR4A2	0.736802	1.14631e-09	2.12195e-09	0.664379	0.815719
CVPC	JASPAR	NR4A2RXRA_MA1147.1	NR4A2RXRA	0.414331	1.86918e-31	5.57763e-31	0.348777	0.48931
CVPC	JASPAR	NR5A1_MA1540.1	NR5A1	0.763919	1.44253e-09	2.66369e-09	0.697518	0.835559
CVPC	JASPAR	Nr5a2_MA0505.1	Nr5a2	0.763915	1.19107e-11	2.35686e-11	0.70444	0.827537
CVPC	JASPAR	NR6A1_MA1541.1	NR6A1	0.841815	0.00121037	0.00180588	0.756049	0.935639
CVPC	JASPAR	NRF1_MA0506.1	NRF1	0.0381248	0	0	0.0310339	0.0463598
CVPC	JASPAR	NRL_MA0842.2	NRL	1.46581	3.60182e-18	8.39674e-18	1.3464	1.59446
CVPC	JASPAR	OLIG1_MA0826.1	OLIG1	1.66647	1.56785e-07	2.72637e-07	1.37752	2.00786
CVPC	JASPAR	OLIG2_MA0678.1	OLIG2	1.54619	3.65097e-06	6.09312e-06	1.28567	1.85205
CVPC	JASPAR	OLIG3_MA0827.1	OLIG3	1.51736	1.69916e-06	2.85489e-06	1.27962	1.79305
CVPC	JASPAR	ONECUT1_MA0679.2	ONECUT1	0.873775	0.132367	0.158247	0.731807	1.03795
CVPC	JASPAR	ONECUT2_MA0756.1	ONECUT2	0.720868	0.00524844	0.00732735	0.563127	0.912946
CVPC	JASPAR	ONECUT3_MA0757.1	ONECUT3	0.762786	0.00525487	0.00732735	0.623958	0.926027
CVPC	JASPAR	OSR1_MA1542.1	OSR1	0.68485	5.85251e-10	1.10252e-09	0.602809	0.775932
CVPC	JASPAR	OSR2_MA1646.1	OSR2	0.796449	1.52138e-10	2.91013e-10	0.741138	0.855284
CVPC	JASPAR	OTX1_MA0711.1	OTX1	0.536535	1.68295e-10	3.21096e-10	0.432921	0.659127
CVPC	JASPAR	OTX2_MA0712.2	OTX2	0.870939	0.0456221	0.0588825	0.758797	0.996621
CVPC	JASPAR	OVOL1_MA1544.1	OVOL1	0.435238	2.75678e-09	5.02826e-09	0.314006	0.59047
CVPC	JASPAR	OVOL2_MA1545.1	OVOL2	0.306714	4.94336e-15	1.05064e-14	0.209814	0.434807
CVPC	JASPAR	PAX1_MA0779.1	PAX1	0.419153	6.97347e-28	1.98557e-27	0.349651	0.499224
CVPC	JASPAR	Pax2_MA0067.1	Pax2	0.406262	3.99554e-27	1.12478e-26	0.335332	0.488637
CVPC	JASPAR	PAX3_MA0780.1	PAX3	0.733702	0.0675478	0.0838447	0.513498	1.02496
CVPC	JASPAR	PAX3var.2_MA1546.1	PAX3var.2	0.652518	6.33493e-06	1.05488e-05	0.533929	0.791669
CVPC	JASPAR	PAX4_MA0068.2	PAX4	0.726582	0.0468238	0.0603291	0.52157	0.992627
CVPC	JASPAR	PAX5_MA0014.3	PAX5	0.223606	1.28349e-119	8.47329e-119	0.189947	0.261734
CVPC	JASPAR	PAX6_MA0069.1	PAX6	1.02253	0.769576	0.791867	0.882899	1.18044
CVPC	JASPAR	PAX7_MA0680.1	PAX7	0.725795	0.0481123	0.061564	0.514854	1.00196
CVPC	JASPAR	PAX9_MA0781.1	PAX9	0.464688	3.41599e-26	9.36886e-26	0.39528	0.543521
CVPC	JASPAR	PBX1_MA0070.1	PBX1	0.87272	0.0588875	0.0737082	0.755189	1.00518
CVPC	JASPAR	PBX2_MA1113.2	PBX2	1.16925	0.0135431	0.0182367	1.03211	1.32174
CVPC	JASPAR	PBX3_MA1114.1	PBX3	0.819373	1.07923e-08	1.92149e-08	0.763772	0.878424
CVPC	JASPAR	PDX1_MA0132.2	PDX1	0.993974	1	1	0.828527	1.1864
CVPC	JASPAR	PHOX2A_MA0713.1	PHOX2A	0.990532	0.963344	0.971155	0.821054	1.18855
CVPC	JASPAR	PHOX2B_MA0681.2	PHOX2B	1.25351	0.00271675	0.00395067	1.07991	1.45067
CVPC	JASPAR	PITX1_MA0682.2	PITX1	0.749552	0.000106312	0.000168384	0.642933	0.870411
CVPC	JASPAR	PITX2_MA1547.1	PITX2	0.861828	0.0440003	0.057012	0.742051	0.997317
CVPC	JASPAR	PITX3_MA0714.1	PITX3	0.74902	0.00016643	0.000259201	0.638671	0.874648
CVPC	JASPAR	PKNOX1_MA0782.2	PKNOX1	0.969567	0.420384	0.456486	0.899408	1.04444
CVPC	JASPAR	PKNOX2_MA0783.1	PKNOX2	1.56896	1.73261e-26	4.82287e-26	1.4464	1.70078
CVPC	JASPAR	PLAG1_MA0163.1	PLAG1	0.21208	0	0	0.193405	0.232238
CVPC	JASPAR	Plagl1_MA1615.1	Plagl1	0.311762	1.1739e-271	1.59224e-270	0.289302	0.335608
CVPC	JASPAR	PLAGL2_MA1548.1	PLAGL2	0.310725	3.55374e-151	2.73308e-150	0.280118	0.344001
CVPC	JASPAR	POU1F1_MA0784.1	POU1F1	0.964934	0.578644	0.609701	0.851204	1.0913
CVPC	JASPAR	POU2F1_MA0785.1	POU2F1	1.04825	0.451194	0.487107	0.925652	1.18446
CVPC	JASPAR	POU2F2_MA0507.1	POU2F2	0.97414	0.667457	0.696396	0.867601	1.0916
CVPC	JASPAR	POU2F3_MA0627.2	POU2F3	0.944432	0.319971	0.360027	0.84382	1.05509
CVPC	JASPAR	POU3F1_MA0786.1	POU3F1	1.04639	0.455516	0.488942	0.925034	1.18109
CVPC	JASPAR	POU3F2_MA0787.1	POU3F2	0.956833	0.495366	0.527918	0.843309	1.08305
CVPC	JASPAR	POU3F3_MA0788.1	POU3F3	1.08184	0.226418	0.261467	0.951423	1.22721
CVPC	JASPAR	POU3F4_MA0789.1	POU3F4	0.977913	0.752399	0.779526	0.860666	1.10846
CVPC	JASPAR	POU4F1_MA0790.1	POU4F1	1.14913	0.0472492	0.0607723	0.99943	1.31756
CVPC	JASPAR	POU4F2_MA0683.1	POU4F2	1.03163	0.647443	0.677409	0.896352	1.18381
CVPC	JASPAR	POU4F3_MA0791.1	POU4F3	1.06466	0.382627	0.423501	0.921836	1.22588
CVPC	JASPAR	POU5F1_MA1115.1	POU5F1	0.921422	0.128497	0.15461	0.827453	1.02427
CVPC	JASPAR	POU5F1B_MA0792.1	POU5F1B	0.978966	0.762367	0.787196	0.866323	1.10381
CVPC	JASPAR	Pou5f1Sox2_MA0142.1	Pou5f1Sox2	1.14468	0.00872346	0.0118754	1.03365	1.26579
CVPC	JASPAR	POU6F1_MA0628.1	POU6F1	0.913267	0.553256	0.585431	0.68916	1.19465
CVPC	JASPAR	POU6F1var.2_MA1549.1	POU6F1var.2	1.11619	0.134434	0.16046	0.964399	1.28788
CVPC	JASPAR	POU6F2_MA0793.1	POU6F2	1.16275	0.0375729	0.0491744	1.00756	1.33789
CVPC	JASPAR	PPARARXRA_MA1148.1	PPARARXRA	0.614652	1.32563e-17	3.04283e-17	0.544639	0.691867
CVPC	JASPAR	PPARD_MA1550.1	PPARD	0.552973	8.18971e-25	2.15884e-24	0.488447	0.624277
CVPC	JASPAR	PPARG_MA0066.1	PPARG	0.686889	1.63199e-11	3.19545e-11	0.611427	0.769904
CVPC	JASPAR	PpargRxra_MA0065.2	PpargRxra	0.487225	2.42523e-85	1.39171e-84	0.450285	0.526689
CVPC	JASPAR	PRDM1_MA0508.3	PRDM1	0.720963	1.44441e-18	3.37784e-18	0.668057	0.777376
CVPC	JASPAR	Prdm15_MA1616.1	Prdm15	0.579976	3.31719e-37	1.09497e-36	0.52983	0.63395
CVPC	JASPAR	PRDM4_MA1647.1	PRDM4	0.971656	0.49314	0.526298	0.896181	1.05259
CVPC	JASPAR	PROP1_MA0715.1	PROP1	1.24022	0.0144355	0.0193685	1.04036	1.47225
CVPC	JASPAR	PROX1_MA0794.1	PROX1	0.461982	9.56695e-17	2.16928e-16	0.374482	0.564982
CVPC	JASPAR	PRRX1_MA0716.1	PRRX1	0.722167	0.000883058	0.00132815	0.588622	0.879514
CVPC	JASPAR	PRRX2_MA0075.3	PRRX2	0.905252	0.27882	0.31659	0.754693	1.08007
CVPC	JASPAR	Ptf1a_MA1618.1	Ptf1a	1.09269	0.0443064	0.0572835	1.00164	1.19076
CVPC	JASPAR	Ptf1avar.2_MA1619.1	Ptf1avar.2	0.811559	8.22296e-08	1.44337e-07	0.750149	0.877189
CVPC	JASPAR	Ptf1avar.3_MA1620.1	Ptf1avar.3	0.541805	1.47629e-32	4.47689e-32	0.484864	0.604063
CVPC	JASPAR	RARA_MA0729.1	RARA	0.948111	0.367217	0.408262	0.845269	1.06144
CVPC	JASPAR	RARARXRA_MA0159.1	RARARXRA	0.602444	3.40524e-27	9.62239e-27	0.545619	0.664053
CVPC	JASPAR	RARARXRG_MA1149.1	RARARXRG	0.426567	2.06864e-68	1.05699e-67	0.382764	0.474363
CVPC	JASPAR	RARAvar.2_MA0730.1	RARAvar.2	0.640481	7.10705e-20	1.69931e-19	0.578115	0.708286
CVPC	JASPAR	Rarb_MA0857.1	Rarb	0.856998	0.00608703	0.00842472	0.765476	0.957571
CVPC	JASPAR	Rarbvar.2_MA0858.1	Rarbvar.2	0.809743	3.63729e-05	5.88594e-05	0.729653	0.897088
CVPC	JASPAR	RARBvar.3_MA1552.1	RARBvar.3	0.475929	2.9777e-24	7.79425e-24	0.404606	0.55701
CVPC	JASPAR	Rarg_MA0859.1	Rarg	0.827619	0.0011528	0.00172688	0.735378	0.929345
CVPC	JASPAR	Rargvar.2_MA0860.1	Rargvar.2	0.62276	7.25531e-21	1.76878e-20	0.559739	0.691484
CVPC	JASPAR	RARGvar.3_MA1553.1	RARGvar.3	0.599805	1.04881e-11	2.08087e-11	0.510326	0.701617
CVPC	JASPAR	RAX_MA0718.1	RAX	0.76084	0.00511468	0.00715863	0.621894	0.92437
CVPC	JASPAR	RAX2_MA0717.1	RAX2	0.738078	0.00380098	0.00538052	0.59318	0.910759
CVPC	JASPAR	RBPJ_MA1116.1	RBPJ	0.557437	8.15817e-67	4.11216e-66	0.519175	0.598063
CVPC	JASPAR	Rbpjl_MA1621.1	Rbpjl	0.446564	2.33433e-61	1.10918e-60	0.400935	0.496284
CVPC	JASPAR	REL_MA0101.1	REL	0.38107	9.4042e-73	4.94052e-72	0.33742	0.429191
CVPC	JASPAR	RELA_MA0107.1	RELA	0.433812	1.37059e-70	7.1004e-70	0.390883	0.480436
CVPC	JASPAR	RELB_MA1117.1	RELB	0.48607	1.39161e-44	5.1393e-44	0.434262	0.5427
CVPC	JASPAR	REST_MA0138.2	REST	0.439562	2.95937e-112	1.87092e-111	0.40598	0.475392
CVPC	JASPAR	RFX1_MA0509.2	RFX1	0.652173	6.99031e-20	1.67677e-19	0.591415	0.717983
CVPC	JASPAR	RFX2_MA0600.2	RFX2	0.46128	2.20352e-30	6.44638e-30	0.396811	0.533868
CVPC	JASPAR	RFX3_MA0798.2	RFX3	0.599444	4.56069e-28	1.31362e-27	0.543159	0.660407
CVPC	JASPAR	RFX4_MA0799.1	RFX4	0.460698	8.25121e-35	2.57548e-34	0.400495	0.527896
CVPC	JASPAR	RFX5_MA0510.2	RFX5	0.448918	9.73027e-36	3.08884e-35	0.388904	0.516119
CVPC	JASPAR	RFX7_MA1554.1	RFX7	0.555383	1.36165e-20	3.29801e-20	0.48458	0.634356
CVPC	JASPAR	Rhox11_MA0629.1	Rhox11	0.961436	0.56716	0.598446	0.84471	1.09153
CVPC	JASPAR	RHOXF1_MA0719.1	RHOXF1	0.958394	0.601907	0.633318	0.82275	1.11245
CVPC	JASPAR	RORA_MA0071.1	RORA	0.95064	0.386029	0.426633	0.848361	1.06322
CVPC	JASPAR	RORAvar.2_MA0072.1	RORAvar.2	1.24127	0.000476277	0.000726591	1.09858	1.39969
CVPC	JASPAR	RORB_MA1150.1	RORB	0.958232	0.533117	0.565726	0.838177	1.09254
CVPC	JASPAR	RORC_MA1151.1	RORC	1.09509	0.161271	0.189461	0.96091	1.24488
CVPC	JASPAR	RREB1_MA0073.1	RREB1	0.327104	1.02107e-198	9.76563e-198	0.300641	0.355419
CVPC	JASPAR	RUNX1_MA0002.2	RUNX1	0.723029	1.81295e-16	4.07368e-16	0.666953	0.783068
CVPC	JASPAR	RUNX2_MA0511.2	RUNX2	0.581536	3.66448e-16	8.1603e-16	0.50416	0.668283
CVPC	JASPAR	RUNX3_MA0684.2	RUNX3	0.865121	0.00867678	0.0118334	0.774268	0.96481
CVPC	JASPAR	Rxra_MA0512.2	Rxra	0.61513	8.95366e-18	2.06794e-17	0.545553	0.691812
CVPC	JASPAR	RXRAVDR_MA0074.1	RXRAVDR	0.56861	2.02569e-15	4.38018e-15	0.487649	0.660134
CVPC	JASPAR	RXRB_MA0855.1	RXRB	0.606412	1.0042e-18	2.3782e-18	0.537797	0.68206
CVPC	JASPAR	RXRBvar.2_MA1555.1	RXRBvar.2	0.388327	4.33127e-38	1.44247e-37	0.32794	0.457186
CVPC	JASPAR	RXRG_MA0856.1	RXRG	0.63269	2.94885e-15	6.32138e-15	0.559677	0.71333
CVPC	JASPAR	RXRGvar.2_MA1556.1	RXRGvar.2	0.363001	8.42142e-54	3.50971e-53	0.311763	0.420731
CVPC	JASPAR	SCRT1_MA0743.2	SCRT1	0.728671	3.85768e-09	6.96811e-09	0.65203	0.81268
CVPC	JASPAR	SCRT2_MA0744.2	SCRT2	0.712638	4.62292e-11	8.95766e-11	0.640566	0.791333
CVPC	JASPAR	SHOX_MA0630.1	SHOX	0.738078	0.00380098	0.00538052	0.59318	0.910759
CVPC	JASPAR	Shox2_MA0720.1	Shox2	0.738078	0.00380098	0.00538052	0.59318	0.910759
CVPC	JASPAR	SIX1_MA1118.1	SIX1	0.75994	5.61549e-07	9.58617e-07	0.679123	0.848651
CVPC	JASPAR	SIX2_MA1119.1	SIX2	0.870978	0.0030346	0.00439575	0.793409	0.954899
CVPC	JASPAR	Six3_MA0631.1	Six3	1.08268	0.391627	0.431192	0.896085	1.30115
CVPC	JASPAR	Smad2Smad3_MA1622.1	Smad2Smad3	0.462521	5.76321e-58	2.57447e-57	0.416184	0.512922
CVPC	JASPAR	SMAD2SMAD3SMAD4_MA0513.1	SMAD2SMAD3SMAD4	0.840959	2.71409e-07	4.68372e-07	0.785955	0.899269
CVPC	JASPAR	SMAD3_MA0795.1	SMAD3	0.876823	0.120278	0.145662	0.740907	1.03293
CVPC	JASPAR	Smad4_MA1153.1	Smad4	0.952743	0.310566	0.349973	0.867928	1.04462
CVPC	JASPAR	SMAD5_MA1557.1	SMAD5	0.78934	0.00924491	0.0125623	0.654227	0.946637
CVPC	JASPAR	SNAI1_MA1558.1	SNAI1	0.390764	5.73441e-96	3.44989e-95	0.35308	0.431685
CVPC	JASPAR	SNAI2_MA0745.2	SNAI2	0.442369	1.10957e-65	5.51826e-65	0.398136	0.490455
CVPC	JASPAR	SNAI3_MA1559.1	SNAI3	0.398106	9.81764e-87	5.67749e-86	0.35857	0.441147
CVPC	JASPAR	SOHLH2_MA1560.1	SOHLH2	0.328922	1.88578e-43	6.73107e-43	0.271447	0.395577
CVPC	JASPAR	Sox1_MA0870.1	Sox1	1.43784	9.19237e-09	1.64055e-08	1.27102	1.62363
CVPC	JASPAR	SOX10_MA0442.2	SOX10	0.695325	4.48855e-16	9.90668e-16	0.633916	0.761612
CVPC	JASPAR	Sox11_MA0869.1	Sox11	1.3921	1.70975e-09	3.14932e-09	1.25108	1.54683
CVPC	JASPAR	SOX12_MA1561.1	SOX12	0.578512	1.10919e-10	2.13262e-10	0.481541	0.690681
CVPC	JASPAR	SOX13_MA1120.1	SOX13	0.997037	0.977094	0.982361	0.888431	1.11672
CVPC	JASPAR	SOX14_MA1562.1	SOX14	0.72297	4.45474e-05	7.19315e-05	0.612594	0.849185
CVPC	JASPAR	SOX15_MA1152.1	SOX15	0.800683	9.19704e-05	0.00014629	0.713142	0.897043
CVPC	JASPAR	Sox17_MA0078.1	Sox17	1.13175	0.0435181	0.0565583	1.00154	1.27622
CVPC	JASPAR	SOX18_MA1563.1	SOX18	0.832844	0.00280769	0.00407497	0.735307	0.941022
CVPC	JASPAR	SOX2_MA0143.4	SOX2	1.05466	0.366634	0.408222	0.936376	1.18547
CVPC	JASPAR	SOX21_MA0866.1	SOX21	1.27494	4.48492e-05	7.22624e-05	1.13464	1.43011
CVPC	JASPAR	Sox3_MA0514.1	Sox3	0.624383	8.4013e-31	2.47722e-30	0.573251	0.679217
CVPC	JASPAR	SOX4_MA0867.2	SOX4	0.628752	8.89976e-23	2.25824e-22	0.569351	0.693197
CVPC	JASPAR	Sox5_MA0087.1	Sox5	1.10449	0.126628	0.152609	0.970099	1.25445
CVPC	JASPAR	Sox6_MA0515.1	Sox6	0.688412	3.6761e-15	7.85779e-15	0.623854	0.758415
CVPC	JASPAR	SOX8_MA0868.2	SOX8	0.788011	0.000152841	0.000239537	0.692482	0.894264
CVPC	JASPAR	SOX9_MA0077.1	SOX9	0.812678	0.00370603	0.00530652	0.702686	0.936633
CVPC	JASPAR	SP1_MA0079.4	SP1	0.128652	0	0	0.116581	0.141702
CVPC	JASPAR	SP2_MA0516.2	SP2	0.161223	0	0	0.147566	0.175857
CVPC	JASPAR	SP3_MA0746.2	SP3	0.115127	0	0	0.104555	0.126606
CVPC	JASPAR	SP4_MA0685.1	SP4	0.130016	0	0	0.117715	0.143372
CVPC	JASPAR	SP8_MA0747.1	SP8	0.149728	0	0	0.136509	0.163992
CVPC	JASPAR	SP9_MA1564.1	SP9	0.0979937	0	0	0.0882831	0.10849
CVPC	JASPAR	SPDEF_MA0686.1	SPDEF	0.205903	7.5779e-97	4.59603e-96	0.169047	0.248669
CVPC	JASPAR	SPI1_MA0080.5	SPI1	0.635989	4.79364e-45	1.77913e-44	0.595154	0.679235
CVPC	JASPAR	SPIB_MA0081.2	SPIB	0.536819	1.00474e-78	5.59353e-78	0.500615	0.575213
CVPC	JASPAR	SPIC_MA0687.1	SPIC	0.596583	2.09844e-25	5.67186e-25	0.537045	0.661433
CVPC	JASPAR	Spz1_MA0111.1	Spz1	0.610119	1.56076e-20	3.76804e-20	0.545153	0.681293
CVPC	JASPAR	SREBF1_MA0595.1	SREBF1	0.67613	5.19573e-15	1.10114e-14	0.609163	0.7491
CVPC	JASPAR	SREBF1var.2_MA0829.2	SREBF1var.2	0.713633	2.71857e-07	4.68372e-07	0.622596	0.815394
CVPC	JASPAR	SREBF2_MA0596.1	SREBF2	0.831917	0.000188934	0.000293635	0.752989	0.917757
CVPC	JASPAR	SREBF2var.2_MA0828.1	SREBF2var.2	0.506467	4.93372e-20	1.18728e-19	0.430139	0.593301
CVPC	JASPAR	SRF_MA0083.3	SRF	0.987377	0.910737	0.923111	0.84846	1.145
CVPC	JASPAR	SRY_MA0084.1	SRY	0.945541	0.368125	0.408663	0.836474	1.06651
CVPC	JASPAR	STAT1_MA0137.3	STAT1	0.729658	2.74607e-13	5.58192e-13	0.667798	0.796283
CVPC	JASPAR	STAT1STAT2_MA0517.1	STAT1STAT2	0.722349	8.28729e-16	1.80769e-15	0.66478	0.784043
CVPC	JASPAR	Stat2_MA1623.1	Stat2	0.852297	1.32203e-05	2.18194e-05	0.791744	0.916804
CVPC	JASPAR	STAT3_MA0144.2	STAT3	0.731124	1.6601e-16	3.7415e-16	0.676396	0.789569
CVPC	JASPAR	Stat4_MA0518.1	Stat4	0.71486	6.2219e-16	1.36516e-15	0.656349	0.777668
CVPC	JASPAR	Stat5a_MA1624.1	Stat5a	0.825965	1.54824e-05	2.54402e-05	0.755076	0.902411
CVPC	JASPAR	Stat5aStat5b_MA0519.1	Stat5aStat5b	0.771148	6.11693e-10	1.14943e-09	0.707861	0.839127
CVPC	JASPAR	Stat5b_MA1625.1	Stat5b	0.738216	3.20821e-14	6.704e-14	0.680247	0.800321
CVPC	JASPAR	Stat6_MA0520.1	Stat6	0.856923	0.00323553	0.00467054	0.771164	0.950609
CVPC	JASPAR	TAL1TCF3_MA0091.1	TAL1TCF3	0.96336	0.470443	0.503516	0.871136	1.06377
CVPC	JASPAR	TBP_MA0108.2	TBP	1.50774	3.48247e-14	7.23656e-14	1.35786	1.67208
CVPC	JASPAR	TBR1_MA0802.1	TBR1	1.01909	0.722898	0.751089	0.914149	1.13415
CVPC	JASPAR	TBX1_MA0805.1	TBX1	0.83062	0.000653662	0.000991122	0.743919	0.925663
CVPC	JASPAR	TBX15_MA0803.1	TBX15	0.618083	4.75341e-24	1.23988e-23	0.559181	0.682004
CVPC	JASPAR	TBX18_MA1565.1	TBX18	0.674679	2.15589e-19	5.13833e-19	0.616142	0.737799
CVPC	JASPAR	TBX19_MA0804.1	TBX19	1.36576	0.000156742	0.000245135	1.16094	1.60133
CVPC	JASPAR	TBX2_MA0688.1	TBX2	1.11579	0.0400248	0.0522001	1.00329	1.23894
CVPC	JASPAR	TBX20_MA0689.1	TBX20	1.04068	0.446796	0.483058	0.938069	1.15276
CVPC	JASPAR	TBX21_MA0690.1	TBX21	1.05828	0.291447	0.330425	0.951325	1.17538
CVPC	JASPAR	TBX3_MA1566.1	TBX3	0.714985	1.36679e-11	2.69031e-11	0.645378	0.790761
CVPC	JASPAR	TBX4_MA0806.1	TBX4	0.859519	0.0125826	0.0170048	0.76075	0.968843
CVPC	JASPAR	TBX5_MA0807.1	TBX5	0.658691	6.81411e-16	1.49071e-15	0.591217	0.732412
CVPC	JASPAR	TBX6_MA1567.1	TBX6	0.894516	0.0411146	0.053528	0.802606	0.995183
CVPC	JASPAR	TBXT_MA0009.2	TBXT	1.17234	0.0492296	0.0626711	0.997519	1.37286
CVPC	JASPAR	Tcf12_MA0521.1	Tcf12	0.691	2.36644e-34	7.32516e-34	0.649602	0.734691
CVPC	JASPAR	TCF12var.2_MA1648.1	TCF12var.2	0.219459	0	0	0.200335	0.239953
CVPC	JASPAR	Tcf21_MA0832.1	Tcf21	1.05221	0.257149	0.294675	0.962497	1.1491
CVPC	JASPAR	TCF21var.2_MA1568.1	TCF21var.2	0.867401	0.0567098	0.0711017	0.747303	1.00324
CVPC	JASPAR	TCF3_MA0522.3	TCF3	0.251812	6.12738e-235	6.7221e-234	0.227637	0.27804
CVPC	JASPAR	TCF4_MA0830.2	TCF4	0.316838	6.65869e-192	5.91355e-191	0.289785	0.345845
CVPC	JASPAR	TCF7_MA0769.2	TCF7	1.0919	0.0828133	0.10161	0.986989	1.20627
CVPC	JASPAR	TCF7L1_MA1421.1	TCF7L1	0.969999	0.546939	0.579569	0.880226	1.06751
CVPC	JASPAR	TCF7L2_MA0523.1	TCF7L2	1.17489	0.000384878	0.000591998	1.0746	1.2831
CVPC	JASPAR	TCFL5_MA0632.2	TCFL5	0.0515543	0	0	0.0400828	0.0653157
CVPC	JASPAR	TEAD1_MA0090.3	TEAD1	1.14027	3.13075e-05	5.08831e-05	1.07184	1.21259
CVPC	JASPAR	TEAD2_MA1121.1	TEAD2	1.0609	0.0622359	0.0776388	0.996768	1.12866
CVPC	JASPAR	TEAD3_MA0808.1	TEAD3	1.07278	0.0333095	0.0438252	1.00539	1.14414
CVPC	JASPAR	TEAD4_MA0809.2	TEAD4	1.14267	1.56069e-05	2.55885e-05	1.07541	1.21367
CVPC	JASPAR	TEF_MA0843.1	TEF	0.844603	0.124598	0.150405	0.67662	1.04571
CVPC	JASPAR	TFAP2A_MA0003.4	TFAP2A	0.327432	3.82589e-222	3.96405e-221	0.302467	0.354072
CVPC	JASPAR	TFAP2Avar.2_MA0810.1	TFAP2Avar.2	0.173231	0	0	0.15536	0.192685
CVPC	JASPAR	TFAP2Avar.3_MA0872.1	TFAP2Avar.3	0.182473	9.45368e-282	1.33065e-280	0.161556	0.205477
CVPC	JASPAR	TFAP2B_MA0811.1	TFAP2B	0.204429	3.63852e-255	4.44973e-254	0.181911	0.229126
CVPC	JASPAR	TFAP2Bvar.2_MA0812.1	TFAP2Bvar.2	0.192704	3.63816e-296	5.32171e-295	0.172133	0.215233
CVPC	JASPAR	TFAP2Bvar.3_MA0813.1	TFAP2Bvar.3	0.199639	2.65221e-272	3.66398e-271	0.177973	0.223391
CVPC	JASPAR	TFAP2C_MA0524.2	TFAP2C	0.210503	2.42797e-247	2.78656e-246	0.1875	0.235715
CVPC	JASPAR	TFAP2Cvar.2_MA0814.2	TFAP2Cvar.2	0.241522	0	0	0.222589	0.261748
CVPC	JASPAR	TFAP2Cvar.3_MA0815.1	TFAP2Cvar.3	0.182787	5.99594e-271	7.98745e-270	0.161427	0.206314
CVPC	JASPAR	TFAP2E_MA1569.1	TFAP2E	0.183425	1.86587e-258	2.3999e-257	0.161517	0.207604
CVPC	JASPAR	TFAP4_MA0691.1	TFAP4	1.03358	0.429427	0.465628	0.952131	1.12097
CVPC	JASPAR	TFAP4var.2_MA1570.1	TFAP4var.2	1.4753	3.74202e-07	6.41734e-07	1.27077	1.70814
CVPC	JASPAR	TFCP2_MA0145.3	TFCP2	0.522447	1.85687e-10	3.53373e-10	0.416819	0.648439
CVPC	JASPAR	TFDP1_MA1122.1	TFDP1	0.0527607	0	0	0.0444198	0.0622
CVPC	JASPAR	TFE3_MA0831.2	TFE3	0.642942	1.06501e-13	2.18268e-13	0.567149	0.726873
CVPC	JASPAR	TFEB_MA0692.1	TFEB	0.656387	7.67584e-14	1.57746e-13	0.583284	0.736829
CVPC	JASPAR	TFEC_MA0871.2	TFEC	0.433108	1.33535e-47	5.13491e-47	0.380658	0.49124
CVPC	JASPAR	TGIF1_MA0796.1	TGIF1	1.6023	7.97066e-27	2.23538e-26	1.47246	1.74235
CVPC	JASPAR	TGIF2_MA0797.1	TGIF2	1.61566	5.65623e-28	1.61668e-27	1.48541	1.75593
CVPC	JASPAR	TGIF2LX_MA1571.1	TGIF2LX	1.50429	3.69679e-16	8.20775e-16	1.36529	1.65571
CVPC	JASPAR	TGIF2LY_MA1572.1	TGIF2LY	1.52168	4.90635e-16	1.07969e-15	1.37702	1.67972
CVPC	JASPAR	THAP1_MA0597.1	THAP1	0.480675	6.55876e-72	3.42156e-71	0.440016	0.524434
CVPC	JASPAR	THAP11_MA1573.1	THAP11	0.430855	4.20758e-82	2.39607e-81	0.391093	0.47391
CVPC	JASPAR	THRB_MA1574.1	THRB	0.397228	1.00805e-59	4.67083e-59	0.349349	0.450231
CVPC	JASPAR	THRBvar.2_MA1575.1	THRBvar.2	0.455349	6.90489e-34	2.12853e-33	0.39404	0.524074
CVPC	JASPAR	THRBvar.3_MA1576.1	THRBvar.3	0.629257	4.77189e-21	1.16716e-20	0.567332	0.696598
CVPC	JASPAR	TLX2_MA1577.1	TLX2	0.642064	1.3696e-05	2.25546e-05	0.51642	0.791414
CVPC	JASPAR	TP53_MA0106.3	TP53	0.915397	0.182301	0.212495	0.802746	1.04104
CVPC	JASPAR	TP63_MA0525.2	TP63	0.860377	0.0534224	0.0674334	0.734871	1.00329
CVPC	JASPAR	TP73_MA0861.1	TP73	0.766914	0.000137531	0.00021691	0.664711	0.881798
CVPC	JASPAR	TWIST1_MA1123.2	TWIST1	0.988741	0.801531	0.821349	0.909338	1.07407
CVPC	JASPAR	Twist2_MA0633.1	Twist2	1.71307	4.41887e-18	1.02694e-17	1.52052	1.92715
CVPC	JASPAR	UNCX_MA0721.1	UNCX	0.738078	0.00380098	0.00538052	0.59318	0.910759
CVPC	JASPAR	USF1_MA0093.3	USF1	1.00111	0.981385	0.985348	0.912092	1.09749
CVPC	JASPAR	USF2_MA0526.3	USF2	0.930627	0.135612	0.161608	0.846222	1.02206
CVPC	JASPAR	VAX1_MA0722.1	VAX1	1.07832	0.414589	0.451508	0.890731	1.29827
CVPC	JASPAR	VAX2_MA0723.1	VAX2	1.11471	0.269063	0.306913	0.914251	1.35123
CVPC	JASPAR	VDR_MA0693.2	VDR	0.885722	0.0695876	0.0860901	0.775374	1.00896
CVPC	JASPAR	VENTX_MA0724.1	VENTX	0.752805	0.00545598	0.00759358	0.609217	0.923037
CVPC	JASPAR	VEZF1_MA1578.1	VEZF1	0.181606	3.00207e-150	2.28525e-149	0.152798	0.214484
CVPC	JASPAR	VSX1_MA0725.1	VSX1	1.11471	0.269063	0.306913	0.914251	1.35123
CVPC	JASPAR	VSX2_MA0726.1	VSX2	1.11471	0.269063	0.306913	0.914251	1.35123
CVPC	JASPAR	Wt1_MA1627.1	Wt1	0.212459	0	0	0.197815	0.228006
CVPC	JASPAR	XBP1_MA0844.1	XBP1	0.481764	9.3525e-21	2.27263e-20	0.404896	0.5699
CVPC	JASPAR	YY1_MA0095.2	YY1	0.387609	6.01094e-77	3.27311e-76	0.345345	0.433979
CVPC	JASPAR	YY2_MA0748.2	YY2	0.0535847	0	0	0.0417465	0.0677559
CVPC	JASPAR	ZBED1_MA0749.1	ZBED1	0.259105	2.22175e-14	4.6688e-14	0.162232	0.394737
CVPC	JASPAR	ZBTB12_MA1649.1	ZBTB12	0.709825	1.58467e-12	3.21239e-12	0.642051	0.783452
CVPC	JASPAR	ZBTB14_MA1650.1	ZBTB14	0.0363893	0	0	0.0292879	0.0446695
CVPC	JASPAR	ZBTB18_MA0698.1	ZBTB18	0.959263	0.329355	0.368364	0.882319	1.04196
CVPC	JASPAR	ZBTB26_MA1579.1	ZBTB26	0.907136	0.00779875	0.0107143	0.843457	0.974931
CVPC	JASPAR	ZBTB32_MA1580.1	ZBTB32	1.55191	8.80454e-12	1.75152e-11	1.37036	1.75442
CVPC	JASPAR	ZBTB33_MA0527.1	ZBTB33	0.0526985	2.40126e-255	2.98557e-254	0.0384897	0.070506
CVPC	JASPAR	ZBTB6_MA1581.1	ZBTB6	0.485949	7.25589e-87	4.26212e-86	0.44929	0.525067
CVPC	JASPAR	ZBTB7A_MA0750.2	ZBTB7A	0.133902	0	0	0.118355	0.150986
CVPC	JASPAR	ZBTB7B_MA0694.1	ZBTB7B	0.197244	1.31572e-116	8.60989e-116	0.163936	0.235563
CVPC	JASPAR	ZBTB7C_MA0695.1	ZBTB7C	0.202342	5.66251e-136	4.06176e-135	0.171298	0.237559
CVPC	JASPAR	ZEB1_MA0103.3	ZEB1	0.276142	1.3782e-206	1.37085e-205	0.250124	0.304312
CVPC	JASPAR	ZFP42_MA1651.1	ZFP42	0.464698	1.26834e-63	6.18421e-63	0.420601	0.512429
CVPC	JASPAR	ZFP57_MA1583.1	ZFP57	0.139589	7.29617e-113	4.65209e-112	0.108722	0.176722
CVPC	JASPAR	Zfx_MA0146.2	Zfx	0.238198	0	0	0.220878	0.256612
CVPC	JASPAR	ZIC1_MA0696.1	ZIC1	0.146825	0	0	0.130182	0.165138
CVPC	JASPAR	Zic1Zic2_MA1628.1	Zic1Zic2	0.390335	7.63607e-197	7.21077e-196	0.364477	0.417694
CVPC	JASPAR	Zic2_MA1629.1	Zic2	0.442515	5.68723e-157	4.51349e-156	0.414505	0.4721
CVPC	JASPAR	ZIC3_MA0697.1	ZIC3	0.126912	0	0	0.111354	0.144092
CVPC	JASPAR	ZIC4_MA0751.1	ZIC4	0.12772	0	0	0.111909	0.14518
CVPC	JASPAR	ZIC5_MA1584.1	ZIC5	0.0965271	0	0	0.0838136	0.110713
CVPC	JASPAR	ZKSCAN1_MA1585.1	ZKSCAN1	0.572831	2.42874e-16	5.44096e-16	0.494915	0.660368
CVPC	JASPAR	ZKSCAN5_MA1652.1	ZKSCAN5	0.435691	1.4043e-160	1.12646e-159	0.407818	0.465113
CVPC	JASPAR	ZNF135_MA1587.1	ZNF135	0.306333	9.3536e-197	8.72223e-196	0.279599	0.335029
CVPC	JASPAR	ZNF136_MA1588.1	ZNF136	1.19925	0.00072917	0.00110337	1.07845	1.33162
CVPC	JASPAR	ZNF140_MA1589.1	ZNF140	0.643905	2.48126e-22	6.21147e-22	0.585729	0.70678
CVPC	JASPAR	ZNF143_MA0088.2	ZNF143	0.575448	2.95742e-27	8.38874e-27	0.516014	0.640376
CVPC	JASPAR	ZNF148_MA1653.1	ZNF148	0.156095	0	0	0.145269	0.167605
CVPC	JASPAR	ZNF16_MA1654.1	ZNF16	0.500987	9.20723e-76	4.97724e-75	0.46231	0.542342
CVPC	JASPAR	ZNF24_MA1124.1	ZNF24	0.928659	0.152911	0.180779	0.838137	1.0273
CVPC	JASPAR	ZNF263_MA0528.2	ZNF263	0.202566	0	0	0.1881	0.217891
CVPC	JASPAR	ZNF274_MA1592.1	ZNF274	0.72464	3.5015e-09	6.35551e-09	0.647445	0.809355
CVPC	JASPAR	Znf281_MA1630.1	Znf281	0.237206	0	0	0.218558	0.25716
CVPC	JASPAR	ZNF282_MA1154.1	ZNF282	0.526873	1.87908e-33	5.72161e-33	0.469593	0.589655
CVPC	JASPAR	ZNF317_MA1593.1	ZNF317	1.12612	0.00081377	0.00122641	1.05019	1.20685
CVPC	JASPAR	ZNF341_MA1655.1	ZNF341	0.62285	1.36485e-33	4.17285e-33	0.57388	0.67523
CVPC	JASPAR	ZNF354C_MA0130.1	ZNF354C	0.769013	8.73131e-10	1.62839e-09	0.704576	0.838377
CVPC	JASPAR	ZNF382_MA1594.1	ZNF382	0.931233	0.205927	0.238543	0.834098	1.03775
CVPC	JASPAR	ZNF384_MA1125.1	ZNF384	0.776369	8.23768e-06	1.36867e-05	0.69098	0.870378
CVPC	JASPAR	ZNF410_MA0752.1	ZNF410	1.07438	0.330858	0.369491	0.926757	1.24147
CVPC	JASPAR	Znf423_MA0116.1	Znf423	0.276908	6.02196e-123	4.04719e-122	0.242918	0.314611
CVPC	JASPAR	ZNF449_MA1656.1	ZNF449	0.407127	1.43046e-126	9.88079e-126	0.374779	0.441703
CVPC	JASPAR	ZNF460_MA1596.1	ZNF460	0.18722	0	0	0.174317	0.20093
CVPC	JASPAR	ZNF528_MA1597.1	ZNF528	0.576824	3.23751e-44	1.17814e-43	0.530777	0.626196
CVPC	JASPAR	ZNF652_MA1657.1	ZNF652	0.881291	0.0365098	0.0478669	0.78066	0.992608
CVPC	JASPAR	ZNF682_MA1599.1	ZNF682	0.280726	1.16013e-270	1.51834e-269	0.258167	0.304826
CVPC	JASPAR	ZNF684_MA1600.1	ZNF684	0.602481	2.32326e-36	7.4705e-36	0.553669	0.654816
CVPC	JASPAR	ZNF740_MA0753.2	ZNF740	0.166835	0	0	0.151526	0.183407
CVPC	JASPAR	ZNF75D_MA1601.1	ZNF75D	0.591734	3.71298e-43	1.31899e-42	0.546277	0.640379
CVPC	JASPAR	ZSCAN29_MA1602.1	ZSCAN29	0.558384	3.70448e-15	7.89584e-15	0.475599	0.652442
CVPC	JASPAR	ZSCAN4_MA1155.1	ZSCAN4	0.842629	7.54144e-05	0.000120469	0.772309	0.91835
PPC	JASPAR	AhrArnt_MA0006.1	AhrArnt	0.183748	2.25001e-96	1.92932e-95	0.147541	0.226379
PPC	JASPAR	Alx1_MA0854.1	Alx1	2.64995	2.83262e-22	7.5469e-22	2.20268	3.17149
PPC	JASPAR	ALX3_MA0634.1	ALX3	1.23725	0.0866603	0.0993066	0.963364	1.56973
PPC	JASPAR	Alx4_MA0853.1	Alx4	2.34727	7.083e-15	1.51402e-14	1.91278	2.86084
PPC	JASPAR	Ar_MA0007.3	Ar	0.53248	6.99902e-08	1.14501e-07	0.408592	0.683447
PPC	JASPAR	ARGFX_MA1463.1	ARGFX	2.26761	9.31555e-15	1.97989e-14	1.86076	2.74599
PPC	JASPAR	Arid3a_MA0151.1	Arid3a	1.43826	8.70874e-07	1.362e-06	1.24571	1.65485
PPC	JASPAR	Arid3b_MA0601.1	Arid3b	2.26306	2.32777e-16	5.21476e-16	1.88025	2.70888
PPC	JASPAR	Arid5a_MA0602.1	Arid5a	2.78923	2.1103e-25	6.0783e-25	2.32891	3.32503
PPC	JASPAR	Arnt_MA0004.1	Arnt	0.167501	7.2429e-67	4.32256e-66	0.124909	0.220194
PPC	JASPAR	ARNT2_MA1464.1	ARNT2	0.180624	2.19647e-36	8.07175e-36	0.12219	0.257788
PPC	JASPAR	ARNTHIF1A_MA0259.1	ARNTHIF1A	0.177947	3.42841e-28	1.0482e-27	0.112259	0.268507
PPC	JASPAR	Arntl_MA0603.1	Arntl	0.187783	2.65005e-36	9.69087e-36	0.128645	0.265169
PPC	JASPAR	Arx_MA0874.1	Arx	2.01875	4.464e-09	7.72655e-09	1.60762	2.51235
PPC	JASPAR	ASCL1_MA1100.2	ASCL1	0.272605	3.03445e-84	2.17663e-83	0.231549	0.319185
PPC	JASPAR	ASCL1var.2_MA1631.1	ASCL1var.2	0.251753	8.72803e-132	9.30158e-131	0.219746	0.287437
PPC	JASPAR	Ascl2_MA0816.1	Ascl2	0.358568	3.07806e-59	1.59461e-58	0.309742	0.413367
PPC	JASPAR	Atf1_MA0604.1	Atf1	0.241731	1.50822e-14	3.17835e-14	0.144693	0.380241
PPC	JASPAR	ATF2_MA1632.1	ATF2	0.726579	5.98702e-05	8.77469e-05	0.614468	0.854413
PPC	JASPAR	ATF3_MA0605.2	ATF3	0.395085	2.23423e-16	5.02028e-16	0.301555	0.509292
PPC	JASPAR	ATF4_MA0833.2	ATF4	1.12317	0.263291	0.282205	0.911611	1.37223
PPC	JASPAR	ATF6_MA1466.1	ATF6	0.251889	6.82166e-30	2.1841e-29	0.182732	0.33915
PPC	JASPAR	ATF7_MA0834.1	ATF7	0.415059	7.67724e-14	1.59978e-13	0.313798	0.539579
PPC	JASPAR	Atoh1_MA0461.2	Atoh1	0.838117	0.302281	0.323068	0.599396	1.14459
PPC	JASPAR	ATOH1var.2_MA1467.1	ATOH1var.2	0.443587	1.17155e-29	3.73495e-29	0.376954	0.519174
PPC	JASPAR	ATOH7_MA1468.1	ATOH7	0.776405	0.0650734	0.0752631	0.583521	1.01554
PPC	JASPAR	BACH1_MA1633.1	BACH1	0.639984	1.46119e-13	3.00289e-13	0.56311	0.725217
PPC	JASPAR	Bach1Mafk_MA0591.1	Bach1Mafk	0.49072	7.23966e-28	2.18655e-27	0.424982	0.564353
PPC	JASPAR	BACH2_MA1101.2	BACH2	0.900361	0.170369	0.18801	0.773423	1.04363
PPC	JASPAR	BACH2var.2_MA1470.1	BACH2var.2	0.597928	0.00037685	0.000524496	0.433816	0.805872
PPC	JASPAR	BARHL1_MA0877.2	BARHL1	0.551802	0.00402455	0.0051675	0.342171	0.846326
PPC	JASPAR	BARHL2_MA0635.1	BARHL2	1.24472	0.134795	0.149861	0.921071	1.65233
PPC	JASPAR	BARX1_MA0875.1	BARX1	1.19948	0.106116	0.120308	0.953653	1.49328
PPC	JASPAR	BARX2_MA1471.1	BARX2	3.67978	1.17724e-70	7.19853e-70	3.22675	4.18845
PPC	JASPAR	BATF_MA1634.1	BATF	0.871491	0.0239144	0.0291982	0.771481	0.981986
PPC	JASPAR	BATF3_MA0835.2	BATF3	0.932668	0.248717	0.268125	0.828427	1.04764
PPC	JASPAR	BATFJUN_MA0462.2	BATFJUN	0.878448	0.0305544	0.0367047	0.77825	0.989068
PPC	JASPAR	BCL6_MA0463.2	BCL6	0.495515	1.96731e-12	3.88257e-12	0.394996	0.614757
PPC	JASPAR	BCL6B_MA0731.1	BCL6B	0.458987	5.18983e-15	1.11253e-14	0.365031	0.570631
PPC	JASPAR	Bhlha15_MA0607.1	Bhlha15	0.908343	0.759699	0.772119	0.572987	1.37754
PPC	JASPAR	BHLHA15var.2_MA1472.1	BHLHA15var.2	0.349041	7.93005e-45	3.41955e-44	0.292222	0.414157
PPC	JASPAR	BHLHE22_MA0818.1	BHLHE22	1.0595	0.743249	0.757465	0.666826	1.61112
PPC	JASPAR	BHLHE22var.2_MA1635.1	BHLHE22var.2	0.25014	1.56399e-94	1.29638e-93	0.211768	0.293758
PPC	JASPAR	BHLHE23_MA0817.1	BHLHE23	1.18519	0.333481	0.354888	0.806816	1.69005
PPC	JASPAR	BHLHE40_MA0464.2	BHLHE40	0.190936	2.58984e-31	8.66376e-31	0.12727	0.275744
PPC	JASPAR	BHLHE41_MA0636.1	BHLHE41	0.194053	1.0161e-26	3.00798e-26	0.12496	0.288145
PPC	JASPAR	BSX_MA0876.1	BSX	1.46236	0.000397473	0.000552169	1.18308	1.79264
PPC	JASPAR	CDX1_MA0878.2	CDX1	1.67643	3.06711e-08	5.09591e-08	1.40147	1.99417
PPC	JASPAR	CDX2_MA0465.2	CDX2	1.56764	9.36793e-09	1.59532e-08	1.34767	1.81642
PPC	JASPAR	CDX4_MA1473.1	CDX4	1.5832	5.71019e-07	8.98692e-07	1.32571	1.8802
PPC	JASPAR	CEBPA_MA0102.4	CEBPA	1.23168	0.0409207	0.0480737	1.00546	1.49706
PPC	JASPAR	CEBPB_MA0466.2	CEBPB	0.596395	0.0015248	0.00203853	0.413689	0.835012
PPC	JASPAR	CEBPD_MA0836.2	CEBPD	1.02298	0.80083	0.811711	0.833195	1.24564
PPC	JASPAR	CEBPE_MA0837.1	CEBPE	0.627449	0.00390194	0.00501881	0.439648	0.87117
PPC	JASPAR	CEBPG_MA0838.1	CEBPG	0.520137	0.000173204	0.000247056	0.347733	0.750633
PPC	JASPAR	CEBPGvar.2_MA1636.1	CEBPGvar.2	1.3003	0.00871125	0.0109037	1.06732	1.57264
PPC	JASPAR	CENPB_MA0637.1	CENPB	0.104857	5.88832e-37	2.20738e-36	0.0571119	0.176732
PPC	JASPAR	CLOCK_MA0819.1	CLOCK	0.345255	4.56597e-12	8.84731e-12	0.234578	0.49127
PPC	JASPAR	CREB1_MA0018.4	CREB1	0.688718	3.14211e-06	4.82308e-06	0.581393	0.811232
PPC	JASPAR	CREB3_MA0638.1	CREB3	0.202562	4.26976e-33	1.47465e-32	0.139611	0.284654
PPC	JASPAR	CREB3L1_MA0839.1	CREB3L1	0.258227	1.37259e-28	4.28431e-28	0.18736	0.347674
PPC	JASPAR	Creb3l2_MA0608.1	Creb3l2	0.152408	7.55206e-44	3.18296e-43	0.101662	0.219953
PPC	JASPAR	CREB3L4_MA1474.1	CREB3L4	0.169813	1.32498e-50	6.02706e-50	0.120792	0.232441
PPC	JASPAR	CREB3L4var.2_MA1475.1	CREB3L4var.2	0.202372	4.46717e-34	1.5945e-33	0.140291	0.28303
PPC	JASPAR	Creb5_MA0840.1	Creb5	0.408859	2.52043e-15	5.43422e-15	0.312747	0.526076
PPC	JASPAR	CREM_MA0609.2	CREM	0.365303	9.17007e-22	2.41727e-21	0.283504	0.464086
PPC	JASPAR	Crx_MA0467.1	Crx	0.837187	0.0743382	0.0855807	0.684572	1.01557
PPC	JASPAR	CTCF_MA0139.1	CTCF	0.0953646	0	0	0.0814837	0.111085
PPC	JASPAR	CTCFL_MA1102.2	CTCFL	0.0808237	0	0	0.0683114	0.0950679
PPC	JASPAR	CUX1_MA0754.1	CUX1	5.08079	2.94863e-91	2.26771e-90	4.40936	5.84389
PPC	JASPAR	CUX2_MA0755.1	CUX2	5.18535	9.42497e-87	6.89317e-86	4.47557	5.99686
PPC	JASPAR	DBP_MA0639.1	DBP	0.670197	0.0319491	0.0382568	0.447167	0.969627
PPC	JASPAR	Ddit3Cebpa_MA0019.1	Ddit3Cebpa	0.659527	0.000336039	0.000471213	0.5124	0.837516
PPC	JASPAR	Dlx1_MA0879.1	Dlx1	2.25751	3.37718e-13	6.86479e-13	1.83105	2.76333
PPC	JASPAR	Dlx2_MA0885.1	Dlx2	1.75008	4.85556e-07	7.67425e-07	1.41169	2.15178
PPC	JASPAR	Dlx3_MA0880.1	Dlx3	1.55974	8.90272e-05	0.000128213	1.25041	1.92827
PPC	JASPAR	Dlx4_MA0881.1	Dlx4	1.50185	0.000439301	0.000608012	1.19596	1.86792
PPC	JASPAR	DLX5_MA1476.1	DLX5	1.67957	1.31296e-05	1.98675e-05	1.33242	2.09673
PPC	JASPAR	DLX6_MA0882.1	DLX6	1.50863	0.000501058	0.000689648	1.19362	1.88751
PPC	JASPAR	Dmbx1_MA0883.1	Dmbx1	0.917271	0.540032	0.560312	0.704374	1.17757
PPC	JASPAR	Dmrt1_MA1603.1	Dmrt1	1.31263	0.00721115	0.00908703	1.07287	1.59381
PPC	JASPAR	DMRT3_MA0610.1	DMRT3	1.68652	8.13687e-05	0.000117866	1.30162	2.15858
PPC	JASPAR	DMRTA2_MA1478.1	DMRTA2	1.57058	0.000217154	0.000307933	1.23508	1.97603
PPC	JASPAR	DMRTC2_MA1479.1	DMRTC2	1.56191	0.000217534	0.000307933	1.23356	1.95755
PPC	JASPAR	DPRX_MA1480.1	DPRX	0.583837	0.00017053	0.000243708	0.423612	0.786781
PPC	JASPAR	DRGX_MA1481.1	DRGX	1.71279	1.63947e-05	2.46086e-05	1.34347	2.16047
PPC	JASPAR	Dux_MA0611.1	Dux	0.926991	0.363862	0.385569	0.785797	1.08787
PPC	JASPAR	DUX4_MA0468.1	DUX4	1.60343	1.9038e-07	3.04771e-07	1.34623	1.89954
PPC	JASPAR	DUXA_MA0884.1	DUXA	1.76902	3.0874e-10	5.56329e-10	1.48867	2.09144
PPC	JASPAR	E2F1_MA0024.3	E2F1	0.123385	9.10106e-26	2.65211e-25	0.0635017	0.216683
PPC	JASPAR	E2F2_MA0864.2	E2F2	0.108013	2.79758e-28	8.58846e-28	0.0537161	0.194223
PPC	JASPAR	E2F3_MA0469.3	E2F3	0.18586	9.90977e-08	1.61061e-07	0.0677428	0.408522
PPC	JASPAR	E2F4_MA0470.2	E2F4	0.0669498	2.39375e-33	8.34455e-33	0.0268431	0.138556
PPC	JASPAR	E2F6_MA0471.2	E2F6	0.126952	2.07168e-300	7.72737e-299	0.10938	0.146721
PPC	JASPAR	E2F7_MA0758.1	E2F7	0.267807	1.88707e-23	5.19468e-23	0.189392	0.368469
PPC	JASPAR	E2F8_MA0865.1	E2F8	0.267871	3.0515e-33	1.0588e-32	0.201765	0.349208
PPC	JASPAR	EBF1_MA0154.4	EBF1	0.245056	2.4146e-91	1.8961e-90	0.206002	0.289644
PPC	JASPAR	Ebf2_MA1604.1	Ebf2	0.239497	3.87342e-86	2.80541e-85	0.199319	0.285664
PPC	JASPAR	EBF3_MA1637.1	EBF3	0.234853	2.67147e-91	2.07595e-90	0.196014	0.279418
PPC	JASPAR	EGR1_MA0162.4	EGR1	0.0924896	0	0	0.0775087	0.109643
PPC	JASPAR	EGR2_MA0472.2	EGR2	0.0786567	1.27183e-179	1.97664e-178	0.0587045	0.103357
PPC	JASPAR	EGR3_MA0732.1	EGR3	0.067886	3.411e-272	9.42446e-271	0.0528057	0.085995
PPC	JASPAR	EGR4_MA0733.1	EGR4	0.0794666	1.81479e-203	3.47137e-202	0.0606994	0.102304
PPC	JASPAR	EHF_MA0598.3	EHF	0.381823	6.5778e-58	3.31556e-57	0.332998	0.436249
PPC	JASPAR	ELF1_MA0473.3	ELF1	0.341054	1.10266e-79	7.54662e-79	0.299152	0.387618
PPC	JASPAR	ELF2_MA1483.1	ELF2	0.13565	8.86422e-92	7.0348e-91	0.101492	0.177833
PPC	JASPAR	ELF3_MA0640.2	ELF3	0.319494	2.53781e-88	1.89321e-87	0.279622	0.363843
PPC	JASPAR	ELF4_MA0641.1	ELF4	0.211492	2.39274e-74	1.48749e-73	0.168964	0.261773
PPC	JASPAR	ELF5_MA0136.2	ELF5	0.277855	3.14131e-63	1.76197e-62	0.230052	0.333003
PPC	JASPAR	ELK1_MA0028.2	ELK1	0.0806995	1.85274e-104	1.70635e-103	0.0542511	0.115627
PPC	JASPAR	ELK3_MA0759.1	ELK3	0.0870409	2.12352e-89	1.61648e-88	0.0576342	0.126256
PPC	JASPAR	ELK4_MA0076.2	ELK4	0.127668	7.36945e-152	8.86712e-151	0.101762	0.158288
PPC	JASPAR	EMX1_MA0612.2	EMX1	1.68052	8.47592e-05	0.000122303	1.29706	2.15065
PPC	JASPAR	EMX2_MA0886.1	EMX2	2.26263	1.1009e-12	2.1959e-12	1.82475	2.78455
PPC	JASPAR	EN1_MA0027.2	EN1	1.10763	0.423737	0.445222	0.849162	1.4246
PPC	JASPAR	EN2_MA0642.1	EN2	1.09543	0.448166	0.469567	0.851028	1.39234
PPC	JASPAR	EOMES_MA0800.1	EOMES	0.705373	0.00071932	0.000977437	0.566299	0.869853
PPC	JASPAR	ERF_MA0760.1	ERF	0.201104	5.20527e-60	2.7346e-59	0.154091	0.258199
PPC	JASPAR	ERG_MA0474.2	ERG	0.131591	5.69112e-76	3.6287e-75	0.094446	0.178691
PPC	JASPAR	ESR1_MA0112.3	ESR1	0.467896	2.18652e-16	4.92793e-16	0.378781	0.572487
PPC	JASPAR	ESR2_MA0258.2	ESR2	0.472028	2.34836e-27	6.97959e-27	0.404191	0.548632
PPC	JASPAR	ESRRA_MA0592.3	ESRRA	0.713472	1.59842e-05	2.40408e-05	0.605175	0.836693
PPC	JASPAR	ESRRB_MA0141.3	ESRRB	0.780408	0.00561509	0.00711647	0.647872	0.933486
PPC	JASPAR	Esrrg_MA0643.1	Esrrg	0.783035	0.00460532	0.00588282	0.654729	0.930499
PPC	JASPAR	ESX1_MA0644.1	ESX1	2.05051	5.25646e-13	1.05982e-12	1.70127	2.45702
PPC	JASPAR	ETS1_MA0098.3	ETS1	0.186402	1.47602e-67	8.87992e-67	0.142858	0.239307
PPC	JASPAR	ETS2_MA1484.1	ETS2	0.123065	9.20899e-89	6.9393e-88	0.0894171	0.165412
PPC	JASPAR	ETV1_MA0761.2	ETV1	0.399554	2.64458e-59	1.37962e-58	0.351894	0.452367
PPC	JASPAR	ETV2_MA0762.1	ETV2	0.248841	7.18382e-44	3.04496e-43	0.19182	0.317916
PPC	JASPAR	ETV3_MA0763.1	ETV3	0.165025	7.77553e-59	3.97297e-58	0.119847	0.22193
PPC	JASPAR	ETV4_MA0764.2	ETV4	0.342541	3.39479e-96	2.87786e-95	0.304802	0.384004
PPC	JASPAR	ETV5_MA0765.2	ETV5	0.208282	4.98428e-94	4.08602e-93	0.170719	0.251903
PPC	JASPAR	ETV6_MA0645.1	ETV6	0.198648	1.82021e-93	1.47595e-92	0.161287	0.242325
PPC	JASPAR	EVX1_MA0887.1	EVX1	2.15663	1.35328e-13	2.7888e-13	1.77612	2.60255
PPC	JASPAR	EVX2_MA0888.1	EVX2	2.02606	1.1137e-11	2.13579e-11	1.66486	2.44961
PPC	JASPAR	EWSR1-FLI1_MA0149.1	EWSR1-FLI1	0.231287	5.91325e-170	8.16905e-169	0.203749	0.261727
PPC	JASPAR	FERD3L_MA1485.1	FERD3L	0.258247	1.22926e-66	7.278e-66	0.211963	0.311993
PPC	JASPAR	FEV_MA0156.2	FEV	0.106463	3.29383e-76	2.11827e-75	0.0720855	0.151722
PPC	JASPAR	FIGLA_MA0820.1	FIGLA	0.602281	3.47631e-13	7.04708e-13	0.518443	0.696644
PPC	JASPAR	FLI1_MA0475.2	FLI1	0.113436	1.86605e-80	1.28896e-79	0.0791637	0.157708
PPC	JASPAR	FOS_MA0476.1	FOS	0.913328	0.138319	0.153551	0.809747	1.0277
PPC	JASPAR	FOSBJUN_MA1127.1	FOSBJUN	0.447033	1.70672e-14	3.58651e-14	0.350315	0.563113
PPC	JASPAR	FOSBJUNB_MA1135.1	FOSBJUNB	0.905229	0.114316	0.128822	0.797656	1.02453
PPC	JASPAR	FOSBJUNBvar.2_MA1136.1	FOSBJUNBvar.2	0.413247	2.56363e-13	5.22533e-13	0.310021	0.540853
PPC	JASPAR	FOSJUN_MA0099.3	FOSJUN	0.875079	0.0367325	0.0433583	0.770234	0.991355
PPC	JASPAR	FOSJUNB_MA1134.1	FOSJUNB	0.886832	0.0619662	0.0718924	0.779893	1.00546
PPC	JASPAR	FOSJUND_MA1141.1	FOSJUND	0.862524	0.0149802	0.0185944	0.763172	0.972319
PPC	JASPAR	FOSJUNvar.2_MA1126.1	FOSJUNvar.2	0.59543	3.01016e-07	4.78801e-07	0.476698	0.736011
PPC	JASPAR	FOSL1_MA0477.2	FOSL1	0.827948	0.00219077	0.00288748	0.730569	0.935761
PPC	JASPAR	FOSL1JUN_MA1128.1	FOSL1JUN	0.875187	0.0284173	0.0343031	0.77394	0.987146
PPC	JASPAR	FOSL1JUNB_MA1137.1	FOSL1JUNB	0.961613	0.542708	0.562306	0.849358	1.08586
PPC	JASPAR	FOSL1JUND_MA1142.1	FOSL1JUND	1.01804	0.779933	0.791606	0.899179	1.14965
PPC	JASPAR	FOSL1JUNDvar.2_MA1143.1	FOSL1JUNDvar.2	0.534505	2.76297e-09	4.80461e-09	0.421834	0.669191
PPC	JASPAR	FOSL1JUNvar.2_MA1129.1	FOSL1JUNvar.2	0.479368	1.24071e-09	2.19851e-09	0.362194	0.623618
PPC	JASPAR	FOSL2_MA0478.1	FOSL2	0.810247	0.000368628	0.000514013	0.717988	0.912079
PPC	JASPAR	FOSL2JUN_MA1130.1	FOSL2JUN	0.867974	0.0233847	0.0286924	0.7652	0.981841
PPC	JASPAR	FOSL2JUNB_MA1138.1	FOSL2JUNB	0.908361	0.12842	0.143846	0.800405	1.02809
PPC	JASPAR	FOSL2JUNBvar.2_MA1139.1	FOSL2JUNBvar.2	0.439772	2.11562e-12	4.16425e-12	0.334006	0.569469
PPC	JASPAR	FOSL2JUND_MA1144.1	FOSL2JUND	0.87235	0.0327373	0.0391379	0.766906	0.989395
PPC	JASPAR	FOSL2JUNDvar.2_MA1145.1	FOSL2JUNDvar.2	0.507856	4.09551e-12	7.95639e-12	0.407352	0.626611
PPC	JASPAR	FOSL2JUNvar.2_MA1131.1	FOSL2JUNvar.2	0.535527	4.52545e-11	8.50374e-11	0.433329	0.655579
PPC	JASPAR	FOXA1_MA0148.4	FOXA1	2.05669	1.74126e-33	6.12727e-33	1.83911	2.29613
PPC	JASPAR	FOXA2_MA0047.3	FOXA2	1.95325	2.99343e-30	9.70912e-30	1.74972	2.17688
PPC	JASPAR	FOXA3_MA1683.1	FOXA3	1.9053	2.71151e-28	8.35863e-28	1.70654	2.12358
PPC	JASPAR	FOXB1_MA0845.1	FOXB1	2.57827	4.91826e-60	2.60214e-59	2.31743	2.86449
PPC	JASPAR	FOXC1_MA0032.2	FOXC1	2.53505	2.83534e-63	1.6024e-62	2.28867	2.80446
PPC	JASPAR	FOXC2_MA0846.1	FOXC2	2.36327	2.26144e-61	1.22249e-60	2.14537	2.60073
PPC	JASPAR	FOXD1_MA0031.1	FOXD1	1.82273	1.4962e-20	3.83563e-20	1.6132	2.05484
PPC	JASPAR	FOXD2_MA0847.2	FOXD2	2.34686	8.15564e-59	4.13885e-58	2.12744	2.58632
PPC	JASPAR	Foxd3_MA0041.1	Foxd3	1.9038	2.71842e-24	7.6526e-24	1.68984	2.14045
PPC	JASPAR	FOXE1_MA1487.1	FOXE1	1.98691	1.41802e-36	5.2629e-36	1.79398	2.19769
PPC	JASPAR	Foxf1_MA1606.1	Foxf1	1.6012	4.55638e-14	9.52117e-14	1.42109	1.80027
PPC	JASPAR	FOXF2_MA0030.1	FOXF2	1.56873	7.39286e-11	1.3685e-10	1.37351	1.78666
PPC	JASPAR	FOXG1_MA0613.1	FOXG1	1.53563	6.76492e-11	1.25538e-10	1.35366	1.73768
PPC	JASPAR	FOXH1_MA0479.1	FOXH1	1.12188	0.156047	0.172461	0.953973	1.313
PPC	JASPAR	FOXI1_MA0042.2	FOXI1	1.60213	2.12541e-10	3.83911e-10	1.39023	1.84024
PPC	JASPAR	Foxj2_MA0614.1	Foxj2	1.59673	2.07256e-09	3.62942e-09	1.37487	1.84748
PPC	JASPAR	Foxj3_MA0851.1	Foxj3	1.77765	4.11832e-22	1.09333e-21	1.58849	1.98598
PPC	JASPAR	FOXK1_MA0852.2	FOXK1	1.50383	1.42073e-11	2.71066e-11	1.33856	1.686
PPC	JASPAR	FOXK2_MA1103.2	FOXK2	1.64266	8.93849e-16	1.97281e-15	1.45987	1.84447
PPC	JASPAR	FOXL1_MA0033.2	FOXL1	1.60213	2.12541e-10	3.83911e-10	1.39023	1.84024
PPC	JASPAR	Foxl2_MA1607.1	Foxl2	1.93564	3.16131e-29	9.99295e-29	1.73285	2.15855
PPC	JASPAR	FOXN3_MA1489.1	FOXN3	1.33599	0.000206251	0.000293073	1.14613	1.55085
PPC	JASPAR	Foxo1_MA0480.1	Foxo1	1.1405	0.0264937	0.0322946	1.01476	1.27915
PPC	JASPAR	FOXO3_MA0157.2	FOXO3	1.49608	1.41319e-09	2.48641e-09	1.31622	1.69604
PPC	JASPAR	FOXO4_MA0848.1	FOXO4	1.60213	2.12541e-10	3.83911e-10	1.39023	1.84024
PPC	JASPAR	FOXO6_MA0849.1	FOXO6	1.60213	2.12541e-10	3.83911e-10	1.39023	1.84024
PPC	JASPAR	FOXP1_MA0481.3	FOXP1	1.85768	6.32832e-26	1.85134e-25	1.6622	2.07237
PPC	JASPAR	FOXP2_MA0593.1	FOXP2	1.39368	8.22369e-09	1.40386e-08	1.24668	1.55514
PPC	JASPAR	FOXP3_MA0850.1	FOXP3	1.60213	2.12541e-10	3.83911e-10	1.39023	1.84024
PPC	JASPAR	Foxq1_MA0040.1	Foxq1	1.66974	3.99949e-11	7.5344e-11	1.43997	1.92911
PPC	JASPAR	GABPA_MA0062.3	GABPA	0.379919	2.66373e-64	1.54042e-63	0.333716	0.431194
PPC	JASPAR	GATA1_MA0035.4	GATA1	1.35056	0.00125782	0.00168765	1.12495	1.61148
PPC	JASPAR	GATA1TAL1_MA0140.2	GATA1TAL1	1.17888	0.061681	0.071673	0.985906	1.40123
PPC	JASPAR	GATA2_MA0036.3	GATA2	1.26803	0.0036836	0.00475427	1.07979	1.48222
PPC	JASPAR	GATA3_MA0037.3	GATA3	1.20708	0.0347224	0.0412466	1.01052	1.43338
PPC	JASPAR	GATA4_MA0482.2	GATA4	1.21973	0.00920749	0.0115055	1.04913	1.41232
PPC	JASPAR	GATA5_MA0766.2	GATA5	1.27757	0.00361015	0.00466755	1.08257	1.50025
PPC	JASPAR	GATA6_MA1104.2	GATA6	1.45647	8.20678e-06	1.2469e-05	1.23693	1.70694
PPC	JASPAR	GBX1_MA0889.1	GBX1	1.26779	0.0512627	0.0598466	0.993276	1.59961
PPC	JASPAR	GBX2_MA0890.1	GBX2	1.54035	4.19594e-05	6.19835e-05	1.25497	1.87629
PPC	JASPAR	GCM1_MA0646.1	GCM1	0.16589	4.7588e-51	2.20501e-50	0.117456	0.227946
PPC	JASPAR	GCM2_MA0767.1	GCM2	0.227029	5.54603e-32	1.8892e-31	0.161378	0.311002
PPC	JASPAR	GFI1_MA0038.2	GFI1	0.887145	0.147928	0.163974	0.751113	1.0423
PPC	JASPAR	Gfi1b_MA0483.1	Gfi1b	0.728304	1.74409e-05	2.61263e-05	0.624246	0.845793
PPC	JASPAR	GLI2_MA0734.2	GLI2	0.235247	2.87044e-75	1.79945e-74	0.19226	0.28529
PPC	JASPAR	GLI3_MA1491.1	GLI3	0.228316	7.63961e-83	5.42776e-82	0.1876	0.275554
PPC	JASPAR	GLIS1_MA0735.1	GLIS1	0.172995	4.1975e-57	2.07373e-56	0.126526	0.231233
PPC	JASPAR	GLIS2_MA0736.1	GLIS2	0.168551	3.96455e-99	3.5209e-98	0.133611	0.210084
PPC	JASPAR	GLIS3_MA0737.1	GLIS3	0.217667	6.42607e-49	2.87057e-48	0.164874	0.282353
PPC	JASPAR	Gmeb1_MA0615.1	Gmeb1	0.143723	8.44982e-13	1.68996e-12	0.0575062	0.29829
PPC	JASPAR	GMEB2_MA0862.1	GMEB2	0.169854	1.41414e-07	2.27851e-07	0.0547933	0.400381
PPC	JASPAR	GRHL1_MA0647.1	GRHL1	1.15377	0.197932	0.216189	0.918791	1.43422
PPC	JASPAR	GRHL2_MA1105.2	GRHL2	1.09045	0.25415	0.2728	0.934439	1.26686
PPC	JASPAR	GSC_MA0648.1	GSC	0.515261	9.54802e-07	1.48392e-06	0.378154	0.687517
PPC	JASPAR	GSC2_MA0891.1	GSC2	0.448949	3.07591e-08	5.09917e-08	0.318293	0.616824
PPC	JASPAR	GSX1_MA0892.1	GSX1	1.76036	1.28718e-08	2.16758e-08	1.45612	2.11501
PPC	JASPAR	GSX2_MA0893.2	GSX2	1.64499	7.38369e-07	1.15963e-06	1.35576	1.98274
PPC	JASPAR	Hand1Tcf3_MA0092.1	Hand1Tcf3	0.486951	3.1927e-16	7.131e-16	0.399097	0.589222
PPC	JASPAR	HAND2_MA1638.1	HAND2	0.43516	1.54118e-21	4.02001e-21	0.355824	0.527639
PPC	JASPAR	HES1_MA1099.2	HES1	0.0683922	3.71137e-127	3.89955e-126	0.0460106	0.0979977
PPC	JASPAR	HES2_MA0616.2	HES2	0.0931068	1.70432e-79	1.15584e-78	0.0611647	0.136003
PPC	JASPAR	HES5_MA0821.1	HES5	0.197143	1.14367e-33	4.04351e-33	0.135055	0.27839
PPC	JASPAR	HES6_MA1493.1	HES6	0.244871	1.75722e-29	5.57823e-29	0.175582	0.333008
PPC	JASPAR	HES7_MA0822.1	HES7	0.133476	2.12515e-44	9.05921e-44	0.0851816	0.199518
PPC	JASPAR	HESX1_MA0894.1	HESX1	2.00256	5.15081e-12	9.95467e-12	1.65652	2.40635
PPC	JASPAR	HEY1_MA0823.1	HEY1	0.108035	1.41854e-56	6.91654e-56	0.0682396	0.162798
PPC	JASPAR	HEY2_MA0649.1	HEY2	0.145144	4.14344e-56	2.00715e-55	0.10069	0.202809
PPC	JASPAR	Hic1_MA0739.1	Hic1	0.360746	2.79061e-25	8.00689e-25	0.284691	0.451536
PPC	JASPAR	HIC2_MA0738.1	HIC2	0.251921	2.69913e-49	1.22033e-48	0.198068	0.316327
PPC	JASPAR	HIF1A_MA1106.1	HIF1A	0.176084	1.55346e-35	5.62562e-35	0.117391	0.254257
PPC	JASPAR	HINFP_MA0131.2	HINFP	0.0423564	2.25335e-177	3.29607e-176	0.0270857	0.0632048
PPC	JASPAR	HLF_MA0043.3	HLF	0.889163	0.371621	0.392676	0.685626	1.13723
PPC	JASPAR	HLTF_MA0109.1	HLTF	1.2112	0.109484	0.123563	0.947896	1.52965
PPC	JASPAR	HMBOX1_MA0895.1	HMBOX1	1.3475	0.00678242	0.00856123	1.08187	1.66321
PPC	JASPAR	Hmx1_MA0896.1	Hmx1	2.1489	4.10644e-17	9.51368e-17	1.81384	2.53415
PPC	JASPAR	Hmx2_MA0897.1	Hmx2	2.47946	3.0914e-26	9.11535e-26	2.11719	2.89329
PPC	JASPAR	Hmx3_MA0898.1	Hmx3	2.36464	6.34361e-23	1.71461e-22	2.0122	2.76772
PPC	JASPAR	HNF1A_MA0046.2	HNF1A	5.59388	9.74225e-230	2.27116e-228	5.08518	6.14776
PPC	JASPAR	HNF1B_MA0153.2	HNF1B	5.90988	3.5474e-239	8.82121e-238	5.36831	6.50239
PPC	JASPAR	HNF4A_MA0114.4	HNF4A	0.845624	0.0194022	0.0238452	0.730957	0.974396
PPC	JASPAR	HNF4Avar.2_MA1494.1	HNF4Avar.2	1.04997	0.485426	0.506473	0.907343	1.21031
PPC	JASPAR	HNF4G_MA0484.2	HNF4G	0.843033	0.0167125	0.0206075	0.729182	0.97082
PPC	JASPAR	HOXA1_MA1495.1	HOXA1	2.14044	2.04943e-08	3.4203e-08	1.65193	2.74195
PPC	JASPAR	HOXA10_MA0899.1	HOXA10	1.74228	8.58204e-11	1.5847e-10	1.48078	2.04087
PPC	JASPAR	Hoxa11_MA0911.1	Hoxa11	1.51209	0.000718546	0.000977437	1.18787	1.90414
PPC	JASPAR	HOXA13_MA0650.2	HOXA13	1.27327	0.00803127	0.0101034	1.06106	1.51858
PPC	JASPAR	HOXA2_MA0900.2	HOXA2	1.68052	8.47592e-05	0.000122303	1.29706	2.15065
PPC	JASPAR	HOXA4_MA1496.1	HOXA4	2.75382	4.55481e-34	1.61804e-33	2.36569	3.1953
PPC	JASPAR	HOXA5_MA0158.2	HOXA5	1.13512	0.318919	0.340363	0.873483	1.45517
PPC	JASPAR	HOXA6_MA1497.1	HOXA6	1.84473	1.14064e-09	2.02599e-09	1.52309	2.22041
PPC	JASPAR	HOXA7_MA1498.1	HOXA7	1.0411	0.716142	0.73368	0.813234	1.31658
PPC	JASPAR	HOXA9_MA0594.2	HOXA9	0.679078	0.0973831	0.110744	0.409447	1.0659
PPC	JASPAR	HOXB13_MA0901.2	HOXB13	1.40414	5.58568e-05	8.20259e-05	1.19012	1.64861
PPC	JASPAR	HOXB2_MA0902.2	HOXB2	1.02203	0.83503	0.845227	0.766311	1.34026
PPC	JASPAR	HOXB3_MA0903.1	HOXB3	2.83695	1.9374e-41	7.81243e-41	2.46379	3.25703
PPC	JASPAR	HOXB4_MA1499.1	HOXB4	3.32791	2.26445e-51	1.0558e-50	2.88227	3.83222
PPC	JASPAR	HOXB5_MA0904.2	HOXB5	1.51752	0.00282947	0.00369018	1.15196	1.97071
PPC	JASPAR	HOXB6_MA1500.1	HOXB6	1.71065	1.65071e-07	2.65394e-07	1.40502	2.06852
PPC	JASPAR	HOXB7_MA1501.1	HOXB7	1.59076	9.33677e-06	1.4157e-05	1.29677	1.93675
PPC	JASPAR	HOXB8_MA1502.1	HOXB8	1.32543	0.00844407	0.010587	1.06893	1.62916
PPC	JASPAR	HOXB9_MA1503.1	HOXB9	1.47452	0.00218854	0.00288748	1.14596	1.87479
PPC	JASPAR	HOXC10_MA0905.1	HOXC10	1.6724	6.66285e-06	1.01646e-05	1.33967	2.0693
PPC	JASPAR	HOXC11_MA0651.1	HOXC11	1.55846	0.000188215	0.000267955	1.23255	1.95067
PPC	JASPAR	HOXC12_MA0906.1	HOXC12	1.46824	0.00146222	0.00195838	1.1555	1.8457
PPC	JASPAR	HOXC13_MA0907.1	HOXC13	0.966275	0.854764	0.86286	0.747449	1.23261
PPC	JASPAR	HOXC4_MA1504.1	HOXC4	3.34109	1.01577e-52	4.76583e-52	2.89799	3.84191
PPC	JASPAR	HOXC8_MA1505.1	HOXC8	2.1453	8.33151e-08	1.36002e-07	1.63374	2.78169
PPC	JASPAR	HOXC9_MA0485.2	HOXC9	1.51221	0.000949168	0.00128275	1.18255	1.91198
PPC	JASPAR	HOXD10_MA1506.1	HOXD10	1.16271	0.214867	0.23332	0.901182	1.48101
PPC	JASPAR	HOXD11_MA0908.1	HOXD11	1.62154	4.40097e-05	6.48839e-05	1.28694	2.02343
PPC	JASPAR	HOXD12_MA0873.1	HOXD12	1.37028	0.0153488	0.0189887	1.05638	1.75456
PPC	JASPAR	HOXD13_MA0909.2	HOXD13	0.929341	0.508535	0.528367	0.749123	1.14225
PPC	JASPAR	HOXD3_MA0912.2	HOXD3	1.42547	0.00102953	0.00138885	1.15237	1.74856
PPC	JASPAR	HOXD4_MA1507.1	HOXD4	3.34109	1.01577e-52	4.76583e-52	2.89799	3.84191
PPC	JASPAR	HOXD8_MA0910.2	HOXD8	1.32543	0.00844407	0.010587	1.06893	1.62916
PPC	JASPAR	HOXD9_MA0913.2	HOXD9	1.85404	1.11841e-12	2.22489e-12	1.57351	2.17453
PPC	JASPAR	HSF1_MA0486.2	HSF1	0.357678	1.56236e-15	3.38813e-15	0.260177	0.480655
PPC	JASPAR	HSF2_MA0770.1	HSF2	0.3953	2.36301e-14	4.95171e-14	0.294951	0.519727
PPC	JASPAR	HSF4_MA0771.1	HSF4	0.314856	2.63295e-19	6.5912e-19	0.227396	0.425632
PPC	JASPAR	IKZF1_MA1508.1	IKZF1	0.509418	4.67052e-31	1.55545e-30	0.44872	0.576601
PPC	JASPAR	INSM1_MA0155.1	INSM1	0.182411	1.59624e-142	1.86062e-141	0.153079	0.215961
PPC	JASPAR	IRF1_MA0050.2	IRF1	0.641694	1.79706e-12	3.55598e-12	0.561524	0.730894
PPC	JASPAR	IRF2_MA0051.1	IRF2	0.582484	5.82496e-09	1.00125e-08	0.474924	0.7082
PPC	JASPAR	IRF3_MA1418.1	IRF3	0.41004	3.22184e-26	9.46256e-26	0.337079	0.494732
PPC	JASPAR	IRF4_MA1419.1	IRF4	0.334207	7.90486e-18	1.87803e-17	0.243177	0.448985
PPC	JASPAR	IRF5_MA1420.1	IRF5	0.291397	1.584e-21	4.103e-21	0.208801	0.396536
PPC	JASPAR	IRF6_MA1509.1	IRF6	0.289513	1.48679e-15	3.23366e-15	0.192725	0.418795
PPC	JASPAR	IRF7_MA0772.1	IRF7	0.63501	8.02399e-07	1.25754e-06	0.520827	0.767972
PPC	JASPAR	IRF8_MA0652.1	IRF8	0.323366	1.09779e-21	2.87351e-21	0.240771	0.425891
PPC	JASPAR	IRF9_MA0653.1	IRF9	0.389514	1.77471e-16	4.01193e-16	0.295957	0.504078
PPC	JASPAR	Isl1_MA1608.1	Isl1	1.80584	5.36522e-11	1.00564e-10	1.52166	2.13243
PPC	JASPAR	ISL2_MA0914.1	ISL2	1.13795	0.225701	0.244373	0.917904	1.39814
PPC	JASPAR	ISX_MA0654.1	ISX	1.42241	0.00562831	0.00711647	1.10209	1.81333
PPC	JASPAR	JDP2_MA0655.1	JDP2	0.868789	0.0658974	0.0760982	0.744794	1.00897
PPC	JASPAR	JDP2var.2_MA0656.1	JDP2var.2	0.383557	7.03172e-19	1.72555e-18	0.295917	0.489825
PPC	JASPAR	JUN_MA0488.1	JUN	0.619939	6.9025e-09	1.18102e-08	0.518542	0.736407
PPC	JASPAR	JUNB_MA0490.2	JUNB	0.898889	0.0978169	0.111068	0.790789	1.01876
PPC	JASPAR	JUNBvar.2_MA1140.2	JUNBvar.2	0.368075	1.95183e-18	4.68189e-18	0.279087	0.477237
PPC	JASPAR	JUND_MA0491.2	JUND	0.889362	0.0690685	0.079637	0.781465	1.00912
PPC	JASPAR	JUNDvar.2_MA0492.1	JUNDvar.2	0.637839	2.02423e-07	3.23357e-07	0.529628	0.762773
PPC	JASPAR	JUNJUNB_MA1132.1	JUNJUNB	0.81259	0.00300837	0.00390983	0.703794	0.934596
PPC	JASPAR	JUNJUNBvar.2_MA1133.1	JUNJUNBvar.2	0.436387	1.19989e-15	2.6173e-15	0.342538	0.548887
PPC	JASPAR	JUNvar.2_MA0489.1	JUNvar.2	0.900855	0.0835066	0.0958399	0.798952	1.01326
PPC	JASPAR	Klf1_MA0493.1	Klf1	0.191902	3.76842e-168	5.02007e-167	0.164827	0.222378
PPC	JASPAR	KLF10_MA1511.1	KLF10	0.148374	4.57128e-232	1.10006e-230	0.127056	0.17244
PPC	JASPAR	KLF11_MA1512.1	KLF11	0.108967	1.62568e-303	6.73754e-302	0.0922296	0.128021
PPC	JASPAR	Klf12_MA0742.1	Klf12	0.120081	8.16435e-190	1.45014e-188	0.0975388	0.146418
PPC	JASPAR	KLF13_MA0657.1	KLF13	0.144646	1.24734e-108	1.17787e-107	0.112647	0.183073
PPC	JASPAR	KLF14_MA0740.1	KLF14	0.078441	7.89925e-292	2.67856e-290	0.0631149	0.0964678
PPC	JASPAR	KLF15_MA1513.1	KLF15	0.0597068	0	0	0.0491196	0.0719672
PPC	JASPAR	KLF16_MA0741.1	KLF16	0.121052	0	0	0.104656	0.13948
PPC	JASPAR	KLF17_MA1514.1	KLF17	0.18423	2.85703e-165	3.7392e-164	0.157124	0.214896
PPC	JASPAR	KLF2_MA1515.1	KLF2	0.0981552	0	0	0.0831534	0.115187
PPC	JASPAR	KLF3_MA1516.1	KLF3	0.0899236	5.50598e-265	1.46695e-263	0.0728941	0.109818
PPC	JASPAR	KLF4_MA0039.4	KLF4	0.152386	0	0	0.135334	0.171151
PPC	JASPAR	KLF5_MA0599.1	KLF5	0.128412	0	0	0.113063	0.145331
PPC	JASPAR	KLF6_MA1517.1	KLF6	0.10392	1.85127e-253	4.76224e-252	0.0855919	0.125114
PPC	JASPAR	KLF9_MA1107.2	KLF9	0.185201	4.22631e-225	9.55402e-224	0.162477	0.210371
PPC	JASPAR	LBX1_MA0618.1	LBX1	1.98	9.74367e-10	1.73479e-09	1.60119	2.42953
PPC	JASPAR	LBX2_MA0699.1	LBX2	1.20125	0.130455	0.145906	0.932389	1.52819
PPC	JASPAR	LEF1_MA0768.1	LEF1	1.05744	0.488877	0.509361	0.899439	1.23709
PPC	JASPAR	LHX1_MA1518.1	LHX1	1.15488	0.215632	0.233811	0.907023	1.45371
PPC	JASPAR	LHX2_MA0700.2	LHX2	1.82268	2.54317e-09	4.43272e-09	1.50402	2.19503
PPC	JASPAR	Lhx3_MA0135.1	Lhx3	3.13351	1.07246e-48	4.76222e-48	2.72207	3.59777
PPC	JASPAR	Lhx4_MA0704.1	Lhx4	2.77888	4.77522e-19	1.17957e-18	2.25087	3.40835
PPC	JASPAR	LHX5_MA1519.1	LHX5	2.09451	2.29195e-09	4.00421e-09	1.65674	2.62336
PPC	JASPAR	LHX6_MA0658.1	LHX6	3.02751	9.42131e-28	2.83399e-27	2.51743	3.6231
PPC	JASPAR	Lhx8_MA0705.1	Lhx8	1.19303	0.180787	0.198919	0.908204	1.54438
PPC	JASPAR	LHX9_MA0701.2	LHX9	1.30505	0.0281526	0.0341493	1.01897	1.65182
PPC	JASPAR	LIN54_MA0619.1	LIN54	0.870508	0.214551	0.233316	0.694688	1.07968
PPC	JASPAR	LMX1A_MA0702.2	LMX1A	2.5636	1.45289e-18	3.53046e-18	2.10321	3.10595
PPC	JASPAR	LMX1B_MA0703.2	LMX1B	2.73428	2.68313e-22	7.17426e-22	2.26022	3.28998
PPC	JASPAR	MAF_MA1520.1	MAF	0.577974	5.33114e-09	9.19202e-09	0.469889	0.704528
PPC	JASPAR	MAFA_MA1521.1	MAFA	0.390256	9.75754e-25	2.77829e-24	0.314405	0.479555
PPC	JASPAR	Mafb_MA0117.2	Mafb	0.867139	0.10892	0.123113	0.726454	1.02877
PPC	JASPAR	MAFF_MA0495.3	MAFF	1.26495	0.00229269	0.00301648	1.08557	1.46784
PPC	JASPAR	MAFG_MA0659.2	MAFG	1.10299	0.191107	0.209347	0.949271	1.27648
PPC	JASPAR	MAFK_MA0496.3	MAFK	0.6402	2.39693e-13	4.89894e-13	0.562838	0.726005
PPC	JASPAR	MAFNFE2_MA0501.1	MAFNFE2	0.789771	0.000616554	0.000843944	0.685114	0.907006
PPC	JASPAR	MAX_MA0058.3	MAX	0.139754	1.71348e-46	7.47517e-46	0.0917414	0.204316
PPC	JASPAR	MAXMYC_MA0059.1	MAXMYC	0.217982	9.70905e-36	3.53315e-35	0.156332	0.296338
PPC	JASPAR	MAZ_MA1522.1	MAZ	0.116847	0	0	0.101508	0.13391
PPC	JASPAR	Mecom_MA0029.1	Mecom	1.09188	0.39563	0.416276	0.884654	1.33607
PPC	JASPAR	MEF2A_MA0052.4	MEF2A	0.817763	0.0394977	0.0464752	0.670495	0.989531
PPC	JASPAR	MEF2B_MA0660.1	MEF2B	0.807869	0.0906888	0.103446	0.62578	1.02899
PPC	JASPAR	MEF2C_MA0497.1	MEF2C	0.743714	0.00180852	0.00240491	0.608997	0.90081
PPC	JASPAR	MEF2D_MA0773.1	MEF2D	0.913182	0.452268	0.4732	0.725677	1.13692
PPC	JASPAR	MEIS1_MA0498.2	MEIS1	1.00837	0.915237	0.922658	0.810595	1.24262
PPC	JASPAR	MEIS1var.2_MA1639.1	MEIS1var.2	2.82619	6.16567e-49	2.77084e-48	2.48476	3.20791
PPC	JASPAR	MEIS2_MA0774.1	MEIS2	0.624226	1.07361e-08	1.82025e-08	0.522429	0.741097
PPC	JASPAR	MEIS2var.2_MA1640.1	MEIS2var.2	2.7163	1.97718e-43	8.2401e-43	2.38073	3.09213
PPC	JASPAR	MEIS3_MA0775.1	MEIS3	0.520664	1.19349e-16	2.72275e-16	0.437034	0.616398
PPC	JASPAR	MEOX1_MA0661.1	MEOX1	1.75717	2.65733e-07	4.23584e-07	1.42298	2.15274
PPC	JASPAR	MEOX2_MA0706.1	MEOX2	2.70048	2.59077e-30	8.43979e-30	2.30348	3.15413
PPC	JASPAR	MGA_MA0801.1	MGA	0.545046	3.4994e-10	6.27536e-10	0.439563	0.669244
PPC	JASPAR	MITF_MA0620.3	MITF	0.425597	3.0036e-11	5.67263e-11	0.313649	0.565663
PPC	JASPAR	mix-a_MA0621.1	mix-a	2.66444	3.40168e-20	8.66094e-20	2.18969	3.22333
PPC	JASPAR	MIXL1_MA0662.1	MIXL1	1.39182	0.00420935	0.00538623	1.10645	1.73355
PPC	JASPAR	MLX_MA0663.1	MLX	0.230499	3.36492e-23	9.16143e-23	0.153562	0.333116
PPC	JASPAR	Mlxip_MA0622.1	Mlxip	0.172476	3.91887e-47	1.71969e-46	0.121536	0.237947
PPC	JASPAR	MLXIPL_MA0664.1	MLXIPL	0.218026	5.22749e-23	1.41808e-22	0.141714	0.321439
PPC	JASPAR	MNT_MA0825.1	MNT	0.147037	1.1647e-44	4.9935e-44	0.0972976	0.213525
PPC	JASPAR	MNX1_MA0707.1	MNX1	2.65383	1.10439e-28	3.46167e-28	2.25884	3.10599
PPC	JASPAR	MSANTD3_MA1523.1	MSANTD3	0.327347	4.06664e-40	1.58833e-39	0.266846	0.39793
PPC	JASPAR	MSC_MA0665.1	MSC	0.596123	5.91012e-12	1.13926e-11	0.506438	0.698014
PPC	JASPAR	MSGN1_MA1524.1	MSGN1	0.843716	0.186209	0.204282	0.653322	1.07502
PPC	JASPAR	MSX1_MA0666.1	MSX1	1.20341	0.089119	0.101811	0.961538	1.4916
PPC	JASPAR	MSX2_MA0708.1	MSX2	1.27608	0.0330905	0.0394337	1.01657	1.58601
PPC	JASPAR	Msx3_MA0709.1	Msx3	1.27608	0.0330905	0.0394337	1.01657	1.58601
PPC	JASPAR	MTF1_MA0863.1	MTF1	0.32708	2.40017e-31	8.06543e-31	0.258553	0.408742
PPC	JASPAR	MXI1_MA1108.2	MXI1	0.627953	2.38941e-06	3.67525e-06	0.5067	0.77077
PPC	JASPAR	MYB_MA0100.3	MYB	0.715602	0.000359707	0.000502512	0.586621	0.865905
PPC	JASPAR	MYBL1_MA0776.1	MYBL1	0.919891	0.737114	0.752239	0.6356	1.29398
PPC	JASPAR	MYBL2_MA0777.1	MYBL2	0.639053	0.0270735	0.0329476	0.408885	0.956572
PPC	JASPAR	MYC_MA0147.3	MYC	0.138568	1.44024e-64	8.39388e-64	0.0976932	0.19106
PPC	JASPAR	MYCN_MA0104.4	MYCN	0.0928036	3.74221e-63	2.08335e-62	0.0572383	0.142401
PPC	JASPAR	MYF5_MA1641.1	MYF5	0.467387	1.41588e-23	3.91202e-23	0.393743	0.551435
PPC	JASPAR	MYF6_MA0667.1	MYF6	1.03072	0.715129	0.73368	0.857357	1.23109
PPC	JASPAR	MYOD1_MA0499.2	MYOD1	0.41972	8.791e-44	3.68432e-43	0.364385	0.481616
PPC	JASPAR	MYOG_MA0500.2	MYOG	0.314951	1.86802e-57	9.29029e-57	0.264658	0.372427
PPC	JASPAR	MZF1_MA0056.2	MZF1	0.276053	1.01925e-40	4.04445e-40	0.216301	0.347676
PPC	JASPAR	MZF1var.2_MA0057.1	MZF1var.2	0.204868	3.69726e-103	3.3636e-102	0.169192	0.246106
PPC	JASPAR	NEUROD1_MA1109.1	NEUROD1	0.438612	2.01379e-27	6.00914e-27	0.368768	0.518446
PPC	JASPAR	NEUROD2_MA0668.1	NEUROD2	0.60447	0.0291595	0.0350854	0.359571	0.958133
PPC	JASPAR	NEUROG1_MA0623.2	NEUROG1	1.06242	0.704639	0.72405	0.715165	1.52851
PPC	JASPAR	NEUROG2_MA0669.1	NEUROG2	0.757669	0.0445501	0.0521732	0.56954	0.990838
PPC	JASPAR	NEUROG2var.2_MA1642.1	NEUROG2var.2	0.568188	2.8678e-12	5.61518e-12	0.475653	0.674335
PPC	JASPAR	NFAT5_MA0606.1	NFAT5	0.926918	0.353542	0.375701	0.788592	1.08414
PPC	JASPAR	NFATC1_MA0624.1	NFATC1	0.755558	0.00249491	0.00326526	0.6218	0.911074
PPC	JASPAR	NFATC2_MA0152.1	NFATC2	0.681348	6.05016e-05	8.83252e-05	0.555691	0.828286
PPC	JASPAR	NFATC3_MA0625.1	NFATC3	0.741705	0.00077705	0.00105396	0.615912	0.887011
PPC	JASPAR	NFATC4_MA1525.1	NFATC4	0.639188	1.01954e-06	1.58124e-06	0.524685	0.772451
PPC	JASPAR	NFE2_MA0841.1	NFE2	0.772363	0.00112267	0.00150903	0.655541	0.905262
PPC	JASPAR	NFE2L1_MA0089.2	NFE2L1	0.872333	0.0394771	0.0464752	0.762838	0.994308
PPC	JASPAR	Nfe2l2_MA0150.2	Nfe2l2	0.688545	5.22374e-08	8.56464e-08	0.595778	0.792608
PPC	JASPAR	NFIA_MA0670.1	NFIA	0.553635	4.44256e-07	7.03641e-07	0.425622	0.709453
PPC	JASPAR	NFIB_MA1643.1	NFIB	0.310144	1.53174e-57	7.66896e-57	0.259874	0.367702
PPC	JASPAR	NFIC_MA0161.2	NFIC	0.47249	1.14842e-15	2.51238e-15	0.381675	0.579252
PPC	JASPAR	NFICTLX1_MA0119.1	NFICTLX1	0.387106	2.22487e-28	6.91564e-28	0.316337	0.469574
PPC	JASPAR	NFICvar.2_MA1527.1	NFICvar.2	0.283428	5.22131e-42	2.12847e-41	0.224437	0.353573
PPC	JASPAR	NFIL3_MA0025.2	NFIL3	1.19323	0.120403	0.135272	0.948728	1.48543
PPC	JASPAR	NFIX_MA0671.1	NFIX	0.336049	1.05417e-17	2.49654e-17	0.24451	0.451471
PPC	JASPAR	NFIXvar.2_MA1528.1	NFIXvar.2	0.245076	7.23115e-64	4.11789e-63	0.198072	0.300204
PPC	JASPAR	NFKB1_MA0105.4	NFKB1	0.115999	4.98996e-64	2.86347e-63	0.0774233	0.167324
PPC	JASPAR	NFKB2_MA0778.1	NFKB2	0.17387	1.30304e-56	6.39518e-56	0.127171	0.232408
PPC	JASPAR	NFYA_MA0060.3	NFYA	0.300849	1.12273e-42	4.62736e-42	0.24224	0.369815
PPC	JASPAR	NFYB_MA0502.2	NFYB	0.249461	2.80869e-65	1.64983e-64	0.202883	0.303894
PPC	JASPAR	NFYC_MA1644.1	NFYC	0.352568	2.77608e-34	9.95652e-34	0.287347	0.428665
PPC	JASPAR	NHLH1_MA0048.2	NHLH1	0.291584	1.28297e-77	8.54551e-77	0.248639	0.340171
PPC	JASPAR	NHLH2_MA1529.1	NHLH2	0.188928	8.4577e-126	8.76312e-125	0.157309	0.22527
PPC	JASPAR	NKX2-2_MA1645.1	NKX2-2	0.542224	4.65306e-13	9.407e-13	0.449532	0.649275
PPC	JASPAR	NKX2-3_MA0672.1	NKX2-3	0.542078	2.04495e-08	3.4203e-08	0.424465	0.683413
PPC	JASPAR	NKX2-5_MA0063.2	NKX2-5	0.807046	0.0442855	0.051945	0.647466	0.996083
PPC	JASPAR	Nkx2-5var.2_MA0503.1	Nkx2-5var.2	0.455661	1.09275e-23	3.04177e-23	0.381484	0.540696
PPC	JASPAR	NKX2-8_MA0673.1	NKX2-8	0.493464	4.8925e-10	8.75253e-10	0.380327	0.630872
PPC	JASPAR	Nkx3-1_MA0124.2	Nkx3-1	0.789053	0.0348151	0.041291	0.624222	0.986224
PPC	JASPAR	Nkx3-2_MA0122.3	Nkx3-2	1.23954	0.0476531	0.0557198	0.994773	1.53021
PPC	JASPAR	NKX6-1_MA0674.1	NKX6-1	2.44847	1.46586e-24	4.15792e-24	2.08278	2.867
PPC	JASPAR	NKX6-2_MA0675.1	NKX6-2	2.35738	1.5572e-21	4.04764e-21	1.99593	2.77225
PPC	JASPAR	NKX6-3_MA1530.1	NKX6-3	2.86639	3.06078e-41	1.2276e-40	2.48539	3.29635
PPC	JASPAR	Nobox_MA0125.1	Nobox	1.5448	6.3104e-05	9.17653e-05	1.2491	1.89483
PPC	JASPAR	NOTO_MA0710.1	NOTO	1.65806	1.70162e-06	2.62818e-06	1.35341	2.0164
PPC	JASPAR	Npas2_MA0626.1	Npas2	0.150336	1.92324e-40	7.59118e-40	0.0977968	0.221367
PPC	JASPAR	NR1D1_MA1531.1	NR1D1	0.437375	6.71049e-23	1.80723e-22	0.360663	0.526273
PPC	JASPAR	NR1D2_MA1532.1	NR1D2	0.550825	2.39747e-11	4.56253e-11	0.452027	0.665736
PPC	JASPAR	NR1H2RXRA_MA0115.1	NR1H2RXRA	1.14027	0.0640126	0.0741512	0.988566	1.31054
PPC	JASPAR	Nr1h3Rxra_MA0494.1	Nr1h3Rxra	0.635399	3.66352e-08	6.05984e-08	0.532387	0.753569
PPC	JASPAR	NR1H4_MA1110.1	NR1H4	0.925174	0.425915	0.446882	0.767964	1.10703
PPC	JASPAR	NR1H4RXRA_MA1146.1	NR1H4RXRA	0.636523	6.71327e-06	1.02206e-05	0.511863	0.783694
PPC	JASPAR	NR1I2_MA1533.1	NR1I2	0.401749	1.78132e-22	4.7801e-22	0.322476	0.4953
PPC	JASPAR	NR1I3_MA1534.1	NR1I3	0.984308	0.918467	0.923418	0.796469	1.20568
PPC	JASPAR	NR2C1_MA1535.1	NR2C1	0.601495	2.9226e-12	5.70749e-12	0.51388	0.700648
PPC	JASPAR	NR2C2_MA0504.1	NR2C2	0.351892	2.74878e-76	1.78312e-75	0.309223	0.399285
PPC	JASPAR	NR2C2var.2_MA1536.1	NR2C2var.2	0.79812	0.0041242	0.00528634	0.678241	0.934388
PPC	JASPAR	Nr2e1_MA0676.1	Nr2e1	1.67948	1.16738e-11	2.23298e-11	1.45145	1.93652
PPC	JASPAR	Nr2e3_MA0164.1	Nr2e3	0.742685	0.0352777	0.0417071	0.553882	0.977957
PPC	JASPAR	NR2F1_MA0017.2	NR2F1	0.696041	1.10304e-07	1.78497e-07	0.602787	0.800566
PPC	JASPAR	NR2F1var.2_MA1537.1	NR2F1var.2	0.823708	0.00273319	0.00357086	0.721944	0.936891
PPC	JASPAR	NR2F1var.3_MA1538.1	NR2F1var.3	0.549402	1.38913e-10	2.55245e-10	0.446323	0.670154
PPC	JASPAR	NR2F2_MA1111.1	NR2F2	1.19111	0.0128746	0.0160075	1.03691	1.36365
PPC	JASPAR	Nr2f6_MA0677.1	Nr2f6	0.985004	0.847705	0.856894	0.865224	1.1181
PPC	JASPAR	Nr2f6var.2_MA0728.1	Nr2f6var.2	0.790791	0.00298251	0.00388299	0.672042	0.925789
PPC	JASPAR	NR2F6var.3_MA1539.1	NR2F6var.3	0.487934	6.48671e-13	1.30434e-12	0.38849	0.606053
PPC	JASPAR	NR3C1_MA0113.3	NR3C1	0.702868	0.00504879	0.00643828	0.536218	0.907125
PPC	JASPAR	NR3C2_MA0727.1	NR3C2	0.596841	4.19098e-05	6.19835e-05	0.451586	0.775728
PPC	JASPAR	NR4A1_MA1112.2	NR4A1	1.10205	0.15326	0.169632	0.962182	1.25826
PPC	JASPAR	NR4A2_MA0160.1	NR4A2	0.887161	0.106452	0.120505	0.76479	1.025
PPC	JASPAR	NR4A2RXRA_MA1147.1	NR4A2RXRA	0.451536	1.40715e-14	2.98221e-14	0.355506	0.566407
PPC	JASPAR	NR5A1_MA1540.1	NR5A1	0.465991	4.17083e-21	1.07662e-20	0.387848	0.555906
PPC	JASPAR	Nr5a2_MA0505.1	Nr5a2	0.492628	3.3275e-23	9.09272e-23	0.420176	0.574601
PPC	JASPAR	NR6A1_MA1541.1	NR6A1	0.536906	2.70009e-11	5.11236e-11	0.435802	0.655432
PPC	JASPAR	NRF1_MA0506.1	NRF1	0.053183	2.98108e-303	1.17046e-301	0.0403525	0.0688667
PPC	JASPAR	NRL_MA0842.2	NRL	0.849219	0.0812334	0.0933746	0.702243	1.01968
PPC	JASPAR	OLIG1_MA0826.1	OLIG1	0.941968	0.917377	0.923418	0.593884	1.42938
PPC	JASPAR	OLIG2_MA0678.1	OLIG2	0.995614	1	1	0.656405	1.45704
PPC	JASPAR	OLIG3_MA0827.1	OLIG3	0.916276	0.726543	0.742468	0.621986	1.30822
PPC	JASPAR	ONECUT1_MA0679.2	ONECUT1	5.17611	2.86969e-189	4.97859e-188	4.6834	5.71652
PPC	JASPAR	ONECUT2_MA0756.1	ONECUT2	5.05531	3.13214e-134	3.43615e-133	4.49933	5.67483
PPC	JASPAR	ONECUT3_MA0757.1	ONECUT3	4.65094	4.9382e-133	5.33898e-132	4.1602	5.19347
PPC	JASPAR	OSR1_MA1542.1	OSR1	0.39416	2.33025e-15	5.03874e-15	0.297287	0.513419
PPC	JASPAR	OSR2_MA1646.1	OSR2	0.428216	3.94448e-35	1.42154e-34	0.366445	0.497977
PPC	JASPAR	OTX1_MA0711.1	OTX1	0.426992	1.2884e-07	2.08041e-07	0.289794	0.608348
PPC	JASPAR	OTX2_MA0712.2	OTX2	0.75269	0.0115861	0.0144536	0.595599	0.940407
PPC	JASPAR	OVOL1_MA1544.1	OVOL1	0.319018	4.18747e-06	6.41448e-06	0.163487	0.563375
PPC	JASPAR	OVOL2_MA1545.1	OVOL2	0.149104	1.797e-10	3.29377e-10	0.0544267	0.327211
PPC	JASPAR	PAX1_MA0779.1	PAX1	0.394401	1.01598e-13	2.0995e-13	0.29168	0.522608
PPC	JASPAR	Pax2_MA0067.1	Pax2	0.253572	4.89467e-24	1.37272e-23	0.176656	0.353312
PPC	JASPAR	PAX3_MA0780.1	PAX3	3.36159	3.9826e-30	1.28061e-29	2.77305	4.0547
PPC	JASPAR	PAX3var.2_MA1546.1	PAX3var.2	0.62652	0.00191933	0.0025432	0.449123	0.853253
PPC	JASPAR	PAX4_MA0068.2	PAX4	1.3413	0.0600963	0.0700498	0.976001	1.80732
PPC	JASPAR	PAX5_MA0014.3	PAX5	0.18435	9.02314e-62	4.91333e-61	0.138978	0.24011
PPC	JASPAR	PAX6_MA0069.1	PAX6	0.614029	0.000441834	0.000610385	0.451642	0.817941
PPC	JASPAR	PAX7_MA0680.1	PAX7	3.77756	1.20938e-41	4.90326e-41	3.16714	4.48853
PPC	JASPAR	PAX9_MA0781.1	PAX9	0.409192	1.46693e-14	3.10009e-14	0.31014	0.530786
PPC	JASPAR	PBX1_MA0070.1	PBX1	1.96237	1.0195e-15	2.23689e-15	1.67493	2.28971
PPC	JASPAR	PBX2_MA1113.2	PBX2	2.61175	2.85755e-40	1.12196e-39	2.28792	2.97435
PPC	JASPAR	PBX3_MA1114.1	PBX3	0.417011	1.33835e-37	5.09394e-37	0.356901	0.484915
PPC	JASPAR	PDX1_MA0132.2	PDX1	2.21353	5.03162e-15	1.08173e-14	1.83005	2.66149
PPC	JASPAR	PHOX2A_MA0713.1	PHOX2A	1.95404	1.30512e-09	2.30716e-09	1.58485	2.39083
PPC	JASPAR	PHOX2B_MA0681.2	PHOX2B	1.9341	8.47797e-12	1.63004e-11	1.61171	2.308
PPC	JASPAR	PITX1_MA0682.2	PITX1	0.599013	0.00010265	0.000147547	0.447315	0.787486
PPC	JASPAR	PITX2_MA1547.1	PITX2	0.597879	6.25103e-05	9.10795e-05	0.450058	0.780485
PPC	JASPAR	PITX3_MA0714.1	PITX3	0.649229	0.000641105	0.000875942	0.493286	0.840768
PPC	JASPAR	PKNOX1_MA0782.2	PKNOX1	0.662752	6.20933e-09	1.06486e-08	0.570358	0.766795
PPC	JASPAR	PKNOX2_MA0783.1	PKNOX2	0.704182	0.00013969	0.000200402	0.579714	0.848829
PPC	JASPAR	PLAG1_MA0163.1	PLAG1	0.131735	6.08692e-218	1.26135e-216	0.110294	0.156292
PPC	JASPAR	Plagl1_MA1615.1	Plagl1	0.18377	2.16172e-190	3.93328e-189	0.158767	0.211819
PPC	JASPAR	PLAGL2_MA1548.1	PLAGL2	0.156082	8.19951e-118	8.26599e-117	0.124734	0.193075
PPC	JASPAR	POU1F1_MA0784.1	POU1F1	1.21731	0.0282705	0.0341881	1.01661	1.44885
PPC	JASPAR	POU2F1_MA0785.1	POU2F1	0.843951	0.125701	0.141012	0.673631	1.0465
PPC	JASPAR	POU2F2_MA0507.1	POU2F2	0.802703	0.0289186	0.0348518	0.65165	0.980138
PPC	JASPAR	POU2F3_MA0627.2	POU2F3	0.959819	0.693038	0.713829	0.800266	1.14385
PPC	JASPAR	POU3F1_MA0786.1	POU3F1	0.941036	0.587381	0.607748	0.764714	1.14814
PPC	JASPAR	POU3F2_MA0787.1	POU3F2	1.08346	0.38115	0.401607	0.893268	1.30466
PPC	JASPAR	POU3F3_MA0788.1	POU3F3	1.31126	0.00356197	0.00461325	1.09035	1.56708
PPC	JASPAR	POU3F4_MA0789.1	POU3F4	0.826896	0.0868215	0.0993388	0.660918	1.02407
PPC	JASPAR	POU4F1_MA0790.1	POU4F1	2.78136	3.90402e-41	1.55743e-40	2.42044	3.1876
PPC	JASPAR	POU4F2_MA0683.1	POU4F2	2.50813	1.12001e-32	3.85035e-32	2.17623	2.88243
PPC	JASPAR	POU4F3_MA0791.1	POU4F3	2.82636	5.23238e-43	2.16853e-42	2.46283	3.23565
PPC	JASPAR	POU5F1_MA1115.1	POU5F1	0.841475	0.0605191	0.0704325	0.698375	1.00701
PPC	JASPAR	POU5F1B_MA0792.1	POU5F1B	0.76753	0.0168051	0.0206875	0.610575	0.954376
PPC	JASPAR	Pou5f1Sox2_MA0142.1	Pou5f1Sox2	0.946172	0.593333	0.613056	0.785799	1.13161
PPC	JASPAR	POU6F1_MA0628.1	POU6F1	3.44655	1.10296e-30	3.62469e-30	2.83784	4.16407
PPC	JASPAR	POU6F1var.2_MA1549.1	POU6F1var.2	1.95063	7.83232e-14	1.62755e-13	1.64726	2.2989
PPC	JASPAR	POU6F2_MA0793.1	POU6F2	2.11593	5.85675e-18	1.39589e-17	1.79905	2.47809
[truncated: 1,443 more rows]
