# Supplementary material for: Multiomic QTL mapping reveals phenotypic complexity of GWAS loci and prioritizes putative causal variants
Source: Cell Genom. 2025 Feb 21;5(3):100775. doi: 10.1016/j.xgen.2025.100775 (PMC11960542; doi:10.1016/j.xgen.2025.100775)
Supplement: Table S4. Lead variants for all QTLs after filtering, related to Figures 2, 3, and 4 — This table reports the lead variant for each significant QTL discovered in the three tissues for all three phenotypes. We provide: Tissue: tissue; Element ID: element identifier; Element Name: gene name; Element Chrom: chromosome of element; Element Start: start position of element; Element End: end position of element; QTL_Type: the molecular phenotype of the QTL (caQTL, eQTL, haQTL); qElement_Type: the molecular phenotype of the qElement (caPeak, eGene, haPeak); QTL_Order: discovery order of the QTL (Primary, Conditional_1, Conditional_2, Conditional_3); SNP ID: the identifier for the lead variant, designated as “VAR_[chromosome]_[position]_[reference allele]_[alternate allele]”; RSID: RSID of the lead variant (if available); SNP Pos: base pair position of the lead variant; Reference_Allele: reference allele of the lead variant; Alternate_Allele: alternate allele of the lead variant; MAF: minor allele frequency; Effect_Size: beta value for the association of the lead variant on gene expression; Standard_Error: standard error for the association of the lead variant on gene expression; P_value: nominal p value for the lead variant association with gene expression; Q_value: q-value from Benjamini-Hochberg correction of FDR. In_1000Genomes: TRUE/FALSE if the lead variant is in the 1000 Genomes Project EUR population; Regressed: TRUE/FALSE if the primary QTL had conditional signals and was regressed prior to GWAS colocalization; Cluster_ID: cluster identifier given to each complex or singleton QTL module and singleton; Complexity: an annotation for whether the QTL is “Complex” or “Singleton”; qElements_in_QTL: the number of qElements affected by the corresponding QTL defined by Cluster_ID; QTL_Combo: the combination of qElement_Types affected by the corresponding QTL; Representative: TRUE/FALSE if the signal for the corresponding qElement was used for GWAS colocalization; and Stage_Specificity: the mashr-calculated stage specificity of the corresponding lead variant, i [file mmc5.xlsx]

## Sheet: Sheet1
## This table reports the lead variant for each significant QTL discovered in the three tissues for all three phenotypes. We provide: Tissue: tissue, Element ID: element identifier, Element Name: gene name, Element Chrom: chromosome of element, Element Start: start position of element, Element End: end position of element, QTL_Type: the molecular phenotype of the QTL (caQTL, eQTL, haQTL), qElemen…
Tissue	Element_ID	Element_Name	Chromosome	Element_Start	Element_End	QTL_Type	qElement_Type	QTL_Order	SNP_ID	RSID	SNP_Position	Reference_Allele	Alternate_Allele	MAF	Effect_Size	Standard_Error	P_value	Q_value	In_1000Genomes	Regressed	Cluster_ID	Complexity	qElements_inQTL	QTL_Combo	Representative	Stage_Specificity
CVPC	cvpc_atac_peak_153584	cvpc_atac_peak_153584	chr20	57397055	57397565	caQTL	caPeak	Primary	VAR_20_57441016_T_C	rs13039273	57441016	T	C	0.46337	-0.417384	0.0831476	1.35849e-07	0.00160915	TRUE	FALSE	CVPC_1	Complex	13	caQTL-eQTL-haQTL	FALSE	Not Tested
CVPC	cvpc_atac_peak_153585	cvpc_atac_peak_153585	chr20	57397844	57398108	caQTL	caPeak	Primary	VAR_20_57441016_T_C	rs13039273	57441016	T	C	0.46337	-0.655362	0.121287	1.05124e-08	0.000170039	TRUE	FALSE	CVPC_1	Complex	13	caQTL-eQTL-haQTL	FALSE	Not Tested
CVPC	cvpc_atac_peak_153586	cvpc_atac_peak_153586	chr20	57398657	57399372	caQTL	caPeak	Primary	VAR_20_57441016_T_C	rs13039273	57441016	T	C	0.46337	-0.546635	0.0990171	4.55364e-09	8.15993e-05	TRUE	FALSE	CVPC_1	Complex	13	caQTL-eQTL-haQTL	FALSE	Not Tested
CVPC	cvpc_atac_peak_153588	cvpc_atac_peak_153588	chr20	57401132	57401470	caQTL	caPeak	Primary	VAR_20_57441016_T_C	rs13039273	57441016	T	C	0.46337	-0.513225	0.105054	3.13222e-07	0.00332115	TRUE	FALSE	CVPC_1	Complex	13	caQTL-eQTL-haQTL	FALSE	Not Tested
CVPC	cvpc_atac_peak_153602	cvpc_atac_peak_153602	chr20	57440711	57441521	caQTL	caPeak	Primary	VAR_20_57441016_T_C	rs13039273	57441016	T	C	0.46337	-0.752442	0.0992958	8.18826e-18	1.09681e-12	TRUE	FALSE	CVPC_1	Complex	13	caQTL-eQTL-haQTL	FALSE	Not Tested
CVPC	cvpc_chip_peak_36267	cvpc_chip_peak_36267	chr20	57392044	57400537	haQTL	haPeak	Primary	VAR_20_57441016_T_C	rs13039273	57441016	T	C	0.46337	-0.554555	0.119173	7.94404e-07	0.00300019	TRUE	FALSE	CVPC_1	Complex	13	caQTL-eQTL-haQTL	TRUE	Not Tested
CVPC	cvpc_chip_peak_36271	cvpc_chip_peak_36271	chr20	57407175	57413159	haQTL	haPeak	Primary	VAR_20_57441016_T_C	rs13039273	57441016	T	C	0.46337	-0.721129	0.118177	9.38373e-12	1.14123e-07	TRUE	FALSE	CVPC_1	Complex	13	caQTL-eQTL-haQTL	FALSE	Not Tested
CVPC	cvpc_chip_peak_36273	cvpc_chip_peak_36273	chr20	57432217	57434696	haQTL	haPeak	Primary	VAR_20_57441016_T_C	rs13039273	57441016	T	C	0.46337	-0.686936	0.159221	5.73802e-06	0.0177469	TRUE	TRUE	CVPC_1	Complex	13	caQTL-eQTL-haQTL	FALSE	Not Tested
CVPC	cvpc_chip_peak_36274	cvpc_chip_peak_36274	chr20	57434799	57436705	haQTL	haPeak	Primary	VAR_20_57441016_T_C	rs13039273	57441016	T	C	0.46337	-0.811546	0.137345	5.93873e-11	6.61181e-07	TRUE	FALSE	CVPC_1	Complex	13	caQTL-eQTL-haQTL	FALSE	Not Tested
CVPC	cvpc_chip_peak_36275	cvpc_chip_peak_36275	chr20	57437259	57439232	haQTL	haPeak	Primary	VAR_20_57441016_T_C	rs13039273	57441016	T	C	0.46337	-0.888067	0.130609	3.77435e-15	9.54034e-11	TRUE	FALSE	CVPC_1	Complex	13	caQTL-eQTL-haQTL	FALSE	Not Tested
CVPC	cvpc_chip_peak_36278	cvpc_chip_peak_36278	chr20	57450717	57451617	haQTL	haPeak	Primary	VAR_20_57441016_T_C	rs13039273	57441016	T	C	0.46337	-0.775187	0.169607	1.31388e-06	0.00550316	TRUE	FALSE	CVPC_1	Complex	13	caQTL-eQTL-haQTL	FALSE	Not Tested
CVPC	cvpc_chip_peak_36285	cvpc_chip_peak_36285	chr20	57492887	57495774	haQTL	haPeak	Primary	VAR_20_57441016_T_C	rs13039273	57441016	T	C	0.46337	-0.708695	0.142861	1.09144e-07	0.000796271	TRUE	TRUE	CVPC_1	Complex	13	caQTL-eQTL-haQTL	FALSE	Not Tested
CVPC	ENSG00000132819.17	RBM38	chr20	57391396	57409333	eQTL	eGene	Primary	VAR_20_57441016_T_C	rs13039273	57441016	T	C	0.46337	-0.515212	0.0807742	1.07258e-11	6.3179e-07	TRUE	TRUE	CVPC_1	Complex	13	caQTL-eQTL-haQTL	FALSE	Shared
CVPC	cvpc_atac_peak_99087	cvpc_atac_peak_99087	chr16	74902938	74903825	caQTL	caPeak	Primary	VAR_16_74927472_C_T	rs73605975	74927472	C	T	0.267399	0.935447	0.172207	8.58534e-09	0.000152545	TRUE	FALSE	CVPC_10	Complex	9	caQTL-eQTL-haQTL	FALSE	Not Tested
CVPC	cvpc_atac_peak_99088	cvpc_atac_peak_99088	chr16	74903863	74904179	caQTL	caPeak	Primary	VAR_16_74916672_A_T	rs12928119	74916672	A	T	0.261905	1.20382	0.243933	2.30864e-07	0.00268701	TRUE	FALSE	CVPC_10	Complex	9	caQTL-eQTL-haQTL	FALSE	Not Tested
CVPC	cvpc_chip_peak_23457	cvpc_chip_peak_23457	chr16	74901813	74904435	haQTL	haPeak	Primary	VAR_16_74916672_A_T	rs12928119	74916672	A	T	0.261905	2.3806	0.274019	4.56965e-32	8.76395e-26	TRUE	FALSE	CVPC_10	Complex	9	caQTL-eQTL-haQTL	FALSE	Not Tested
CVPC	cvpc_chip_peak_23458	cvpc_chip_peak_23458	chr16	74921548	74922087	haQTL	haPeak	Primary	VAR_16_74914280_C_T	rs16950178	74914280	C	T	0.263736	1.77441	0.248519	3.62621e-17	1.17532e-12	TRUE	FALSE	CVPC_10	Complex	9	caQTL-eQTL-haQTL	FALSE	Not Tested
CVPC	cvpc_chip_peak_23459	cvpc_chip_peak_23459	chr16	74923498	74924881	haQTL	haPeak	Primary	VAR_16_74914280_C_T	rs16950178	74914280	C	T	0.263736	1.59228	0.237966	1.45576e-14	2.92651e-10	TRUE	FALSE	CVPC_10	Complex	9	caQTL-eQTL-haQTL	FALSE	Not Tested
CVPC	cvpc_chip_peak_23462	cvpc_chip_peak_23462	chr16	74999915	75001645	haQTL	haPeak	Primary	VAR_16_74925973_C_T	rs8053833	74925973	C	T	0.265568	1.31693	0.239179	1.92519e-09	1.02565e-05	TRUE	FALSE	CVPC_10	Complex	9	caQTL-eQTL-haQTL	TRUE	Not Tested
CVPC	ENSG00000103089.9	FA2H	chr16	74712955	74774831	eQTL	eGene	Primary	VAR_16_74916672_A_T	rs12928119	74916672	A	T	0.261905	0.943441	0.200962	1.23092e-06	0.0131652	TRUE	FALSE	CVPC_10	Complex	9	caQTL-eQTL-haQTL	FALSE	No Association
CVPC	ENSG00000103091.15	WDR59	chr16	74871362	75000173	eQTL	eGene	Primary	VAR_16_74916672_A_T	rs12928119	74916672	A	T	0.261905	1.45559	0.171604	7.91585e-22	2.37684e-16	TRUE	FALSE	CVPC_10	Complex	9	caQTL-eQTL-haQTL	FALSE	No Association
CVPC	ENSG00000186187.12	ZNRF1	chr16	74999024	75110994	eQTL	eGene	Primary	VAR_16_74917675_G_T	rs35426289	74917675	G	T	0.263736	1.0833	0.180535	2.25998e-10	6.64243e-06	TRUE	FALSE	CVPC_10	Complex	9	caQTL-eQTL-haQTL	FALSE	No Association
CVPC	cvpc_atac_peak_23307	cvpc_atac_peak_23307	chr1	228358854	228359199	caQTL	caPeak	Primary	VAR_1_228369087_C_T	rs3738685	228369087	C	T	0.322344	-0.898589	0.133483	1.36435e-13	4.35253e-09	TRUE	FALSE	CVPC_100	Complex	5	caQTL-eQTL	FALSE	Not Tested
CVPC	cvpc_atac_peak_23308	cvpc_atac_peak_23308	chr1	228360669	228361612	caQTL	caPeak	Primary	VAR_1_228363816_G_A	rs75176484	228363816	G	A	0.340659	-0.817758	0.139195	3.07026e-10	4.76453e-06	TRUE	FALSE	CVPC_100	Complex	5	caQTL-eQTL	FALSE	Not Tested
CVPC	cvpc_atac_peak_23309	cvpc_atac_peak_23309	chr1	228361745	228361938	caQTL	caPeak	Primary	VAR_1_228369087_C_T	rs3738685	228369087	C	T	0.322344	-0.770252	0.141941	8.93016e-09	9.73098e-05	TRUE	FALSE	CVPC_100	Complex	5	caQTL-eQTL	FALSE	Not Tested
CVPC	cvpc_atac_peak_23310	cvpc_atac_peak_23310	chr1	228367801	228368352	caQTL	caPeak	Primary	VAR_1_228363816_G_A	rs75176484	228363816	G	A	0.340659	-0.339708	0.0798049	1.05758e-05	0.0369685	TRUE	FALSE	CVPC_100	Complex	5	caQTL-eQTL	FALSE	Not Tested
CVPC	ENSG00000287315.1	ENSG00000287315	chr1	228357012	228368554	eQTL	eGene	Primary	VAR_1_228363389_C_T	rs72762063	228363389	C	T	0.324176	-1.40081	0.16152	4.75311e-23	1.90215e-17	TRUE	FALSE	CVPC_100	Complex	5	caQTL-eQTL	TRUE	No Association
CVPC	cvpc_atac_peak_264973	cvpc_atac_peak_264973	chr9	97594340	97595019	caQTL	caPeak	Primary	VAR_9_97594036_G_A	rs2805788	97594036	G	A	0.161172	-0.977245	0.154238	6.0653e-12	1.46804e-07	TRUE	FALSE	CVPC_1000	Complex	2	caQTL-eQTL	FALSE	Not Tested
CVPC	ENSG00000136842.14	TMOD1	chr9	97501180	97601743	eQTL	eGene	Primary	VAR_9_97596233_T_C	rs2805783	97596233	T	C	0.197802	-0.306238	0.0680641	3.55679e-06	0.0270682	TRUE	FALSE	CVPC_1000	Complex	2	caQTL-eQTL	TRUE	Shared
CVPC	cvpc_atac_peak_195884	cvpc_atac_peak_195884	chr4	177271045	177272081	caQTL	caPeak	Primary	VAR_4_177339531_G_C	rs2063060	177339531	G	C	0.285714	0.900895	0.187427	5.0365e-07	0.00589372	TRUE	FALSE	CVPC_10000	Singleton	1	caQTL	TRUE	Not Tested
CVPC	cvpc_atac_peak_195977	cvpc_atac_peak_195977	chr4	178599550	178599901	caQTL	caPeak	Primary	VAR_4_178608470_C_T	rs13112715	178608470	C	T	0.347985	1.4454	0.219839	6.46484e-13	4.49399e-08	TRUE	TRUE	CVPC_10001	Singleton	1	caQTL	TRUE	Not Tested
CVPC	cvpc_atac_peak_195985	cvpc_atac_peak_195985	chr4	179007885	179008139	caQTL	caPeak	Primary	VAR_4_179007972_A_G	rs17736809	179007972	A	G	0.260073	1.254	0.221583	1.63442e-09	2.56589e-05	TRUE	FALSE	CVPC_10002	Singleton	1	caQTL	TRUE	Not Tested
CVPC	cvpc_atac_peak_195993	cvpc_atac_peak_195993	chr4	179152185	179152484	caQTL	caPeak	Primary	VAR_4_179068043_C_T	rs76178482	179068043	C	T	0.0915751	1.17347	0.271711	7.67333e-06	0.0403243	TRUE	FALSE	CVPC_10003	Singleton	1	caQTL	TRUE	Not Tested
CVPC	cvpc_atac_peak_196010	cvpc_atac_peak_196010	chr4	179666277	179666623	caQTL	caPeak	Primary	VAR_4_179666347_G_C	rs12499629	179666347	G	C	0.0512821	1.66829	0.264813	8.39688e-12	3.44802e-07	TRUE	FALSE	CVPC_10004	Singleton	1	caQTL	TRUE	Not Tested
CVPC	cvpc_atac_peak_196025	cvpc_atac_peak_196025	chr4	180057874	180059574	caQTL	caPeak	Primary	VAR_4_180084071_T_C	rs72709726	180084071	T	C	0.117216	0.836938	0.161091	4.35069e-08	0.000885012	TRUE	FALSE	CVPC_10005	Singleton	1	caQTL	TRUE	Not Tested
CVPC	cvpc_atac_peak_196050	cvpc_atac_peak_196050	chr4	180376912	180377568	caQTL	caPeak	Primary	VAR_4_180366411_C_G	rs28570574	180366411	C	G	0.0512821	-1.41467	0.303758	1.20657e-06	0.0147811	TRUE	FALSE	CVPC_10006	Singleton	1	caQTL	TRUE	Not Tested
CVPC	cvpc_atac_peak_196055	cvpc_atac_peak_196055	chr4	180449497	180449817	caQTL	caPeak	Primary	VAR_4_180367971_A_C	rs79985679	180367971	A	C	0.142857	1.3918	0.318866	6.02745e-06	0.0471898	TRUE	FALSE	CVPC_10007	Singleton	1	caQTL	TRUE	Not Tested
CVPC	cvpc_atac_peak_196070	cvpc_atac_peak_196070	chr4	180598216	180598806	caQTL	caPeak	Primary	VAR_4_180597614_T_C	rs73011166	180597614	T	C	0.0567766	-1.94286	0.427879	2.32758e-06	0.0232703	TRUE	FALSE	CVPC_10008	Singleton	1	caQTL	TRUE	Not Tested
CVPC	cvpc_atac_peak_196073	cvpc_atac_peak_196073	chr4	180634446	180634661	caQTL	caPeak	Primary	VAR_4_180634786_G_A	rs10000495	180634786	G	A	0.3663	-0.979823	0.218158	3.05421e-06	0.0294351	TRUE	FALSE	CVPC_10009	Singleton	1	caQTL	TRUE	Not Tested
CVPC	cvpc_chip_peak_60043	cvpc_chip_peak_60043	chr9	37421550	37423853	haQTL	haPeak	Primary	VAR_9_37422659_C_T	rs4878690	37422659	C	T	0.364469	1.38933	0.188443	1.01459e-18	4.83171e-14	TRUE	FALSE	CVPC_1001	Complex	2	eQTL-haQTL	TRUE	Not Tested
CVPC	ENSG00000137106.18	GRHPR	chr9	37422666	37436990	eQTL	eGene	Primary	VAR_9_37422659_C_T	rs4878690	37422659	C	T	0.364469	0.349676	0.0610734	1.75276e-09	4.87287e-05	TRUE	FALSE	CVPC_1001	Complex	2	eQTL-haQTL	FALSE	Shared
CVPC	cvpc_atac_peak_196074	cvpc_atac_peak_196074	chr4	180635511	180635740	caQTL	caPeak	Primary	VAR_4_180563256_A_G	rs66778274	180563256	A	G	0.271062	-1.35151	0.271206	1.70904e-07	0.00286422	TRUE	FALSE	CVPC_10010	Singleton	1	caQTL	TRUE	Not Tested
CVPC	cvpc_atac_peak_196080	cvpc_atac_peak_196080	chr4	180669588	180670032	caQTL	caPeak	Primary	VAR_4_180690336_T_C	rs12643535	180690336	T	C	0.164835	-1.15994	0.255778	2.40264e-06	0.0230733	TRUE	FALSE	CVPC_10011	Singleton	1	caQTL	TRUE	Not Tested
CVPC	cvpc_atac_peak_19610	cvpc_atac_peak_19610	chr1	200699927	200700228	caQTL	caPeak	Primary	VAR_1_200700052_A_G	rs6427847	200700052	A	G	0.419414	-1.14594	0.198667	7.11401e-10	1.50318e-05	TRUE	TRUE	CVPC_10012	Singleton	1	caQTL	TRUE	Not Tested
CVPC	cvpc_atac_peak_196107	cvpc_atac_peak_196107	chr4	181143250	181143675	caQTL	caPeak	Primary	VAR_4_181198698_G_A	rs4495078	181198698	G	A	0.0622711	-0.776346	0.172197	2.78045e-06	0.0235417	TRUE	FALSE	CVPC_10013	Singleton	1	caQTL	TRUE	Not Tested
CVPC	cvpc_atac_peak_19614	cvpc_atac_peak_19614	chr1	200738497	200739892	caQTL	caPeak	Primary	VAR_1_200702535_G_A	rs56949003	200702535	G	A	0.124542	-1.12204	0.21576	4.20977e-08	0.000529697	TRUE	FALSE	CVPC_10014	Singleton	1	caQTL	TRUE	Not Tested
CVPC	cvpc_atac_peak_196155	cvpc_atac_peak_196155	chr4	181669677	181669960	caQTL	caPeak	Primary	VAR_4_181661032_T_C	rs17278578	181661032	T	C	0.333333	-0.810932	0.175675	1.52533e-06	0.0148094	TRUE	FALSE	CVPC_10015	Singleton	1	caQTL	TRUE	Not Tested
CVPC	cvpc_atac_peak_196181	cvpc_atac_peak_196181	chr4	181874613	181875004	caQTL	caPeak	Primary	VAR_4_181874159_T_C	rs80091761	181874159	T	C	0.166667	1.11372	0.258774	8.29529e-06	0.0490763	TRUE	FALSE	CVPC_10016	Singleton	1	caQTL	TRUE	Not Tested
CVPC	cvpc_atac_peak_196183	cvpc_atac_peak_196183	chr4	181896605	181897086	caQTL	caPeak	Primary	VAR_4_181896796_C_T	rs13122309	181896796	C	T	0.369963	1.08304	0.186361	5.0694e-10	1.30322e-05	TRUE	FALSE	CVPC_10017	Singleton	1	caQTL	TRUE	Not Tested
CVPC	cvpc_atac_peak_19620	cvpc_atac_peak_19620	chr1	200786614	200787224	caQTL	caPeak	Primary	VAR_1_200872406_G_A	rs12120209	200872406	G	A	0.252747	-1.0515	0.167292	9.55736e-12	2.78334e-07	TRUE	FALSE	CVPC_10018	Singleton	1	caQTL	TRUE	Not Tested
CVPC	cvpc_atac_peak_196203	cvpc_atac_peak_196203	chr4	182069613	182070094	caQTL	caPeak	Primary	VAR_4_182027150_A_G	rs76445717	182027150	A	G	0.18315	1.07357	0.240928	3.70237e-06	0.0324111	TRUE	FALSE	CVPC_10019	Singleton	1	caQTL	TRUE	Not Tested
CVPC	cvpc_chip_peak_60087	cvpc_chip_peak_60087	chr9	38382377	38384548	haQTL	haPeak	Primary	VAR_9_38383552_A_G	rs17451412	38383552	A	G	0.283883	0.872158	0.155224	7.62182e-10	8.49398e-06	TRUE	FALSE	CVPC_1002	Complex	2	eQTL-haQTL	TRUE	Not Tested
CVPC	ENSG00000137124.8	ALDH1B1	chr9	38392702	38398661	eQTL	eGene	Primary	VAR_9_38383787_G_A	rs12377164	38383787	G	A	0.283883	0.916638	0.148598	6.03073e-11	1.98731e-06	TRUE	TRUE	CVPC_1002	Complex	2	eQTL-haQTL	FALSE	EDev
CVPC	cvpc_atac_peak_196225	cvpc_atac_peak_196225	chr4	182245636	182247083	caQTL	caPeak	Primary	VAR_4_182240677_G_T	rs7669521	182240677	G	T	0.298535	-0.749709	0.13646	5.52059e-09	0.000121335	TRUE	FALSE	CVPC_10020	Singleton	1	caQTL	TRUE	Not Tested
CVPC	cvpc_atac_peak_19623	cvpc_atac_peak_19623	chr1	200811313	200811620	caQTL	caPeak	Primary	VAR_1_200905719_C_A	rs12118246	200905719	C	A	0.117216	-1.63933	0.330083	1.89971e-07	0.00186325	TRUE	FALSE	CVPC_10021	Singleton	1	caQTL	TRUE	Not Tested
CVPC	cvpc_atac_peak_196235	cvpc_atac_peak_196235	chr4	182307827	182308218	caQTL	caPeak	Primary	VAR_4_182277599_T_G	rs2063905	182277599	T	G	0.144689	-1.24343	0.258473	4.91694e-07	0.0060294	TRUE	FALSE	CVPC_10022	Singleton	1	caQTL	TRUE	Not Tested
CVPC	cvpc_atac_peak_196280	cvpc_atac_peak_196280	chr4	182671199	182671468	caQTL	caPeak	Primary	VAR_4_182597128_T_C	rs6820921	182597128	T	C	0.0695971	2.31823	0.501257	1.45162e-06	0.0171329	TRUE	FALSE	CVPC_10023	Singleton	1	caQTL	TRUE	Not Tested
CVPC	cvpc_atac_peak_196281	cvpc_atac_peak_196281	chr4	182671657	182672527	caQTL	caPeak	Primary	VAR_4_182658356_G_A	rs73869805	182658356	G	A	0.0952381	-1.36937	0.307962	3.89621e-06	0.0364225	TRUE	FALSE	CVPC_10024	Singleton	1	caQTL	TRUE	Not Tested
CVPC	cvpc_atac_peak_196381	cvpc_atac_peak_196381	chr4	183295524	183296294	caQTL	caPeak	Primary	VAR_4_183340816_C_A	rs35072768	183340816	C	A	0.239927	-0.809956	0.165975	3.23629e-07	0.00393121	TRUE	FALSE	CVPC_10025	Singleton	1	caQTL	TRUE	Not Tested
CVPC	cvpc_atac_peak_1964	cvpc_atac_peak_1964	chr1	14118986	14119902	caQTL	caPeak	Primary	VAR_1_14127417_T_C	rs6675543	14127417	T	C	0.446886	0.774137	0.146035	2.13657e-08	0.000400303	TRUE	TRUE	CVPC_10026	Singleton	1	caQTL	TRUE	Not Tested
CVPC	cvpc_atac_peak_196434	cvpc_atac_peak_196434	chr4	183722767	183723538	caQTL	caPeak	Primary	VAR_4_183722540_T_A	rs10049698	183722540	T	A	0.335165	-0.880997	0.151571	5.03482e-10	1.70276e-05	TRUE	TRUE	CVPC_10027	Singleton	1	caQTL	TRUE	Not Tested
CVPC	cvpc_atac_peak_196462	cvpc_atac_peak_196462	chr4	183955672	183956115	caQTL	caPeak	Primary	VAR_4_183949466_G_A	rs35291394	183949466	G	A	0.239927	-0.892213	0.200109	3.65004e-06	0.0262312	TRUE	FALSE	CVPC_10028	Singleton	1	caQTL	TRUE	Not Tested
CVPC	cvpc_atac_peak_196475	cvpc_atac_peak_196475	chr4	184040012	184040369	caQTL	caPeak	Primary	VAR_4_184034700_T_A	rs1970892	184034700	T	A	0.327839	1.35849	0.231662	3.34636e-10	7.79125e-06	TRUE	FALSE	CVPC_10029	Singleton	1	caQTL	TRUE	Not Tested
CVPC	cvpc_atac_peak_48393	cvpc_atac_peak_48393	chr11	77127132	77128472	caQTL	caPeak	Primary	VAR_11_77129926_C_T	rs7116928	77129926	C	T	0.117216	-1.72943	0.287114	9.14595e-11	2.83385e-06	TRUE	FALSE	CVPC_1003	Complex	2	caQTL-eQTL	FALSE	Not Tested
CVPC	ENSG00000137474.23	MYO7A	chr11	77128246	77215241	eQTL	eGene	Primary	VAR_11_77129926_C_T	rs7116928	77129926	C	T	0.117216	-1.20716	0.245622	3.48863e-07	0.00468897	TRUE	FALSE	CVPC_1003	Complex	2	caQTL-eQTL	TRUE	Shared
CVPC	cvpc_atac_peak_196482	cvpc_atac_peak_196482	chr4	184100275	184100623	caQTL	caPeak	Primary	VAR_4_184100643_G_A	rs4426828	184100643	G	A	0.430403	-1.71375	0.2293	3.0995e-17	3.25341e-12	TRUE	TRUE	CVPC_10030	Singleton	1	caQTL	TRUE	Not Tested
CVPC	cvpc_atac_peak_19650	cvpc_atac_peak_19650	chr1	200959367	200960008	caQTL	caPeak	Primary	VAR_1_200936744_T_A	rs167199	200936744	T	A	0.164835	1.02694	0.193802	2.16797e-08	0.000336551	TRUE	FALSE	CVPC_10031	Singleton	1	caQTL	TRUE	Not Tested
CVPC	cvpc_atac_peak_196555	cvpc_atac_peak_196555	chr4	184563690	184564065	caQTL	caPeak	Primary	VAR_4_184562219_C_T	rs113531151	184562219	C	T	0.139194	1.96249	0.360933	8.27696e-09	0.000148467	TRUE	FALSE	CVPC_10032	Singleton	1	caQTL	TRUE	Not Tested
CVPC	cvpc_atac_peak_196563	cvpc_atac_peak_196563	chr4	184695230	184695764	caQTL	caPeak	Primary	VAR_4_184620283_C_T	rs56317458	184620283	C	T	0.17033	-1.35555	0.286188	7.62123e-07	0.00814644	TRUE	FALSE	CVPC_10033	Singleton	1	caQTL	TRUE	Not Tested
CVPC	cvpc_atac_peak_196634	cvpc_atac_peak_196634	chr4	185217001	185217209	caQTL	caPeak	Primary	VAR_4_185173719_C_T	rs11730009	185173719	C	T	0.272894	1.234	0.26563	1.29011e-06	0.00624905	TRUE	FALSE	CVPC_10034	Singleton	1	caQTL	TRUE	Not Tested
CVPC	cvpc_atac_peak_196656	cvpc_atac_peak_196656	chr4	185307193	185307736	caQTL	caPeak	Primary	VAR_4_185266808_A_G	rs3112864	185266808	A	G	0.461538	0.666824	0.154263	7.52273e-06	0.0289279	TRUE	FALSE	CVPC_10035	Singleton	1	caQTL	TRUE	Not Tested
CVPC	cvpc_atac_peak_196678	cvpc_atac_peak_196678	chr4	185470646	185471086	caQTL	caPeak	Primary	VAR_4_185468689_C_T	rs12640886	185468689	C	T	0.0586081	1.71317	0.394488	6.77031e-06	0.041699	TRUE	FALSE	CVPC_10036	Singleton	1	caQTL	TRUE	Not Tested
CVPC	cvpc_atac_peak_196679	cvpc_atac_peak_196679	chr4	185471241	185471992	caQTL	caPeak	Primary	VAR_4_185470714_T_C	rs28581909	185470714	T	C	0.214286	0.90472	0.172097	2.88057e-08	0.000459169	TRUE	FALSE	CVPC_10037	Singleton	1	caQTL	TRUE	Not Tested
CVPC	cvpc_atac_peak_1967	cvpc_atac_peak_1967	chr1	14136286	14136765	caQTL	caPeak	Primary	VAR_1_14143491_T_C	rs4662124	14143491	T	C	0.326007	-0.733868	0.168658	6.47639e-06	0.0424493	TRUE	FALSE	CVPC_10038	Singleton	1	caQTL	TRUE	Not Tested
CVPC	cvpc_atac_peak_196740	cvpc_atac_peak_196740	chr4	185712557	185712734	caQTL	caPeak	Primary	VAR_4_185698542_G_C	rs4391082	185698542	G	C	0.430403	-0.634364	0.132267	5.36318e-07	0.00794649	TRUE	FALSE	CVPC_10039	Singleton	1	caQTL	TRUE	Not Tested
CVPC	ENSG00000137877.10	SPTBN5	chr15	41848146	41894053	eQTL	eGene	Primary	VAR_15_41899321_G_A	rs11070353	41899321	G	A	0.335165	-1.33537	0.169676	2.66433e-18	3.4957e-13	TRUE	TRUE	CVPC_1004	Complex	2	eQTL	FALSE	No Association
CVPC	ENSG00000174197.19	MGA	chr15	41621134	41773081	eQTL	eGene	Primary	VAR_15_41915070_T_C	rs1648818	41915070	T	C	0.375458	-0.491451	0.0999105	3.40313e-07	0.00405803	TRUE	FALSE	CVPC_1004	Complex	2	eQTL	TRUE	No Association
CVPC	cvpc_atac_peak_196766	cvpc_atac_peak_196766	chr4	185782618	185782881	caQTL	caPeak	Primary	VAR_4_185783888_C_T	rs55865550	185783888	C	T	0.478022	-1.22501	0.180581	8.03484e-14	6.76907e-09	TRUE	TRUE	CVPC_10040	Singleton	1	caQTL	TRUE	Not Tested
CVPC	cvpc_atac_peak_196768	cvpc_atac_peak_196768	chr4	185792715	185793283	caQTL	caPeak	Primary	VAR_4_185792850_C_A	rs4862571	185792850	C	A	0.384615	-0.693063	0.149158	1.28304e-06	0.0160615	TRUE	FALSE	CVPC_10041	Singleton	1	caQTL	TRUE	Not Tested
CVPC	cvpc_atac_peak_196780	cvpc_atac_peak_196780	chr4	185838880	185840109	caQTL	caPeak	Primary	VAR_4_185825802_T_C	rs1039238	185825802	T	C	0.326007	0.543497	0.120575	2.7949e-06	0.0270031	TRUE	FALSE	CVPC_10042	Singleton	1	caQTL	TRUE	Not Tested
CVPC	cvpc_atac_peak_196802	cvpc_atac_peak_196802	chr4	185925747	185926343	caQTL	caPeak	Primary	VAR_4_185926015_A_C	rs11723991	185926015	A	C	0.192308	1.31224	0.184542	2.36382e-15	2.93881e-10	TRUE	FALSE	CVPC_10043	Singleton	1	caQTL	TRUE	Not Tested
CVPC	cvpc_atac_peak_196809	cvpc_atac_peak_196809	chr4	185955993	185956514	caQTL	caPeak	Primary	VAR_4_186021226_G_A	rs12643213	186021226	G	A	0.399267	0.991462	0.210055	8.39541e-07	0.0122086	TRUE	FALSE	CVPC_10044	Singleton	1	caQTL	TRUE	Not Tested
CVPC	cvpc_atac_peak_196826	cvpc_atac_peak_196826	chr4	186050133	186050662	caQTL	caPeak	Primary	VAR_4_186055290_T_A	rs145469260	186055290	T	A	0.0787546	2.78784	0.503676	4.10253e-09	0.000121827	TRUE	FALSE	CVPC_10045	Singleton	1	caQTL	TRUE	Not Tested
CVPC	cvpc_atac_peak_196830	cvpc_atac_peak_196830	chr4	186068963	186069440	caQTL	caPeak	Primary	VAR_4_186028715_C_T	rs111407763	186028715	C	T	0.0750916	1.93486	0.420654	1.67388e-06	0.019655	TRUE	FALSE	CVPC_10046	Singleton	1	caQTL	TRUE	Not Tested
CVPC	cvpc_atac_peak_196848	cvpc_atac_peak_196848	chr4	186190584	186192486	caQTL	caPeak	Primary	VAR_4_186191240_A_T	rs6814261	186191240	A	T	0.35348	-0.506463	0.114175	4.12786e-06	0.0331334	TRUE	FALSE	CVPC_10047	Singleton	1	caQTL	TRUE	Not Tested
CVPC	cvpc_atac_peak_196850	cvpc_atac_peak_196850	chr4	186201605	186202145	caQTL	caPeak	Primary	VAR_4_186197508_G_T	rs4862662	186197508	G	T	0.375458	-1.05207	0.19138	5.39112e-09	0.000120378	TRUE	FALSE	CVPC_10048	Singleton	1	caQTL	TRUE	Not Tested
CVPC	cvpc_atac_peak_196852	cvpc_atac_peak_196852	chr4	186204180	186204510	caQTL	caPeak	Primary	VAR_4_186214973_T_C	rs4862664	186214973	T	C	0.10989	1.63483	0.325843	1.38067e-07	0.00204179	TRUE	FALSE	CVPC_10049	Singleton	1	caQTL	TRUE	Not Tested
CVPC	cvpc_atac_peak_126712	cvpc_atac_peak_126712	chr2	27209616	27209805	caQTL	caPeak	Primary	VAR_2_27209632_T_G	rs2580759	27209632	T	G	0.192308	1.06364	0.231104	1.64786e-06	0.00695958	TRUE	FALSE	CVPC_1005	Complex	2	caQTL-eQTL	FALSE	Not Tested
CVPC	ENSG00000138085.18	ATRAID	chr2	27212041	27217178	eQTL	eGene	Primary	VAR_2_27166766_A_G	rs1439767	27166766	A	G	0.188645	0.692093	0.109714	1.93079e-11	3.21549e-07	TRUE	FALSE	CVPC_1005	Complex	2	caQTL-eQTL	TRUE	Shared
CVPC	cvpc_atac_peak_196858	cvpc_atac_peak_196858	chr4	186266738	186267458	caQTL	caPeak	Primary	VAR_4_186266907_T_C	rs4253398	186266907	T	C	0.261905	-1.62335	0.272112	1.47279e-10	4.66163e-06	TRUE	FALSE	CVPC_10050	Singleton	1	caQTL	TRUE	Not Tested
CVPC	cvpc_atac_peak_196870	cvpc_atac_peak_196870	chr4	186471401	186471825	caQTL	caPeak	Primary	VAR_4_186480112_A_G	rs34724680	186480112	A	G	0.490842	0.859961	0.174365	2.35257e-07	0.00336038	TRUE	FALSE	CVPC_10051	Singleton	1	caQTL	TRUE	Not Tested
CVPC	cvpc_atac_peak_196872	cvpc_atac_peak_196872	chr4	186485536	186486013	caQTL	caPeak	Primary	VAR_4_186485822_C_T	rs67926703	186485822	C	T	0.269231	-1.21075	0.235786	6.47964e-08	0.00117859	TRUE	FALSE	CVPC_10052	Singleton	1	caQTL	TRUE	Not Tested
CVPC	cvpc_atac_peak_19689	cvpc_atac_peak_19689	chr1	201114028	201115014	caQTL	caPeak	Primary	VAR_1_201121913_C_A	rs6413915	201121913	C	A	0.467033	-0.915331	0.161459	1.51763e-09	4.13611e-05	TRUE	FALSE	CVPC_10053	Singleton	1	caQTL	TRUE	Not Tested
CVPC	cvpc_atac_peak_196897	cvpc_atac_peak_196897	chr4	186693239	186693502	caQTL	caPeak	Primary	VAR_4_186694861_C_T	rs2017933	186694861	C	T	0.166667	-1.4286	0.304653	1.00349e-06	0.00946884	TRUE	FALSE	CVPC_10054	Singleton	1	caQTL	TRUE	Not Tested
CVPC	cvpc_atac_peak_196903	cvpc_atac_peak_196903	chr4	186723190	186724133	caQTL	caPeak	Primary	VAR_4_186726196_T_G	rs960761	186726196	T	G	0.0879121	1.17203	0.2542	1.57292e-06	0.0131601	TRUE	FALSE	CVPC_10055	Singleton	1	caQTL	TRUE	Not Tested
CVPC	cvpc_atac_peak_196908	cvpc_atac_peak_196908	chr4	186765731	186766339	caQTL	caPeak	Primary	VAR_4_186765876_G_A	rs6810643	186765876	G	A	0.435897	0.989742	0.183962	1.23726e-08	0.0001998	TRUE	FALSE	CVPC_10056	Singleton	1	caQTL	TRUE	Not Tested
CVPC	cvpc_atac_peak_196920	cvpc_atac_peak_196920	chr4	186844983	186845645	caQTL	caPeak	Primary	VAR_4_186885853_A_G	rs62345969	186885853	A	G	0.0604396	1.92955	0.416725	1.40743e-06	0.0151864	TRUE	FALSE	CVPC_10057	Singleton	1	caQTL	TRUE	Not Tested
CVPC	cvpc_atac_peak_196921	cvpc_atac_peak_196921	chr4	186854323	186854864	caQTL	caPeak	Primary	VAR_4_186869530_T_C	rs6838849	186869530	T	C	0.298535	-1.39817	0.19305	5.17841e-16	6.10716e-11	TRUE	FALSE	CVPC_10058	Singleton	1	caQTL	TRUE	Not Tested
CVPC	cvpc_atac_peak_196924	cvpc_atac_peak_196924	chr4	186881600	186882181	caQTL	caPeak	Primary	VAR_4_186941372_C_T	rs80196606	186941372	C	T	0.0695971	-2.17085	0.481349	2.75848e-06	0.0244066	TRUE	FALSE	CVPC_10059	Singleton	1	caQTL	TRUE	Not Tested
CVPC	cvpc_chip_peak_8768	cvpc_chip_peak_8768	chr10	102625760	102634991	haQTL	haPeak	Primary	VAR_10_102670494_G_A	rs11191365	102670494	G	A	0.181319	-0.703941	0.154748	1.49412e-06	0.00315495	TRUE	FALSE	CVPC_1006	Complex	2	eQTL-haQTL	TRUE	Not Tested
CVPC	ENSG00000138175.9	ARL3	chr10	102673731	102714397	eQTL	eGene	Primary	VAR_10_102676884_C_T	rs8354	102676884	C	T	0.188645	-0.763224	0.134735	2.7083e-09	3.92829e-05	TRUE	FALSE	CVPC_1006	Complex	2	eQTL-haQTL	FALSE	Shared
CVPC	cvpc_atac_peak_196925	cvpc_atac_peak_196925	chr4	186885184	186885723	caQTL	caPeak	Primary	VAR_4_186817359_G_A	rs13130568	186817359	G	A	0.423077	-0.738891	0.169962	6.60806e-06	0.046473	TRUE	FALSE	CVPC_10060	Singleton	1	caQTL	TRUE	Not Tested
CVPC	cvpc_atac_peak_196937	cvpc_atac_peak_196937	chr4	187138705	187139160	caQTL	caPeak	Primary	VAR_4_187069932_T_C	rs13149400	187069932	T	C	0.360806	0.842411	0.157964	1.71668e-08	0.000269641	TRUE	FALSE	CVPC_10061	Singleton	1	caQTL	TRUE	Not Tested
CVPC	cvpc_atac_peak_196979	cvpc_atac_peak_196979	chr4	187796442	187796782	caQTL	caPeak	Primary	VAR_4_187796699_C_T	rs4318702	187796699	C	T	0.327839	-1.17508	0.197702	1.76371e-10	4.86026e-06	TRUE	TRUE	CVPC_10062	Singleton	1	caQTL	TRUE	Not Tested
CVPC	cvpc_atac_peak_196981	cvpc_atac_peak_196981	chr4	187884027	187884570	caQTL	caPeak	Primary	VAR_4_187800390_T_C	rs4481281	187800390	T	C	0.188645	-0.819979	0.178607	1.7576e-06	0.0144255	TRUE	FALSE	CVPC_10063	Singleton	1	caQTL	TRUE	Not Tested
CVPC	cvpc_atac_peak_196997	cvpc_atac_peak_196997	chr4	188143723	188144229	caQTL	caPeak	Primary	VAR_4_188141678_C_T	rs62354298	188141678	C	T	0.0805861	-1.36004	0.276163	2.45945e-07	0.00528548	TRUE	FALSE	CVPC_10064	Singleton	1	caQTL	TRUE	Not Tested
CVPC	cvpc_atac_peak_19702	cvpc_atac_peak_19702	chr1	201184212	201185396	caQTL	caPeak	Primary	VAR_1_201172655_G_A	rs831749	201172655	G	A	0.1337	-1.83104	0.257149	2.11721e-15	2.23695e-10	TRUE	TRUE	CVPC_10065	Singleton	1	caQTL	TRUE	Not Tested
CVPC	cvpc_atac_peak_197029	cvpc_atac_peak_197029	chr4	188949571	188949876	caQTL	caPeak	Primary	VAR_4_188954437_T_C	rs722595	188954437	T	C	0.221612	-1.43603	0.255644	2.23772e-09	8.25941e-05	TRUE	FALSE	CVPC_10066	Singleton	1	caQTL	TRUE	Not Tested
CVPC	cvpc_atac_peak_197033	cvpc_atac_peak_197033	chr4	189021915	189022197	caQTL	caPeak	Primary	VAR_4_189019762_G_C	rs57389180	189019762	G	C	0.0897436	-1.61263	0.361667	3.64478e-06	0.0362712	TRUE	FALSE	CVPC_10067	Singleton	1	caQTL	TRUE	Not Tested
CVPC	cvpc_atac_peak_197038	cvpc_atac_peak_197038	chr4	189116837	189117623	caQTL	caPeak	Primary	VAR_4_189117501_C_A	rs35102682	189117501	C	A	0.0952381	2.5957	0.37473	1.78951e-14	1.78251e-09	TRUE	FALSE	CVPC_10068	Singleton	1	caQTL	TRUE	Not Tested
CVPC	cvpc_atac_peak_197050	cvpc_atac_peak_197050	chr4	189304479	189305163	caQTL	caPeak	Primary	VAR_4_189384197_A_G	rs72715131	189384197	A	G	0.263736	-1.14879	0.228686	1.32742e-07	0.00200639	TRUE	FALSE	CVPC_10069	Singleton	1	caQTL	TRUE	Not Tested
CVPC	cvpc_chip_peak_34182	cvpc_chip_peak_34182	chr2	214772103	214773515	haQTL	haPeak	Primary	VAR_2_214772595_A_G	rs3768714	214772595	A	G	0.42674	1.19142	0.182532	1.01611e-13	1.71048e-09	TRUE	TRUE	CVPC_1007	Complex	2	eQTL-haQTL	TRUE	Not Tested
CVPC	ENSG00000138376.11	BARD1	chr2	214725646	214809683	eQTL	eGene	Primary	VAR_2_214772595_A_G	rs3768714	214772595	A	G	0.42674	0.585508	0.0925208	1.63201e-11	6.22399e-07	TRUE	TRUE	CVPC_1007	Complex	2	eQTL-haQTL	FALSE	Shared
CVPC	cvpc_atac_peak_197092	cvpc_atac_peak_197092	chr5	271070	272260	caQTL	caPeak	Primary	VAR_5_308981_A_C	rs3756712	308981	A	C	0.406593	-0.93022	0.145756	3.98356e-12	1.73265e-07	TRUE	FALSE	CVPC_10070	Singleton	1	caQTL	TRUE	Not Tested
CVPC	cvpc_atac_peak_197125	cvpc_atac_peak_197125	chr5	474578	474954	caQTL	caPeak	Primary	VAR_5_455901_G_A	rs4957039	455901	G	A	0.415751	-1.36442	0.205383	3.30931e-13	2.09772e-08	TRUE	FALSE	CVPC_10071	Singleton	1	caQTL	TRUE	Not Tested
CVPC	cvpc_atac_peak_197131	cvpc_atac_peak_197131	chr5	501968	502477	caQTL	caPeak	Primary	VAR_5_492589_C_T	rs74614580	492589	C	T	0.102564	2.0192	0.424254	6.66409e-07	0.0084384	TRUE	FALSE	CVPC_10072	Singleton	1	caQTL	TRUE	Not Tested
CVPC	cvpc_atac_peak_197143	cvpc_atac_peak_197143	chr5	682771	683129	caQTL	caPeak	Primary	VAR_5_684226_C_T	rs57291021	684226	C	T	0.0934066	-1.26795	0.285989	4.17906e-06	0.0171231	TRUE	FALSE	CVPC_10073	Singleton	1	caQTL	TRUE	Not Tested
CVPC	cvpc_atac_peak_197144	cvpc_atac_peak_197144	chr5	691068	691286	caQTL	caPeak	Primary	VAR_5_684996_G_A	rs413295	684996	G	A	0.302198	-1.24907	0.22636	4.63911e-09	4.6953e-05	TRUE	FALSE	CVPC_10074	Singleton	1	caQTL	TRUE	Not Tested
CVPC	cvpc_atac_peak_197151	cvpc_atac_peak_197151	chr5	759118	759339	caQTL	caPeak	Primary	VAR_5_757920_G_C	rs395567	757920	G	C	0.216117	0.7507	0.169822	4.48283e-06	0.0147939	TRUE	TRUE	CVPC_10075	Singleton	1	caQTL	TRUE	Not Tested
CVPC	cvpc_atac_peak_197156	cvpc_atac_peak_197156	chr5	783117	783338	caQTL	caPeak	Primary	VAR_5_685085_A_G	rs370799	685085	A	G	0.42674	0.879674	0.206795	1.07331e-05	0.019918	TRUE	FALSE	CVPC_10076	Singleton	1	caQTL	TRUE	Not Tested
CVPC	cvpc_atac_peak_197160	cvpc_atac_peak_197160	chr5	836020	836568	caQTL	caPeak	Primary	VAR_5_892840_G_A	rs113990338	892840	G	A	0.0531136	-2.39165	0.465442	6.33281e-08	0.000268481	FALSE	FALSE	CVPC_10077	Singleton	1	caQTL	TRUE	Not Tested
CVPC	cvpc_atac_peak_197204	cvpc_atac_peak_197204	chr5	1282202	1282420	caQTL	caPeak	Primary	VAR_5_1282299_G_A	rs7725218	1282299	G	A	0.357143	1.15799	0.190941	6.48195e-11	2.13801e-06	TRUE	FALSE	CVPC_10078	Singleton	1	caQTL	TRUE	Not Tested
CVPC	cvpc_atac_peak_197226	cvpc_atac_peak_197226	chr5	1630918	1631089	caQTL	caPeak	Primary	VAR_5_1554708_C_A	rs78407175	1554708	C	A	0.0879121	1.08733	0.250444	6.81151e-06	0.0480937	TRUE	FALSE	CVPC_10079	Singleton	1	caQTL	TRUE	Not Tested
CVPC	cvpc_chip_peak_33225	cvpc_chip_peak_33225	chr2	169822299	169824908	haQTL	haPeak	Primary	VAR_2_169824369_G_A	rs3769767	169824369	G	A	0.212454	1.74566	0.241019	7.79976e-18	3.51529e-13	TRUE	FALSE	CVPC_1008	Complex	2	eQTL-haQTL	FALSE	Not Tested
CVPC	ENSG00000138382.15	METTL5	chr2	169810081	169824931	eQTL	eGene	Primary	VAR_2_169824369_G_A	rs3769767	169824369	G	A	0.212454	0.570361	0.101407	3.59639e-09	9.85788e-05	TRUE	TRUE	CVPC_1008	Complex	2	eQTL-haQTL	TRUE	Shared
CVPC	cvpc_atac_peak_197231	cvpc_atac_peak_197231	chr5	1653435	1653659	caQTL	caPeak	Primary	VAR_5_1671962_G_A	rs72719257	1671962	G	A	0.14652	-1.51854	0.329928	1.64567e-06	0.017275	TRUE	FALSE	CVPC_10080	Singleton	1	caQTL	TRUE	Not Tested
CVPC	cvpc_atac_peak_197234	cvpc_atac_peak_197234	chr5	1666963	1668000	caQTL	caPeak	Primary	VAR_5_1666559_G_A	rs62336895	1666559	G	A	0.408425	0.900506	0.194945	1.49786e-06	0.016327	TRUE	FALSE	CVPC_10081	Singleton	1	caQTL	TRUE	Not Tested
CVPC	cvpc_atac_peak_197237	cvpc_atac_peak_197237	chr5	1673252	1673563	caQTL	caPeak	Primary	VAR_5_1680992_C_A	rs9885384	1680992	C	A	0.282051	-1.23314	0.228527	1.10686e-08	0.000259443	TRUE	FALSE	CVPC_10082	Singleton	1	caQTL	TRUE	Not Tested
CVPC	cvpc_atac_peak_197245	cvpc_atac_peak_197245	chr5	1764983	1765322	caQTL	caPeak	Primary	VAR_5_1766070_C_G	rs11741766	1766070	C	G	0.351648	-1.40429	0.199294	4.86473e-15	5.0015e-10	TRUE	TRUE	CVPC_10083	Singleton	1	caQTL	TRUE	Not Tested
CVPC	cvpc_atac_peak_197251	cvpc_atac_peak_197251	chr5	1800960	1801817	caQTL	caPeak	Primary	VAR_5_1855187_T_C	rs91315	1855187	T	C	0.474359	-0.638567	0.144033	4.18137e-06	0.0356809	TRUE	FALSE	CVPC_10084	Singleton	1	caQTL	TRUE	Not Tested
CVPC	cvpc_atac_peak_197266	cvpc_atac_peak_197266	chr5	1867267	1867799	caQTL	caPeak	Primary	VAR_5_1874392_G_A	rs4975751	1874392	G	A	0.391941	-0.969398	0.196858	2.46596e-07	0.00395157	TRUE	FALSE	CVPC_10085	Singleton	1	caQTL	TRUE	Not Tested
CVPC	cvpc_atac_peak_197274	cvpc_atac_peak_197274	chr5	1894155	1894326	caQTL	caPeak	Primary	VAR_5_1897065_G_A	rs13177600	1897065	G	A	0.342491	0.952211	0.204846	1.26901e-06	0.0155324	TRUE	TRUE	CVPC_10086	Singleton	1	caQTL	TRUE	Not Tested
CVPC	cvpc_atac_peak_197280	cvpc_atac_peak_197280	chr5	1930650	1931984	caQTL	caPeak	Primary	VAR_5_1930230_G_T	rs114882651	1930230	G	T	0.349817	0.811187	0.17697	1.83033e-06	0.021516	TRUE	FALSE	CVPC_10087	Singleton	1	caQTL	TRUE	Not Tested
CVPC	cvpc_atac_peak_197289	cvpc_atac_peak_197289	chr5	2007722	2008490	caQTL	caPeak	Primary	VAR_5_2069131_C_A	rs56324900	2069131	C	A	0.309524	0.616797	0.138139	3.52491e-06	0.0376408	TRUE	FALSE	CVPC_10088	Singleton	1	caQTL	TRUE	Not Tested
CVPC	cvpc_atac_peak_197294	cvpc_atac_peak_197294	chr5	2047003	2047377	caQTL	caPeak	Primary	VAR_5_2016308_T_C	rs17612453	2016308	T	C	0.441392	-0.986065	0.195124	1.0963e-07	0.00233276	TRUE	FALSE	CVPC_10089	Singleton	1	caQTL	TRUE	Not Tested
CVPC	cvpc_chip_peak_43978	cvpc_chip_peak_43978	chr4	83495322	83496870	haQTL	haPeak	Primary	VAR_4_83499627_T_C	rs2177034	83499627	T	C	0.454212	-0.578399	0.126891	1.41355e-06	0.00304875	TRUE	FALSE	CVPC_1009	Complex	2	eQTL-haQTL	FALSE	Not Tested
CVPC	ENSG00000138678.11	GPAT3	chr4	83535914	83605875	eQTL	eGene	Primary	VAR_4_83532155_C_A	rs17355209	83532155	C	A	0.445055	-0.315823	0.0614263	8.82156e-08	0.0012288	TRUE	FALSE	CVPC_1009	Complex	2	eQTL-haQTL	TRUE	EDev
CVPC	cvpc_atac_peak_197312	cvpc_atac_peak_197312	chr5	2170879	2171082	caQTL	caPeak	Primary	VAR_5_2204719_C_T	rs6555073	2204719	C	T	0.31685	-1.08664	0.242688	3.29419e-06	0.0365339	TRUE	FALSE	CVPC_10090	Singleton	1	caQTL	TRUE	Not Tested
CVPC	cvpc_atac_peak_19734	cvpc_atac_peak_19734	chr1	201330688	201330908	caQTL	caPeak	Primary	VAR_1_201330714_G_T	rs74504311	201330714	G	T	0.102564	1.76151	0.314439	2.50591e-09	5.99009e-05	FALSE	FALSE	CVPC_10091	Singleton	1	caQTL	TRUE	Not Tested
CVPC	cvpc_atac_peak_197383	cvpc_atac_peak_197383	chr5	3388115	3388443	caQTL	caPeak	Primary	VAR_5_3387187_G_A	rs2115217	3387187	G	A	0.311355	1.04959	0.230812	2.24235e-06	0.0188472	TRUE	FALSE	CVPC_10092	Singleton	1	caQTL	TRUE	Not Tested
CVPC	cvpc_atac_peak_197405	cvpc_atac_peak_197405	chr5	3659958	3660189	caQTL	caPeak	Primary	VAR_5_3667109_T_C	rs12653516	3667109	T	C	0.0934066	-1.37054	0.282726	3.93823e-07	0.00670659	TRUE	FALSE	CVPC_10093	Singleton	1	caQTL	TRUE	Not Tested
CVPC	cvpc_atac_peak_197445	cvpc_atac_peak_197445	chr5	4380409	4381248	caQTL	caPeak	Primary	VAR_5_4377167_T_G	rs4701854	4377167	T	G	0.342491	-1.26915	0.242943	3.59525e-08	0.000483085	TRUE	FALSE	CVPC_10094	Singleton	1	caQTL	TRUE	Not Tested
CVPC	cvpc_atac_peak_197452	cvpc_atac_peak_197452	chr5	4531198	4531491	caQTL	caPeak	Primary	VAR_5_4469660_G_A	rs10512730	4469660	G	A	0.205128	1.15274	0.26194	4.98157e-06	0.020352	TRUE	FALSE	CVPC_10095	Singleton	1	caQTL	TRUE	Not Tested
CVPC	cvpc_atac_peak_197512	cvpc_atac_peak_197512	chr5	5304434	5304675	caQTL	caPeak	Primary	VAR_5_5304041_C_T	rs10223220	5304041	C	T	0.448718	-1.06824	0.199431	1.45932e-08	0.000325699	TRUE	FALSE	CVPC_10096	Singleton	1	caQTL	TRUE	Not Tested
CVPC	cvpc_atac_peak_19754	cvpc_atac_peak_19754	chr1	201393294	201393457	caQTL	caPeak	Primary	VAR_1_201384974_C_G	rs34070820	201384974	C	G	0.260073	0.802446	0.173728	1.50048e-06	0.0130363	TRUE	FALSE	CVPC_10097	Singleton	1	caQTL	TRUE	Not Tested
CVPC	cvpc_atac_peak_197555	cvpc_atac_peak_197555	chr5	5634934	5635198	caQTL	caPeak	Primary	VAR_5_5557751_C_T	rs35338522	5557751	C	T	0.0879121	1.53607	0.344312	3.59797e-06	0.0286858	TRUE	FALSE	CVPC_10098	Singleton	1	caQTL	TRUE	Not Tested
CVPC	cvpc_atac_peak_19757	cvpc_atac_peak_19757	chr1	201399244	201399941	caQTL	caPeak	Primary	VAR_1_201407913_C_T	rs4915520	201407913	C	T	0.113553	-1.1457	0.224724	8.22295e-08	0.00113657	TRUE	TRUE	CVPC_10099	Singleton	1	caQTL	TRUE	Not Tested
CVPC	cvpc_atac_peak_10681	cvpc_atac_peak_10681	chr1	85315650	85316124	caQTL	caPeak	Primary	VAR_1_85316037_C_T	rs233108	85316037	C	T	0.31685	0.80947	0.176718	1.86341e-06	0.0132284	TRUE	FALSE	CVPC_101	Complex	5	caQTL-haQTL	FALSE	Not Tested
CVPC	cvpc_chip_peak_2477	cvpc_chip_peak_2477	chr1	85313537	85316838	haQTL	haPeak	Primary	VAR_1_85316037_C_T	rs233108	85316037	C	T	0.31685	1.62019	0.228602	7.75258e-17	2.29132e-12	TRUE	FALSE	CVPC_101	Complex	5	caQTL-haQTL	FALSE	Not Tested
CVPC	cvpc_chip_peak_2478	cvpc_chip_peak_2478	chr1	85319975	85321063	haQTL	haPeak	Primary	VAR_1_85317418_T_C	rs233109	85317418	T	C	0.355311	0.728922	0.166156	3.82322e-06	0.0111635	TRUE	FALSE	CVPC_101	Complex	5	caQTL-haQTL	FALSE	Not Tested
CVPC	cvpc_chip_peak_2479	cvpc_chip_peak_2479	chr1	85328145	85332083	haQTL	haPeak	Primary	VAR_1_85372110_T_C	rs233050	85372110	T	C	0.31685	0.447005	0.0994267	2.0442e-06	0.00658215	TRUE	FALSE	CVPC_101	Complex	5	caQTL-haQTL	FALSE	Not Tested
CVPC	cvpc_chip_peak_2484	cvpc_chip_peak_2484	chr1	85463894	85464965	haQTL	haPeak	Primary	VAR_1_85364887_G_A	rs233047	85364887	G	A	0.315018	0.862993	0.180036	3.2929e-07	0.00144901	TRUE	FALSE	CVPC_101	Complex	5	caQTL-haQTL	TRUE	Not Tested
CVPC	cvpc_chip_peak_43771	cvpc_chip_peak_43771	chr4	75939700	75940812	haQTL	haPeak	Primary	VAR_4_75970004_T_A	rs11097193	75970004	T	A	0.296703	1.16933	0.256668	1.43429e-06	0.00402513	TRUE	FALSE	CVPC_1010	Complex	2	eQTL-haQTL	TRUE	Not Tested
CVPC	ENSG00000138744.16	NAAA	chr4	75913660	75941013	eQTL	eGene	Primary	VAR_4_75970004_T_A	rs11097193	75970004	T	A	0.296703	0.932747	0.158704	5.75594e-10	1.6429e-05	TRUE	FALSE	CVPC_1010	Complex	2	eQTL-haQTL	FALSE	No Association
CVPC	cvpc_atac_peak_1976	cvpc_atac_peak_1976	chr1	14262500	14262664	caQTL	caPeak	Primary	VAR_1_14299029_A_T	rs7527386	14299029	A	T	0.173993	1.58674	0.269683	2.86106e-10	7.38246e-06	TRUE	FALSE	CVPC_10100	Singleton	1	caQTL	TRUE	Not Tested
CVPC	cvpc_atac_peak_197616	cvpc_atac_peak_197616	chr5	6510941	6511383	caQTL	caPeak	Primary	VAR_5_6517396_A_G	rs566829	6517396	A	G	0.21978	1.15106	0.187932	3.88879e-11	1.55338e-06	TRUE	FALSE	CVPC_10101	Singleton	1	caQTL	TRUE	Not Tested
CVPC	cvpc_atac_peak_197620	cvpc_atac_peak_197620	chr5	6582929	6583656	caQTL	caPeak	Primary	VAR_5_6576376_G_T	rs13152888	6576376	G	T	0.141026	1.1587	0.254737	2.2274e-06	0.0197863	TRUE	FALSE	CVPC_10102	Singleton	1	caQTL	TRUE	Not Tested
CVPC	cvpc_atac_peak_197649	cvpc_atac_peak_197649	chr5	6827822	6828170	caQTL	caPeak	Primary	VAR_5_6826685_G_A	rs275445	6826685	G	A	0.481685	-1.3481	0.21041	3.16503e-12	1.46151e-07	TRUE	FALSE	CVPC_10103	Singleton	1	caQTL	TRUE	Not Tested
CVPC	cvpc_atac_peak_197686	cvpc_atac_peak_197686	chr5	7410965	7411427	caQTL	caPeak	Primary	VAR_5_7359906_G_A	rs80054548	7359906	G	A	0.164835	1.1001	0.250606	5.28193e-06	0.0269238	TRUE	FALSE	CVPC_10104	Singleton	1	caQTL	TRUE	Not Tested
CVPC	cvpc_atac_peak_197695	cvpc_atac_peak_197695	chr5	7517200	7517426	caQTL	caPeak	Primary	VAR_5_7517305_T_G	rs10038196	7517305	T	G	0.492674	0.907393	0.194464	1.14674e-06	0.00913337	TRUE	FALSE	CVPC_10105	Singleton	1	caQTL	TRUE	Not Tested
CVPC	cvpc_atac_peak_197775	cvpc_atac_peak_197775	chr5	9034594	9035275	caQTL	caPeak	Primary	VAR_5_8987701_G_A	rs2962709	8987701	G	A	0.108059	-1.2173	0.267441	2.18975e-06	0.0164576	TRUE	FALSE	CVPC_10106	Singleton	1	caQTL	TRUE	Not Tested
CVPC	cvpc_atac_peak_197776	cvpc_atac_peak_197776	chr5	9046573	9047480	caQTL	caPeak	Primary	VAR_5_9022785_C_A	rs72739877	9022785	C	A	0.0641026	-1.42711	0.30865	1.46074e-06	0.0119371	TRUE	FALSE	CVPC_10107	Singleton	1	caQTL	TRUE	Not Tested
CVPC	cvpc_atac_peak_197789	cvpc_atac_peak_197789	chr5	9090883	9091101	caQTL	caPeak	Primary	VAR_5_9098524_T_C	rs253644	9098524	T	C	0.369963	1.20314	0.227745	2.41824e-08	0.000427974	TRUE	FALSE	CVPC_10108	Singleton	1	caQTL	TRUE	Not Tested
CVPC	cvpc_atac_peak_197876	cvpc_atac_peak_197876	chr5	9617113	9617653	caQTL	caPeak	Primary	VAR_5_9617400_C_T	rs41457	9617400	C	T	0.335165	-1.00948	0.148951	8.59027e-14	6.22779e-09	TRUE	TRUE	CVPC_10109	Singleton	1	caQTL	TRUE	Not Tested
CVPC	cvpc_atac_peak_187474	cvpc_atac_peak_187474	chr4	76078207	76078550	caQTL	caPeak	Primary	VAR_4_76154043_C_T	rs7697777	76154043	C	T	0.225275	-0.977446	0.218546	3.38499e-06	0.0232378	TRUE	FALSE	CVPC_1011	Complex	2	caQTL-eQTL	FALSE	Not Tested
CVPC	ENSG00000138750.16	NUP54	chr4	76107562	76148485	eQTL	eGene	Primary	VAR_4_76127389_G_A	rs7686854	76127389	G	A	0.208791	-0.502981	0.0971356	7.01177e-08	0.00121103	TRUE	FALSE	CVPC_1011	Complex	2	caQTL-eQTL	TRUE	Shared
CVPC	cvpc_atac_peak_197909	cvpc_atac_peak_197909	chr5	9815053	9815836	caQTL	caPeak	Primary	VAR_5_9821441_T_C	rs4702647	9821441	T	C	0.234432	-0.873076	0.193153	2.60778e-06	0.0190125	TRUE	FALSE	CVPC_10110	Singleton	1	caQTL	TRUE	Not Tested
CVPC	cvpc_atac_peak_197940	cvpc_atac_peak_197940	chr5	10111481	10111961	caQTL	caPeak	Primary	VAR_5_10116688_C_A	rs10062814	10116688	C	A	0.31685	-1.45915	0.244149	1.34863e-10	4.65761e-06	TRUE	TRUE	CVPC_10111	Singleton	1	caQTL	TRUE	Not Tested
CVPC	cvpc_atac_peak_197962	cvpc_atac_peak_197962	chr5	10262481	10262710	caQTL	caPeak	Primary	VAR_5_10291051_C_T	rs10059006	10291051	C	T	0.155678	1.39897	0.319371	5.55199e-06	0.032955	TRUE	FALSE	CVPC_10112	Singleton	1	caQTL	TRUE	Not Tested
CVPC	cvpc_atac_peak_197976	cvpc_atac_peak_197976	chr5	10352985	10354412	caQTL	caPeak	Primary	VAR_5_10259564_G_C	rs2438656	10259564	G	C	0.111722	0.501965	0.117897	1.05248e-05	0.0363592	TRUE	FALSE	CVPC_10113	Singleton	1	caQTL	TRUE	Not Tested
CVPC	cvpc_atac_peak_198019	cvpc_atac_peak_198019	chr5	10588667	10589154	caQTL	caPeak	Primary	VAR_5_10583425_G_A	rs2648804	10583425	G	A	0.446886	0.904322	0.205525	5.00064e-06	0.0388322	TRUE	FALSE	CVPC_10114	Singleton	1	caQTL	TRUE	Not Tested
CVPC	cvpc_atac_peak_19804	cvpc_atac_peak_19804	chr1	201574086	201574290	caQTL	caPeak	Primary	VAR_1_201574095_A_T	rs494629	201574095	A	T	0.236264	-1.19678	0.227824	2.958e-08	0.000481343	TRUE	FALSE	CVPC_10115	Singleton	1	caQTL	TRUE	Not Tested
CVPC	cvpc_atac_peak_198095	cvpc_atac_peak_198095	chr5	11013810	11014114	caQTL	caPeak	Primary	VAR_5_11010475_G_A	rs9312750	11010475	G	A	0.126374	1.73609	0.292259	1.81333e-10	5.84487e-06	TRUE	FALSE	CVPC_10116	Singleton	1	caQTL	TRUE	Not Tested
CVPC	cvpc_atac_peak_198121	cvpc_atac_peak_198121	chr5	11288998	11289749	caQTL	caPeak	Primary	VAR_5_11239068_T_C	rs10474912	11239068	T	C	0.181319	0.942403	0.208364	2.56875e-06	0.0175601	TRUE	FALSE	CVPC_10117	Singleton	1	caQTL	TRUE	Not Tested
CVPC	cvpc_atac_peak_198132	cvpc_atac_peak_198132	chr5	11379764	11379978	caQTL	caPeak	Primary	VAR_5_11365054_C_T	rs2074260	11365054	C	T	0.445055	-0.924775	0.197148	9.94942e-07	0.00822378	TRUE	FALSE	CVPC_10118	Singleton	1	caQTL	TRUE	Not Tested
CVPC	cvpc_atac_peak_198133	cvpc_atac_peak_198133	chr5	11383667	11384003	caQTL	caPeak	Primary	VAR_5_11383911_G_A	rs2522037	11383911	G	A	0.358974	1.57184	0.236046	2.83184e-13	1.17581e-08	TRUE	TRUE	CVPC_10119	Singleton	1	caQTL	TRUE	Not Tested
CVPC	cvpc_chip_peak_44442	cvpc_chip_peak_44442	chr4	109920541	109922648	haQTL	haPeak	Primary	VAR_4_109914892_G_A	rs881878	109914892	G	A	0.320513	0.817213	0.152325	5.86448e-09	3.01156e-05	TRUE	FALSE	CVPC_1012	Complex	2	eQTL-haQTL	TRUE	Not Tested
CVPC	ENSG00000138798.13	EGF	chr4	109912883	110013766	eQTL	eGene	Primary	VAR_4_109950355_T_C	rs3796946	109950355	T	C	0.406593	0.576921	0.126382	2.50535e-06	0.0238775	TRUE	TRUE	CVPC_1012	Complex	2	eQTL-haQTL	FALSE	Shared
CVPC	cvpc_atac_peak_198152	cvpc_atac_peak_198152	chr5	11528608	11529148	caQTL	caPeak	Primary	VAR_5_11558094_G_A	rs76168701	11558094	G	A	0.139194	-0.697006	0.158716	5.23291e-06	0.0239313	TRUE	FALSE	CVPC_10120	Singleton	1	caQTL	TRUE	Not Tested
CVPC	cvpc_atac_peak_198158	cvpc_atac_peak_198158	chr5	11588824	11589157	caQTL	caPeak	Primary	VAR_5_11628397_G_A	rs11133659	11628397	G	A	0.236264	1.23703	0.283964	6.30559e-06	0.0297335	TRUE	FALSE	CVPC_10121	Singleton	1	caQTL	TRUE	Not Tested
CVPC	cvpc_atac_peak_198169	cvpc_atac_peak_198169	chr5	11665120	11665488	caQTL	caPeak	Primary	VAR_5_11742556_A_G	rs4702813	11742556	A	G	0.483516	-0.794607	0.178818	3.9575e-06	0.0172822	TRUE	FALSE	CVPC_10122	Singleton	1	caQTL	TRUE	Not Tested
CVPC	cvpc_atac_peak_198179	cvpc_atac_peak_198179	chr5	11833385	11833553	caQTL	caPeak	Primary	VAR_5_11906336_C_A	rs6554656	11906336	C	A	0.346154	-0.677847	0.158141	9.08164e-06	0.0305979	TRUE	FALSE	CVPC_10123	Singleton	1	caQTL	TRUE	Not Tested
CVPC	cvpc_atac_peak_19820	cvpc_atac_peak_19820	chr1	201633899	201634142	caQTL	caPeak	Primary	VAR_1_201627058_C_T	rs1022462	201627058	C	T	0.322344	-0.96145	0.199575	4.71993e-07	0.00507836	TRUE	FALSE	CVPC_10124	Singleton	1	caQTL	TRUE	Not Tested
CVPC	cvpc_atac_peak_198280	cvpc_atac_peak_198280	chr5	14068075	14068638	caQTL	caPeak	Primary	VAR_5_14049341_C_T	rs62346332	14049341	C	T	0.142857	-1.68377	0.316895	1.96381e-08	0.000362874	TRUE	FALSE	CVPC_10125	Singleton	1	caQTL	TRUE	Not Tested
CVPC	cvpc_atac_peak_198346	cvpc_atac_peak_198346	chr5	14323366	14323681	caQTL	caPeak	Primary	VAR_5_14252335_C_T	rs72744279	14252335	C	T	0.203297	-1.14473	0.223992	7.59203e-08	0.000591863	TRUE	FALSE	CVPC_10126	Singleton	1	caQTL	TRUE	Not Tested
CVPC	cvpc_atac_peak_198347	cvpc_atac_peak_198347	chr5	14325510	14325760	caQTL	caPeak	Primary	VAR_5_14342153_C_T	rs247138	14342153	C	T	0.401099	0.975572	0.191594	8.56947e-08	0.000657847	TRUE	FALSE	CVPC_10127	Singleton	1	caQTL	TRUE	Not Tested
CVPC	cvpc_atac_peak_198348	cvpc_atac_peak_198348	chr5	14326079	14326707	caQTL	caPeak	Primary	VAR_5_14324679_C_T	rs9885134	14324679	C	T	0.208791	-1.36472	0.24052	1.46225e-09	1.76865e-05	TRUE	FALSE	CVPC_10128	Singleton	1	caQTL	TRUE	Not Tested
CVPC	cvpc_atac_peak_198372	cvpc_atac_peak_198372	chr5	14445699	14446356	caQTL	caPeak	Primary	VAR_5_14452732_T_C	rs27108	14452732	T	C	0.20696	0.535201	0.118119	2.45534e-06	0.0131393	TRUE	FALSE	CVPC_10129	Singleton	1	caQTL	TRUE	Not Tested
CVPC	cvpc_chip_peak_44381	cvpc_chip_peak_44381	chr4	107719109	107720212	haQTL	haPeak	Primary	VAR_4_107799023_C_T	rs61034305	107799023	C	T	0.137363	-1.03658	0.23039	2.00384e-06	0.00569008	TRUE	FALSE	CVPC_1013	Complex	2	eQTL-haQTL	TRUE	Not Tested
CVPC	ENSG00000138801.9	PAPSS1	chr4	107590276	107720234	eQTL	eGene	Primary	VAR_4_107778977_A_C	rs75234208	107778977	A	C	0.115385	-0.952426	0.145812	2.86598e-12	1.1758e-07	TRUE	FALSE	CVPC_1013	Complex	2	eQTL-haQTL	FALSE	Shared
CVPC	cvpc_atac_peak_198373	cvpc_atac_peak_198373	chr5	14448445	14448634	caQTL	caPeak	Primary	VAR_5_14469011_A_G	rs17428910	14469011	A	G	0.0512821	-1.63886	0.389178	1.33403e-05	0.0479011	TRUE	FALSE	CVPC_10130	Singleton	1	caQTL	TRUE	Not Tested
CVPC	cvpc_atac_peak_198415	cvpc_atac_peak_198415	chr5	14685593	14686073	caQTL	caPeak	Primary	VAR_5_14647304_G_A	rs2455240	14647304	G	A	0.0586081	-2.16185	0.470478	1.71819e-06	0.0123558	TRUE	FALSE	CVPC_10131	Singleton	1	caQTL	TRUE	Not Tested
CVPC	cvpc_atac_peak_198445	cvpc_atac_peak_198445	chr5	14850426	14851471	caQTL	caPeak	Primary	VAR_5_14850985_C_T	rs61394862	14850985	C	T	0.25641	-0.741462	0.137736	1.21095e-08	0.000197116	TRUE	FALSE	CVPC_10132	Singleton	1	caQTL	TRUE	Not Tested
CVPC	cvpc_atac_peak_198461	cvpc_atac_peak_198461	chr5	14953070	14953962	caQTL	caPeak	Primary	VAR_5_14950890_C_T	rs7724803	14950890	C	T	0.210623	-1.1054	0.213113	4.60275e-08	0.000656506	TRUE	FALSE	CVPC_10133	Singleton	1	caQTL	TRUE	Not Tested
CVPC	cvpc_atac_peak_198482	cvpc_atac_peak_198482	chr5	15106693	15107185	caQTL	caPeak	Primary	VAR_5_15051781_A_G	rs57540546	15051781	A	G	0.197802	0.90991	0.199214	2.0047e-06	0.00779976	TRUE	FALSE	CVPC_10134	Singleton	1	caQTL	TRUE	Not Tested
CVPC	cvpc_atac_peak_198491	cvpc_atac_peak_198491	chr5	15208959	15209629	caQTL	caPeak	Primary	VAR_5_15258644_A_G	rs41013	15258644	A	G	0.368132	1.60161	0.245447	1.04137e-12	1.26482e-08	TRUE	FALSE	CVPC_10135	Singleton	1	caQTL	TRUE	Not Tested
CVPC	cvpc_atac_peak_19851	cvpc_atac_peak_19851	chr1	201719723	201720201	caQTL	caPeak	Primary	VAR_1_201798346_C_G	rs10920254	201798346	C	G	0.434066	-0.738698	0.167875	4.99454e-06	0.0269902	TRUE	FALSE	CVPC_10136	Singleton	1	caQTL	TRUE	Not Tested
CVPC	cvpc_atac_peak_19854	cvpc_atac_peak_19854	chr1	201726867	201727159	caQTL	caPeak	Primary	VAR_1_201629862_G_A	rs12124506	201629862	G	A	0.159341	1.16245	0.269959	8.20219e-06	0.0389868	TRUE	FALSE	CVPC_10137	Singleton	1	caQTL	TRUE	Not Tested
CVPC	cvpc_atac_peak_19856	cvpc_atac_peak_19856	chr1	201732419	201732737	caQTL	caPeak	Primary	VAR_1_201731934_T_C	rs10920243	201731934	T	C	0.406593	-1.15438	0.189284	4.86341e-11	1.18726e-06	TRUE	FALSE	CVPC_10138	Singleton	1	caQTL	TRUE	Not Tested
CVPC	cvpc_atac_peak_19859	cvpc_atac_peak_19859	chr1	201739494	201740544	caQTL	caPeak	Primary	VAR_1_201730604_C_T	rs7514547	201730604	C	T	0.0769231	1.86992	0.44053	1.12465e-05	0.0475167	TRUE	FALSE	CVPC_10139	Singleton	1	caQTL	TRUE	Not Tested
CVPC	cvpc_chip_peak_44433	cvpc_chip_peak_44433	chr4	109434180	109435362	haQTL	haPeak	Primary	VAR_4_109466501_T_C	rs28521972	109466501	T	C	0.155678	-0.795647	0.182318	4.34989e-06	0.0069915	TRUE	FALSE	CVPC_1014	Complex	2	eQTL-haQTL	TRUE	Not Tested
CVPC	ENSG00000138802.11	SEC24B	chr4	109433772	109540896	eQTL	eGene	Primary	VAR_4_109415784_C_G	rs6837199	109415784	C	G	0.141026	0.641558	0.128648	2.27098e-07	0.00332589	TRUE	FALSE	CVPC_1014	Complex	2	eQTL-haQTL	FALSE	Shared
CVPC	cvpc_atac_peak_198606	cvpc_atac_peak_198606	chr5	15929592	15930336	caQTL	caPeak	Primary	VAR_5_15925464_G_A	rs13185525	15925464	G	A	0.311355	-0.652682	0.13346	3.03558e-07	0.00148953	TRUE	FALSE	CVPC_10140	Singleton	1	caQTL	TRUE	Not Tested
CVPC	cvpc_atac_peak_198624	cvpc_atac_peak_198624	chr5	16043655	16044099	caQTL	caPeak	Primary	VAR_5_16038363_G_T	rs1446028	16038363	G	T	0.368132	-0.816097	0.177033	1.58001e-06	0.00710012	TRUE	FALSE	CVPC_10141	Singleton	1	caQTL	TRUE	Not Tested
CVPC	cvpc_atac_peak_198670	cvpc_atac_peak_198670	chr5	16457575	16457740	caQTL	caPeak	Primary	VAR_5_16525772_G_A	rs2596385	16525772	G	A	0.10989	-1.53825	0.351136	5.54074e-06	0.0352688	TRUE	FALSE	CVPC_10142	Singleton	1	caQTL	TRUE	Not Tested
CVPC	cvpc_atac_peak_198781	cvpc_atac_peak_198781	chr5	17061944	17062150	caQTL	caPeak	Primary	VAR_5_17063169_A_T	rs60377892	17063169	A	T	0.111722	1.58726	0.330815	5.30109e-07	0.0050874	FALSE	FALSE	CVPC_10143	Singleton	1	caQTL	TRUE	Not Tested
CVPC	cvpc_atac_peak_198795	cvpc_atac_peak_198795	chr5	17180958	17181570	caQTL	caPeak	Primary	VAR_5_17214792_C_T	rs765631	17214792	C	T	0.100733	0.679527	0.147184	1.51884e-06	0.0113441	TRUE	FALSE	CVPC_10144	Singleton	1	caQTL	TRUE	Not Tested
CVPC	cvpc_atac_peak_198847	cvpc_atac_peak_198847	chr5	17399960	17400184	caQTL	caPeak	Primary	VAR_5_17400165_G_A	rs1397576	17400165	G	A	0.14652	2.48515	0.406119	4.08071e-11	1.2052e-06	TRUE	FALSE	CVPC_10145	Singleton	1	caQTL	TRUE	Not Tested
CVPC	cvpc_atac_peak_198900	cvpc_atac_peak_198900	chr5	18466054	18466552	caQTL	caPeak	Primary	VAR_5_18467492_C_T	rs6452341	18467492	C	T	0.100733	-2.12992	0.406625	3.27343e-08	0.00067666	TRUE	FALSE	CVPC_10146	Singleton	1	caQTL	TRUE	Not Tested
CVPC	cvpc_atac_peak_198914	cvpc_atac_peak_198914	chr5	18797211	18797600	caQTL	caPeak	Primary	VAR_5_18855226_C_T	rs11957235	18855226	C	T	0.0769231	-1.57805	0.364636	7.32513e-06	0.0386176	TRUE	FALSE	CVPC_10147	Singleton	1	caQTL	TRUE	Not Tested
CVPC	cvpc_atac_peak_198964	cvpc_atac_peak_198964	chr5	19902192	19902677	caQTL	caPeak	Primary	VAR_5_19869602_C_A	rs2133078	19869602	C	A	0.467033	0.874187	0.19231	2.26336e-06	0.00934874	TRUE	FALSE	CVPC_10148	Singleton	1	caQTL	TRUE	Not Tested
CVPC	cvpc_atac_peak_19898	cvpc_atac_peak_19898	chr1	201892253	201892412	caQTL	caPeak	Primary	VAR_1_201916318_G_T	rs12137232	201916318	G	T	0.43956	-0.815949	0.175777	1.31678e-06	0.00870208	TRUE	FALSE	CVPC_10149	Singleton	1	caQTL	TRUE	Not Tested
CVPC	ENSG00000139233.7	LLPH	chr12	66116555	66130750	eQTL	eGene	Primary	VAR_12_66181878_C_T	rs11176080	66181878	C	T	0.307692	0.474929	0.0984226	5.86891e-07	0.00636995	TRUE	FALSE	CVPC_1015	Complex	2	eQTL	TRUE	Shared
CVPC	ENSG00000155957.19	TMBIM4	chr12	66135846	66170027	eQTL	eGene	Primary	VAR_12_66163382_C_T	rs11176067	66163382	C	T	0.307692	-1.20385	0.188039	8.77476e-12	3.44117e-07	TRUE	FALSE	CVPC_1015	Complex	2	eQTL	FALSE	Shared
CVPC	cvpc_atac_peak_199032	cvpc_atac_peak_199032	chr5	21341247	21342166	caQTL	caPeak	Primary	VAR_5_21266562_G_C	rs71615674	21266562	G	C	0.0604396	3.62819	0.506709	1.3454e-15	5.46157e-11	TRUE	FALSE	CVPC_10150	Singleton	1	caQTL	TRUE	Not Tested
CVPC	cvpc_atac_peak_199042	cvpc_atac_peak_199042	chr5	21635085	21635379	caQTL	caPeak	Primary	VAR_5_21631495_A_G	rs1390669	21631495	A	G	0.0842491	1.90903	0.380092	1.33502e-07	0.00141825	TRUE	FALSE	CVPC_10151	Singleton	1	caQTL	TRUE	Not Tested
CVPC	cvpc_atac_peak_199049	cvpc_atac_peak_199049	chr5	21751105	21751643	caQTL	caPeak	Primary	VAR_5_21758043_T_C	rs1609715	21758043	T	C	0.258242	-1.12169	0.214303	3.3602e-08	0.000244876	TRUE	FALSE	CVPC_10152	Singleton	1	caQTL	TRUE	Not Tested
CVPC	cvpc_atac_peak_199087	cvpc_atac_peak_199087	chr5	22431357	22431676	caQTL	caPeak	Primary	VAR_5_22431609_A_G	rs4307056	22431609	A	G	0.318681	1.59285	0.251391	6.05348e-12	1.32782e-07	TRUE	FALSE	CVPC_10153	Singleton	1	caQTL	TRUE	Not Tested
CVPC	cvpc_atac_peak_199143	cvpc_atac_peak_199143	chr5	23506790	23507690	caQTL	caPeak	Primary	VAR_5_23515920_A_T	rs4701224	23515920	A	T	0.120879	0.822126	0.186541	4.81329e-06	0.0268281	TRUE	FALSE	CVPC_10154	Singleton	1	caQTL	TRUE	Not Tested
CVPC	cvpc_atac_peak_199149	cvpc_atac_peak_199149	chr5	23684032	23684514	caQTL	caPeak	Primary	VAR_5_23624902_A_C	rs10941995	23624902	A	C	0.153846	0.795797	0.167399	6.88452e-07	0.00844056	TRUE	FALSE	CVPC_10155	Singleton	1	caQTL	TRUE	Not Tested
CVPC	cvpc_atac_peak_19918	cvpc_atac_peak_19918	chr1	201990312	201990910	caQTL	caPeak	Primary	VAR_1_201979548_C_T	rs7523510	201979548	C	T	0.391941	0.415253	0.0874834	7.1842e-07	0.00728882	TRUE	FALSE	CVPC_10156	Singleton	1	caQTL	TRUE	Not Tested
CVPC	cvpc_atac_peak_199209	cvpc_atac_peak_199209	chr5	24621773	24622149	caQTL	caPeak	Primary	VAR_5_24629628_A_G	rs6885862	24629628	A	G	0.184982	-0.936994	0.20143	1.24544e-06	0.00859659	TRUE	FALSE	CVPC_10157	Singleton	1	caQTL	TRUE	Not Tested
CVPC	cvpc_atac_peak_199235	cvpc_atac_peak_199235	chr5	25209924	25210304	caQTL	caPeak	Primary	VAR_5_25249992_G_A	rs117322423	25249992	G	A	0.205128	1.21646	0.257418	8.12418e-07	0.00528754	TRUE	FALSE	CVPC_10158	Singleton	1	caQTL	TRUE	Not Tested
CVPC	cvpc_atac_peak_199310	cvpc_atac_peak_199310	chr5	27598599	27598961	caQTL	caPeak	Primary	VAR_5_27692267_T_C	rs36026603	27692267	T	C	0.326007	-0.853731	0.18899	2.64836e-06	0.0119389	TRUE	FALSE	CVPC_10159	Singleton	1	caQTL	TRUE	Not Tested
CVPC	cvpc_atac_peak_66497	cvpc_atac_peak_66497	chr12	113268939	113269312	caQTL	caPeak	Primary	VAR_12_113197619_A_G	rs61941451	113197619	A	G	0.0622711	2.20522	0.46697	8.279e-07	0.00557981	TRUE	FALSE	CVPC_1016	Complex	2	caQTL-eQTL	FALSE	Not Tested
CVPC	ENSG00000139405.16	RITA1	chr12	113185526	113192368	eQTL	eGene	Primary	VAR_12_113243362_C_T	rs77458805	113243362	C	T	0.0897436	-0.91173	0.180169	1.45512e-07	0.00246706	TRUE	FALSE	CVPC_1016	Complex	2	caQTL-eQTL	TRUE	Shared
CVPC	cvpc_atac_peak_199360	cvpc_atac_peak_199360	chr5	28807256	28807576	caQTL	caPeak	Primary	VAR_5_28720585_C_T	rs713390	28720585	C	T	0.24359	-0.683687	0.144276	7.52448e-07	0.00298608	TRUE	FALSE	CVPC_10160	Singleton	1	caQTL	TRUE	Not Tested
CVPC	cvpc_atac_peak_199380	cvpc_atac_peak_199380	chr5	29697716	29698666	caQTL	caPeak	Primary	VAR_5_29618808_C_T	rs66754115	29618808	C	T	0.210623	-1.20909	0.187167	1.93323e-12	7.5227e-08	TRUE	FALSE	CVPC_10161	Singleton	1	caQTL	TRUE	Not Tested
CVPC	cvpc_atac_peak_199396	cvpc_atac_peak_199396	chr5	30324230	30324468	caQTL	caPeak	Primary	VAR_5_30324685_G_A	rs62355037	30324685	G	A	0.0531136	2.49067	0.548719	2.34857e-06	0.0104307	TRUE	FALSE	CVPC_10162	Singleton	1	caQTL	TRUE	Not Tested
CVPC	cvpc_atac_peak_19942	cvpc_atac_peak_19942	chr1	202112762	202113740	caQTL	caPeak	Primary	VAR_1_202062688_A_G	rs6427934	202062688	A	G	0.347985	0.663103	0.151969	6.07379e-06	0.037871	TRUE	FALSE	CVPC_10163	Singleton	1	caQTL	TRUE	Not Tested
CVPC	cvpc_atac_peak_199457	cvpc_atac_peak_199457	chr5	31245117	31245461	caQTL	caPeak	Primary	VAR_5_31211072_T_C	rs60320271	31211072	T	C	0.39011	0.732127	0.168157	6.38869e-06	0.0266665	TRUE	FALSE	CVPC_10164	Singleton	1	caQTL	TRUE	Not Tested
CVPC	cvpc_atac_peak_199462	cvpc_atac_peak_199462	chr5	31383493	31384318	caQTL	caPeak	Primary	VAR_5_31372317_G_C	rs10472772	31372317	G	C	0.443223	0.675638	0.150434	3.05576e-06	0.0186858	TRUE	FALSE	CVPC_10165	Singleton	1	caQTL	TRUE	Not Tested
CVPC	cvpc_atac_peak_199463	cvpc_atac_peak_199463	chr5	31408853	31409261	caQTL	caPeak	Primary	VAR_5_31409008_T_C	rs644236	31409008	T	C	0.322344	0.99084	0.230125	8.2179e-06	0.0409221	TRUE	FALSE	CVPC_10166	Singleton	1	caQTL	TRUE	Not Tested
CVPC	cvpc_atac_peak_199471	cvpc_atac_peak_199471	chr5	31481777	31482033	caQTL	caPeak	Primary	VAR_5_31574170_C_T	rs72753539	31574170	C	T	0.199634	1.26534	0.292984	7.67442e-06	0.0420934	TRUE	FALSE	CVPC_10167	Singleton	1	caQTL	TRUE	Not Tested
CVPC	cvpc_atac_peak_199476	cvpc_atac_peak_199476	chr5	31563266	31563464	caQTL	caPeak	Primary	VAR_5_31563356_C_T	rs72753534	31563356	C	T	0.122711	1.57932	0.311998	1.03872e-07	0.0014039	TRUE	FALSE	CVPC_10168	Singleton	1	caQTL	TRUE	Not Tested
CVPC	cvpc_atac_peak_199490	cvpc_atac_peak_199490	chr5	31701613	31702081	caQTL	caPeak	Primary	VAR_5_31694905_A_C	rs113243140	31694905	A	C	0.227106	-1.08183	0.239179	2.56527e-06	0.0291039	TRUE	FALSE	CVPC_10169	Singleton	1	caQTL	TRUE	Not Tested
CVPC	cvpc_chip_peak_15768	cvpc_chip_peak_15768	chr12	113422076	113423060	haQTL	haPeak	Primary	VAR_12_113426811_T_C	rs34932114	113426811	T	C	0.0824176	1.24414	0.275612	1.83633e-06	0.00537895	TRUE	FALSE	CVPC_1017	Complex	2	eQTL-haQTL	TRUE	Not Tested
CVPC	ENSG00000139410.15	SDSL	chr12	113422380	113438276	eQTL	eGene	Primary	VAR_12_113421255_A_T	rs875137	113421255	A	T	0.0677656	1.52885	0.257192	3.47154e-10	1.28327e-05	TRUE	TRUE	CVPC_1017	Complex	2	eQTL-haQTL	FALSE	Shared
CVPC	cvpc_atac_peak_199530	cvpc_atac_peak_199530	chr5	32027649	32028409	caQTL	caPeak	Primary	VAR_5_32023876_G_A	rs62360026	32023876	G	A	0.404762	0.816518	0.176478	1.43588e-06	0.0129501	TRUE	FALSE	CVPC_10170	Singleton	1	caQTL	TRUE	Not Tested
CVPC	cvpc_atac_peak_199551	cvpc_atac_peak_199551	chr5	32151302	32151464	caQTL	caPeak	Primary	VAR_5_32187267_T_C	rs55933521	32187267	T	C	0.159341	-0.790229	0.185968	1.09871e-05	0.0382232	TRUE	FALSE	CVPC_10171	Singleton	1	caQTL	TRUE	Not Tested
CVPC	cvpc_atac_peak_199580	cvpc_atac_peak_199580	chr5	32404950	32405475	caQTL	caPeak	Primary	VAR_5_32357623_C_T	rs1364031	32357623	C	T	0.0787546	0.859643	0.195597	5.13803e-06	0.0278642	TRUE	FALSE	CVPC_10172	Singleton	1	caQTL	TRUE	Not Tested
CVPC	cvpc_atac_peak_199631	cvpc_atac_peak_199631	chr5	32852328	32852948	caQTL	caPeak	Primary	VAR_5_32892023_A_T	rs10155577	32892023	A	T	0.380952	0.666849	0.154069	7.30511e-06	0.0392149	TRUE	FALSE	CVPC_10173	Singleton	1	caQTL	TRUE	Not Tested
CVPC	cvpc_atac_peak_199660	cvpc_atac_peak_199660	chr5	33291201	33291842	caQTL	caPeak	Primary	VAR_5_33245468_G_T	rs6898073	33245468	G	T	0.287546	0.337634	0.0752344	3.11491e-06	0.0196414	TRUE	FALSE	CVPC_10174	Singleton	1	caQTL	TRUE	Not Tested
CVPC	cvpc_atac_peak_199673	cvpc_atac_peak_199673	chr5	33376493	33376981	caQTL	caPeak	Primary	VAR_5_33373108_C_T	rs61156743	33373108	C	T	0.296703	2.29261	0.288768	5.59886e-20	8.85388e-15	TRUE	FALSE	CVPC_10175	Singleton	1	caQTL	TRUE	Not Tested
CVPC	cvpc_atac_peak_199682	cvpc_atac_peak_199682	chr5	33470523	33470884	caQTL	caPeak	Primary	VAR_5_33470746_C_G	rs55685444	33470746	C	G	0.21978	-1.60375	0.273918	3.60126e-10	7.28746e-06	TRUE	TRUE	CVPC_10176	Singleton	1	caQTL	TRUE	Not Tested
CVPC	cvpc_atac_peak_199702	cvpc_atac_peak_199702	chr5	33731242	33731906	caQTL	caPeak	Primary	VAR_5_33731398_A_G	rs11948306	33731398	A	G	0.417582	1.01986	0.182752	2.93808e-09	5.58668e-05	TRUE	FALSE	CVPC_10177	Singleton	1	caQTL	TRUE	Not Tested
CVPC	cvpc_atac_peak_199761	cvpc_atac_peak_199761	chr5	34504044	34504428	caQTL	caPeak	Primary	VAR_5_34450946_C_T	rs4703426	34450946	C	T	0.470696	1.07644	0.208374	5.28892e-08	0.000997287	TRUE	FALSE	CVPC_10178	Singleton	1	caQTL	TRUE	Not Tested
CVPC	cvpc_atac_peak_199969	cvpc_atac_peak_199969	chr5	36240827	36242483	caQTL	caPeak	Primary	VAR_5_36181525_A_G	rs7731023	36181525	A	G	0.479853	0.544915	0.125734	7.09447e-06	0.0346785	TRUE	FALSE	CVPC_10179	Singleton	1	caQTL	TRUE	Not Tested
CVPC	cvpc_chip_peak_18453	cvpc_chip_peak_18453	chr14	47608150	47609130	haQTL	haPeak	Primary	VAR_14_47607594_C_T	rs72670784	47607594	C	T	0.139194	-1.89177	0.316384	3.07256e-11	2.72428e-07	TRUE	FALSE	CVPC_1018	Complex	2	eQTL-haQTL	FALSE	Not Tested
CVPC	ENSG00000139915.22	MDGA2	chr14	46840092	47675605	eQTL	eGene	Primary	VAR_14_47608017_G_A	rs1955794	47608017	G	A	0.139194	-0.854618	0.181627	1.15951e-06	0.0132741	TRUE	FALSE	CVPC_1018	Complex	2	eQTL-haQTL	TRUE	No Association
CVPC	cvpc_atac_peak_199994	cvpc_atac_peak_199994	chr5	36444949	36445309	caQTL	caPeak	Primary	VAR_5_36382918_G_T	rs62354512	36382918	G	T	0.377289	1.0234	0.22971	3.7184e-06	0.0311097	TRUE	FALSE	CVPC_10180	Singleton	1	caQTL	TRUE	Not Tested
CVPC	cvpc_atac_peak_20	cvpc_atac_peak_20	chr1	905164	905425	caQTL	caPeak	Primary	VAR_1_897538_T_C	rs28765502	897538	T	C	0.250916	1.29806	0.239827	9.8616e-09	0.000123638	TRUE	FALSE	CVPC_10181	Singleton	1	caQTL	TRUE	Not Tested
CVPC	cvpc_atac_peak_2000	cvpc_atac_peak_2000	chr1	14491858	14492324	caQTL	caPeak	Primary	VAR_1_14394930_G_C	rs12025274	14394930	G	C	0.161172	-1.24441	0.259754	5.5375e-07	0.00569656	TRUE	FALSE	CVPC_10182	Singleton	1	caQTL	TRUE	Not Tested
CVPC	cvpc_atac_peak_200041	cvpc_atac_peak_200041	chr5	36705171	36705464	caQTL	caPeak	Primary	VAR_5_36801181_T_G	rs55668350	36801181	T	G	0.201465	-0.792277	0.179589	4.7013e-06	0.0279536	TRUE	FALSE	CVPC_10183	Singleton	1	caQTL	TRUE	Not Tested
CVPC	cvpc_atac_peak_200042	cvpc_atac_peak_200042	chr5	36712343	36712670	caQTL	caPeak	Primary	VAR_5_36668280_G_C	rs13159713	36668280	G	C	0.269231	-0.842584	0.194675	7.30938e-06	0.0375206	TRUE	FALSE	CVPC_10184	Singleton	1	caQTL	TRUE	Not Tested
CVPC	cvpc_atac_peak_200101	cvpc_atac_peak_200101	chr5	37615683	37615970	caQTL	caPeak	Primary	VAR_5_37642108_G_A	rs13182737	37642108	G	A	0.351648	0.883517	0.183198	4.57402e-07	0.00155978	TRUE	FALSE	CVPC_10185	Singleton	1	caQTL	TRUE	Not Tested
CVPC	cvpc_atac_peak_200117	cvpc_atac_peak_200117	chr5	37776820	37777243	caQTL	caPeak	Primary	VAR_5_37772678_C_A	rs10472291	37772678	C	A	0.3663	-0.918833	0.16144	1.28121e-09	2.17186e-05	TRUE	FALSE	CVPC_10186	Singleton	1	caQTL	TRUE	Not Tested
CVPC	cvpc_atac_peak_20022	cvpc_atac_peak_20022	chr1	202538832	202539686	caQTL	caPeak	Primary	VAR_1_202617884_C_T	rs578816	202617884	C	T	0.338828	-0.552667	0.132497	1.6305e-05	0.0283459	TRUE	FALSE	CVPC_10187	Singleton	1	caQTL	TRUE	Not Tested
CVPC	cvpc_atac_peak_200225	cvpc_atac_peak_200225	chr5	38641983	38642968	caQTL	caPeak	Primary	VAR_5_38624733_G_A	rs1975507	38624733	G	A	0.446886	0.71965	0.151004	6.41975e-07	0.00385823	TRUE	FALSE	CVPC_10188	Singleton	1	caQTL	TRUE	Not Tested
CVPC	cvpc_atac_peak_20025	cvpc_atac_peak_20025	chr1	202551516	202552031	caQTL	caPeak	Primary	VAR_1_202491975_T_C	rs17492329	202491975	T	C	0.208791	-1.40547	0.260828	1.16691e-08	7.86454e-05	TRUE	FALSE	CVPC_10189	Singleton	1	caQTL	TRUE	Not Tested
CVPC	cvpc_atac_peak_89998	cvpc_atac_peak_89998	chr15	75528464	75528938	caQTL	caPeak	Primary	VAR_15_75428807_G_A	rs75443303	75428807	G	A	0.181319	-1.21565	0.267587	2.29776e-06	0.00533376	TRUE	FALSE	CVPC_1019	Complex	2	caQTL-eQTL	FALSE	Not Tested
CVPC	ENSG00000140365.16	COMMD4	chr15	75336020	75343224	eQTL	eGene	Primary	VAR_15_75458084_T_C	rs73436854	75458084	T	C	0.18315	0.469424	0.102144	2.12058e-06	0.0131928	TRUE	TRUE	CVPC_1019	Complex	2	caQTL-eQTL	TRUE	Shared
CVPC	cvpc_atac_peak_200363	cvpc_atac_peak_200363	chr5	39905446	39905813	caQTL	caPeak	Primary	VAR_5_39999375_T_C	rs10512722	39999375	T	C	0.197802	1.46782	0.31378	1.07178e-06	0.00827932	TRUE	FALSE	CVPC_10190	Singleton	1	caQTL	TRUE	Not Tested
CVPC	cvpc_atac_peak_200364	cvpc_atac_peak_200364	chr5	39948857	39949311	caQTL	caPeak	Primary	VAR_5_39898770_G_A	rs503621	39898770	G	A	0.326007	1.02387	0.22938	3.55239e-06	0.0209304	TRUE	FALSE	CVPC_10191	Singleton	1	caQTL	TRUE	Not Tested
CVPC	cvpc_atac_peak_200378	cvpc_atac_peak_200378	chr5	40383481	40384686	caQTL	caPeak	Primary	VAR_5_40385139_A_T	rs12523046	40385139	A	T	0.43956	0.764883	0.156312	2.98375e-07	0.00254284	TRUE	FALSE	CVPC_10192	Singleton	1	caQTL	TRUE	Not Tested
CVPC	cvpc_atac_peak_200568	cvpc_atac_peak_200568	chr5	42495917	42496234	caQTL	caPeak	Primary	VAR_5_42521586_A_G	rs35500216	42521586	A	G	0.236264	1.60088	0.248489	2.27682e-12	4.78819e-08	TRUE	FALSE	CVPC_10193	Singleton	1	caQTL	TRUE	Not Tested
CVPC	cvpc_atac_peak_200602	cvpc_atac_peak_200602	chr5	42757206	42757610	caQTL	caPeak	Primary	VAR_5_42730123_C_T	rs62372999	42730123	C	T	0.347985	-1.1024	0.21647	8.52727e-08	0.000655071	TRUE	FALSE	CVPC_10194	Singleton	1	caQTL	TRUE	Not Tested
CVPC	cvpc_atac_peak_200633	cvpc_atac_peak_200633	chr5	43007506	43008451	caQTL	caPeak	Primary	VAR_5_43007716_C_G	rs7729529	43007716	C	G	0.468864	1.59112	0.234944	9.03228e-14	2.96882e-09	TRUE	FALSE	CVPC_10195	Singleton	1	caQTL	TRUE	Not Tested
CVPC	cvpc_atac_peak_200648	cvpc_atac_peak_200648	chr5	43105495	43106236	caQTL	caPeak	Primary	VAR_5_43201143_T_A	rs80213275	43201143	T	A	0.0622711	1.26097	0.278521	2.50552e-06	0.017029	TRUE	FALSE	CVPC_10196	Singleton	1	caQTL	TRUE	Not Tested
CVPC	cvpc_atac_peak_200665	cvpc_atac_peak_200665	chr5	43295393	43295619	caQTL	caPeak	Primary	VAR_5_43267531_G_T	rs56331753	43267531	G	T	0.161172	-1.18327	0.287884	2.20518e-05	0.0390899	TRUE	FALSE	CVPC_10197	Singleton	1	caQTL	TRUE	Not Tested
CVPC	cvpc_atac_peak_200671	cvpc_atac_peak_200671	chr5	43357828	43358431	caQTL	caPeak	Primary	VAR_5_43258358_A_C	rs10462047	43258358	A	C	0.457875	0.482205	0.117188	2.15585e-05	0.0287824	TRUE	FALSE	CVPC_10198	Singleton	1	caQTL	TRUE	Not Tested
CVPC	cvpc_atac_peak_20074	cvpc_atac_peak_20074	chr1	202888371	202889437	caQTL	caPeak	Primary	VAR_1_202972284_G_A	rs77492846	202972284	G	A	0.0567766	1.46378	0.317741	1.60726e-06	0.0113542	TRUE	FALSE	CVPC_10199	Singleton	1	caQTL	TRUE	Not Tested
CVPC	cvpc_atac_peak_109329	cvpc_atac_peak_109329	chr17	76688542	76689045	caQTL	caPeak	Primary	VAR_17_76686520_C_T	rs720782	76686520	C	T	0.459707	-1.92143	0.219453	5.81227e-26	3.9454e-20	TRUE	TRUE	CVPC_102	Complex	5	caQTL-haQTL	FALSE	Not Tested
CVPC	cvpc_chip_peak_26112	cvpc_chip_peak_26112	chr17	76686987	76690345	haQTL	haPeak	Primary	VAR_17_76686520_C_T	rs720782	76686520	C	T	0.459707	-2.07042	0.244842	7.14922e-29	4.16623e-23	TRUE	FALSE	CVPC_102	Complex	5	caQTL-haQTL	FALSE	Not Tested
CVPC	cvpc_chip_peak_26113	cvpc_chip_peak_26113	chr17	76690729	76692067	haQTL	haPeak	Primary	VAR_17_76686520_C_T	rs720782	76686520	C	T	0.459707	-1.1128	0.190487	1.09415e-10	9.35756e-07	TRUE	TRUE	CVPC_102	Complex	5	caQTL-haQTL	FALSE	Not Tested
CVPC	cvpc_chip_peak_26114	cvpc_chip_peak_26114	chr17	76693547	76696251	haQTL	haPeak	Primary	VAR_17_76686520_C_T	rs720782	76686520	C	T	0.459707	-0.925516	0.191137	2.40188e-07	0.00095514	TRUE	FALSE	CVPC_102	Complex	5	caQTL-haQTL	TRUE	Not Tested
CVPC	cvpc_chip_peak_26115	cvpc_chip_peak_26115	chr17	76696324	76703697	haQTL	haPeak	Primary	VAR_17_76687998_G_A	rs2286589	76687998	G	A	0.467033	-0.576168	0.0946107	1.05866e-11	1.08749e-07	TRUE	FALSE	CVPC_102	Complex	5	caQTL-haQTL	FALSE	Not Tested
CVPC	cvpc_atac_peak_89918	cvpc_atac_peak_89918	chr15	74905821	74907651	caQTL	caPeak	Primary	VAR_15_74916208_T_C	rs7497026	74916208	T	C	0.446886	-0.704013	0.123147	1.05598e-09	1.28093e-05	TRUE	FALSE	CVPC_1020	Complex	2	caQTL-eQTL	FALSE	Not Tested
CVPC	ENSG00000140497.16	SCAMP2	chr15	74843730	74873365	eQTL	eGene	Primary	VAR_15_74935628_T_A	rs4886640	74935628	T	A	0.395604	0.317586	0.0732288	8.25242e-06	0.0433509	TRUE	FALSE	CVPC_1020	Complex	2	caQTL-eQTL	TRUE	No Association
CVPC	cvpc_atac_peak_200872	cvpc_atac_peak_200872	chr5	50881434	50881875	caQTL	caPeak	Primary	VAR_5_50954958_T_C	rs35815683	50954958	T	C	0.412088	0.6206	0.136216	2.13761e-06	0.0123827	TRUE	FALSE	CVPC_10200	Singleton	1	caQTL	TRUE	Not Tested
CVPC	cvpc_atac_peak_200883	cvpc_atac_peak_200883	chr5	51014472	51014871	caQTL	caPeak	Primary	VAR_5_50975932_G_A	rs13182809	50975932	G	A	0.0714286	1.8292	0.411513	3.92786e-06	0.0246026	TRUE	FALSE	CVPC_10201	Singleton	1	caQTL	TRUE	Not Tested
CVPC	cvpc_atac_peak_20097	cvpc_atac_peak_20097	chr1	203062546	203062862	caQTL	caPeak	Primary	VAR_1_203063025_A_G	rs4950913	203063025	A	G	0.424908	-0.850737	0.171447	1.95137e-07	0.00219609	TRUE	FALSE	CVPC_10202	Singleton	1	caQTL	TRUE	Not Tested
CVPC	cvpc_atac_peak_200989	cvpc_atac_peak_200989	chr5	52710544	52710791	caQTL	caPeak	Primary	VAR_5_52707553_A_C	rs351929	52707553	A	C	0.304029	1.05184	0.21951	5.50204e-07	0.00551543	TRUE	FALSE	CVPC_10203	Singleton	1	caQTL	TRUE	Not Tested
CVPC	cvpc_atac_peak_200990	cvpc_atac_peak_200990	chr5	52711066	52711661	caQTL	caPeak	Primary	VAR_5_52752875_C_A	rs351897	52752875	C	A	0.228938	-1.14764	0.206098	3.21228e-09	6.29357e-05	TRUE	FALSE	CVPC_10204	Singleton	1	caQTL	TRUE	Not Tested
CVPC	cvpc_atac_peak_200993	cvpc_atac_peak_200993	chr5	52737929	52738549	caQTL	caPeak	Primary	VAR_5_52731800_C_A	rs10940268	52731800	C	A	0.351648	-0.919091	0.146967	1.26727e-11	4.84598e-07	TRUE	FALSE	CVPC_10205	Singleton	1	caQTL	TRUE	Not Tested
CVPC	cvpc_atac_peak_200997	cvpc_atac_peak_200997	chr5	52787576	52788707	caQTL	caPeak	Primary	VAR_5_52774615_C_G	rs1423546	52774615	C	G	0.1337	-0.89745	0.196166	1.92305e-06	0.0189888	TRUE	FALSE	CVPC_10206	Singleton	1	caQTL	TRUE	Not Tested
CVPC	cvpc_atac_peak_20100	cvpc_atac_peak_20100	chr1	203085964	203086454	caQTL	caPeak	Primary	VAR_1_203066480_G_T	rs12161235	203066480	G	T	0.111722	0.897759	0.201981	3.93398e-06	0.025852	TRUE	FALSE	CVPC_10207	Singleton	1	caQTL	TRUE	Not Tested
CVPC	cvpc_atac_peak_201030	cvpc_atac_peak_201030	chr5	52999615	52999849	caQTL	caPeak	Primary	VAR_5_53096444_G_A	rs17298242	53096444	G	A	0.260073	-0.990798	0.192739	6.24348e-08	0.00101895	TRUE	FALSE	CVPC_10208	Singleton	1	caQTL	TRUE	Not Tested
CVPC	cvpc_atac_peak_20113	cvpc_atac_peak_20113	chr1	203152346	203152776	caQTL	caPeak	Primary	VAR_1_203156731_A_T	rs55952719	203156731	A	T	0.315018	-1.33	0.235996	1.95077e-09	4.27538e-05	TRUE	TRUE	CVPC_10209	Singleton	1	caQTL	TRUE	Not Tested
CVPC	cvpc_chip_peak_23078	cvpc_chip_peak_23078	chr16	57857851	57860524	haQTL	haPeak	Primary	VAR_16_57856974_C_T	rs58326194	57856974	C	T	0.194139	0.908994	0.137256	3.32904e-14	6.99974e-10	TRUE	FALSE	CVPC_1021	Complex	2	eQTL-haQTL	TRUE	Not Tested
CVPC	ENSG00000140859.16	KIFC3	chr16	57758217	57863053	eQTL	eGene	Primary	VAR_16_57856974_C_T	rs58326194	57856974	C	T	0.194139	0.341774	0.0751889	2.77986e-06	0.0325076	TRUE	FALSE	CVPC_1021	Complex	2	eQTL-haQTL	FALSE	EDev
CVPC	cvpc_atac_peak_201169	cvpc_atac_peak_201169	chr5	54278012	54278336	caQTL	caPeak	Primary	VAR_5_54228946_T_A	rs3797238	54228946	T	A	0.421245	-0.847599	0.18848	2.96108e-06	0.0195721	TRUE	FALSE	CVPC_10210	Singleton	1	caQTL	TRUE	Not Tested
CVPC	cvpc_atac_peak_201211	cvpc_atac_peak_201211	chr5	54528742	54529007	caQTL	caPeak	Primary	VAR_5_54625284_C_A	rs72754083	54625284	C	A	0.102564	-1.39357	0.31599	4.73757e-06	0.0417468	TRUE	FALSE	CVPC_10211	Singleton	1	caQTL	TRUE	Not Tested
CVPC	cvpc_atac_peak_201237	cvpc_atac_peak_201237	chr5	54701141	54701533	caQTL	caPeak	Primary	VAR_5_54695930_C_T	rs16883327	54695930	C	T	0.0860806	-1.60582	0.284527	1.83549e-09	4.90302e-05	TRUE	FALSE	CVPC_10212	Singleton	1	caQTL	TRUE	Not Tested
CVPC	cvpc_atac_peak_201250	cvpc_atac_peak_201250	chr5	54753040	54753357	caQTL	caPeak	Primary	VAR_5_54751648_A_G	rs13180905	54751648	A	G	0.386447	0.694538	0.160437	7.27564e-06	0.0456614	TRUE	FALSE	CVPC_10213	Singleton	1	caQTL	TRUE	Not Tested
CVPC	cvpc_atac_peak_201254	cvpc_atac_peak_201254	chr5	54785718	54786443	caQTL	caPeak	Primary	VAR_5_54757147_G_A	rs56207018	54757147	G	A	0.24359	-1.02954	0.187148	5.23928e-09	9.57241e-05	TRUE	TRUE	CVPC_10214	Singleton	1	caQTL	TRUE	Not Tested
CVPC	cvpc_atac_peak_201281	cvpc_atac_peak_201281	chr5	54990826	54990983	caQTL	caPeak	Primary	VAR_5_55002903_T_C	rs10471928	55002903	T	C	0.360806	0.666501	0.148761	3.24319e-06	0.0223202	TRUE	FALSE	CVPC_10215	Singleton	1	caQTL	TRUE	Not Tested
CVPC	cvpc_atac_peak_201329	cvpc_atac_peak_201329	chr5	55474982	55475158	caQTL	caPeak	Primary	VAR_5_55380230_A_G	rs10041591	55380230	A	G	0.1337	-0.927077	0.22814	2.76775e-05	0.0495397	TRUE	FALSE	CVPC_10216	Singleton	1	caQTL	TRUE	Not Tested
CVPC	cvpc_atac_peak_201344	cvpc_atac_peak_201344	chr5	55604529	55604767	caQTL	caPeak	Primary	VAR_5_55567995_G_A	rs116818824	55567995	G	A	0.119048	1.24739	0.280402	3.85441e-06	0.0127936	TRUE	FALSE	CVPC_10217	Singleton	1	caQTL	TRUE	Not Tested
CVPC	cvpc_atac_peak_20137	cvpc_atac_peak_20137	chr1	203268984	203269452	caQTL	caPeak	Primary	VAR_1_203343550_C_T	rs3766913	203343550	C	T	0.106227	1.12552	0.256149	5.16512e-06	0.0330095	TRUE	FALSE	CVPC_10218	Singleton	1	caQTL	TRUE	Not Tested
CVPC	cvpc_atac_peak_201379	cvpc_atac_peak_201379	chr5	55920804	55921059	caQTL	caPeak	Primary	VAR_5_55921008_G_A	rs68070763	55921008	G	A	0.0732601	2.28197	0.521716	5.7445e-06	0.0202754	TRUE	FALSE	CVPC_10219	Singleton	1	caQTL	TRUE	Not Tested
CVPC	ENSG00000140950.16	MEAK7	chr16	84476355	84554033	eQTL	eGene	Primary	VAR_16_84476649_C_T	rs10086	84476649	C	T	0.142857	-1.31172	0.2159	1.26107e-10	9.70777e-06	TRUE	FALSE	CVPC_1022	Complex	2	eQTL	TRUE	Shared
CVPC	ENSG00000261286.1	ATP2C2-AS1	chr16	84459259	84467361	eQTL	eGene	Primary	VAR_16_84476649_C_T	rs10086	84476649	C	T	0.142857	1.58622	0.303148	4.96877e-08	0.00197139	TRUE	FALSE	CVPC_1022	Complex	2	eQTL	FALSE	Shared
CVPC	cvpc_atac_peak_20140	cvpc_atac_peak_20140	chr1	203278306	203279253	caQTL	caPeak	Primary	VAR_1_203288591_C_T	rs4971211	203288591	C	T	0.424908	-0.593879	0.137402	7.53936e-06	0.0433333	TRUE	FALSE	CVPC_10220	Singleton	1	caQTL	TRUE	Not Tested
CVPC	cvpc_atac_peak_201414	cvpc_atac_peak_201414	chr5	56152301	56152727	caQTL	caPeak	Primary	VAR_5_56154230_C_T	rs10077742	56154230	C	T	0.274725	-0.901647	0.186374	4.17736e-07	0.00452145	TRUE	FALSE	CVPC_10221	Singleton	1	caQTL	TRUE	Not Tested
CVPC	cvpc_atac_peak_201440	cvpc_atac_peak_201440	chr5	56310714	56311308	caQTL	caPeak	Primary	VAR_5_56311445_C_T	rs11747606	56311445	C	T	0.320513	0.636212	0.141261	2.85273e-06	0.0240128	TRUE	FALSE	CVPC_10222	Singleton	1	caQTL	TRUE	Not Tested
CVPC	cvpc_atac_peak_201465	cvpc_atac_peak_201465	chr5	56465792	56466071	caQTL	caPeak	Primary	VAR_5_56451773_A_G	rs3852138	56451773	A	G	0.434066	0.86953	0.148537	3.62728e-10	1.12822e-05	TRUE	FALSE	CVPC_10223	Singleton	1	caQTL	TRUE	Not Tested
CVPC	cvpc_atac_peak_201521	cvpc_atac_peak_201521	chr5	56814497	56814729	caQTL	caPeak	Primary	VAR_5_56866148_C_T	rs865570	56866148	C	T	0.437729	-0.723785	0.172203	1.38893e-05	0.0434169	TRUE	FALSE	CVPC_10224	Singleton	1	caQTL	TRUE	Not Tested
CVPC	cvpc_atac_peak_201556	cvpc_atac_peak_201556	chr5	57082451	57082755	caQTL	caPeak	Primary	VAR_5_57018671_T_C	rs4700072	57018671	T	C	0.333333	-1.10986	0.241848	1.77627e-06	0.0135123	TRUE	FALSE	CVPC_10225	Singleton	1	caQTL	TRUE	Not Tested
CVPC	cvpc_atac_peak_201563	cvpc_atac_peak_201563	chr5	57152192	57152777	caQTL	caPeak	Primary	VAR_5_57152513_C_G	rs728870	57152513	C	G	0.168498	2.52642	0.34914	5.58242e-16	2.35032e-11	TRUE	FALSE	CVPC_10226	Singleton	1	caQTL	TRUE	Not Tested
CVPC	cvpc_atac_peak_201592	cvpc_atac_peak_201592	chr5	57414835	57415193	caQTL	caPeak	Primary	VAR_5_57434864_A_C	rs10472004	57434864	A	C	0.106227	-1.36589	0.283387	4.65352e-07	0.00368279	TRUE	FALSE	CVPC_10227	Singleton	1	caQTL	TRUE	Not Tested
CVPC	cvpc_atac_peak_201593	cvpc_atac_peak_201593	chr5	57416095	57416964	caQTL	caPeak	Primary	VAR_5_57507786_G_A	rs13154926	57507786	G	A	0.430403	0.673212	0.155096	6.84785e-06	0.0319697	TRUE	TRUE	CVPC_10228	Singleton	1	caQTL	TRUE	Not Tested
CVPC	cvpc_atac_peak_201608	cvpc_atac_peak_201608	chr5	57495271	57495468	caQTL	caPeak	Primary	VAR_5_57491190_C_T	rs111787108	57491190	C	T	0.0659341	2.78359	0.57069	3.28366e-07	0.00336281	TRUE	FALSE	CVPC_10229	Singleton	1	caQTL	TRUE	Not Tested
CVPC	ENSG00000140983.15	RHOT2	chr16	668100	674174	eQTL	eGene	Primary	VAR_16_482248_A_G	rs9935319	482248	A	G	0.434066	0.455708	0.0985312	1.80767e-06	0.021071	TRUE	FALSE	CVPC_1023	Complex	2	eQTL	FALSE	Shared
CVPC	ENSG00000161980.6	POLR3K	chr16	46407	53608	eQTL	eGene	Primary	VAR_16_469404_T_C	rs12935773	469404	T	C	0.483516	0.55511	0.128469	8.94527e-06	0.0460126	TRUE	FALSE	CVPC_1023	Complex	2	eQTL	TRUE	Shared
CVPC	cvpc_atac_peak_201616	cvpc_atac_peak_201616	chr5	57593569	57593933	caQTL	caPeak	Primary	VAR_5_57520029_C_T	rs1862528	57520029	C	T	0.465201	-0.777177	0.149586	4.3482e-08	0.000673358	TRUE	FALSE	CVPC_10230	Singleton	1	caQTL	TRUE	Not Tested
CVPC	cvpc_atac_peak_20162	cvpc_atac_peak_20162	chr1	203355954	203356505	caQTL	caPeak	Primary	VAR_1_203354362_C_T	rs16851394	203354362	C	T	0.111722	-1.59264	0.320266	1.82493e-07	0.00222684	TRUE	FALSE	CVPC_10231	Singleton	1	caQTL	TRUE	Not Tested
CVPC	cvpc_atac_peak_201721	cvpc_atac_peak_201721	chr5	58523983	58524404	caQTL	caPeak	Primary	VAR_5_58503456_G_C	rs9292162	58503456	G	C	0.450549	0.801276	0.173205	1.44055e-06	0.0119924	TRUE	FALSE	CVPC_10232	Singleton	1	caQTL	TRUE	Not Tested
CVPC	cvpc_atac_peak_201735	cvpc_atac_peak_201735	chr5	58670510	58670897	caQTL	caPeak	Primary	VAR_5_58653002_A_G	rs10040599	58653002	A	G	0.124542	1.26619	0.277207	2.00308e-06	0.0140414	TRUE	FALSE	CVPC_10233	Singleton	1	caQTL	TRUE	Not Tested
CVPC	cvpc_atac_peak_201820	cvpc_atac_peak_201820	chr5	59357783	59358797	caQTL	caPeak	Primary	VAR_5_59383003_G_A	rs12186492	59383003	G	A	0.120879	-0.982498	0.212805	1.51845e-06	0.0143619	TRUE	FALSE	CVPC_10234	Singleton	1	caQTL	TRUE	Not Tested
CVPC	cvpc_atac_peak_201846	cvpc_atac_peak_201846	chr5	59587442	59587879	caQTL	caPeak	Primary	VAR_5_59501794_G_T	rs115916721	59501794	G	T	0.0512821	-1.60775	0.342196	9.52273e-07	0.00647691	TRUE	FALSE	CVPC_10235	Singleton	1	caQTL	TRUE	Not Tested
CVPC	cvpc_atac_peak_20191	cvpc_atac_peak_20191	chr1	203504596	203505108	caQTL	caPeak	Primary	VAR_1_203529945_A_G	rs7518410	203529945	A	G	0.119048	1.17452	0.271198	7.20652e-06	0.0410075	TRUE	FALSE	CVPC_10236	Singleton	1	caQTL	TRUE	Not Tested
CVPC	cvpc_atac_peak_20192	cvpc_atac_peak_20192	chr1	203507083	203507781	caQTL	caPeak	Primary	VAR_1_203505489_G_A	rs4971243	203505489	G	A	0.203297	-1.054	0.212216	1.89685e-07	0.0021953	TRUE	FALSE	CVPC_10237	Singleton	1	caQTL	TRUE	Not Tested
CVPC	cvpc_atac_peak_201933	cvpc_atac_peak_201933	chr5	60699505	60700650	caQTL	caPeak	Primary	VAR_5_60718086_T_C	rs4307050	60718086	T	C	0.283883	-0.548827	0.133723	2.27095e-05	0.049065	TRUE	FALSE	CVPC_10238	Singleton	1	caQTL	TRUE	Not Tested
CVPC	cvpc_atac_peak_202080	cvpc_atac_peak_202080	chr5	62277018	62277516	caQTL	caPeak	Primary	VAR_5_62240004_T_C	rs16898838	62240004	T	C	0.0567766	-1.72967	0.355678	3.58763e-07	0.00170618	TRUE	FALSE	CVPC_10239	Singleton	1	caQTL	TRUE	Not Tested
CVPC	ENSG00000141294.10	LRRC46	chr17	47831634	47837719	eQTL	eGene	Primary	VAR_17_47808390_C_T	rs9911983	47808390	C	T	0.5	-1.05774	0.19896	2.89403e-08	0.000440527	FALSE	FALSE	CVPC_1024	Complex	2	eQTL	TRUE	Shared
CVPC	ENSG00000159111.13	MRPL10	chr17	47823272	47831541	eQTL	eGene	Primary	VAR_17_47808390_C_T	rs9911983	47808390	C	T	0.5	0.225895	0.0438981	8.58183e-08	0.00114684	FALSE	FALSE	CVPC_1024	Complex	2	eQTL	FALSE	Shared
CVPC	cvpc_atac_peak_202082	cvpc_atac_peak_202082	chr5	62316099	62316312	caQTL	caPeak	Primary	VAR_5_62402995_A_G	rs27542	62402995	A	G	0.40293	-0.827158	0.199036	1.76e-05	0.0436388	TRUE	FALSE	CVPC_10240	Singleton	1	caQTL	TRUE	Not Tested
CVPC	cvpc_atac_peak_202092	cvpc_atac_peak_202092	chr5	62432116	62432494	caQTL	caPeak	Primary	VAR_5_62398552_T_C	rs247264	62398552	T	C	0.467033	0.879161	0.187068	9.44865e-07	0.00376787	TRUE	FALSE	CVPC_10241	Singleton	1	caQTL	TRUE	Not Tested
CVPC	cvpc_atac_peak_202129	cvpc_atac_peak_202129	chr5	62929221	62929875	caQTL	caPeak	Primary	VAR_5_62934464_G_T	rs1521989	62934464	G	T	0.470696	0.574575	0.120904	6.94897e-07	0.00529388	TRUE	FALSE	CVPC_10242	Singleton	1	caQTL	TRUE	Not Tested
CVPC	cvpc_atac_peak_202140	cvpc_atac_peak_202140	chr5	63085525	63086062	caQTL	caPeak	Primary	VAR_5_63078560_T_A	rs60838536	63078560	T	A	0.142857	1.02313	0.24016	1.03902e-05	0.0475167	TRUE	FALSE	CVPC_10243	Singleton	1	caQTL	TRUE	Not Tested
CVPC	cvpc_atac_peak_202154	cvpc_atac_peak_202154	chr5	63281091	63281610	caQTL	caPeak	Primary	VAR_5_63263267_G_T	rs462861	63263267	G	T	0.315018	0.527172	0.114183	1.51839e-06	0.0120308	TRUE	FALSE	CVPC_10244	Singleton	1	caQTL	TRUE	Not Tested
CVPC	cvpc_atac_peak_202159	cvpc_atac_peak_202159	chr5	63400080	63400475	caQTL	caPeak	Primary	VAR_5_63421705_T_C	rs10073868	63421705	T	C	0.393773	-0.871579	0.160302	8.28755e-09	0.000145946	TRUE	FALSE	CVPC_10245	Singleton	1	caQTL	TRUE	Not Tested
CVPC	cvpc_atac_peak_202172	cvpc_atac_peak_202172	chr5	63747372	63747634	caQTL	caPeak	Primary	VAR_5_63752473_A_G	rs1393959	63752473	A	G	0.42674	-0.749502	0.1477	9.58561e-08	0.00108973	TRUE	FALSE	CVPC_10246	Singleton	1	caQTL	TRUE	Not Tested
CVPC	cvpc_atac_peak_202174	cvpc_atac_peak_202174	chr5	63820218	63821354	caQTL	caPeak	Primary	VAR_5_63857796_A_G	rs72766288	63857796	A	G	0.276557	-0.814097	0.157522	5.21172e-08	0.000557587	TRUE	FALSE	CVPC_10247	Singleton	1	caQTL	TRUE	Not Tested
CVPC	cvpc_atac_peak_202264	cvpc_atac_peak_202264	chr5	65020501	65020667	caQTL	caPeak	Primary	VAR_5_65030720_G_A	rs62371002	65030720	G	A	0.0659341	-2.22435	0.519622	9.35043e-06	0.0289851	TRUE	FALSE	CVPC_10248	Singleton	1	caQTL	TRUE	Not Tested
CVPC	cvpc_atac_peak_202389	cvpc_atac_peak_202389	chr5	66295715	66295988	caQTL	caPeak	Primary	VAR_5_66295823_A_G	rs12652518	66295823	A	G	0.260073	1.10234	0.250032	4.77301e-06	0.0344368	TRUE	FALSE	CVPC_10249	Singleton	1	caQTL	TRUE	Not Tested
CVPC	cvpc_chip_peak_26183	cvpc_chip_peak_26183	chr17	78124604	78128693	haQTL	haPeak	Primary	VAR_17_78125997_T_C	rs761772	78125997	T	C	0.139194	-0.985464	0.199443	1.24647e-07	0.000743217	TRUE	FALSE	CVPC_1025	Complex	2	eQTL-haQTL	FALSE	Not Tested
CVPC	ENSG00000141524.19	TMC6	chr17	78107397	78132407	eQTL	eGene	Primary	VAR_17_78125997_T_C	rs761772	78125997	T	C	0.139194	-0.656864	0.123208	2.62395e-08	0.000740144	TRUE	FALSE	CVPC_1025	Complex	2	eQTL-haQTL	TRUE	Shared
CVPC	cvpc_atac_peak_202402	cvpc_atac_peak_202402	chr5	66440203	66440653	caQTL	caPeak	Primary	VAR_5_66440595_T_C	rs2096416	66440595	T	C	0.322344	0.646124	0.144268	3.27383e-06	0.0201133	TRUE	TRUE	CVPC_10250	Singleton	1	caQTL	TRUE	Not Tested
CVPC	cvpc_atac_peak_202410	cvpc_atac_peak_202410	chr5	66518640	66519151	caQTL	caPeak	Primary	VAR_5_66503567_C_T	rs13171144	66503567	C	T	0.188645	0.897875	0.210399	1.00082e-05	0.0463487	TRUE	FALSE	CVPC_10251	Singleton	1	caQTL	TRUE	Not Tested
CVPC	cvpc_atac_peak_202460	cvpc_atac_peak_202460	chr5	66863679	66864018	caQTL	caPeak	Primary	VAR_5_66926502_G_A	rs37549	66926502	G	A	0.454212	0.80277	0.190919	1.3772e-05	0.0444487	TRUE	FALSE	CVPC_10252	Singleton	1	caQTL	TRUE	Not Tested
CVPC	cvpc_atac_peak_202461	cvpc_atac_peak_202461	chr5	66864505	66864768	caQTL	caPeak	Primary	VAR_5_66920278_C_G	rs249615	66920278	C	G	0.14652	-1.6322	0.291878	2.69852e-09	3.25307e-05	TRUE	FALSE	CVPC_10253	Singleton	1	caQTL	TRUE	Not Tested
CVPC	cvpc_atac_peak_202468	cvpc_atac_peak_202468	chr5	66891176	66891888	caQTL	caPeak	Primary	VAR_5_66882266_A_G	rs257698	66882266	A	G	0.450549	1.30983	0.189119	1.8071e-14	7.89339e-10	TRUE	TRUE	CVPC_10254	Singleton	1	caQTL	TRUE	Not Tested
CVPC	cvpc_atac_peak_202529	cvpc_atac_peak_202529	chr5	67249380	67249905	caQTL	caPeak	Primary	VAR_5_67248822_C_G	rs9291880	67248822	C	G	0.177656	-1.24805	0.227729	6.08597e-09	7.25177e-05	TRUE	FALSE	CVPC_10255	Singleton	1	caQTL	TRUE	Not Tested
CVPC	cvpc_atac_peak_202561	cvpc_atac_peak_202561	chr5	67673277	67674038	caQTL	caPeak	Primary	VAR_5_67698247_G_A	rs6893277	67698247	G	A	0.122711	1.01812	0.23477	6.99153e-06	0.0389161	TRUE	FALSE	CVPC_10256	Singleton	1	caQTL	TRUE	Not Tested
CVPC	cvpc_atac_peak_20257	cvpc_atac_peak_20257	chr1	203795356	203796543	caQTL	caPeak	Primary	VAR_1_203859535_A_C	rs61827297	203859535	A	C	0.217949	0.697701	0.15882	5.19161e-06	0.0343047	TRUE	FALSE	CVPC_10257	Singleton	1	caQTL	TRUE	Not Tested
CVPC	cvpc_atac_peak_202615	cvpc_atac_peak_202615	chr5	68250167	68250941	caQTL	caPeak	Primary	VAR_5_68167403_G_A	rs10805422	68167403	G	A	0.188645	0.569629	0.11845	4.96549e-07	0.00434871	TRUE	FALSE	CVPC_10258	Singleton	1	caQTL	TRUE	Not Tested
CVPC	cvpc_atac_peak_202675	cvpc_atac_peak_202675	chr5	68734943	68735157	caQTL	caPeak	Primary	VAR_5_68716823_G_A	rs35246	68716823	G	A	0.179487	1.23537	0.248042	1.7396e-07	0.00155006	TRUE	FALSE	CVPC_10259	Singleton	1	caQTL	TRUE	Not Tested
CVPC	cvpc_chip_peak_26407	cvpc_chip_peak_26407	chr17	82647099	82648459	haQTL	haPeak	Primary	VAR_17_82649954_C_A	rs4789816	82649954	C	A	0.307692	0.939152	0.207193	1.64501e-06	0.00768161	TRUE	FALSE	CVPC_1026	Complex	2	eQTL-haQTL	TRUE	Not Tested
CVPC	ENSG00000141580.16	WDR45B	chr17	82614562	82648553	eQTL	eGene	Primary	VAR_17_82649954_C_A	rs4789816	82649954	C	A	0.307692	0.755911	0.151614	2.28684e-07	0.00259827	TRUE	FALSE	CVPC_1026	Complex	2	eQTL-haQTL	FALSE	Shared
CVPC	cvpc_atac_peak_202827	cvpc_atac_peak_202827	chr5	72448465	72448658	caQTL	caPeak	Primary	VAR_5_72448541_T_A	rs10069831	72448541	T	A	0.40293	1.8286	0.234304	3.84989e-19	3.48442e-14	TRUE	TRUE	CVPC_10260	Singleton	1	caQTL	TRUE	Not Tested
CVPC	cvpc_atac_peak_202836	cvpc_atac_peak_202836	chr5	72541389	72542193	caQTL	caPeak	Primary	VAR_5_72534144_T_A	rs246551	72534144	T	A	0.265568	1.2942	0.287345	2.84995e-06	0.0145578	TRUE	FALSE	CVPC_10261	Singleton	1	caQTL	TRUE	Not Tested
CVPC	cvpc_atac_peak_202892	cvpc_atac_peak_202892	chr5	73130793	73131228	caQTL	caPeak	Primary	VAR_5_73130968_A_G	rs35340783	73130968	A	G	0.326007	-1.2736	0.218851	4.76357e-10	8.34849e-06	TRUE	FALSE	CVPC_10262	Singleton	1	caQTL	TRUE	Not Tested
CVPC	cvpc_atac_peak_202895	cvpc_atac_peak_202895	chr5	73151607	73152480	caQTL	caPeak	Primary	VAR_5_73146556_C_T	rs777845	73146556	C	T	0.417582	1.10246	0.162267	7.22214e-14	3.16018e-09	TRUE	FALSE	CVPC_10263	Singleton	1	caQTL	TRUE	Not Tested
CVPC	cvpc_atac_peak_202901	cvpc_atac_peak_202901	chr5	73197188	73197601	caQTL	caPeak	Primary	VAR_5_73197575_C_A	rs10073469	73197575	C	A	0.342491	1.67537	0.238705	6.60991e-15	4.40997e-10	TRUE	FALSE	CVPC_10264	Singleton	1	caQTL	TRUE	Not Tested
CVPC	cvpc_atac_peak_203001	cvpc_atac_peak_203001	chr5	73938417	73938910	caQTL	caPeak	Primary	VAR_5_73938758_T_C	rs157557	73938758	T	C	0.358974	-1.10305	0.159355	1.88533e-14	1.31799e-09	TRUE	FALSE	CVPC_10265	Singleton	1	caQTL	TRUE	Not Tested
CVPC	cvpc_atac_peak_203058	cvpc_atac_peak_203058	chr5	74336488	74336654	caQTL	caPeak	Primary	VAR_5_74368029_G_A	rs294980	74368029	G	A	0.32967	-1.00515	0.231941	7.1029e-06	0.0471346	TRUE	FALSE	CVPC_10266	Singleton	1	caQTL	TRUE	Not Tested
CVPC	cvpc_atac_peak_20307	cvpc_atac_peak_20307	chr1	204278914	204279324	caQTL	caPeak	Primary	VAR_1_204358476_A_G	rs3125166	204358476	A	G	0.131868	0.737847	0.163448	2.69338e-06	0.0177953	TRUE	FALSE	CVPC_10267	Singleton	1	caQTL	TRUE	Not Tested
CVPC	cvpc_atac_peak_203085	cvpc_atac_peak_203085	chr5	74464858	74465086	caQTL	caPeak	Primary	VAR_5_74501552_A_C	rs10079756	74501552	A	C	0.0787546	-2.34623	0.475424	2.30861e-07	0.00369314	TRUE	FALSE	CVPC_10268	Singleton	1	caQTL	TRUE	Not Tested
CVPC	cvpc_atac_peak_203095	cvpc_atac_peak_203095	chr5	74521310	74521771	caQTL	caPeak	Primary	VAR_5_74511047_T_C	rs17559500	74511047	T	C	0.276557	-1.14856	0.19906	7.0148e-10	1.85982e-05	TRUE	FALSE	CVPC_10269	Singleton	1	caQTL	TRUE	Not Tested
CVPC	cvpc_atac_peak_103666	cvpc_atac_peak_103666	chr17	19533474	19534675	caQTL	caPeak	Primary	VAR_17_19535753_C_T	rs2453582	19535753	C	T	0.322344	-2.10655	0.239791	3.26104e-26	1.40946e-20	TRUE	FALSE	CVPC_1027	Complex	2	caQTL-eQTL	FALSE	Not Tested
CVPC	ENSG00000142494.13	SLC47A1	chr17	19495385	19579034	eQTL	eGene	Primary	VAR_17_19529080_C_T	rs11871125	19529080	C	T	0.326007	-1.06446	0.136505	6.38628e-18	4.72921e-13	TRUE	FALSE	CVPC_1027	Complex	2	caQTL-eQTL	TRUE	Shared
CVPC	cvpc_atac_peak_203098	cvpc_atac_peak_203098	chr5	74544814	74545063	caQTL	caPeak	Primary	VAR_5_74545840_C_T	rs572503	74545840	C	T	0.393773	-0.88413	0.197343	3.24647e-06	0.0247117	FALSE	FALSE	CVPC_10270	Singleton	1	caQTL	TRUE	Not Tested
CVPC	cvpc_atac_peak_203124	cvpc_atac_peak_203124	chr5	74672183	74673590	caQTL	caPeak	Primary	VAR_5_74672644_C_T	rs820843	74672644	C	T	0.300366	0.682754	0.159537	9.40403e-06	0.0485275	TRUE	FALSE	CVPC_10271	Singleton	1	caQTL	TRUE	Not Tested
CVPC	cvpc_atac_peak_203144	cvpc_atac_peak_203144	chr5	74952534	74952860	caQTL	caPeak	Primary	VAR_5_75032026_T_C	rs73765651	75032026	T	C	0.173993	1.29259	0.252727	7.39844e-08	0.001014	TRUE	FALSE	CVPC_10272	Singleton	1	caQTL	TRUE	Not Tested
CVPC	cvpc_atac_peak_203184	cvpc_atac_peak_203184	chr5	75610940	75612137	caQTL	caPeak	Primary	VAR_5_75537094_C_T	rs979182	75537094	C	T	0.137363	-1.14493	0.254665	2.98012e-06	0.0145187	TRUE	FALSE	CVPC_10273	Singleton	1	caQTL	TRUE	Not Tested
CVPC	cvpc_atac_peak_203186	cvpc_atac_peak_203186	chr5	75617693	75618047	caQTL	caPeak	Primary	VAR_5_75548537_G_A	rs4704228	75548537	G	A	0.194139	-0.990969	0.19901	1.75063e-07	0.00138549	TRUE	FALSE	CVPC_10274	Singleton	1	caQTL	TRUE	Not Tested
CVPC	cvpc_atac_peak_20319	cvpc_atac_peak_20319	chr1	204323771	204324384	caQTL	caPeak	Primary	VAR_1_204320775_G_A	rs7549429	204320775	G	A	0.298535	0.742426	0.161381	1.66609e-06	0.0118905	TRUE	FALSE	CVPC_10275	Singleton	1	caQTL	TRUE	Not Tested
CVPC	cvpc_atac_peak_203200	cvpc_atac_peak_203200	chr5	75716877	75717827	caQTL	caPeak	Primary	VAR_5_75807525_A_C	rs4704248	75807525	A	C	0.327839	-0.613221	0.146015	1.41275e-05	0.0488307	TRUE	FALSE	CVPC_10276	Singleton	1	caQTL	TRUE	Not Tested
CVPC	cvpc_atac_peak_203342	cvpc_atac_peak_203342	chr5	77139114	77139345	caQTL	caPeak	Primary	VAR_5_77143425_G_A	rs6885904	77143425	G	A	0.437729	1.03623	0.182035	1.27114e-09	2.80271e-05	TRUE	TRUE	CVPC_10277	Singleton	1	caQTL	TRUE	Not Tested
CVPC	cvpc_atac_peak_203374	cvpc_atac_peak_203374	chr5	77333807	77333968	caQTL	caPeak	Primary	VAR_5_77369992_C_T	rs10085063	77369992	C	T	0.203297	-1.11426	0.251022	4.06074e-06	0.0260887	TRUE	FALSE	CVPC_10278	Singleton	1	caQTL	TRUE	Not Tested
CVPC	cvpc_atac_peak_203395	cvpc_atac_peak_203395	chr5	77491796	77492851	caQTL	caPeak	Primary	VAR_5_77424712_C_A	rs2359877	77424712	C	A	0.0805861	1.33674	0.290655	1.67927e-06	0.0132488	TRUE	FALSE	CVPC_10279	Singleton	1	caQTL	TRUE	Not Tested
CVPC	cvpc_atac_peak_122819	cvpc_atac_peak_122819	chr19	49478799	49479103	caQTL	caPeak	Primary	VAR_19_49477272_C_T	rs9653117	49477272	C	T	0.0842491	1.68502	0.346143	3.4813e-07	0.00393121	TRUE	FALSE	CVPC_1028	Complex	2	caQTL-eQTL	FALSE	Not Tested
CVPC	ENSG00000142534.7	RPS11	chr19	49496365	49499708	eQTL	eGene	Primary	VAR_19_49501100_G_A	rs73056059	49501100	G	A	0.0970696	-0.789907	0.109068	3.20212e-15	2.88171e-10	TRUE	FALSE	CVPC_1028	Complex	2	caQTL-eQTL	TRUE	Shared
CVPC	cvpc_atac_peak_203401	cvpc_atac_peak_203401	chr5	77645375	77645943	caQTL	caPeak	Primary	VAR_5_77649581_A_C	rs1422406	77649581	A	C	0.457875	-1.33026	0.207185	2.79e-12	1.03245e-07	TRUE	FALSE	CVPC_10280	Singleton	1	caQTL	TRUE	Not Tested
CVPC	cvpc_atac_peak_203430	cvpc_atac_peak_203430	chr5	78002524	78003076	caQTL	caPeak	Primary	VAR_5_78024234_C_T	rs12518864	78024234	C	T	0.269231	-0.670053	0.137343	3.26219e-07	0.00248617	TRUE	FALSE	CVPC_10281	Singleton	1	caQTL	TRUE	Not Tested
CVPC	cvpc_atac_peak_203455	cvpc_atac_peak_203455	chr5	78367476	78367692	caQTL	caPeak	Primary	VAR_5_78376046_A_G	rs4590164	78376046	A	G	0.261905	0.700257	0.158609	4.61736e-06	0.0237389	TRUE	FALSE	CVPC_10282	Singleton	1	caQTL	TRUE	Not Tested
CVPC	cvpc_atac_peak_20346	cvpc_atac_peak_20346	chr1	204446385	204446958	caQTL	caPeak	Primary	VAR_1_204484656_A_C	rs11240749	204484656	A	C	0.35348	0.75939	0.152953	1.91841e-07	0.00156973	TRUE	FALSE	CVPC_10283	Singleton	1	caQTL	TRUE	Not Tested
CVPC	cvpc_atac_peak_203460	cvpc_atac_peak_203460	chr5	78472588	78473118	caQTL	caPeak	Primary	VAR_5_78376248_G_T	rs59951439	78376248	G	T	0.313187	-1.51554	0.213583	2.80069e-15	1.44081e-10	TRUE	FALSE	CVPC_10284	Singleton	1	caQTL	TRUE	Not Tested
CVPC	cvpc_atac_peak_203466	cvpc_atac_peak_203466	chr5	78496496	78496818	caQTL	caPeak	Primary	VAR_5_78492066_C_G	rs4704513	78492066	C	G	0.175824	-1.1837	0.241956	3.00315e-07	0.00217821	TRUE	FALSE	CVPC_10285	Singleton	1	caQTL	TRUE	Not Tested
CVPC	cvpc_atac_peak_203573	cvpc_atac_peak_203573	chr5	79181386	79182043	caQTL	caPeak	Primary	VAR_5_79145952_A_G	rs75497809	79145952	A	G	0.0512821	1.7047	0.389606	5.69904e-06	0.0132686	TRUE	FALSE	CVPC_10286	Singleton	1	caQTL	TRUE	Not Tested
CVPC	cvpc_atac_peak_20366	cvpc_atac_peak_20366	chr1	204574256	204575039	caQTL	caPeak	Primary	VAR_1_204664269_A_G	rs2772234	204664269	A	G	0.245421	-0.790268	0.183071	7.75823e-06	0.0228259	TRUE	FALSE	CVPC_10287	Singleton	1	caQTL	TRUE	Not Tested
CVPC	cvpc_atac_peak_203671	cvpc_atac_peak_203671	chr5	80106136	80106399	caQTL	caPeak	Primary	VAR_5_80106328_T_A	rs16877496	80106328	T	A	0.102564	-1.58655	0.356594	3.84145e-06	0.0285705	TRUE	FALSE	CVPC_10288	Singleton	1	caQTL	TRUE	Not Tested
CVPC	cvpc_atac_peak_203674	cvpc_atac_peak_203674	chr5	80116101	80116798	caQTL	caPeak	Primary	VAR_5_80117251_G_A	rs452106	80117251	G	A	0.137363	-0.9636	0.220697	5.98617e-06	0.0411932	TRUE	FALSE	CVPC_10289	Singleton	1	caQTL	TRUE	Not Tested
CVPC	cvpc_atac_peak_122826	cvpc_atac_peak_122826	chr19	49527714	49528234	caQTL	caPeak	Primary	VAR_19_49527889_C_T	rs73582450	49527889	C	T	0.130037	1.39125	0.248873	2.73612e-09	4.72463e-05	TRUE	TRUE	CVPC_1029	Complex	2	caQTL-eQTL	FALSE	Not Tested
CVPC	ENSG00000142552.8	RCN3	chr19	49528003	49546962	eQTL	eGene	Primary	VAR_19_49527889_C_T	rs73582450	49527889	C	T	0.130037	0.735863	0.144945	1.31584e-07	0.00229178	TRUE	FALSE	CVPC_1029	Complex	2	caQTL-eQTL	TRUE	Shared
CVPC	cvpc_atac_peak_203703	cvpc_atac_peak_203703	chr5	80240032	80240277	caQTL	caPeak	Primary	VAR_5_80238151_G_A	rs17260346	80238151	G	A	0.0897436	2.45898	0.527579	1.18169e-06	0.0147357	TRUE	FALSE	CVPC_10290	Singleton	1	caQTL	TRUE	Not Tested
CVPC	cvpc_atac_peak_203742	cvpc_atac_peak_203742	chr5	80711948	80712215	caQTL	caPeak	Primary	VAR_5_80686531_C_T	rs6861850	80686531	C	T	0.239927	1.39214	0.251387	4.01799e-09	6.70907e-05	TRUE	FALSE	CVPC_10291	Singleton	1	caQTL	TRUE	Not Tested
CVPC	cvpc_atac_peak_203842	cvpc_atac_peak_203842	chr5	81779150	81779522	caQTL	caPeak	Primary	VAR_5_81849035_G_A	rs1472612	81849035	G	A	0.320513	-0.687871	0.157182	5.67434e-06	0.0271827	TRUE	FALSE	CVPC_10292	Singleton	1	caQTL	TRUE	Not Tested
CVPC	cvpc_atac_peak_203959	cvpc_atac_peak_203959	chr5	82955231	82955783	caQTL	caPeak	Primary	VAR_5_82897854_A_C	rs6876217	82897854	A	C	0.289377	-0.507326	0.11447	4.21573e-06	0.0272252	TRUE	FALSE	CVPC_10293	Singleton	1	caQTL	TRUE	Not Tested
CVPC	cvpc_atac_peak_203971	cvpc_atac_peak_203971	chr5	83095508	83096298	caQTL	caPeak	Primary	VAR_5_83190937_T_A	rs2974448	83190937	T	A	0.39011	-1.1532	0.157912	2.53463e-16	1.07203e-11	TRUE	FALSE	CVPC_10294	Singleton	1	caQTL	TRUE	Not Tested
CVPC	cvpc_atac_peak_203985	cvpc_atac_peak_203985	chr5	83220357	83220691	caQTL	caPeak	Primary	VAR_5_83271089_G_A	rs7730154	83271089	G	A	0.0934066	1.30362	0.286521	2.21226e-06	0.00905874	TRUE	FALSE	CVPC_10295	Singleton	1	caQTL	TRUE	Not Tested
CVPC	cvpc_atac_peak_204013	cvpc_atac_peak_204013	chr5	83492506	83492757	caQTL	caPeak	Primary	VAR_5_83424603_C_T	rs1445779	83424603	C	T	0.29304	-1.02725	0.227686	2.73194e-06	0.0175107	TRUE	FALSE	CVPC_10296	Singleton	1	caQTL	TRUE	Not Tested
CVPC	cvpc_atac_peak_20422	cvpc_atac_peak_20422	chr1	204830824	204830984	caQTL	caPeak	Primary	VAR_1_204864318_G_A	rs11806216	204864318	G	A	0.142857	1.51423	0.316041	5.52006e-07	0.00347947	TRUE	FALSE	CVPC_10297	Singleton	1	caQTL	TRUE	Not Tested
CVPC	cvpc_atac_peak_204350	cvpc_atac_peak_204350	chr5	89952080	89952316	caQTL	caPeak	Primary	VAR_5_89947290_C_T	rs16868057	89947290	C	T	0.228938	-1.20736	0.251337	5.12384e-07	0.00248592	TRUE	FALSE	CVPC_10298	Singleton	1	caQTL	TRUE	Not Tested
CVPC	cvpc_atac_peak_204393	cvpc_atac_peak_204393	chr5	90347397	90347825	caQTL	caPeak	Primary	VAR_5_90347582_A_G	rs10071758	90347582	A	G	0.47619	0.735808	0.158597	1.33539e-06	0.00579004	TRUE	FALSE	CVPC_10299	Singleton	1	caQTL	TRUE	Not Tested
CVPC	cvpc_atac_peak_121408	cvpc_atac_peak_121408	chr19	38665867	38666526	caQTL	caPeak	Primary	VAR_19_38681402_G_C	rs3786837	38681402	G	C	0.32967	0.693196	0.156143	4.04785e-06	0.0222943	TRUE	FALSE	CVPC_103	Complex	5	caQTL-haQTL	FALSE	Not Tested
CVPC	cvpc_atac_peak_121432	cvpc_atac_peak_121432	chr19	38734453	38735647	caQTL	caPeak	Primary	VAR_19_38669089_C_T	rs62121814	38669089	C	T	0.424908	0.45793	0.0999265	1.84149e-06	0.0138095	TRUE	FALSE	CVPC_103	Complex	5	caQTL-haQTL	FALSE	Not Tested
CVPC	cvpc_chip_peak_29028	cvpc_chip_peak_29028	chr19	38664407	38672903	haQTL	haPeak	Primary	VAR_19_38652649_G_A	rs13344413	38652649	G	A	0.336996	1.05081	0.17841	7.0714e-11	6.04881e-07	TRUE	FALSE	CVPC_103	Complex	5	caQTL-haQTL	TRUE	Not Tested
CVPC	cvpc_chip_peak_29038	cvpc_chip_peak_29038	chr19	38711074	38712692	haQTL	haPeak	Primary	VAR_19_38756662_T_C	rs10418728	38756662	T	C	0.43956	0.565239	0.140421	2.63975e-05	0.0489816	TRUE	FALSE	CVPC_103	Complex	5	caQTL-haQTL	FALSE	Not Tested
CVPC	cvpc_chip_peak_29039	cvpc_chip_peak_29039	chr19	38713691	38717067	haQTL	haPeak	Primary	VAR_19_38694171_G_A	rs7251903	38694171	G	A	0.413919	1.10617	0.166145	2.18303e-14	3.69754e-10	TRUE	FALSE	CVPC_103	Complex	5	caQTL-haQTL	FALSE	Not Tested
CVPC	cvpc_atac_peak_3924	cvpc_atac_peak_3924	chr1	26177145	26177621	caQTL	caPeak	Primary	VAR_1_26176185_T_A	rs2186232	26176185	T	A	0.360806	-0.939613	0.173461	9.56334e-09	0.000160621	TRUE	FALSE	CVPC_1030	Complex	2	caQTL-eQTL	FALSE	Not Tested
CVPC	ENSG00000142675.18	CNKSR1	chr1	26177484	26189884	eQTL	eGene	Primary	VAR_1_26178250_G_A	rs2783630	26178250	G	A	0.371795	-1.13638	0.157178	3.64467e-15	1.98913e-10	TRUE	FALSE	CVPC_1030	Complex	2	caQTL-eQTL	TRUE	Shared
CVPC	cvpc_atac_peak_204411	cvpc_atac_peak_204411	chr5	90558296	90559161	caQTL	caPeak	Primary	VAR_5_90570037_A_G	rs625135	90570037	A	G	0.479853	0.4655	0.0985709	8.27511e-07	0.00483453	TRUE	FALSE	CVPC_10300	Singleton	1	caQTL	TRUE	Not Tested
CVPC	cvpc_atac_peak_204442	cvpc_atac_peak_204442	chr5	90922603	90922845	caQTL	caPeak	Primary	VAR_5_90825080_G_A	rs2244356	90825080	G	A	0.412088	0.810167	0.186863	7.02883e-06	0.0321691	TRUE	FALSE	CVPC_10301	Singleton	1	caQTL	TRUE	Not Tested
CVPC	cvpc_atac_peak_204452	cvpc_atac_peak_204452	chr5	90982597	90982950	caQTL	caPeak	Primary	VAR_5_90963515_A_C	rs10079044	90963515	A	C	0.252747	-0.878896	0.176009	1.60383e-07	0.00145337	TRUE	FALSE	CVPC_10302	Singleton	1	caQTL	TRUE	Not Tested
CVPC	cvpc_atac_peak_204472	cvpc_atac_peak_204472	chr5	91098488	91098937	caQTL	caPeak	Primary	VAR_5_91098808_A_G	rs2950849	91098808	A	G	0.10989	0.977521	0.219186	3.62735e-06	0.0172429	TRUE	FALSE	CVPC_10303	Singleton	1	caQTL	TRUE	Not Tested
CVPC	cvpc_atac_peak_204483	cvpc_atac_peak_204483	chr5	91162629	91163287	caQTL	caPeak	Primary	VAR_5_91230201_G_A	rs77792981	91230201	G	A	0.102564	0.827783	0.179903	1.65852e-06	0.010024	TRUE	FALSE	CVPC_10304	Singleton	1	caQTL	TRUE	Not Tested
CVPC	cvpc_atac_peak_204508	cvpc_atac_peak_204508	chr5	91332268	91332699	caQTL	caPeak	Primary	VAR_5_91335567_C_T	rs10942630	91335567	C	T	0.3663	-0.701432	0.156346	3.13799e-06	0.0141551	TRUE	FALSE	CVPC_10305	Singleton	1	caQTL	TRUE	Not Tested
CVPC	cvpc_atac_peak_20453	cvpc_atac_peak_20453	chr1	204982176	204982675	caQTL	caPeak	Primary	VAR_1_204982412_A_G	rs6677763	204982412	A	G	0.369963	1.08888	0.216244	1.23032e-07	0.00160542	TRUE	TRUE	CVPC_10306	Singleton	1	caQTL	TRUE	Not Tested
CVPC	cvpc_atac_peak_204548	cvpc_atac_peak_204548	chr5	92409460	92409839	caQTL	caPeak	Primary	VAR_5_92453739_T_A	rs12652294	92453739	T	A	0.269231	-1.3202	0.248555	1.98899e-08	0.00012188	TRUE	FALSE	CVPC_10307	Singleton	1	caQTL	TRUE	Not Tested
CVPC	cvpc_atac_peak_204590	cvpc_atac_peak_204590	chr5	93078298	93079061	caQTL	caPeak	Primary	VAR_5_92980673_T_C	rs34508	92980673	T	C	0.489011	0.602646	0.126026	5.83441e-07	0.00291595	TRUE	FALSE	CVPC_10308	Singleton	1	caQTL	TRUE	Not Tested
CVPC	cvpc_atac_peak_204634	cvpc_atac_peak_204634	chr5	93620577	93621766	caQTL	caPeak	Primary	VAR_5_93530847_C_G	rs62369942	93530847	C	G	0.18315	0.607004	0.148974	2.62493e-05	0.0490745	TRUE	FALSE	CVPC_10309	Singleton	1	caQTL	TRUE	Not Tested
CVPC	cvpc_chip_peak_2041	cvpc_chip_peak_2041	chr1	63522494	63524845	haQTL	haPeak	Primary	VAR_1_63493454_A_C	rs12728538	63493454	A	C	0.272894	0.682359	0.153171	2.5934e-06	0.00680677	TRUE	FALSE	CVPC_1031	Complex	2	eQTL-haQTL	FALSE	Not Tested
CVPC	ENSG00000142856.17	ITGB3BP	chr1	63440770	63593721	eQTL	eGene	Primary	VAR_1_63456211_T_C	rs12724335	63456211	T	C	0.324176	0.676894	0.117166	1.20495e-09	3.07844e-05	TRUE	FALSE	CVPC_1031	Complex	2	eQTL-haQTL	TRUE	Shared
CVPC	cvpc_atac_peak_20473	cvpc_atac_peak_20473	chr1	205141538	205142138	caQTL	caPeak	Primary	VAR_1_205213435_T_C	rs6664706	205213435	T	C	0.434066	-0.951031	0.20812	1.98095e-06	0.0115076	TRUE	FALSE	CVPC_10310	Singleton	1	caQTL	TRUE	Not Tested
CVPC	cvpc_atac_peak_204779	cvpc_atac_peak_204779	chr5	95808685	95809176	caQTL	caPeak	Primary	VAR_5_95807113_C_T	rs11953653	95807113	C	T	0.448718	0.962248	0.154608	1.65016e-11	4.78605e-07	TRUE	FALSE	CVPC_10311	Singleton	1	caQTL	TRUE	Not Tested
CVPC	cvpc_atac_peak_204785	cvpc_atac_peak_204785	chr5	95834771	95835216	caQTL	caPeak	Primary	VAR_5_95856015_A_C	rs57148774	95856015	A	C	0.0805861	-2.22704	0.482441	1.52455e-06	0.0109949	TRUE	FALSE	CVPC_10312	Singleton	1	caQTL	TRUE	Not Tested
CVPC	cvpc_atac_peak_204786	cvpc_atac_peak_204786	chr5	95843201	95843480	caQTL	caPeak	Primary	VAR_5_95852695_C_G	rs2546196	95852695	C	G	0.225275	1.24669	0.228393	7.11676e-09	0.000108909	TRUE	FALSE	CVPC_10313	Singleton	1	caQTL	TRUE	Not Tested
CVPC	cvpc_atac_peak_204808	cvpc_atac_peak_204808	chr5	95937091	95937423	caQTL	caPeak	Primary	VAR_5_95938664_G_A	rs11738345	95938664	G	A	0.0934066	1.67008	0.378522	4.68892e-06	0.0188823	TRUE	FALSE	CVPC_10314	Singleton	1	caQTL	TRUE	Not Tested
CVPC	cvpc_atac_peak_204853	cvpc_atac_peak_204853	chr5	96434114	96434566	caQTL	caPeak	Primary	VAR_5_96434391_C_G	rs3762983	96434391	C	G	0.181319	1.02338	0.204165	1.42222e-07	0.00157577	TRUE	FALSE	CVPC_10315	Singleton	1	caQTL	TRUE	Not Tested
CVPC	cvpc_atac_peak_204870	cvpc_atac_peak_204870	chr5	96661529	96663593	caQTL	caPeak	Primary	VAR_5_96665243_A_G	rs1421911	96665243	A	G	0.223443	0.577271	0.120405	5.41681e-07	0.00537048	TRUE	FALSE	CVPC_10316	Singleton	1	caQTL	TRUE	Not Tested
CVPC	cvpc_atac_peak_204959	cvpc_atac_peak_204959	chr5	97731549	97731931	caQTL	caPeak	Primary	VAR_5_97773300_G_T	rs113615764	97773300	G	T	0.0531136	-2.61009	0.484507	1.17849e-08	0.000247195	TRUE	FALSE	CVPC_10317	Singleton	1	caQTL	TRUE	Not Tested
CVPC	cvpc_atac_peak_204984	cvpc_atac_peak_204984	chr5	98436682	98437112	caQTL	caPeak	Primary	VAR_5_98490174_T_C	rs62367504	98490174	T	C	0.0586081	-1.31448	0.300266	5.63159e-06	0.0249384	TRUE	FALSE	CVPC_10318	Singleton	1	caQTL	TRUE	Not Tested
CVPC	cvpc_atac_peak_205061	cvpc_atac_peak_205061	chr5	100598998	100599289	caQTL	caPeak	Primary	VAR_5_100604992_A_G	rs247956	100604992	A	G	0.43956	0.954048	0.179829	2.07504e-08	0.000158423	TRUE	FALSE	CVPC_10319	Singleton	1	caQTL	TRUE	Not Tested
CVPC	cvpc_chip_peak_3489	cvpc_chip_peak_3489	chr1	151680358	151681780	haQTL	haPeak	Primary	VAR_1_151616339_A_G	rs1196357	151616339	A	G	0.415751	-0.614931	0.144598	8.04007e-06	0.0130035	TRUE	FALSE	CVPC_1032	Complex	2	eQTL-haQTL	TRUE	Not Tested
CVPC	ENSG00000143376.14	SNX27	chr1	151612006	151699091	eQTL	eGene	Primary	VAR_1_151635620_A_G	rs6702842	151635620	A	G	0.309524	0.751461	0.12944	9.79916e-10	1.47958e-05	TRUE	FALSE	CVPC_1032	Complex	2	eQTL-haQTL	FALSE	Shared
CVPC	cvpc_atac_peak_205072	cvpc_atac_peak_205072	chr5	100790024	100790757	caQTL	caPeak	Primary	VAR_5_100789180_T_A	rs7710701	100789180	T	A	0.326007	0.847895	0.159884	2.10538e-08	0.000150888	TRUE	FALSE	CVPC_10320	Singleton	1	caQTL	TRUE	Not Tested
CVPC	cvpc_atac_peak_205079	cvpc_atac_peak_205079	chr5	100902835	100903721	caQTL	caPeak	Primary	VAR_5_100848943_C_A	rs55849330	100848943	C	A	0.291209	-0.857788	0.153033	2.44753e-09	1.48791e-05	TRUE	FALSE	CVPC_10321	Singleton	1	caQTL	TRUE	Not Tested
CVPC	cvpc_atac_peak_205105	cvpc_atac_peak_205105	chr5	101915419	101915881	caQTL	caPeak	Primary	VAR_5_101927270_T_A	rs1377376	101927270	T	A	0.181319	-1.07085	0.20679	4.86926e-08	0.000662401	TRUE	FALSE	CVPC_10322	Singleton	1	caQTL	TRUE	Not Tested
CVPC	cvpc_atac_peak_205117	cvpc_atac_peak_205117	chr5	102154753	102155562	caQTL	caPeak	Primary	VAR_5_102160725_A_G	rs28712811	102160725	A	G	0.155678	1.48733	0.290426	7.08759e-08	0.000757312	TRUE	TRUE	CVPC_10323	Singleton	1	caQTL	TRUE	Not Tested
CVPC	cvpc_atac_peak_205136	cvpc_atac_peak_205136	chr5	102554116	102554500	caQTL	caPeak	Primary	VAR_5_102576468_C_T	rs3105463	102576468	C	T	0.336996	-1.71968	0.222795	1.25566e-18	7.01661e-14	TRUE	FALSE	CVPC_10324	Singleton	1	caQTL	TRUE	Not Tested
CVPC	cvpc_atac_peak_205139	cvpc_atac_peak_205139	chr5	102586550	102587012	caQTL	caPeak	Primary	VAR_5_102560690_A_T	rs57115212	102560690	A	T	0.289377	-0.977615	0.18445	2.14911e-08	0.000140357	TRUE	FALSE	CVPC_10325	Singleton	1	caQTL	TRUE	Not Tested
CVPC	cvpc_atac_peak_20520	cvpc_atac_peak_20520	chr1	205365947	205366368	caQTL	caPeak	Primary	VAR_1_205352010_G_C	rs11589742	205352010	G	C	0.203297	1.18541	0.263239	2.86267e-06	0.0217915	TRUE	FALSE	CVPC_10326	Singleton	1	caQTL	TRUE	Not Tested
CVPC	cvpc_atac_peak_20527	cvpc_atac_peak_20527	chr1	205397013	205397378	caQTL	caPeak	Primary	VAR_1_205397140_G_T	rs1928444	205397140	G	T	0.432234	-0.830969	0.174879	6.97426e-07	0.00729413	TRUE	FALSE	CVPC_10327	Singleton	1	caQTL	TRUE	Not Tested
CVPC	cvpc_atac_peak_20529	cvpc_atac_peak_20529	chr1	205421484	205422202	caQTL	caPeak	Primary	VAR_1_205369991_G_A	rs6661074	205369991	G	A	0.437729	0.468618	0.102471	1.942e-06	0.0176479	TRUE	FALSE	CVPC_10328	Singleton	1	caQTL	TRUE	Not Tested
CVPC	cvpc_atac_peak_205302	cvpc_atac_peak_205302	chr5	104412800	104413191	caQTL	caPeak	Primary	VAR_5_104353669_G_C	rs4703031	104353669	G	C	0.0952381	-1.74703	0.355518	2.62742e-07	0.00177642	TRUE	FALSE	CVPC_10329	Singleton	1	caQTL	TRUE	Not Tested
CVPC	ENSG00000143653.10	SCCPDH	chr1	246724409	246768137	eQTL	eGene	Primary	VAR_1_246746086_C_T	rs143179968	246746086	C	T	0.128205	-0.710549	0.151972	1.36881e-06	0.019134	TRUE	TRUE	CVPC_1033	Complex	2	eQTL	TRUE	Shared
CVPC	ENSG00000260855.1	ENSG00000260855	chr1	246772301	246775772	eQTL	eGene	Primary	VAR_1_246733198_A_C	rs9659021	246733198	A	C	0.139194	-0.7815	0.154437	1.45606e-07	0.00288182	TRUE	FALSE	CVPC_1033	Complex	2	eQTL	FALSE	Shared
CVPC	cvpc_atac_peak_205323	cvpc_atac_peak_205323	chr5	105033712	105034150	caQTL	caPeak	Primary	VAR_5_105079890_A_C	rs4703045	105079890	A	C	0.223443	-1.37133	0.245236	2.70213e-09	3.39952e-05	TRUE	FALSE	CVPC_10330	Singleton	1	caQTL	TRUE	Not Tested
CVPC	cvpc_atac_peak_205398	cvpc_atac_peak_205398	chr5	107043608	107044130	caQTL	caPeak	Primary	VAR_5_107046575_G_A	rs6871130	107046575	G	A	0.320513	-0.500643	0.112236	3.6109e-06	0.0156308	TRUE	FALSE	CVPC_10331	Singleton	1	caQTL	TRUE	Not Tested
CVPC	cvpc_atac_peak_205404	cvpc_atac_peak_205404	chr5	107104477	107105081	caQTL	caPeak	Primary	VAR_5_107104878_G_C	rs11242626	107104878	G	C	0.351648	-0.781956	0.147066	1.91468e-08	0.000188476	TRUE	FALSE	CVPC_10332	Singleton	1	caQTL	TRUE	Not Tested
CVPC	cvpc_atac_peak_205420	cvpc_atac_peak_205420	chr5	107313821	107314545	caQTL	caPeak	Primary	VAR_5_107316165_T_C	rs406986	107316165	T	C	0.20696	1.13607	0.214322	2.14012e-08	0.000227444	TRUE	FALSE	CVPC_10333	Singleton	1	caQTL	TRUE	Not Tested
CVPC	cvpc_atac_peak_20547	cvpc_atac_peak_20547	chr1	205495340	205495889	caQTL	caPeak	Primary	VAR_1_205528636_G_C	rs2275348	205528636	G	C	0.214286	0.997153	0.218137	1.96345e-06	0.0176756	TRUE	FALSE	CVPC_10334	Singleton	1	caQTL	TRUE	Not Tested
CVPC	cvpc_atac_peak_205476	cvpc_atac_peak_205476	chr5	107532148	107532668	caQTL	caPeak	Primary	VAR_5_107559759_G_C	rs459637	107559759	G	C	0.24359	0.868877	0.198118	5.39893e-06	0.0358293	TRUE	FALSE	CVPC_10335	Singleton	1	caQTL	TRUE	Not Tested
CVPC	cvpc_atac_peak_205524	cvpc_atac_peak_205524	chr5	107887701	107887945	caQTL	caPeak	Primary	VAR_5_107791195_G_A	rs76347798	107791195	G	A	0.115385	1.40797	0.321421	5.54999e-06	0.0353946	TRUE	FALSE	CVPC_10336	Singleton	1	caQTL	TRUE	Not Tested
CVPC	cvpc_atac_peak_205632	cvpc_atac_peak_205632	chr5	109105686	109106209	caQTL	caPeak	Primary	VAR_5_109076638_T_A	rs10064014	109076638	T	A	0.18315	1.04533	0.238336	5.3907e-06	0.0380771	TRUE	FALSE	CVPC_10337	Singleton	1	caQTL	TRUE	Not Tested
CVPC	cvpc_atac_peak_205681	cvpc_atac_peak_205681	chr5	109630057	109630548	caQTL	caPeak	Primary	VAR_5_109627385_T_A	rs77013	109627385	T	A	0.21978	1.59763	0.219246	3.06281e-16	2.20256e-11	TRUE	FALSE	CVPC_10338	Singleton	1	caQTL	TRUE	Not Tested
CVPC	cvpc_atac_peak_20577	cvpc_atac_peak_20577	chr1	205661518	205662044	caQTL	caPeak	Primary	VAR_1_205661765_A_G	rs3761916	205661765	A	G	0.304029	0.940854	0.216879	6.93643e-06	0.0387993	TRUE	FALSE	CVPC_10339	Singleton	1	caQTL	TRUE	Not Tested
CVPC	cvpc_atac_peak_205186	cvpc_atac_peak_205186	chr5	102971672	102972132	caQTL	caPeak	Primary	VAR_5_103003848_G_C	rs3756582	103003848	G	C	0.282051	1.61979	0.25257	2.98797e-12	1.94928e-08	TRUE	FALSE	CVPC_1034	Complex	2	caQTL-eQTL	FALSE	Not Tested
CVPC	ENSG00000145725.21	PPIP5K2	chr5	103120149	103212799	eQTL	eGene	Primary	VAR_5_103067412_G_A	rs40061	103067412	G	A	0.282051	0.467504	0.087258	2.2072e-08	0.00028632	TRUE	FALSE	CVPC_1034	Complex	2	caQTL-eQTL	TRUE	Shared
CVPC	cvpc_atac_peak_205803	cvpc_atac_peak_205803	chr5	111461290	111461771	caQTL	caPeak	Primary	VAR_5_111461561_C_G	rs34592417	111461561	C	G	0.459707	-1.42106	0.270724	3.03863e-08	0.000374316	TRUE	FALSE	CVPC_10340	Singleton	1	caQTL	TRUE	Not Tested
CVPC	cvpc_atac_peak_205843	cvpc_atac_peak_205843	chr5	111735809	111736166	caQTL	caPeak	Primary	VAR_5_111755390_G_A	rs3822668	111755390	G	A	0.454212	0.687038	0.157238	5.88436e-06	0.0375001	TRUE	FALSE	CVPC_10341	Singleton	1	caQTL	TRUE	Not Tested
CVPC	cvpc_atac_peak_20585	cvpc_atac_peak_20585	chr1	205700890	205701635	caQTL	caPeak	Primary	VAR_1_205766484_G_A	rs2014202	205766484	G	A	0.311355	0.971615	0.195635	1.89896e-07	0.0019405	TRUE	FALSE	CVPC_10342	Singleton	1	caQTL	TRUE	Not Tested
CVPC	cvpc_atac_peak_205884	cvpc_atac_peak_205884	chr5	111993128	111993659	caQTL	caPeak	Primary	VAR_5_112003750_C_T	rs26562	112003750	C	T	0.401099	-1.26573	0.172005	1.29126e-16	5.97858e-12	TRUE	FALSE	CVPC_10343	Singleton	1	caQTL	TRUE	Not Tested
CVPC	cvpc_atac_peak_205922	cvpc_atac_peak_205922	chr5	112293683	112294059	caQTL	caPeak	Primary	VAR_5_112224680_C_T	rs11241155	112224680	C	T	0.155678	1.49377	0.275186	8.82428e-09	0.000164574	TRUE	FALSE	CVPC_10344	Singleton	1	caQTL	TRUE	Not Tested
CVPC	cvpc_atac_peak_205923	cvpc_atac_peak_205923	chr5	112294139	112294404	caQTL	caPeak	Primary	VAR_5_112281588_A_T	rs2056585	112281588	A	T	0.358974	0.935852	0.217396	8.25299e-06	0.0490109	TRUE	FALSE	CVPC_10345	Singleton	1	caQTL	TRUE	Not Tested
CVPC	cvpc_atac_peak_20594	cvpc_atac_peak_20594	chr1	205774257	205775719	caQTL	caPeak	Primary	VAR_1_205741029_C_T	rs56296722	205741029	C	T	0.0622711	-1.50641	0.350017	8.29608e-06	0.0381232	TRUE	FALSE	CVPC_10346	Singleton	1	caQTL	TRUE	Not Tested
CVPC	cvpc_atac_peak_205948	cvpc_atac_peak_205948	chr5	112492429	112492774	caQTL	caPeak	Primary	VAR_5_112492089_G_T	rs341327	112492089	G	T	0.322344	2.05062	0.23496	1.0004e-25	8.36158e-20	TRUE	FALSE	CVPC_10347	Singleton	1	caQTL	TRUE	Not Tested
CVPC	cvpc_atac_peak_205963	cvpc_atac_peak_205963	chr5	112604925	112605300	caQTL	caPeak	Primary	VAR_5_112589500_T_C	rs116291561	112589500	T	C	0.0897436	1.31071	0.27819	8.81941e-07	0.0108291	TRUE	FALSE	CVPC_10348	Singleton	1	caQTL	TRUE	Not Tested
CVPC	cvpc_atac_peak_20598	cvpc_atac_peak_20598	chr1	205801324	205801647	caQTL	caPeak	Primary	VAR_1_205893060_G_A	rs6593970	205893060	G	A	0.254579	0.738602	0.173643	1.07486e-05	0.0438531	TRUE	FALSE	CVPC_10349	Singleton	1	caQTL	TRUE	Not Tested
CVPC	cvpc_chip_peak_51518	cvpc_chip_peak_51518	chr6	83285236	83287147	haQTL	haPeak	Primary	VAR_6_83265810_C_T	rs34326691	83265810	C	T	0.0659341	-1.24006	0.223331	1.31843e-09	4.05395e-06	TRUE	FALSE	CVPC_1035	Complex	2	eQTL-haQTL	TRUE	Not Tested
CVPC	ENSG00000146250.7	PRSS35	chr6	83512534	83525704	eQTL	eGene	Primary	VAR_6_83270585_T_C	rs12190680	83270585	T	C	0.0659341	-0.821912	0.174035	1.05234e-06	0.00864513	TRUE	FALSE	CVPC_1035	Complex	2	eQTL-haQTL	FALSE	No Association
CVPC	cvpc_atac_peak_205997	cvpc_atac_peak_205997	chr5	112895543	112896198	caQTL	caPeak	Primary	VAR_5_112916947_A_C	rs56315627	112916947	A	C	0.0879121	1.58067	0.255021	2.06468e-11	3.52861e-07	TRUE	FALSE	CVPC_10350	Singleton	1	caQTL	TRUE	Not Tested
CVPC	cvpc_atac_peak_206064	cvpc_atac_peak_206064	chr5	113197672	113198194	caQTL	caPeak	Primary	VAR_5_113248885_C_T	rs521929	113248885	C	T	0.408425	-0.643956	0.133641	4.68983e-07	0.00468407	TRUE	TRUE	CVPC_10351	Singleton	1	caQTL	TRUE	Not Tested
CVPC	cvpc_atac_peak_206106	cvpc_atac_peak_206106	chr5	113447562	113447985	caQTL	caPeak	Primary	VAR_5_113448094_A_G	rs17388817	113448094	A	G	0.0805861	-2.49006	0.343125	4.36534e-16	3.86401e-11	TRUE	FALSE	CVPC_10352	Singleton	1	caQTL	TRUE	Not Tested
CVPC	cvpc_atac_peak_206136	cvpc_atac_peak_206136	chr5	113773533	113773899	caQTL	caPeak	Primary	VAR_5_113766430_C_A	rs35455229	113766430	C	A	0.386447	1.01316	0.195951	5.13291e-08	0.000912957	TRUE	FALSE	CVPC_10353	Singleton	1	caQTL	TRUE	Not Tested
CVPC	cvpc_atac_peak_206163	cvpc_atac_peak_206163	chr5	113944534	113944760	caQTL	caPeak	Primary	VAR_5_113907280_A_G	rs67347806	113907280	A	G	0.490842	-0.850509	0.17901	6.99473e-07	0.0066501	TRUE	FALSE	CVPC_10354	Singleton	1	caQTL	TRUE	Not Tested
CVPC	cvpc_atac_peak_206201	cvpc_atac_peak_206201	chr5	114266221	114266864	caQTL	caPeak	Primary	VAR_5_114169546_T_C	rs62382873	114169546	T	C	0.0824176	1.86184	0.398192	1.08506e-06	0.0100377	TRUE	FALSE	CVPC_10355	Singleton	1	caQTL	TRUE	Not Tested
CVPC	cvpc_atac_peak_206206	cvpc_atac_peak_206206	chr5	114325470	114325937	caQTL	caPeak	Primary	VAR_5_114328134_T_G	rs13184870	114328134	T	G	0.307692	-1.22212	0.233722	3.47967e-08	0.000473206	TRUE	FALSE	CVPC_10356	Singleton	1	caQTL	TRUE	Not Tested
CVPC	cvpc_atac_peak_206226	cvpc_atac_peak_206226	chr5	114501619	114502103	caQTL	caPeak	Primary	VAR_5_114472667_A_G	rs6889371	114472667	A	G	0.124542	-1.39637	0.30593	2.04059e-06	0.0131563	TRUE	FALSE	CVPC_10357	Singleton	1	caQTL	TRUE	Not Tested
CVPC	cvpc_atac_peak_206237	cvpc_atac_peak_206237	chr5	114658152	114658762	caQTL	caPeak	Primary	VAR_5_114561511_A_C	rs17460501	114561511	A	C	0.0622711	-1.0182	0.235622	7.57375e-06	0.0387828	TRUE	FALSE	CVPC_10358	Singleton	1	caQTL	TRUE	Not Tested
CVPC	cvpc_atac_peak_206257	cvpc_atac_peak_206257	chr5	115209130	115209704	caQTL	caPeak	Primary	VAR_5_115206411_T_A	rs10079380	115206411	T	A	0.441392	-0.979195	0.184696	2.12738e-08	0.000265285	TRUE	FALSE	CVPC_10359	Singleton	1	caQTL	TRUE	Not Tested
CVPC	cvpc_atac_peak_263306	cvpc_atac_peak_263306	chr9	84381410	84381941	caQTL	caPeak	Primary	VAR_9_84306700_C_T	rs10868142	84306700	C	T	0.157509	-0.643533	0.144343	3.65516e-06	0.0228648	TRUE	FALSE	CVPC_1036	Complex	2	caQTL-eQTL	FALSE	Not Tested
CVPC	ENSG00000148057.16	IDNK	chr9	83623049	83644130	eQTL	eGene	Primary	VAR_9_84306700_C_T	rs10868142	84306700	C	T	0.157509	0.690919	0.153311	3.42055e-06	0.0342437	TRUE	FALSE	CVPC_1036	Complex	2	caQTL-eQTL	TRUE	EDev
CVPC	cvpc_atac_peak_206270	cvpc_atac_peak_206270	chr5	115333337	115333526	caQTL	caPeak	Primary	VAR_5_115332444_C_T	rs13181560	115332444	C	T	0.186813	1.19672	0.238384	1.35539e-07	0.00154226	TRUE	FALSE	CVPC_10360	Singleton	1	caQTL	TRUE	Not Tested
CVPC	cvpc_atac_peak_206280	cvpc_atac_peak_206280	chr5	115389095	115390045	caQTL	caPeak	Primary	VAR_5_115346899_G_A	rs35920557	115346899	G	A	0.126374	0.987445	0.171038	6.83629e-10	1.62805e-05	TRUE	FALSE	CVPC_10361	Singleton	1	caQTL	TRUE	Not Tested
CVPC	cvpc_atac_peak_206306	cvpc_atac_peak_206306	chr5	115544301	115545170	caQTL	caPeak	Primary	VAR_5_115571251_G_A	rs1015812	115571251	G	A	0.410256	0.506461	0.104393	3.84683e-07	0.00257845	TRUE	FALSE	CVPC_10362	Singleton	1	caQTL	TRUE	Not Tested
CVPC	cvpc_atac_peak_206313	cvpc_atac_peak_206313	chr5	115583579	115583809	caQTL	caPeak	Primary	VAR_5_115583762_A_C	rs10043094	115583762	A	C	0.35348	0.836257	0.185999	2.97692e-06	0.0130836	TRUE	FALSE	CVPC_10363	Singleton	1	caQTL	TRUE	Not Tested
CVPC	cvpc_atac_peak_206317	cvpc_atac_peak_206317	chr5	115599562	115600237	caQTL	caPeak	Primary	VAR_5_115674942_C_T	rs6878285	115674942	C	T	0.184982	-1.09921	0.236635	1.29286e-06	0.0063905	TRUE	FALSE	CVPC_10364	Singleton	1	caQTL	TRUE	Not Tested
CVPC	cvpc_atac_peak_206364	cvpc_atac_peak_206364	chr5	116361265	116362032	caQTL	caPeak	Primary	VAR_5_116344514_C_T	rs55663230	116344514	C	T	0.0677656	1.38227	0.301518	1.82422e-06	0.0143946	TRUE	FALSE	CVPC_10365	Singleton	1	caQTL	TRUE	Not Tested
CVPC	cvpc_atac_peak_206418	cvpc_atac_peak_206418	chr5	116777925	116778519	caQTL	caPeak	Primary	VAR_5_116774097_T_C	rs2913608	116774097	T	C	0.212454	0.811091	0.160667	1.13361e-07	0.00131786	TRUE	FALSE	CVPC_10366	Singleton	1	caQTL	TRUE	Not Tested
CVPC	cvpc_atac_peak_206425	cvpc_atac_peak_206425	chr5	116859835	116860292	caQTL	caPeak	Primary	VAR_5_116878921_C_T	rs12655389	116878921	C	T	0.478022	0.734226	0.148181	2.04057e-07	0.00238133	TRUE	TRUE	CVPC_10367	Singleton	1	caQTL	TRUE	Not Tested
CVPC	cvpc_atac_peak_206454	cvpc_atac_peak_206454	chr5	117181725	117182043	caQTL	caPeak	Primary	VAR_5_117181943_G_A	rs13169066	117181943	G	A	0.221612	2.7501	0.331518	2.2265e-22	6.60985e-17	TRUE	FALSE	CVPC_10368	Singleton	1	caQTL	TRUE	Not Tested
CVPC	cvpc_atac_peak_206521	cvpc_atac_peak_206521	chr5	118486794	118487168	caQTL	caPeak	Primary	VAR_5_118487044_C_G	rs13164352	118487044	C	G	0.0842491	2.54205	0.559781	2.32153e-06	0.0159986	TRUE	FALSE	CVPC_10369	Singleton	1	caQTL	TRUE	Not Tested
CVPC	cvpc_atac_peak_264549	cvpc_atac_peak_264549	chr9	94445964	94446261	caQTL	caPeak	Primary	VAR_9_94451278_G_A	rs80353472	94451278	G	A	0.17033	1.26063	0.229216	5.29566e-09	6.66595e-05	TRUE	FALSE	CVPC_1037	Complex	2	caQTL-eQTL	FALSE	Not Tested
CVPC	ENSG00000148110.17	MFSD14B	chr9	94374569	94461042	eQTL	eGene	Primary	VAR_9_94478906_C_A	rs78576520	94478906	C	A	0.168498	-1.19606	0.171979	5.79291e-14	3.25637e-09	TRUE	TRUE	CVPC_1037	Complex	2	caQTL-eQTL	TRUE	Shared
CVPC	cvpc_atac_peak_206530	cvpc_atac_peak_206530	chr5	118574764	118575196	caQTL	caPeak	Primary	VAR_5_118574798_T_A	rs13184403	118574798	T	A	0.346154	-1.31784	0.164314	1.68795e-20	4.40871e-15	TRUE	FALSE	CVPC_10370	Singleton	1	caQTL	TRUE	Not Tested
CVPC	cvpc_atac_peak_206555	cvpc_atac_peak_206555	chr5	118968542	118969460	caQTL	caPeak	Primary	VAR_5_118968279_T_C	rs299202	118968279	T	C	0.333333	0.842877	0.188054	3.21258e-06	0.0127941	TRUE	FALSE	CVPC_10371	Singleton	1	caQTL	TRUE	Not Tested
CVPC	cvpc_atac_peak_206593	cvpc_atac_peak_206593	chr5	119355612	119356485	caQTL	caPeak	Primary	VAR_5_119350190_A_G	rs1396609	119350190	A	G	0.349817	0.782467	0.176161	3.99837e-06	0.025679	TRUE	FALSE	CVPC_10372	Singleton	1	caQTL	TRUE	Not Tested
CVPC	cvpc_atac_peak_206626	cvpc_atac_peak_206626	chr5	119769820	119770313	caQTL	caPeak	Primary	VAR_5_119791509_A_C	rs12521697	119791509	A	C	0.346154	-1.23575	0.221103	2.75964e-09	3.98592e-05	TRUE	FALSE	CVPC_10373	Singleton	1	caQTL	TRUE	Not Tested
CVPC	cvpc_atac_peak_206664	cvpc_atac_peak_206664	chr5	120623994	120624530	caQTL	caPeak	Primary	VAR_5_120588288_G_T	rs6595242	120588288	G	T	0.424908	0.684264	0.155028	4.64659e-06	0.0304556	TRUE	FALSE	CVPC_10374	Singleton	1	caQTL	TRUE	Not Tested
CVPC	cvpc_atac_peak_206688	cvpc_atac_peak_206688	chr5	121185389	121185592	caQTL	caPeak	Primary	VAR_5_121185450_G_C	rs10477614	121185450	G	C	0.25641	-1.01411	0.20701	2.88417e-07	0.00358174	TRUE	FALSE	CVPC_10375	Singleton	1	caQTL	TRUE	Not Tested
CVPC	cvpc_atac_peak_206749	cvpc_atac_peak_206749	chr5	122113248	122113490	caQTL	caPeak	Primary	VAR_5_122098446_T_G	rs1896594	122098446	T	G	0.32967	-1.00178	0.206411	3.80469e-07	0.00213798	TRUE	FALSE	CVPC_10376	Singleton	1	caQTL	TRUE	Not Tested
CVPC	cvpc_atac_peak_206817	cvpc_atac_peak_206817	chr5	122530896	122532386	caQTL	caPeak	Primary	VAR_5_122609799_T_C	rs4626332	122609799	T	C	0.177656	0.54364	0.119741	2.33492e-06	0.0150754	TRUE	FALSE	CVPC_10377	Singleton	1	caQTL	TRUE	Not Tested
CVPC	cvpc_atac_peak_206898	cvpc_atac_peak_206898	chr5	123151409	123151773	caQTL	caPeak	Primary	VAR_5_123110924_C_A	rs151283	123110924	C	A	0.28022	1.27923	0.222119	7.62251e-10	1.87808e-05	TRUE	TRUE	CVPC_10378	Singleton	1	caQTL	TRUE	Not Tested
CVPC	cvpc_atac_peak_206929	cvpc_atac_peak_206929	chr5	123449385	123449825	caQTL	caPeak	Primary	VAR_5_123426082_T_C	rs35778133	123426082	T	C	0.0512821	2.19564	0.517545	1.13792e-05	0.0384035	TRUE	FALSE	CVPC_10379	Singleton	1	caQTL	TRUE	Not Tested
CVPC	cvpc_chip_peak_61081	cvpc_chip_peak_61081	chr9	113339253	113341003	haQTL	haPeak	Primary	VAR_9_113346389_G_A	rs6478004	113346389	G	A	0.401099	1.5555	0.228297	3.15575e-15	8.37959e-11	TRUE	TRUE	CVPC_1038	Complex	2	eQTL-haQTL	TRUE	Not Tested
CVPC	ENSG00000148218.16	ALAD	chr9	113386312	113401290	eQTL	eGene	Primary	VAR_9_113343432_C_T	rs11787602	113343432	C	T	0.39011	1.45984	0.19802	8.08591e-16	9.69694e-11	TRUE	TRUE	CVPC_1038	Complex	2	eQTL-haQTL	FALSE	Shared
CVPC	cvpc_atac_peak_206943	cvpc_atac_peak_206943	chr5	123554600	123554935	caQTL	caPeak	Primary	VAR_5_123467787_C_T	rs55846091	123467787	C	T	0.144689	1.29798	0.313839	1.94366e-05	0.0426369	TRUE	FALSE	CVPC_10380	Singleton	1	caQTL	TRUE	Not Tested
CVPC	cvpc_atac_peak_206951	cvpc_atac_peak_206951	chr5	123754688	123755295	caQTL	caPeak	Primary	VAR_5_123793750_C_T	rs10040421	123793750	C	T	0.157509	1.53608	0.288449	1.80911e-08	0.000341545	TRUE	FALSE	CVPC_10381	Singleton	1	caQTL	TRUE	Not Tested
CVPC	cvpc_atac_peak_206978	cvpc_atac_peak_206978	chr5	124025530	124025698	caQTL	caPeak	Primary	VAR_5_124019694_A_C	rs6895109	124019694	A	C	0.157509	-1.23465	0.259293	6.57856e-07	0.00560979	TRUE	FALSE	CVPC_10382	Singleton	1	caQTL	TRUE	Not Tested
CVPC	cvpc_atac_peak_207021	cvpc_atac_peak_207021	chr5	124411060	124411318	caQTL	caPeak	Primary	VAR_5_124435690_C_G	rs78226946	124435690	C	G	0.0622711	-1.96305	0.426857	1.68142e-06	0.01165	TRUE	FALSE	CVPC_10383	Singleton	1	caQTL	TRUE	Not Tested
CVPC	cvpc_atac_peak_207068	cvpc_atac_peak_207068	chr5	124698279	124698961	caQTL	caPeak	Primary	VAR_5_124644113_G_A	rs11743931	124644113	G	A	0.346154	0.772016	0.175004	4.70608e-06	0.0339942	TRUE	FALSE	CVPC_10384	Singleton	1	caQTL	TRUE	Not Tested
CVPC	cvpc_atac_peak_207116	cvpc_atac_peak_207116	chr5	125006317	125006646	caQTL	caPeak	Primary	VAR_5_124974999_T_A	rs6872411	124974999	T	A	0.25641	0.766846	0.178311	8.43617e-06	0.047218	TRUE	FALSE	CVPC_10385	Singleton	1	caQTL	TRUE	Not Tested
CVPC	cvpc_atac_peak_207180	cvpc_atac_peak_207180	chr5	125607038	125607458	caQTL	caPeak	Primary	VAR_5_125591854_T_C	rs330349	125591854	T	C	0.412088	-1.01479	0.156071	1.29826e-12	4.97213e-08	TRUE	FALSE	CVPC_10386	Singleton	1	caQTL	TRUE	Not Tested
CVPC	cvpc_atac_peak_207225	cvpc_atac_peak_207225	chr5	126309869	126310152	caQTL	caPeak	Primary	VAR_5_126321503_G_A	rs7701578	126321503	G	A	0.263736	1.11807	0.234441	6.29464e-07	0.00568262	TRUE	FALSE	CVPC_10387	Singleton	1	caQTL	TRUE	Not Tested
CVPC	cvpc_atac_peak_207327	cvpc_atac_peak_207327	chr5	127008547	127008893	caQTL	caPeak	Primary	VAR_5_126946554_G_A	rs11949302	126946554	G	A	0.467033	0.948318	0.179232	2.28781e-08	6.39513e-05	TRUE	FALSE	CVPC_10388	Singleton	1	caQTL	TRUE	Not Tested
CVPC	cvpc_atac_peak_207515	cvpc_atac_peak_207515	chr5	128532040	128532543	caQTL	caPeak	Primary	VAR_5_128578549_T_C	rs77655676	128578549	T	C	0.0897436	-1.2716	0.281139	2.56604e-06	0.0238058	TRUE	FALSE	CVPC_10389	Singleton	1	caQTL	TRUE	Not Tested
CVPC	cvpc_atac_peak_270020	cvpc_atac_peak_270020	chr9	137604982	137606605	caQTL	caPeak	Primary	VAR_9_137555130_A_C	rs10110	137555130	A	C	0.175824	0.953359	0.17112	3.14535e-09	1.89368e-05	TRUE	FALSE	CVPC_1039	Complex	2	caQTL-eQTL	TRUE	Not Tested
CVPC	ENSG00000148399.13	DPH7	chr9	137554444	137578925	eQTL	eGene	Primary	VAR_9_137561951_G_A	rs11137132	137561951	G	A	0.201465	0.518156	0.120936	1.07427e-05	0.033971	TRUE	TRUE	CVPC_1039	Complex	2	caQTL-eQTL	FALSE	No Association
CVPC	cvpc_atac_peak_207548	cvpc_atac_peak_207548	chr5	128856857	128857726	caQTL	caPeak	Primary	VAR_5_128918309_G_T	rs72795288	128918309	G	T	0.221612	-0.697392	0.151215	1.56169e-06	0.0133209	TRUE	FALSE	CVPC_10390	Singleton	1	caQTL	TRUE	Not Tested
CVPC	cvpc_atac_peak_207558	cvpc_atac_peak_207558	chr5	128920496	128921200	caQTL	caPeak	Primary	VAR_5_128836174_C_T	rs75724616	128836174	C	T	0.0622711	-1.6863	0.383871	5.19571e-06	0.0371202	TRUE	FALSE	CVPC_10391	Singleton	1	caQTL	TRUE	Not Tested
CVPC	cvpc_atac_peak_207563	cvpc_atac_peak_207563	chr5	128964984	128966016	caQTL	caPeak	Primary	VAR_5_128964647_A_T	rs2577535	128964647	A	T	0.239927	0.929015	0.179958	5.412e-08	0.000957903	TRUE	FALSE	CVPC_10392	Singleton	1	caQTL	TRUE	Not Tested
CVPC	cvpc_atac_peak_207568	cvpc_atac_peak_207568	chr5	129043656	129044286	caQTL	caPeak	Primary	VAR_5_128998910_G_A	rs17699645	128998910	G	A	0.21978	-1.01414	0.198133	7.21261e-08	0.00104342	TRUE	FALSE	CVPC_10393	Singleton	1	caQTL	TRUE	Not Tested
CVPC	cvpc_atac_peak_207596	cvpc_atac_peak_207596	chr5	129410569	129410885	caQTL	caPeak	Primary	VAR_5_129409179_G_A	rs12520926	129409179	G	A	0.14652	-1.10647	0.225814	2.86521e-07	0.00286006	TRUE	FALSE	CVPC_10394	Singleton	1	caQTL	TRUE	Not Tested
CVPC	cvpc_atac_peak_207615	cvpc_atac_peak_207615	chr5	129639215	129639726	caQTL	caPeak	Primary	VAR_5_129639180_C_T	rs30722	129639180	C	T	0.333333	-0.772831	0.115658	2.2521e-13	8.4833e-09	TRUE	FALSE	CVPC_10395	Singleton	1	caQTL	TRUE	Not Tested
CVPC	cvpc_atac_peak_207626	cvpc_atac_peak_207626	chr5	129903858	129905323	caQTL	caPeak	Primary	VAR_5_129914784_G_C	rs32225	129914784	G	C	0.31685	-0.429037	0.105083	2.52091e-05	0.0420689	TRUE	FALSE	CVPC_10396	Singleton	1	caQTL	TRUE	Not Tested
CVPC	cvpc_atac_peak_20763	cvpc_atac_peak_20763	chr1	206728292	206728564	caQTL	caPeak	Primary	VAR_1_206724465_G_T	rs6540576	206724465	G	T	0.168498	-0.76176	0.161163	8.07724e-07	0.00572857	TRUE	FALSE	CVPC_10397	Singleton	1	caQTL	TRUE	Not Tested
CVPC	cvpc_atac_peak_207632	cvpc_atac_peak_207632	chr5	129945110	129945336	caQTL	caPeak	Primary	VAR_5_129911801_A_C	rs32230	129911801	A	C	0.20696	-1.36664	0.268979	9.20045e-08	0.00035177	TRUE	FALSE	CVPC_10398	Singleton	1	caQTL	TRUE	Not Tested
CVPC	cvpc_atac_peak_207649	cvpc_atac_peak_207649	chr5	130141585	130142124	caQTL	caPeak	Primary	VAR_5_130112445_A_G	rs78262250	130112445	A	G	0.0860806	-2.15157	0.360764	1.49486e-10	3.05186e-06	TRUE	FALSE	CVPC_10399	Singleton	1	caQTL	TRUE	Not Tested
CVPC	cvpc_atac_peak_125198	cvpc_atac_peak_125198	chr2	15359977	15360256	caQTL	caPeak	Primary	VAR_2_15387096_C_T	rs35549453	15387096	C	T	0.393773	0.850624	0.20822	2.49207e-05	0.0320829	TRUE	FALSE	CVPC_104	Complex	5	caQTL-haQTL	FALSE	Not Tested
CVPC	cvpc_atac_peak_125203	cvpc_atac_peak_125203	chr2	15388988	15389374	caQTL	caPeak	Primary	VAR_2_15462680_T_G	rs13398393	15462680	T	G	0.40293	-1.30869	0.185296	4.05605e-15	4.38161e-11	TRUE	TRUE	CVPC_104	Complex	5	caQTL-haQTL	FALSE	Not Tested
CVPC	cvpc_atac_peak_125213	cvpc_atac_peak_125213	chr2	15472206	15472753	caQTL	caPeak	Primary	VAR_2_15395023_C_T	rs3805104	15395023	C	T	0.412088	1.52902	0.228171	1.85853e-13	9.37868e-10	TRUE	FALSE	CVPC_104	Complex	5	caQTL-haQTL	TRUE	Not Tested
CVPC	cvpc_chip_peak_30072	cvpc_chip_peak_30072	chr2	15471682	15473407	haQTL	haPeak	Primary	VAR_2_15395023_C_T	rs3805104	15395023	C	T	0.412088	1.88132	0.231128	3.00932e-25	6.49755e-21	TRUE	FALSE	CVPC_104	Complex	5	caQTL-haQTL	FALSE	Not Tested
CVPC	cvpc_chip_peak_30073	cvpc_chip_peak_30073	chr2	15483865	15485047	haQTL	haPeak	Primary	VAR_2_15432256_T_C	rs12692266	15432256	T	C	0.40293	1.07661	0.190017	5.11684e-10	5.86499e-07	TRUE	FALSE	CVPC_104	Complex	5	caQTL-haQTL	FALSE	Not Tested
CVPC	cvpc_chip_peak_7898	cvpc_chip_peak_7898	chr10	73850035	73851936	haQTL	haPeak	Primary	VAR_10_73765044_C_A	rs10762563	73765044	C	A	0.483516	-0.624958	0.140569	2.73138e-06	0.00412132	TRUE	FALSE	CVPC_1040	Complex	2	eQTL-haQTL	TRUE	Not Tested
CVPC	ENSG00000148660.22	CAMK2G	chr10	73812501	73874591	eQTL	eGene	Primary	VAR_10_73705095_T_A	rs10824028	73705095	T	A	0.474359	-0.50522	0.118393	1.17086e-05	0.0487693	TRUE	FALSE	CVPC_1040	Complex	2	eQTL-haQTL	FALSE	No Association
CVPC	cvpc_atac_peak_207655	cvpc_atac_peak_207655	chr5	130289092	130289597	caQTL	caPeak	Primary	VAR_5_130309991_T_C	rs73235215	130309991	T	C	0.17033	1.03936	0.236994	5.40035e-06	0.0240381	TRUE	FALSE	CVPC_10400	Singleton	1	caQTL	TRUE	Not Tested
CVPC	cvpc_atac_peak_207657	cvpc_atac_peak_207657	chr5	130316984	130317410	caQTL	caPeak	Primary	VAR_5_130248140_C_T	rs11748488	130248140	C	T	0.479853	0.924414	0.220069	1.40672e-05	0.0484883	TRUE	FALSE	CVPC_10401	Singleton	1	caQTL	TRUE	Not Tested
CVPC	cvpc_atac_peak_207707	cvpc_atac_peak_207707	chr5	131214521	131215104	caQTL	caPeak	Primary	VAR_5_131116700_C_T	rs72803748	131116700	C	T	0.0824176	-1.25541	0.286816	5.65061e-06	0.0206576	TRUE	FALSE	CVPC_10402	Singleton	1	caQTL	TRUE	Not Tested
CVPC	cvpc_atac_peak_20772	cvpc_atac_peak_20772	chr1	206766301	206766768	caQTL	caPeak	Primary	VAR_1_206802774_T_C	rs17581834	206802774	T	C	0.0604396	-1.55857	0.31254	1.67244e-07	0.00144626	TRUE	FALSE	CVPC_10403	Singleton	1	caQTL	TRUE	Not Tested
CVPC	cvpc_atac_peak_207807	cvpc_atac_peak_207807	chr5	132257324	132258141	caQTL	caPeak	Primary	VAR_5_132261699_A_G	rs10463891	132261699	A	G	0.413919	-0.8857	0.14807	1.29282e-10	2.28875e-06	TRUE	FALSE	CVPC_10404	Singleton	1	caQTL	TRUE	Not Tested
CVPC	cvpc_atac_peak_207841	cvpc_atac_peak_207841	chr5	132445537	132445817	caQTL	caPeak	Primary	VAR_5_132450187_T_C	rs7718024	132450187	T	C	0.232601	1.16387	0.263936	4.75106e-06	0.0258285	TRUE	FALSE	CVPC_10405	Singleton	1	caQTL	TRUE	Not Tested
CVPC	cvpc_atac_peak_207926	cvpc_atac_peak_207926	chr5	133105371	133105626	caQTL	caPeak	Primary	VAR_5_133108436_G_A	rs72801474	133108436	G	A	0.0769231	-2.43338	0.509577	6.06805e-07	0.00494304	TRUE	FALSE	CVPC_10406	Singleton	1	caQTL	TRUE	Not Tested
CVPC	cvpc_atac_peak_207953	cvpc_atac_peak_207953	chr5	133287507	133287720	caQTL	caPeak	Primary	VAR_5_133310122_A_G	rs1366229	133310122	A	G	0.489011	1.21554	0.19801	3.45303e-11	1.07759e-06	TRUE	FALSE	CVPC_10407	Singleton	1	caQTL	TRUE	Not Tested
CVPC	cvpc_atac_peak_207980	cvpc_atac_peak_207980	chr5	133421408	133421680	caQTL	caPeak	Primary	VAR_5_133415480_T_C	rs17696621	133415480	T	C	0.302198	-1.28867	0.249368	5.22561e-08	0.00070171	TRUE	FALSE	CVPC_10408	Singleton	1	caQTL	TRUE	Not Tested
CVPC	cvpc_atac_peak_208065	cvpc_atac_peak_208065	chr5	133968015	133968955	caQTL	caPeak	Primary	VAR_5_133912866_G_A	rs62373726	133912866	G	A	0.142857	0.950967	0.210859	2.75769e-06	0.0195294	TRUE	FALSE	CVPC_10409	Singleton	1	caQTL	TRUE	Not Tested
CVPC	ENSG00000148824.19	MTG1	chr10	133394094	133422520	eQTL	eGene	Primary	VAR_10_133419150_C_T	rs2297031	133419150	C	T	0.271062	1.1217	0.154589	2.77552e-15	8.12796e-11	TRUE	FALSE	CVPC_1041	Complex	2	eQTL	FALSE	Shared
CVPC	ENSG00000214279.13	SCART1	chr10	133453928	133523558	eQTL	eGene	Primary	VAR_10_133411956_G_T	rs7906765	133411956	G	T	0.276557	-0.666814	0.160329	1.99225e-05	0.04889	TRUE	FALSE	CVPC_1041	Complex	2	eQTL	TRUE	Shared
CVPC	cvpc_atac_peak_208132	cvpc_atac_peak_208132	chr5	134506035	134506645	caQTL	caPeak	Primary	VAR_5_134518186_C_T	rs11242221	134518186	C	T	0.208791	1.25861	0.16521	4.81771e-18	4.69636e-13	TRUE	FALSE	CVPC_10410	Singleton	1	caQTL	TRUE	Not Tested
CVPC	cvpc_atac_peak_208149	cvpc_atac_peak_208149	chr5	134600615	134600876	caQTL	caPeak	Primary	VAR_5_134517330_G_A	rs614508	134517330	G	A	0.294872	-0.730065	0.163968	3.77322e-06	0.0157976	TRUE	FALSE	CVPC_10411	Singleton	1	caQTL	TRUE	Not Tested
CVPC	cvpc_atac_peak_20819	cvpc_atac_peak_20819	chr1	207005057	207005880	caQTL	caPeak	Primary	VAR_1_206996357_T_C	rs4844562	206996357	T	C	0.283883	1.00787	0.222752	2.54404e-06	0.012118	TRUE	FALSE	CVPC_10412	Singleton	1	caQTL	TRUE	Not Tested
CVPC	cvpc_atac_peak_208200	cvpc_atac_peak_208200	chr5	135139265	135140175	caQTL	caPeak	Primary	VAR_5_135107916_G_A	rs254560	135107916	G	A	0.347985	-0.547497	0.115645	7.72477e-07	0.00539377	TRUE	FALSE	CVPC_10413	Singleton	1	caQTL	TRUE	Not Tested
CVPC	cvpc_atac_peak_208206	cvpc_atac_peak_208206	chr5	135193815	135194102	caQTL	caPeak	Primary	VAR_5_135193238_A_G	rs12519356	135193238	A	G	0.408425	1.09787	0.184643	1.73132e-10	3.62705e-06	TRUE	FALSE	CVPC_10414	Singleton	1	caQTL	TRUE	Not Tested
CVPC	cvpc_atac_peak_208207	cvpc_atac_peak_208207	chr5	135194224	135194683	caQTL	caPeak	Primary	VAR_5_135178968_G_A	rs6869259	135178968	G	A	0.417582	0.893893	0.121143	1.00961e-16	7.99587e-12	TRUE	TRUE	CVPC_10415	Singleton	1	caQTL	TRUE	Not Tested
CVPC	cvpc_atac_peak_208225	cvpc_atac_peak_208225	chr5	135308751	135309277	caQTL	caPeak	Primary	VAR_5_135237317_C_T	rs1346440	135237317	C	T	0.470696	0.58602	0.12121	4.25556e-07	0.00377488	TRUE	FALSE	CVPC_10416	Singleton	1	caQTL	TRUE	Not Tested
CVPC	cvpc_atac_peak_208266	cvpc_atac_peak_208266	chr5	135508470	135509081	caQTL	caPeak	Primary	VAR_5_135511506_G_C	rs10052611	135511506	G	C	0.369963	-1.30977	0.223446	3.41127e-10	6.41391e-06	TRUE	FALSE	CVPC_10417	Singleton	1	caQTL	TRUE	Not Tested
CVPC	cvpc_atac_peak_208267	cvpc_atac_peak_208267	chr5	135527013	135527306	caQTL	caPeak	Primary	VAR_5_135501454_A_G	rs77542055	135501454	A	G	0.205128	1.03978	0.233978	3.95203e-06	0.0223891	TRUE	FALSE	CVPC_10418	Singleton	1	caQTL	TRUE	Not Tested
CVPC	cvpc_atac_peak_208283	cvpc_atac_peak_208283	chr5	135603470	135603786	caQTL	caPeak	Primary	VAR_5_135603434_G_A	rs4463175	135603434	G	A	0.192308	1.50911	0.332676	2.38509e-06	0.0149393	TRUE	FALSE	CVPC_10419	Singleton	1	caQTL	TRUE	Not Tested
CVPC	cvpc_atac_peak_76534	cvpc_atac_peak_76534	chr13	113647488	113647948	caQTL	caPeak	Primary	VAR_13_113623723_C_T	rs11616248	113623723	C	T	0.150183	1.07781	0.224008	4.89309e-07	0.00248617	TRUE	FALSE	CVPC_1042	Complex	2	caQTL-eQTL	TRUE	Not Tested
CVPC	ENSG00000150403.18	TMCO3	chr13	113491021	113554590	eQTL	eGene	Primary	VAR_13_113623723_C_T	rs11616248	113623723	C	T	0.150183	-0.68528	0.0981326	4.38668e-14	3.10029e-09	TRUE	FALSE	CVPC_1042	Complex	2	caQTL-eQTL	FALSE	Shared
CVPC	cvpc_atac_peak_208309	cvpc_atac_peak_208309	chr5	135740524	135740882	caQTL	caPeak	Primary	VAR_5_135788841_C_T	rs62364677	135788841	C	T	0.283883	-1.05636	0.210264	1.32305e-07	0.00165635	TRUE	FALSE	CVPC_10420	Singleton	1	caQTL	TRUE	Not Tested
CVPC	cvpc_atac_peak_208313	cvpc_atac_peak_208313	chr5	135812699	135813398	caQTL	caPeak	Primary	VAR_5_135868997_C_T	rs4246806	135868997	C	T	0.274725	-0.931574	0.170528	6.89846e-09	0.00012548	TRUE	FALSE	CVPC_10421	Singleton	1	caQTL	TRUE	Not Tested
CVPC	cvpc_atac_peak_208362	cvpc_atac_peak_208362	chr5	136080349	136080991	caQTL	caPeak	Primary	VAR_5_136071617_G_A	rs11955881	136071617	G	A	0.0714286	1.92721	0.424018	2.271e-06	0.0103635	TRUE	FALSE	CVPC_10422	Singleton	1	caQTL	TRUE	Not Tested
CVPC	cvpc_atac_peak_208363	cvpc_atac_peak_208363	chr5	136082396	136082836	caQTL	caPeak	Primary	VAR_5_136082636_C_A	rs28595855	136082636	C	A	0.0842491	-2.42866	0.419926	6.30971e-10	7.76529e-06	TRUE	FALSE	CVPC_10423	Singleton	1	caQTL	TRUE	Not Tested
CVPC	cvpc_atac_peak_208375	cvpc_atac_peak_208375	chr5	136174046	136174475	caQTL	caPeak	Primary	VAR_5_136137257_T_C	rs7702439	136137257	T	C	0.245421	-1.21567	0.212546	1.03391e-09	8.45705e-06	FALSE	FALSE	CVPC_10424	Singleton	1	caQTL	TRUE	Not Tested
CVPC	cvpc_atac_peak_208467	cvpc_atac_peak_208467	chr5	136963622	136963875	caQTL	caPeak	Primary	VAR_5_137041755_T_G	rs7721087	137041755	T	G	0.252747	-1.0757	0.249905	8.27096e-06	0.034318	TRUE	FALSE	CVPC_10425	Singleton	1	caQTL	TRUE	Not Tested
CVPC	cvpc_atac_peak_208498	cvpc_atac_peak_208498	chr5	137186955	137187532	caQTL	caPeak	Primary	VAR_5_137187259_C_G	rs62376275	137187259	C	G	0.164835	-1.77957	0.280994	6.22348e-12	2.17208e-07	TRUE	FALSE	CVPC_10426	Singleton	1	caQTL	TRUE	Not Tested
CVPC	cvpc_atac_peak_208569	cvpc_atac_peak_208569	chr5	137742350	137742615	caQTL	caPeak	Primary	VAR_5_137676482_G_A	rs11745324	137676482	G	A	0.197802	-1.1361	0.269084	1.26159e-05	0.0303823	TRUE	FALSE	CVPC_10427	Singleton	1	caQTL	TRUE	Not Tested
CVPC	cvpc_atac_peak_208619	cvpc_atac_peak_208619	chr5	138212913	138213767	caQTL	caPeak	Primary	VAR_5_138283236_G_C	rs6874130	138283236	G	C	0.336996	0.698438	0.157932	4.43721e-06	0.00897378	TRUE	FALSE	CVPC_10428	Singleton	1	caQTL	TRUE	Not Tested
CVPC	cvpc_atac_peak_208626	cvpc_atac_peak_208626	chr5	138274012	138274755	caQTL	caPeak	Primary	VAR_5_138192228_C_G	rs2231478	138192228	C	G	0.225275	-0.929366	0.226059	2.19476e-05	0.0395776	TRUE	FALSE	CVPC_10429	Singleton	1	caQTL	TRUE	Not Tested
CVPC	cvpc_atac_peak_141262	cvpc_atac_peak_141262	chr2	182030745	182031226	caQTL	caPeak	Primary	VAR_2_182004481_T_C	rs1153731	182004481	T	C	0.258242	-1.30544	0.245724	1.9736e-08	0.000173489	TRUE	FALSE	CVPC_1043	Complex	2	caQTL-eQTL	TRUE	Not Tested
CVPC	ENSG00000150722.11	PPP1R1C	chr2	181954241	182131398	eQTL	eGene	Primary	VAR_2_182004481_T_C	rs1153731	182004481	T	C	0.258242	-0.837067	0.163846	1.08032e-07	0.00135028	TRUE	FALSE	CVPC_1043	Complex	2	caQTL-eQTL	FALSE	Shared
CVPC	cvpc_atac_peak_20867	cvpc_atac_peak_20867	chr1	207669330	207669843	caQTL	caPeak	Primary	VAR_1_207644267_T_C	rs10863437	207644267	T	C	0.355311	1.17289	0.226583	4.93438e-08	0.000673162	TRUE	FALSE	CVPC_10430	Singleton	1	caQTL	TRUE	Not Tested
CVPC	cvpc_atac_peak_208810	cvpc_atac_peak_208810	chr5	139283365	139283916	caQTL	caPeak	Primary	VAR_5_139365431_A_C	rs6895170	139365431	A	C	0.391941	-0.929866	0.161795	8.36328e-10	2.58148e-06	TRUE	FALSE	CVPC_10431	Singleton	1	caQTL	TRUE	Not Tested
CVPC	cvpc_atac_peak_208883	cvpc_atac_peak_208883	chr5	139678865	139679318	caQTL	caPeak	Primary	VAR_5_139679977_A_G	rs6580200	139679977	A	G	0.263736	-0.9765	0.193275	1.10421e-07	0.000666299	TRUE	FALSE	CVPC_10432	Singleton	1	caQTL	TRUE	Not Tested
CVPC	cvpc_atac_peak_20890	cvpc_atac_peak_20890	chr1	207847104	207847327	caQTL	caPeak	Primary	VAR_1_207824468_A_G	rs6701558	207824468	A	G	0.0915751	1.51525	0.346928	5.94028e-06	0.0278727	TRUE	TRUE	CVPC_10433	Singleton	1	caQTL	TRUE	Not Tested
CVPC	cvpc_atac_peak_208915	cvpc_atac_peak_208915	chr5	139857261	139857514	caQTL	caPeak	Primary	VAR_5_139857377_C_T	rs4912894	139857377	C	T	0.47619	-0.897648	0.189374	7.46652e-07	0.00484556	TRUE	FALSE	CVPC_10434	Singleton	1	caQTL	TRUE	Not Tested
CVPC	cvpc_atac_peak_208919	cvpc_atac_peak_208919	chr5	139880270	139881496	caQTL	caPeak	Primary	VAR_5_139868386_T_C	rs3777106	139868386	T	C	0.122711	1.23059	0.259273	7.19942e-07	0.00472093	TRUE	FALSE	CVPC_10435	Singleton	1	caQTL	TRUE	Not Tested
CVPC	cvpc_atac_peak_208951	cvpc_atac_peak_208951	chr5	140025799	140026159	caQTL	caPeak	Primary	VAR_5_140021935_C_T	rs76328935	140021935	C	T	0.0714286	-1.24175	0.279195	3.87458e-06	0.0161386	TRUE	FALSE	CVPC_10436	Singleton	1	caQTL	TRUE	Not Tested
CVPC	cvpc_atac_peak_208995	cvpc_atac_peak_208995	chr5	140311989	140312326	caQTL	caPeak	Primary	VAR_5_140228801_C_G	rs35109532	140228801	C	G	0.263736	-1.17594	0.279242	1.33347e-05	0.0339553	TRUE	FALSE	CVPC_10437	Singleton	1	caQTL	TRUE	Not Tested
CVPC	cvpc_atac_peak_209042	cvpc_atac_peak_209042	chr5	140848529	140848856	caQTL	caPeak	Primary	VAR_5_140845552_T_C	rs251350	140845552	T	C	0.483516	-0.835638	0.189993	5.04928e-06	0.0122645	TRUE	FALSE	CVPC_10438	Singleton	1	caQTL	TRUE	Not Tested
CVPC	cvpc_atac_peak_209080	cvpc_atac_peak_209080	chr5	141420934	141421570	caQTL	caPeak	Primary	VAR_5_141490949_A_G	rs2074912	141490949	A	G	0.18315	1.33666	0.318501	1.43417e-05	0.0440814	TRUE	FALSE	CVPC_10439	Singleton	1	caQTL	TRUE	Not Tested
CVPC	cvpc_atac_peak_123548	cvpc_atac_peak_123548	chr2	45485	45696	caQTL	caPeak	Primary	VAR_2_117174_A_G	rs167282	117174	A	G	0.186813	-2.00822	0.479018	1.46598e-05	0.0398561	TRUE	FALSE	CVPC_1044	Complex	2	caQTL-eQTL	FALSE	Not Tested
CVPC	ENSG00000151353.15	TMEM18	chr2	663877	677406	eQTL	eGene	Primary	VAR_2_131788_G_C	rs300729	131788	G	C	0.188645	-0.587501	0.131517	4.2138e-06	0.0395876	TRUE	FALSE	CVPC_1044	Complex	2	caQTL-eQTL	TRUE	No Association
CVPC	cvpc_atac_peak_209111	cvpc_atac_peak_209111	chr5	141664940	141665438	caQTL	caPeak	Primary	VAR_5_141609843_T_C	rs11167753	141609843	T	C	0.269231	-0.971423	0.223944	6.94976e-06	0.0358293	TRUE	FALSE	CVPC_10440	Singleton	1	caQTL	TRUE	Not Tested
CVPC	cvpc_atac_peak_209112	cvpc_atac_peak_209112	chr5	141676582	141677026	caQTL	caPeak	Primary	VAR_5_141675050_C_T	rs62380790	141675050	C	T	0.179487	-1.2749	0.24807	6.29936e-08	0.000814077	TRUE	FALSE	CVPC_10441	Singleton	1	caQTL	TRUE	Not Tested
CVPC	cvpc_atac_peak_209186	cvpc_atac_peak_209186	chr5	142084629	142084906	caQTL	caPeak	Primary	VAR_5_142012892_G_C	rs2232193	142012892	G	C	0.232601	-1.06427	0.2339	2.20909e-06	0.0181684	TRUE	FALSE	CVPC_10442	Singleton	1	caQTL	TRUE	Not Tested
CVPC	cvpc_atac_peak_209305	cvpc_atac_peak_209305	chr5	142745320	142745918	caQTL	caPeak	Primary	VAR_5_142765821_A_G	rs7714907	142765821	A	G	0.14652	0.601299	0.140601	9.54872e-06	0.0458157	TRUE	FALSE	CVPC_10443	Singleton	1	caQTL	TRUE	Not Tested
CVPC	cvpc_atac_peak_20933	cvpc_atac_peak_20933	chr1	208071511	208071702	caQTL	caPeak	Primary	VAR_1_208166812_C_A	rs11584330	208166812	C	A	0.17033	-1.51954	0.334332	2.27234e-06	0.0166547	TRUE	FALSE	CVPC_10444	Singleton	1	caQTL	TRUE	Not Tested
CVPC	cvpc_atac_peak_209340	cvpc_atac_peak_209340	chr5	142899911	142900178	caQTL	caPeak	Primary	VAR_5_142853341_T_C	rs12517878	142853341	T	C	0.14652	1.53328	0.35813	9.31861e-06	0.0330551	TRUE	FALSE	CVPC_10445	Singleton	1	caQTL	TRUE	Not Tested
CVPC	cvpc_atac_peak_209390	cvpc_atac_peak_209390	chr5	143117948	143118540	caQTL	caPeak	Primary	VAR_5_143118547_A_G	rs7709508	143118547	A	G	0.0897436	-1.41139	0.299594	8.84746e-07	0.00805305	TRUE	FALSE	CVPC_10446	Singleton	1	caQTL	TRUE	Not Tested
CVPC	cvpc_atac_peak_209405	cvpc_atac_peak_209405	chr5	143205451	143205716	caQTL	caPeak	Primary	VAR_5_143218079_T_G	rs1003926	143218079	T	G	0.122711	-1.29988	0.297068	5.69198e-06	0.0309086	TRUE	FALSE	CVPC_10447	Singleton	1	caQTL	TRUE	Not Tested
CVPC	cvpc_atac_peak_209427	cvpc_atac_peak_209427	chr5	143403299	143405438	caQTL	caPeak	Primary	VAR_5_143410884_C_T	rs72801096	143410884	C	T	0.111722	0.973064	0.228029	1.00185e-05	0.041375	TRUE	FALSE	CVPC_10448	Singleton	1	caQTL	TRUE	Not Tested
CVPC	cvpc_atac_peak_209453	cvpc_atac_peak_209453	chr5	143577611	143577980	caQTL	caPeak	Primary	VAR_5_143578149_T_C	rs152223	143578149	T	C	0.386447	0.798069	0.181982	5.40553e-06	0.0342009	TRUE	FALSE	CVPC_10449	Singleton	1	caQTL	TRUE	Not Tested
CVPC	cvpc_chip_peak_30076	cvpc_chip_peak_30076	chr2	15559797	15563030	haQTL	haPeak	Primary	VAR_2_15547983_T_C	rs13416086	15547983	T	C	0.327839	-0.919497	0.206614	2.66288e-06	0.00560906	TRUE	FALSE	CVPC_1045	Complex	2	eQTL-haQTL	FALSE	Not Tested
CVPC	ENSG00000151779.14	NBAS	chr2	15166916	15561340	eQTL	eGene	Primary	VAR_2_15547983_T_C	rs13416086	15547983	T	C	0.327839	-0.72294	0.109306	1.38706e-12	6.98556e-08	TRUE	FALSE	CVPC_1045	Complex	2	eQTL-haQTL	TRUE	Shared
CVPC	cvpc_atac_peak_209514	cvpc_atac_peak_209514	chr5	143986934	143987225	caQTL	caPeak	Primary	VAR_5_143973595_A_G	rs151065480	143973595	A	G	0.139194	-0.829993	0.189271	5.41205e-06	0.0297335	TRUE	FALSE	CVPC_10450	Singleton	1	caQTL	TRUE	Not Tested
CVPC	cvpc_atac_peak_209530	cvpc_atac_peak_209530	chr5	144170239	144171109	caQTL	caPeak	Primary	VAR_5_144152083_A_T	rs17101592	144152083	A	T	0.24359	-1.01397	0.195042	4.25631e-08	0.000409792	TRUE	FALSE	CVPC_10451	Singleton	1	caQTL	TRUE	Not Tested
CVPC	cvpc_atac_peak_209540	cvpc_atac_peak_209540	chr5	144247119	144247582	caQTL	caPeak	Primary	VAR_5_144221573_C_T	rs60321540	144221573	C	T	0.0897436	-1.20649	0.285754	1.26139e-05	0.0345275	TRUE	FALSE	CVPC_10452	Singleton	1	caQTL	TRUE	Not Tested
CVPC	cvpc_atac_peak_209581	cvpc_atac_peak_209581	chr5	144598439	144599175	caQTL	caPeak	Primary	VAR_5_144525337_T_C	rs397694	144525337	T	C	0.250916	0.838213	0.176252	6.80903e-07	0.00484217	TRUE	FALSE	CVPC_10453	Singleton	1	caQTL	TRUE	Not Tested
CVPC	cvpc_atac_peak_209600	cvpc_atac_peak_209600	chr5	145027322	145027641	caQTL	caPeak	Primary	VAR_5_145015863_G_A	rs248015	145015863	G	A	0.276557	-0.882243	0.153452	8.22907e-10	1.65512e-05	FALSE	FALSE	CVPC_10454	Singleton	1	caQTL	TRUE	Not Tested
CVPC	cvpc_atac_peak_209632	cvpc_atac_peak_209632	chr5	145479331	145479669	caQTL	caPeak	Primary	VAR_5_145383355_C_T	rs77834511	145383355	C	T	0.0769231	1.51302	0.356757	1.1458e-05	0.0384309	TRUE	FALSE	CVPC_10455	Singleton	1	caQTL	TRUE	Not Tested
CVPC	cvpc_atac_peak_209652	cvpc_atac_peak_209652	chr5	145661465	145661619	caQTL	caPeak	Primary	VAR_5_145661502_C_T	rs7733723	145661502	C	T	0.108059	-1.85589	0.376338	2.36012e-07	0.00237194	TRUE	FALSE	CVPC_10456	Singleton	1	caQTL	TRUE	Not Tested
CVPC	cvpc_atac_peak_209664	cvpc_atac_peak_209664	chr5	145834940	145835792	caQTL	caPeak	Primary	VAR_5_145834975_G_A	rs12658784	145834975	G	A	0.137363	-1.15627	0.272121	1.09966e-05	0.039636	TRUE	FALSE	CVPC_10457	Singleton	1	caQTL	TRUE	Not Tested
CVPC	cvpc_atac_peak_209671	cvpc_atac_peak_209671	chr5	145924866	145925781	caQTL	caPeak	Primary	VAR_5_145886611_C_A	rs10074608	145886611	C	A	0.289377	0.871726	0.193805	2.94579e-06	0.0146341	TRUE	FALSE	CVPC_10458	Singleton	1	caQTL	TRUE	Not Tested
CVPC	cvpc_atac_peak_20971	cvpc_atac_peak_20971	chr1	208189049	208189538	caQTL	caPeak	Primary	VAR_1_208175742_G_A	rs1545341	208175742	G	A	0.254579	-1.38128	0.211245	9.15457e-13	4.00573e-08	TRUE	FALSE	CVPC_10459	Singleton	1	caQTL	TRUE	Not Tested
CVPC	cvpc_chip_peak_17053	cvpc_chip_peak_17053	chr13	49532486	49533018	haQTL	haPeak	Primary	VAR_13_49558718_T_A	rs67565206	49558718	T	A	0.166667	0.598618	0.141021	8.38798e-06	0.0232206	TRUE	FALSE	CVPC_1046	Complex	2	eQTL-haQTL	TRUE	Not Tested
CVPC	ENSG00000152213.4	ARL11	chr13	49628507	49633872	eQTL	eGene	Primary	VAR_13_49609458_A_G	rs6561548	49609458	A	G	0.186813	0.494986	0.105955	1.39853e-06	0.0128975	TRUE	TRUE	CVPC_1046	Complex	2	eQTL-haQTL	FALSE	Shared
CVPC	cvpc_atac_peak_209753	cvpc_atac_peak_209753	chr5	146653551	146654102	caQTL	caPeak	Primary	VAR_5_146646780_T_C	rs76639662	146646780	T	C	0.142857	0.805412	0.185124	6.49589e-06	0.0303244	TRUE	FALSE	CVPC_10460	Singleton	1	caQTL	TRUE	Not Tested
CVPC	cvpc_atac_peak_209809	cvpc_atac_peak_209809	chr5	147061472	147061791	caQTL	caPeak	Primary	VAR_5_147058073_G_A	rs7724608	147058073	G	A	0.490842	-1.02791	0.211547	3.67522e-07	0.00241725	TRUE	FALSE	CVPC_10461	Singleton	1	caQTL	TRUE	Not Tested
CVPC	cvpc_atac_peak_209828	cvpc_atac_peak_209828	chr5	147234530	147235498	caQTL	caPeak	Primary	VAR_5_147234921_C_T	rs77940223	147234921	C	T	0.0604396	-2.19976	0.40005	5.33487e-09	0.000130024	TRUE	FALSE	CVPC_10462	Singleton	1	caQTL	TRUE	Not Tested
CVPC	cvpc_atac_peak_209829	cvpc_atac_peak_209829	chr5	147268617	147268933	caQTL	caPeak	Primary	VAR_5_147283592_T_A	rs1895563	147283592	T	A	0.424908	-1.41407	0.260799	9.21894e-09	0.000209153	TRUE	FALSE	CVPC_10463	Singleton	1	caQTL	TRUE	Not Tested
CVPC	cvpc_atac_peak_210058	cvpc_atac_peak_210058	chr5	149125417	149125914	caQTL	caPeak	Primary	VAR_5_149054982_G_A	rs171636	149054982	G	A	0.175824	1.04837	0.236782	4.31529e-06	0.0205917	TRUE	FALSE	CVPC_10464	Singleton	1	caQTL	TRUE	Not Tested
CVPC	cvpc_atac_peak_210145	cvpc_atac_peak_210145	chr5	149582097	149582468	caQTL	caPeak	Primary	VAR_5_149596594_C_T	rs7732029	149596594	C	T	0.309524	-1.03119	0.214421	4.96029e-07	0.00430243	TRUE	FALSE	CVPC_10465	Singleton	1	caQTL	TRUE	Not Tested
CVPC	cvpc_atac_peak_210218	cvpc_atac_peak_210218	chr5	149942667	149943473	caQTL	caPeak	Primary	VAR_5_149944343_T_G	rs2277925	149944343	T	G	0.139194	-0.792983	0.184105	8.15115e-06	0.0433032	TRUE	FALSE	CVPC_10466	Singleton	1	caQTL	TRUE	Not Tested
CVPC	cvpc_atac_peak_210255	cvpc_atac_peak_210255	chr5	150115536	150116023	caQTL	caPeak	Primary	VAR_5_150129548_C_T	rs1864971	150129548	C	T	0.364469	-0.690369	0.153512	2.95868e-06	0.0223794	TRUE	FALSE	CVPC_10467	Singleton	1	caQTL	TRUE	Not Tested
CVPC	cvpc_atac_peak_210271	cvpc_atac_peak_210271	chr5	150154373	150154679	caQTL	caPeak	Primary	VAR_5_150212143_A_G	rs4705431	150212143	A	G	0.377289	-0.570628	0.124436	1.81028e-06	0.0151252	TRUE	FALSE	CVPC_10468	Singleton	1	caQTL	TRUE	Not Tested
CVPC	cvpc_atac_peak_210295	cvpc_atac_peak_210295	chr5	150255985	150256730	caQTL	caPeak	Primary	VAR_5_150258797_G_A	rs4958445	150258797	G	A	0.263736	1.28453	0.183741	8.94794e-15	5.91978e-10	TRUE	FALSE	CVPC_10469	Singleton	1	caQTL	TRUE	Not Tested
CVPC	cvpc_chip_peak_47380	cvpc_chip_peak_47380	chr5	83095038	83105135	haQTL	haPeak	Primary	VAR_5_83084708_G_A	rs1478485	83084708	G	A	0.404762	-0.755637	0.153919	1.54192e-07	0.000444877	TRUE	FALSE	CVPC_1047	Complex	2	eQTL-haQTL	FALSE	Not Tested
CVPC	ENSG00000152422.16	XRCC4	chr5	83077498	83353787	eQTL	eGene	Primary	VAR_5_83082401_G_A	rs7736289	83082401	G	A	0.406593	-0.831017	0.113182	1.1143e-15	9.8904e-11	TRUE	TRUE	CVPC_1047	Complex	2	eQTL-haQTL	TRUE	Shared
CVPC	cvpc_atac_peak_210299	cvpc_atac_peak_210299	chr5	150271920	150272150	caQTL	caPeak	Primary	VAR_5_150232230_G_A	rs3822607	150232230	G	A	0.401099	1.00737	0.199981	1.21562e-07	0.00145451	TRUE	FALSE	CVPC_10470	Singleton	1	caQTL	TRUE	Not Tested
CVPC	cvpc_atac_peak_210326	cvpc_atac_peak_210326	chr5	150381339	150381618	caQTL	caPeak	Primary	VAR_5_150296730_G_A	rs62382674	150296730	G	A	0.0732601	-0.9527	0.219885	7.13695e-06	0.037302	TRUE	FALSE	CVPC_10471	Singleton	1	caQTL	TRUE	Not Tested
CVPC	cvpc_atac_peak_210330	cvpc_atac_peak_210330	chr5	150401621	150402517	caQTL	caPeak	Primary	VAR_5_150369634_C_T	rs77741284	150369634	C	T	0.0622711	-1.57921	0.357631	4.59833e-06	0.0264879	TRUE	FALSE	CVPC_10472	Singleton	1	caQTL	TRUE	Not Tested
CVPC	cvpc_atac_peak_210389	cvpc_atac_peak_210389	chr5	150609822	150610475	caQTL	caPeak	Primary	VAR_5_150586996_G_A	rs62380566	150586996	G	A	0.360806	0.475701	0.112421	1.20327e-05	0.0409983	TRUE	FALSE	CVPC_10473	Singleton	1	caQTL	TRUE	Not Tested
CVPC	cvpc_atac_peak_21040	cvpc_atac_peak_21040	chr1	208497943	208498377	caQTL	caPeak	Primary	VAR_1_208407346_G_T	rs2115596	208407346	G	T	0.0659341	-2.54129	0.519883	3.07822e-07	0.0033101	TRUE	TRUE	CVPC_10474	Singleton	1	caQTL	TRUE	Not Tested
CVPC	cvpc_atac_peak_210420	cvpc_atac_peak_210420	chr5	150801042	150801888	caQTL	caPeak	Primary	VAR_5_150791997_A_G	rs76872831	150791997	A	G	0.163004	-2.73887	0.32	2.34298e-24	7.54755e-19	TRUE	FALSE	CVPC_10475	Singleton	1	caQTL	TRUE	Not Tested
CVPC	cvpc_atac_peak_210422	cvpc_atac_peak_210422	chr5	150847017	150847506	caQTL	caPeak	Primary	VAR_5_150905374_A_G	rs58717741	150905374	A	G	0.188645	1.13579	0.23492	4.25436e-07	0.00295426	TRUE	FALSE	CVPC_10476	Singleton	1	caQTL	TRUE	Not Tested
CVPC	cvpc_atac_peak_210441	cvpc_atac_peak_210441	chr5	151072331	151072981	caQTL	caPeak	Primary	VAR_5_151114790_T_C	rs11958849	151114790	T	C	0.0879121	1.00833	0.224493	3.05004e-06	0.0286155	TRUE	FALSE	CVPC_10477	Singleton	1	caQTL	TRUE	Not Tested
CVPC	cvpc_atac_peak_210485	cvpc_atac_peak_210485	chr5	151270642	151270934	caQTL	caPeak	Primary	VAR_5_151269592_C_T	rs153449	151269592	C	T	0.342491	-0.836957	0.163191	6.74911e-08	0.00129428	TRUE	FALSE	CVPC_10478	Singleton	1	caQTL	TRUE	Not Tested
CVPC	cvpc_atac_peak_210489	cvpc_atac_peak_210489	chr5	151298141	151298452	caQTL	caPeak	Primary	VAR_5_151298082_T_A	rs6898671	151298082	T	A	0.43956	-1.87378	0.228559	1.07705e-21	3.31681e-16	TRUE	TRUE	CVPC_10479	Singleton	1	caQTL	TRUE	Not Tested
CVPC	cvpc_atac_peak_74539	cvpc_atac_peak_74539	chr13	94601507	94602391	caQTL	caPeak	Primary	VAR_13_94596651_G_C	rs9516437	94596651	G	C	0.393773	0.769857	0.137241	2.37104e-09	3.05481e-05	TRUE	FALSE	CVPC_1048	Complex	2	caQTL-eQTL	TRUE	Not Tested
CVPC	ENSG00000152749.8	GPR180	chr13	94601857	94634661	eQTL	eGene	Primary	VAR_13_94601777_C_T	rs3897474	94601777	C	T	0.39011	0.349782	0.0649834	1.87253e-08	0.000471906	TRUE	TRUE	CVPC_1048	Complex	2	caQTL-eQTL	FALSE	Shared
CVPC	cvpc_atac_peak_210497	cvpc_atac_peak_210497	chr5	151382071	151382699	caQTL	caPeak	Primary	VAR_5_151371996_A_G	rs13357969	151371996	A	G	0.415751	1.09719	0.206072	1.82132e-08	0.000268715	TRUE	FALSE	CVPC_10480	Singleton	1	caQTL	TRUE	Not Tested
CVPC	cvpc_atac_peak_21050	cvpc_atac_peak_21050	chr1	208534355	208534805	caQTL	caPeak	Primary	VAR_1_208534738_C_T	rs11119085	208534738	C	T	0.371795	0.701527	0.138508	1.01945e-07	0.00144554	TRUE	TRUE	CVPC_10481	Singleton	1	caQTL	TRUE	Not Tested
CVPC	cvpc_atac_peak_210504	cvpc_atac_peak_210504	chr5	151447246	151448497	caQTL	caPeak	Primary	VAR_5_151447740_G_A	rs56859579	151447740	G	A	0.362637	-0.774783	0.133307	5.05049e-10	1.1537e-05	TRUE	TRUE	CVPC_10482	Singleton	1	caQTL	TRUE	Not Tested
CVPC	cvpc_atac_peak_210511	cvpc_atac_peak_210511	chr5	151496199	151496495	caQTL	caPeak	Primary	VAR_5_151504033_C_G	rs165346	151504033	C	G	0.17033	-1.24279	0.280646	4.2987e-06	0.0283723	TRUE	FALSE	CVPC_10483	Singleton	1	caQTL	TRUE	Not Tested
CVPC	cvpc_atac_peak_210528	cvpc_atac_peak_210528	chr5	151602801	151603302	caQTL	caPeak	Primary	VAR_5_151589764_G_A	rs62379741	151589764	G	A	0.0512821	-2.65994	0.591257	2.93239e-06	0.0223359	TRUE	FALSE	CVPC_10484	Singleton	1	caQTL	TRUE	Not Tested
CVPC	cvpc_atac_peak_210577	cvpc_atac_peak_210577	chr5	151890295	151890984	caQTL	caPeak	Primary	VAR_5_151916696_C_G	rs77352901	151916696	C	G	0.128205	-1.19259	0.256712	1.28962e-06	0.00628153	TRUE	FALSE	CVPC_10485	Singleton	1	caQTL	TRUE	Not Tested
CVPC	cvpc_atac_peak_210593	cvpc_atac_peak_210593	chr5	152124551	152124825	caQTL	caPeak	Primary	VAR_5_152150996_A_G	rs11167572	152150996	A	G	0.152015	1.40914	0.297824	7.85288e-07	0.00735853	TRUE	FALSE	CVPC_10486	Singleton	1	caQTL	TRUE	Not Tested
CVPC	cvpc_atac_peak_210622	cvpc_atac_peak_210622	chr5	152461751	152462453	caQTL	caPeak	Primary	VAR_5_152376748_G_T	rs55917590	152376748	G	T	0.173993	1.87345	0.252897	7.0531e-17	8.80204e-12	TRUE	FALSE	CVPC_10487	Singleton	1	caQTL	TRUE	Not Tested
CVPC	cvpc_atac_peak_210634	cvpc_atac_peak_210634	chr5	152556758	152557131	caQTL	caPeak	Primary	VAR_5_152578073_A_C	rs55869831	152578073	A	C	0.331502	0.809506	0.166228	3.44218e-07	0.00377103	TRUE	FALSE	CVPC_10488	Singleton	1	caQTL	TRUE	Not Tested
CVPC	cvpc_atac_peak_210651	cvpc_atac_peak_210651	chr5	152838463	152838665	caQTL	caPeak	Primary	VAR_5_152807472_C_T	rs4596371	152807472	C	T	0.276557	0.999627	0.235652	1.14052e-05	0.0410526	TRUE	FALSE	CVPC_10489	Singleton	1	caQTL	TRUE	Not Tested
CVPC	cvpc_chip_peak_43069	cvpc_chip_peak_43069	chr4	25085589	25089871	haQTL	haPeak	Primary	VAR_4_25088636_G_A	rs4697546	25088636	G	A	0.371795	-1.07454	0.148333	7.64875e-18	3.78516e-13	TRUE	FALSE	CVPC_1049	Complex	2	eQTL-haQTL	TRUE	Not Tested
CVPC	ENSG00000153012.12	LGI2	chr4	24998847	25030946	eQTL	eGene	Primary	VAR_4_25088636_G_A	rs4697546	25088636	G	A	0.371795	-0.597549	0.116442	9.37465e-08	0.00187968	TRUE	TRUE	CVPC_1049	Complex	2	eQTL-haQTL	FALSE	EDev
CVPC	cvpc_atac_peak_210720	cvpc_atac_peak_210720	chr5	153660954	153661255	caQTL	caPeak	Primary	VAR_5_153654515_C_T	rs2963945	153654515	C	T	0.267399	-1.11069	0.206484	1.24653e-08	0.000234147	TRUE	FALSE	CVPC_10490	Singleton	1	caQTL	TRUE	Not Tested
CVPC	cvpc_atac_peak_210791	cvpc_atac_peak_210791	chr5	154206179	154206769	caQTL	caPeak	Primary	VAR_5_154205591_G_A	rs12652187	154205591	G	A	0.448718	1.28849	0.20833	2.31921e-11	6.21621e-07	TRUE	FALSE	CVPC_10491	Singleton	1	caQTL	TRUE	Not Tested
CVPC	cvpc_atac_peak_210796	cvpc_atac_peak_210796	chr5	154217226	154217920	caQTL	caPeak	Primary	VAR_5_154230042_G_A	rs7712631	154230042	G	A	0.490842	0.57953	0.126942	2.02939e-06	0.0137886	TRUE	FALSE	CVPC_10492	Singleton	1	caQTL	TRUE	Not Tested
CVPC	cvpc_atac_peak_210804	cvpc_atac_peak_210804	chr5	154242604	154242783	caQTL	caPeak	Primary	VAR_5_154225937_A_G	rs113740076	154225937	A	G	0.111722	-1.3515	0.302283	3.41327e-06	0.0224034	TRUE	FALSE	CVPC_10493	Singleton	1	caQTL	TRUE	Not Tested
CVPC	cvpc_atac_peak_210807	cvpc_atac_peak_210807	chr5	154251543	154251876	caQTL	caPeak	Primary	VAR_5_154157275_C_T	rs1863986	154157275	C	T	0.410256	-0.832266	0.178543	1.17789e-06	0.0100562	TRUE	FALSE	CVPC_10494	Singleton	1	caQTL	TRUE	Not Tested
CVPC	cvpc_atac_peak_210818	cvpc_atac_peak_210818	chr5	154308580	154308906	caQTL	caPeak	Primary	VAR_5_154291501_A_G	rs729987	154291501	A	G	0.247253	1.40791	0.298413	8.495e-07	0.00869474	TRUE	TRUE	CVPC_10495	Singleton	1	caQTL	TRUE	Not Tested
CVPC	cvpc_atac_peak_210831	cvpc_atac_peak_210831	chr5	154355096	154355615	caQTL	caPeak	Primary	VAR_5_154429160_G_A	rs7703979	154429160	G	A	0.373626	0.74749	0.161242	1.36365e-06	0.0142883	TRUE	FALSE	CVPC_10496	Singleton	1	caQTL	TRUE	Not Tested
CVPC	cvpc_atac_peak_210839	cvpc_atac_peak_210839	chr5	154384612	154384874	caQTL	caPeak	Primary	VAR_5_154447075_T_C	rs75854906	154447075	T	C	0.181319	1.43328	0.322365	3.90475e-06	0.0290327	TRUE	FALSE	CVPC_10497	Singleton	1	caQTL	TRUE	Not Tested
CVPC	cvpc_atac_peak_210840	cvpc_atac_peak_210840	chr5	154390061	154390528	caQTL	caPeak	Primary	VAR_5_154392521_T_C	rs10072289	154392521	T	C	0.43956	0.790664	0.135686	4.48368e-10	1.18124e-05	TRUE	FALSE	CVPC_10498	Singleton	1	caQTL	TRUE	Not Tested
CVPC	cvpc_atac_peak_210861	cvpc_atac_peak_210861	chr5	154520912	154521452	caQTL	caPeak	Primary	VAR_5_154465674_G_A	rs34881711	154465674	G	A	0.24359	1.00879	0.215916	1.1079e-06	0.010025	TRUE	FALSE	CVPC_10499	Singleton	1	caQTL	TRUE	Not Tested
CVPC	cvpc_atac_peak_150184	cvpc_atac_peak_150184	chr20	25226912	25227841	caQTL	caPeak	Primary	VAR_20_25227137_C_A	rs6138542	25227137	C	A	0.457875	-0.566398	0.101026	2.42583e-09	2.32746e-05	TRUE	FALSE	CVPC_105	Complex	5	caQTL-haQTL	FALSE	Not Tested
CVPC	cvpc_atac_peak_150191	cvpc_atac_peak_150191	chr20	25241366	25241618	caQTL	caPeak	Primary	VAR_20_25276826_G_A	rs2424699	25276826	G	A	0.479853	-0.69048	0.166166	1.76406e-05	0.0446413	TRUE	FALSE	CVPC_105	Complex	5	caQTL-haQTL	FALSE	Not Tested
CVPC	cvpc_atac_peak_150212	cvpc_atac_peak_150212	chr20	25336589	25336956	caQTL	caPeak	Primary	VAR_20_25297642_C_T	rs7019	25297642	C	T	0.457875	0.674431	0.174752	7.23642e-05	0.0477514	TRUE	FALSE	CVPC_105	Complex	5	caQTL-haQTL	FALSE	Not Tested
CVPC	cvpc_chip_peak_35401	cvpc_chip_peak_35401	chr20	25229411	25231276	haQTL	haPeak	Primary	VAR_20_25309907_T_C	rs6037083	25309907	T	C	0.452381	-0.888207	0.133444	2.23189e-14	2.72854e-10	TRUE	FALSE	CVPC_105	Complex	5	caQTL-haQTL	FALSE	Not Tested
CVPC	cvpc_chip_peak_35410	cvpc_chip_peak_35410	chr20	25318683	25320659	haQTL	haPeak	Primary	VAR_20_25275630_G_T	rs2260997	25275630	G	T	0.450549	0.566783	0.118095	3.16922e-07	0.000291835	TRUE	FALSE	CVPC_105	Complex	5	caQTL-haQTL	TRUE	Not Tested
CVPC	cvpc_chip_peak_47544	cvpc_chip_peak_47544	chr5	96661183	96662433	haQTL	haPeak	Primary	VAR_5_96660029_G_T	rs2351245	96660029	G	T	0.241758	1.03577	0.220785	6.28308e-07	0.00247529	TRUE	FALSE	CVPC_1050	Complex	2	eQTL-haQTL	FALSE	Not Tested
CVPC	ENSG00000153113.24	CAST	chr5	96525267	96779595	eQTL	eGene	Primary	VAR_5_96660029_G_T	rs2351245	96660029	G	T	0.241758	0.757578	0.113525	8.13308e-13	3.51767e-08	TRUE	FALSE	CVPC_1050	Complex	2	eQTL-haQTL	TRUE	Shared
CVPC	cvpc_atac_peak_210884	cvpc_atac_peak_210884	chr5	154642526	154642859	caQTL	caPeak	Primary	VAR_5_154643662_G_A	rs59189695	154643662	G	A	0.252747	2.41263	0.265174	4.46164e-29	6.37449e-23	TRUE	FALSE	CVPC_10500	Singleton	1	caQTL	TRUE	Not Tested
CVPC	cvpc_atac_peak_210892	cvpc_atac_peak_210892	chr5	154691529	154691833	caQTL	caPeak	Primary	VAR_5_154665866_G_A	rs78711916	154665866	G	A	0.0677656	-1.68505	0.382576	4.8842e-06	0.0303594	TRUE	FALSE	CVPC_10501	Singleton	1	caQTL	TRUE	Not Tested
CVPC	cvpc_atac_peak_210913	cvpc_atac_peak_210913	chr5	154782351	154783397	caQTL	caPeak	Primary	VAR_5_154752545_G_A	rs62382162	154752545	G	A	0.142857	0.850174	0.190531	3.5813e-06	0.0159898	TRUE	FALSE	CVPC_10502	Singleton	1	caQTL	TRUE	Not Tested
CVPC	cvpc_atac_peak_210940	cvpc_atac_peak_210940	chr5	155026025	155026321	caQTL	caPeak	Primary	VAR_5_155031964_G_A	rs62383082	155031964	G	A	0.481685	0.934241	0.190198	2.66173e-07	0.00232629	TRUE	FALSE	CVPC_10503	Singleton	1	caQTL	TRUE	Not Tested
CVPC	cvpc_atac_peak_211	cvpc_atac_peak_211	chr1	1863000	1863155	caQTL	caPeak	Primary	VAR_1_1937046_G_A	rs28658236	1937046	G	A	0.163004	1.53018	0.352036	6.63416e-06	0.0242646	TRUE	FALSE	CVPC_10504	Singleton	1	caQTL	TRUE	Not Tested
CVPC	cvpc_atac_peak_211002	cvpc_atac_peak_211002	chr5	155689535	155689802	caQTL	caPeak	Primary	VAR_5_155687739_G_T	rs79634655	155687739	G	T	0.0604396	-1.97891	0.406408	3.45414e-07	0.00398985	TRUE	FALSE	CVPC_10505	Singleton	1	caQTL	TRUE	Not Tested
CVPC	cvpc_atac_peak_211050	cvpc_atac_peak_211050	chr5	156271530	156271854	caQTL	caPeak	Primary	VAR_5_156210839_G_A	rs249884	156210839	G	A	0.351648	0.433756	0.102062	1.09514e-05	0.0389127	TRUE	FALSE	CVPC_10506	Singleton	1	caQTL	TRUE	Not Tested
CVPC	cvpc_atac_peak_211062	cvpc_atac_peak_211062	chr5	156432121	156432473	caQTL	caPeak	Primary	VAR_5_156508981_C_A	rs256826	156508981	C	A	0.20696	1.13164	0.239209	7.88471e-07	0.00563843	TRUE	FALSE	CVPC_10507	Singleton	1	caQTL	TRUE	Not Tested
CVPC	cvpc_atac_peak_211085	cvpc_atac_peak_211085	chr5	156675565	156675772	caQTL	caPeak	Primary	VAR_5_156743826_G_A	rs10515745	156743826	G	A	0.0750916	-2.05761	0.47144	6.0382e-06	0.026774	TRUE	FALSE	CVPC_10508	Singleton	1	caQTL	TRUE	Not Tested
CVPC	cvpc_atac_peak_211141	cvpc_atac_peak_211141	chr5	157232398	157232848	caQTL	caPeak	Primary	VAR_5_157224711_G_A	rs2421470	157224711	G	A	0.195971	-1.22842	0.241254	8.57408e-08	0.00117229	TRUE	FALSE	CVPC_10509	Singleton	1	caQTL	TRUE	Not Tested
CVPC	cvpc_chip_peak_31875	cvpc_chip_peak_31875	chr2	86703623	86705881	haQTL	haPeak	Primary	VAR_2_86792656_A_G	rs7596329	86792656	A	G	0.245421	-0.362853	0.080742	2.06644e-06	0.00375619	TRUE	FALSE	CVPC_1051	Complex	2	eQTL-haQTL	FALSE	Not Tested
CVPC	ENSG00000153561.13	RMND5A	chr2	86720291	86778041	eQTL	eGene	Primary	VAR_2_86793694_C_T	rs1515950	86793694	C	T	0.190476	-0.334091	0.0747217	4.12594e-06	0.0190802	TRUE	FALSE	CVPC_1051	Complex	2	eQTL-haQTL	TRUE	No Association
CVPC	cvpc_atac_peak_211151	cvpc_atac_peak_211151	chr5	157288386	157288775	caQTL	caPeak	Primary	VAR_5_157379595_C_T	rs72809235	157379595	C	T	0.0769231	-1.01503	0.225759	2.97661e-06	0.022462	TRUE	FALSE	CVPC_10510	Singleton	1	caQTL	TRUE	Not Tested
CVPC	cvpc_atac_peak_211182	cvpc_atac_peak_211182	chr5	157471748	157471963	caQTL	caPeak	Primary	VAR_5_157416739_T_C	rs6891843	157416739	T	C	0.324176	0.896762	0.208379	8.30979e-06	0.0471569	TRUE	FALSE	CVPC_10511	Singleton	1	caQTL	TRUE	Not Tested
CVPC	cvpc_atac_peak_211230	cvpc_atac_peak_211230	chr5	157744660	157745104	caQTL	caPeak	Primary	VAR_5_157767686_A_T	rs4704897	157767686	A	T	0.249084	-1.101	0.251844	5.81255e-06	0.0338336	TRUE	FALSE	CVPC_10512	Singleton	1	caQTL	TRUE	Not Tested
CVPC	cvpc_atac_peak_211268	cvpc_atac_peak_211268	chr5	158014052	158014376	caQTL	caPeak	Primary	VAR_5_157997963_G_A	rs111802867	157997963	G	A	0.10989	-1.65975	0.3588	1.44328e-06	0.0155724	TRUE	FALSE	CVPC_10513	Singleton	1	caQTL	TRUE	Not Tested
CVPC	cvpc_atac_peak_211283	cvpc_atac_peak_211283	chr5	158119788	158120491	caQTL	caPeak	Primary	VAR_5_158120069_T_C	rs716376	158120069	T	C	0.278388	0.923944	0.176074	3.07234e-08	0.000427659	TRUE	FALSE	CVPC_10514	Singleton	1	caQTL	TRUE	Not Tested
CVPC	cvpc_atac_peak_211298	cvpc_atac_peak_211298	chr5	158264398	158264645	caQTL	caPeak	Primary	VAR_5_158326532_A_G	rs6896221	158326532	A	G	0.289377	-0.841129	0.196893	9.77873e-06	0.0327649	TRUE	FALSE	CVPC_10515	Singleton	1	caQTL	TRUE	Not Tested
CVPC	cvpc_atac_peak_211308	cvpc_atac_peak_211308	chr5	158341026	158341376	caQTL	caPeak	Primary	VAR_5_158395106_T_A	rs1958603	158395106	T	A	0.421245	0.732884	0.16457	3.75638e-06	0.0151742	TRUE	FALSE	CVPC_10516	Singleton	1	caQTL	TRUE	Not Tested
CVPC	cvpc_atac_peak_211316	cvpc_atac_peak_211316	chr5	158451027	158451338	caQTL	caPeak	Primary	VAR_5_158420064_G_A	rs10052036	158420064	G	A	0.430403	-1.22995	0.200102	3.22764e-11	5.48994e-07	TRUE	FALSE	CVPC_10517	Singleton	1	caQTL	TRUE	Not Tested
CVPC	cvpc_atac_peak_21139	cvpc_atac_peak_21139	chr1	209246651	209246995	caQTL	caPeak	Primary	VAR_1_209246753_G_A	rs2788154	209246753	G	A	0.208791	-1.80648	0.248211	3.40537e-16	1.73085e-11	TRUE	FALSE	CVPC_10518	Singleton	1	caQTL	TRUE	Not Tested
CVPC	cvpc_atac_peak_211440	cvpc_atac_peak_211440	chr5	159581714	159582250	caQTL	caPeak	Primary	VAR_5_159586022_A_T	rs192944179	159586022	A	T	0.17033	1.75291	0.308607	1.39692e-09	3.26892e-05	TRUE	FALSE	CVPC_10519	Singleton	1	caQTL	TRUE	Not Tested
CVPC	cvpc_chip_peak_12472	cvpc_chip_peak_12472	chr11	119431992	119433836	haQTL	haPeak	Primary	VAR_11_119450169_G_A	rs11217290	119450169	G	A	0.232601	-0.786749	0.182435	5.79743e-06	0.0132287	TRUE	FALSE	CVPC_1052	Complex	2	eQTL-haQTL	TRUE	Not Tested
CVPC	ENSG00000154096.14	THY1	chr11	119415476	119424985	eQTL	eGene	Primary	VAR_11_119398402_G_C	rs35720648	119398402	G	C	0.260073	-0.464011	0.095054	4.23766e-07	0.00531086	TRUE	FALSE	CVPC_1052	Complex	2	eQTL-haQTL	FALSE	Shared
CVPC	cvpc_atac_peak_211504	cvpc_atac_peak_211504	chr5	160036239	160036609	caQTL	caPeak	Primary	VAR_5_159982786_G_C	rs36068876	159982786	G	C	0.0879121	1.15418	0.271767	1.11196e-05	0.0358619	TRUE	FALSE	CVPC_10520	Singleton	1	caQTL	TRUE	Not Tested
CVPC	cvpc_atac_peak_211528	cvpc_atac_peak_211528	chr5	160175311	160176052	caQTL	caPeak	Primary	VAR_5_160236458_C_T	rs28501206	160236458	C	T	0.276557	0.632159	0.137593	1.72394e-06	0.0144557	TRUE	FALSE	CVPC_10521	Singleton	1	caQTL	TRUE	Not Tested
CVPC	cvpc_atac_peak_211554	cvpc_atac_peak_211554	chr5	160296235	160296438	caQTL	caPeak	Primary	VAR_5_160294506_C_T	rs10052640	160294506	C	T	0.122711	1.52101	0.337193	2.74527e-06	0.0224347	TRUE	FALSE	CVPC_10522	Singleton	1	caQTL	TRUE	Not Tested
CVPC	cvpc_atac_peak_211622	cvpc_atac_peak_211622	chr5	160911781	160912195	caQTL	caPeak	Primary	VAR_5_160904903_G_A	rs9790919	160904903	G	A	0.0915751	-1.51575	0.261303	5.51697e-10	1.27466e-05	TRUE	FALSE	CVPC_10523	Singleton	1	caQTL	TRUE	Not Tested
CVPC	cvpc_atac_peak_211671	cvpc_atac_peak_211671	chr5	161312831	161313226	caQTL	caPeak	Primary	VAR_5_161298593_C_T	rs7709316	161298593	C	T	0.102564	3.12568	0.448712	1.17504e-14	8.12349e-10	TRUE	FALSE	CVPC_10524	Singleton	1	caQTL	TRUE	Not Tested
CVPC	cvpc_atac_peak_2117	cvpc_atac_peak_2117	chr1	15116996	15117548	caQTL	caPeak	Primary	VAR_1_15116930_C_T	rs72640734	15116930	C	T	0.144689	-1.28161	0.239351	1.47861e-08	0.000396046	TRUE	FALSE	CVPC_10525	Singleton	1	caQTL	TRUE	Not Tested
CVPC	cvpc_atac_peak_211705	cvpc_atac_peak_211705	chr5	161848007	161848591	caQTL	caPeak	Primary	VAR_5_161846928_T_C	rs11575999	161846928	T	C	0.399267	0.733297	0.164698	3.77549e-06	0.0180005	TRUE	FALSE	CVPC_10526	Singleton	1	caQTL	TRUE	Not Tested
CVPC	cvpc_atac_peak_211824	cvpc_atac_peak_211824	chr5	164153760	164154140	caQTL	caPeak	Primary	VAR_5_164153705_T_G	rs73799227	164153705	T	G	0.184982	1.18575	0.262831	2.73551e-06	0.019514	TRUE	FALSE	CVPC_10527	Singleton	1	caQTL	TRUE	Not Tested
CVPC	cvpc_atac_peak_211828	cvpc_atac_peak_211828	chr5	164202336	164202833	caQTL	caPeak	Primary	VAR_5_164221345_A_C	rs12518453	164221345	A	C	0.0989011	1.29554	0.298523	6.87595e-06	0.0346235	TRUE	FALSE	CVPC_10528	Singleton	1	caQTL	TRUE	Not Tested
CVPC	cvpc_atac_peak_21183	cvpc_atac_peak_21183	chr1	209485195	209485640	caQTL	caPeak	Primary	VAR_1_209507764_C_G	rs34420894	209507764	C	G	0.117216	-1.1981	0.267134	3.16219e-06	0.0211954	TRUE	FALSE	CVPC_10529	Singleton	1	caQTL	TRUE	Not Tested
CVPC	cvpc_atac_peak_245871	cvpc_atac_peak_245871	chr8	11869657	11869822	caQTL	caPeak	Primary	VAR_8_11775019_A_G	rs1090107	11775019	A	G	0.478022	0.813782	0.182986	3.8818e-06	0.0375225	TRUE	FALSE	CVPC_1053	Complex	2	caQTL-eQTL	FALSE	Not Tested
CVPC	ENSG00000154328.16	NEIL2	chr8	11769639	11787345	eQTL	eGene	Primary	VAR_8_11772920_C_A	rs804264	11772920	C	A	0.368132	0.880316	0.175289	1.83738e-07	0.00280128	TRUE	FALSE	CVPC_1053	Complex	2	caQTL-eQTL	TRUE	Shared
CVPC	cvpc_atac_peak_211882	cvpc_atac_peak_211882	chr5	165031011	165031396	caQTL	caPeak	Primary	VAR_5_165033036_T_G	rs4131232	165033036	T	G	0.360806	-0.785187	0.169492	1.38895e-06	0.0119924	TRUE	FALSE	CVPC_10530	Singleton	1	caQTL	TRUE	Not Tested
CVPC	cvpc_atac_peak_211887	cvpc_atac_peak_211887	chr5	165138408	165138675	caQTL	caPeak	Primary	VAR_5_165040417_A_G	rs72808009	165040417	A	G	0.113553	1.38072	0.311508	4.20613e-06	0.031523	TRUE	FALSE	CVPC_10531	Singleton	1	caQTL	TRUE	Not Tested
CVPC	cvpc_atac_peak_211899	cvpc_atac_peak_211899	chr5	165224297	165225002	caQTL	caPeak	Primary	VAR_5_165165749_C_T	rs12187834	165165749	C	T	0.393773	0.43039	0.0998891	8.08987e-06	0.0387293	TRUE	FALSE	CVPC_10532	Singleton	1	caQTL	TRUE	Not Tested
CVPC	cvpc_atac_peak_21191	cvpc_atac_peak_21191	chr1	209516024	209516515	caQTL	caPeak	Primary	VAR_1_209510760_G_T	rs58912769	209510760	G	T	0.190476	-0.884993	0.199373	4.06086e-06	0.026241	TRUE	FALSE	CVPC_10533	Singleton	1	caQTL	TRUE	Not Tested
CVPC	cvpc_atac_peak_211921	cvpc_atac_peak_211921	chr5	165757721	165758503	caQTL	caPeak	Primary	VAR_5_165706965_T_G	rs3849738	165706965	T	G	0.122711	1.2738	0.290801	5.55389e-06	0.0345275	TRUE	FALSE	CVPC_10534	Singleton	1	caQTL	TRUE	Not Tested
CVPC	cvpc_atac_peak_211948	cvpc_atac_peak_211948	chr5	166339780	166340286	caQTL	caPeak	Primary	VAR_5_166341030_C_T	rs1540719	166341030	C	T	0.443223	0.801607	0.164317	3.26709e-07	0.00301449	TRUE	TRUE	CVPC_10535	Singleton	1	caQTL	TRUE	Not Tested
CVPC	cvpc_atac_peak_212012	cvpc_atac_peak_212012	chr5	167057348	167058260	caQTL	caPeak	Primary	VAR_5_167062023_A_G	rs1432949	167062023	A	G	0.481685	-1.12336	0.167758	1.95163e-13	4.7279e-09	TRUE	FALSE	CVPC_10536	Singleton	1	caQTL	TRUE	Not Tested
CVPC	cvpc_atac_peak_212014	cvpc_atac_peak_212014	chr5	167065723	167066303	caQTL	caPeak	Primary	VAR_5_167062812_A_G	rs10076446	167062812	A	G	0.137363	-0.916674	0.210795	6.56451e-06	0.0206586	TRUE	FALSE	CVPC_10537	Singleton	1	caQTL	TRUE	Not Tested
CVPC	cvpc_atac_peak_21203	cvpc_atac_peak_21203	chr1	209567565	209568125	caQTL	caPeak	Primary	VAR_1_209567843_A_T	rs6663545	209567843	A	T	0.199634	1.04702	0.199043	2.81815e-08	0.000475547	TRUE	TRUE	CVPC_10538	Singleton	1	caQTL	TRUE	Not Tested
CVPC	cvpc_atac_peak_212069	cvpc_atac_peak_212069	chr5	167639217	167639690	caQTL	caPeak	Primary	VAR_5_167622467_A_G	rs7730427	167622467	A	G	0.0842491	-1.97564	0.383059	5.58883e-08	0.000549935	TRUE	FALSE	CVPC_10539	Singleton	1	caQTL	TRUE	Not Tested
CVPC	cvpc_chip_peak_33378	cvpc_chip_peak_33378	chr2	175179976	175182352	haQTL	haPeak	Primary	VAR_2_175178091_C_T	rs2288960	175178091	C	T	0.150183	0.880602	0.207402	8.34328e-06	0.0185211	TRUE	FALSE	CVPC_1054	Complex	2	eQTL-haQTL	TRUE	Not Tested
CVPC	ENSG00000154518.10	ATP5MC3	chr2	175176258	175181710	eQTL	eGene	Primary	VAR_2_175179280_G_T	rs12615406	175179280	G	T	0.153846	0.44294	0.0698852	1.50492e-11	5.6151e-07	TRUE	FALSE	CVPC_1054	Complex	2	eQTL-haQTL	FALSE	Shared
CVPC	cvpc_atac_peak_212074	cvpc_atac_peak_212074	chr5	167661505	167661987	caQTL	caPeak	Primary	VAR_5_167661790_T_A	rs279385	167661790	T	A	0.357143	-1.30443	0.194874	2.00328e-13	6.44843e-09	TRUE	TRUE	CVPC_10540	Singleton	1	caQTL	TRUE	Not Tested
CVPC	cvpc_atac_peak_212077	cvpc_atac_peak_212077	chr5	167673994	167674216	caQTL	caPeak	Primary	VAR_5_167668701_T_A	rs4463194	167668701	T	A	0.324176	0.991025	0.227871	6.55089e-06	0.0260864	TRUE	FALSE	CVPC_10541	Singleton	1	caQTL	TRUE	Not Tested
CVPC	cvpc_atac_peak_21212	cvpc_atac_peak_21212	chr1	209590418	209590831	caQTL	caPeak	Primary	VAR_1_209573527_G_T	rs736137	209573527	G	T	0.391941	-1.14279	0.204694	2.88791e-09	6.21516e-05	TRUE	FALSE	CVPC_10542	Singleton	1	caQTL	TRUE	Not Tested
CVPC	cvpc_atac_peak_212156	cvpc_atac_peak_212156	chr5	168075352	168075863	caQTL	caPeak	Primary	VAR_5_168075583_T_C	rs57002229	168075583	T	C	0.272894	-1.36228	0.222838	4.29295e-11	1.14654e-06	TRUE	TRUE	CVPC_10543	Singleton	1	caQTL	TRUE	Not Tested
CVPC	cvpc_atac_peak_212229	cvpc_atac_peak_212229	chr5	168408972	168410481	caQTL	caPeak	Primary	VAR_5_168441945_G_C	rs3733979	168441945	G	C	0.18315	0.725308	0.149472	3.82419e-07	0.00518311	FALSE	FALSE	CVPC_10544	Singleton	1	caQTL	TRUE	Not Tested
CVPC	cvpc_atac_peak_212283	cvpc_atac_peak_212283	chr5	168736031	168736789	caQTL	caPeak	Primary	VAR_5_168733403_A_G	rs10475887	168733403	A	G	0.181319	1.12401	0.193386	5.03948e-10	1.43643e-05	TRUE	FALSE	CVPC_10545	Singleton	1	caQTL	TRUE	Not Tested
CVPC	cvpc_atac_peak_212287	cvpc_atac_peak_212287	chr5	168755761	168756004	caQTL	caPeak	Primary	VAR_5_168745331_T_C	rs72827615	168745331	T	C	0.139194	2.13841	0.408979	3.4863e-08	0.000632842	TRUE	FALSE	CVPC_10546	Singleton	1	caQTL	TRUE	Not Tested
CVPC	cvpc_atac_peak_212288	cvpc_atac_peak_212288	chr5	168756356	168757237	caQTL	caPeak	Primary	VAR_5_168755874_A_C	rs11744189	168755874	A	C	0.252747	-0.513627	0.117658	6.00994e-06	0.0432371	TRUE	FALSE	CVPC_10547	Singleton	1	caQTL	TRUE	Not Tested
CVPC	cvpc_atac_peak_21229	cvpc_atac_peak_21229	chr1	209667622	209667977	caQTL	caPeak	Primary	VAR_1_209666029_G_A	rs11580294	209666029	G	A	0.197802	1.99435	0.34177	4.20247e-10	1.1537e-05	TRUE	FALSE	CVPC_10548	Singleton	1	caQTL	TRUE	Not Tested
CVPC	cvpc_atac_peak_212295	cvpc_atac_peak_212295	chr5	168778436	168778859	caQTL	caPeak	Primary	VAR_5_168778648_C_T	rs10866630	168778648	C	T	0.294872	0.830822	0.182515	2.18496e-06	0.0214606	TRUE	FALSE	CVPC_10549	Singleton	1	caQTL	TRUE	Not Tested
CVPC	cvpc_chip_peak_38606	cvpc_chip_peak_38606	chr3	14177683	14179596	haQTL	haPeak	Primary	VAR_3_14176076_G_A	rs1350344	14176076	G	A	0.421245	0.785967	0.144586	3.36835e-09	2.17568e-05	TRUE	FALSE	CVPC_1055	Complex	2	eQTL-haQTL	TRUE	Not Tested
CVPC	ENSG00000154767.15	XPC	chr3	14145147	14178621	eQTL	eGene	Primary	VAR_3_14199790_G_A	rs2607773	14199790	G	A	0.42674	0.428536	0.0931611	2.07246e-06	0.0254384	TRUE	FALSE	CVPC_1055	Complex	2	eQTL-haQTL	FALSE	Shared
CVPC	cvpc_atac_peak_212317	cvpc_atac_peak_212317	chr5	168875796	168876448	caQTL	caPeak	Primary	VAR_5_168903446_T_C	rs10516053	168903446	T	C	0.0714286	1.11525	0.249596	3.46495e-06	0.025009	TRUE	FALSE	CVPC_10550	Singleton	1	caQTL	TRUE	Not Tested
CVPC	cvpc_atac_peak_212344	cvpc_atac_peak_212344	chr5	168965658	168965842	caQTL	caPeak	Primary	VAR_5_168949659_G_A	rs62377201	168949659	G	A	0.0604396	1.73011	0.363878	6.85364e-07	0.0061363	TRUE	FALSE	CVPC_10551	Singleton	1	caQTL	TRUE	Not Tested
CVPC	cvpc_atac_peak_212380	cvpc_atac_peak_212380	chr5	169065516	169065698	caQTL	caPeak	Primary	VAR_5_168971536_C_T	rs7724207	168971536	C	T	0.28022	-0.726206	0.165586	5.39859e-06	0.0350523	TRUE	FALSE	CVPC_10552	Singleton	1	caQTL	TRUE	Not Tested
CVPC	cvpc_atac_peak_212386	cvpc_atac_peak_212386	chr5	169088044	169088237	caQTL	caPeak	Primary	VAR_5_169088448_A_G	rs2221839	169088448	A	G	0.0512821	1.83659	0.418634	5.3579e-06	0.0374748	TRUE	FALSE	CVPC_10553	Singleton	1	caQTL	TRUE	Not Tested
CVPC	cvpc_atac_peak_212498	cvpc_atac_peak_212498	chr5	169571265	169571623	caQTL	caPeak	Primary	VAR_5_169495668_A_G	rs2546707	169495668	A	G	0.336996	-0.87716	0.181106	4.04087e-07	0.00204481	TRUE	FALSE	CVPC_10554	Singleton	1	caQTL	TRUE	Not Tested
CVPC	cvpc_atac_peak_212509	cvpc_atac_peak_212509	chr5	169641224	169641674	caQTL	caPeak	Primary	VAR_5_169641378_T_C	rs264870	169641378	T	C	0.307692	-0.746407	0.166056	2.99537e-06	0.014882	TRUE	FALSE	CVPC_10555	Singleton	1	caQTL	TRUE	Not Tested
CVPC	cvpc_atac_peak_212518	cvpc_atac_peak_212518	chr5	169701871	169703204	caQTL	caPeak	Primary	VAR_5_169702575_C_T	rs11134586	169702575	C	T	0.428571	-1.02621	0.176487	4.94848e-10	1.1537e-05	TRUE	FALSE	CVPC_10556	Singleton	1	caQTL	TRUE	Not Tested
CVPC	cvpc_atac_peak_212529	cvpc_atac_peak_212529	chr5	169767848	169768316	caQTL	caPeak	Primary	VAR_5_169720877_C_T	rs7719868	169720877	C	T	0.0750916	-1.39334	0.29038	5.29138e-07	0.00600958	TRUE	FALSE	CVPC_10557	Singleton	1	caQTL	TRUE	Not Tested
CVPC	cvpc_atac_peak_212589	cvpc_atac_peak_212589	chr5	170112918	170113562	caQTL	caPeak	Primary	VAR_5_170098470_A_T	rs72828658	170098470	A	T	0.0604396	-2.34012	0.407511	8.67375e-10	2.77486e-05	TRUE	FALSE	CVPC_10558	Singleton	1	caQTL	TRUE	Not Tested
CVPC	cvpc_atac_peak_212599	cvpc_atac_peak_212599	chr5	170177129	170177406	caQTL	caPeak	Primary	VAR_5_170147998_T_A	rs17671667	170147998	T	A	0.0604396	2.20887	0.497004	3.94265e-06	0.0330636	TRUE	FALSE	CVPC_10559	Singleton	1	caQTL	TRUE	Not Tested
CVPC	cvpc_chip_peak_38672	cvpc_chip_peak_38672	chr3	16285902	16287257	haQTL	haPeak	Primary	VAR_3_16251918_T_C	rs842246	16251918	T	C	0.483516	-0.47838	0.105334	1.56139e-06	0.00637875	TRUE	FALSE	CVPC_1056	Complex	2	eQTL-haQTL	FALSE	Not Tested
CVPC	ENSG00000154813.10	DPH3	chr3	16257061	16264969	eQTL	eGene	Primary	VAR_3_16262332_G_A	rs859703	16262332	G	A	0.468864	-0.538058	0.0737156	1.76375e-15	1.6198e-10	TRUE	TRUE	CVPC_1056	Complex	2	eQTL-haQTL	TRUE	Shared
CVPC	cvpc_atac_peak_212609	cvpc_atac_peak_212609	chr5	170220144	170220551	caQTL	caPeak	Primary	VAR_5_170220827_C_A	rs4867592	170220827	C	A	0.31685	1.28736	0.194306	3.94544e-13	2.20833e-08	TRUE	FALSE	CVPC_10560	Singleton	1	caQTL	TRUE	Not Tested
CVPC	cvpc_atac_peak_212619	cvpc_atac_peak_212619	chr5	170274103	170274643	caQTL	caPeak	Primary	VAR_5_170275386_C_A	rs2271146	170275386	C	A	0.43956	1.34772	0.234042	7.66654e-10	2.06893e-05	TRUE	TRUE	CVPC_10561	Singleton	1	caQTL	TRUE	Not Tested
CVPC	cvpc_atac_peak_212625	cvpc_atac_peak_212625	chr5	170307596	170308484	caQTL	caPeak	Primary	VAR_5_170315589_T_C	rs876315	170315589	T	C	0.430403	-0.681815	0.150508	2.46806e-06	0.0210254	TRUE	TRUE	CVPC_10562	Singleton	1	caQTL	TRUE	Not Tested
CVPC	cvpc_atac_peak_212626	cvpc_atac_peak_212626	chr5	170311915	170312164	caQTL	caPeak	Primary	VAR_5_170315938_G_A	rs925080	170315938	G	A	0.10989	1.43921	0.327523	5.15806e-06	0.0368425	TRUE	FALSE	CVPC_10563	Singleton	1	caQTL	TRUE	Not Tested
CVPC	cvpc_atac_peak_212702	cvpc_atac_peak_212702	chr5	170751647	170751938	caQTL	caPeak	Primary	VAR_5_170751691_G_A	rs2287889	170751691	G	A	0.349817	1.26509	0.243911	4.61057e-08	0.000674378	TRUE	FALSE	CVPC_10564	Singleton	1	caQTL	TRUE	Not Tested
CVPC	cvpc_atac_peak_212708	cvpc_atac_peak_212708	chr5	170782383	170782729	caQTL	caPeak	Primary	VAR_5_170781835_C_T	rs7716470	170781835	C	T	0.496337	-1.37217	0.209582	8.44246e-13	3.39106e-08	TRUE	TRUE	CVPC_10565	Singleton	1	caQTL	TRUE	Not Tested
CVPC	cvpc_atac_peak_212725	cvpc_atac_peak_212725	chr5	170974582	170974779	caQTL	caPeak	Primary	VAR_5_170969452_A_C	rs11746981	170969452	A	C	0.355311	-0.952157	0.213005	3.42918e-06	0.00360525	TRUE	FALSE	CVPC_10566	Singleton	1	caQTL	TRUE	Not Tested
CVPC	cvpc_atac_peak_212732	cvpc_atac_peak_212732	chr5	171162692	171162955	caQTL	caPeak	Primary	VAR_5_171141183_T_C	rs12153642	171141183	T	C	0.148352	-1.37014	0.308819	4.10918e-06	0.0146853	TRUE	FALSE	CVPC_10567	Singleton	1	caQTL	TRUE	Not Tested
CVPC	cvpc_atac_peak_212783	cvpc_atac_peak_212783	chr5	171629945	171630510	caQTL	caPeak	Primary	VAR_5_171630227_C_T	rs17681645	171630227	C	T	0.408425	-0.768779	0.163703	9.64141e-07	0.00892575	TRUE	FALSE	CVPC_10568	Singleton	1	caQTL	TRUE	Not Tested
CVPC	cvpc_atac_peak_212815	cvpc_atac_peak_212815	chr5	171869944	171870370	caQTL	caPeak	Primary	VAR_5_171858628_C_T	rs1368380	171858628	C	T	0.399267	-0.620204	0.127328	3.41967e-07	0.00242929	TRUE	FALSE	CVPC_10569	Singleton	1	caQTL	TRUE	Not Tested
CVPC	cvpc_chip_peak_51891	cvpc_chip_peak_51891	chr6	109689899	109691882	haQTL	haPeak	Primary	VAR_6_109690255_T_C	rs12192268	109690255	T	C	0.428571	0.689864	0.163536	9.67175e-06	0.0186741	TRUE	FALSE	CVPC_1057	Complex	2	eQTL-haQTL	TRUE	Not Tested
CVPC	ENSG00000155085.16	AK9	chr6	109492855	109691217	eQTL	eGene	Primary	VAR_6_109634847_C_T	rs13201430	109634847	C	T	0.456044	-0.678861	0.115846	6.54758e-10	1.64831e-05	TRUE	FALSE	CVPC_1057	Complex	2	eQTL-haQTL	FALSE	Shared
CVPC	cvpc_atac_peak_212850	cvpc_atac_peak_212850	chr5	172057181	172057847	caQTL	caPeak	Primary	VAR_5_172060863_G_A	rs6860876	172060863	G	A	0.25641	-0.797316	0.164724	4.11518e-07	0.00460654	TRUE	FALSE	CVPC_10570	Singleton	1	caQTL	TRUE	Not Tested
CVPC	cvpc_atac_peak_212859	cvpc_atac_peak_212859	chr5	172102374	172102850	caQTL	caPeak	Primary	VAR_5_172114578_G_A	rs2087609	172114578	G	A	0.100733	-1.25639	0.273207	1.68287e-06	0.0165149	TRUE	FALSE	CVPC_10571	Singleton	1	caQTL	TRUE	Not Tested
CVPC	cvpc_atac_peak_212878	cvpc_atac_peak_212878	chr5	172178371	172178644	caQTL	caPeak	Primary	VAR_5_172169900_G_A	rs6892515	172169900	G	A	0.373626	1.17016	0.173016	9.90519e-14	5.8635e-09	TRUE	FALSE	CVPC_10572	Singleton	1	caQTL	TRUE	Not Tested
CVPC	cvpc_atac_peak_212932	cvpc_atac_peak_212932	chr5	172496824	172497491	caQTL	caPeak	Primary	VAR_5_172497135_T_G	rs7730466	172497135	T	G	0.492674	0.734869	0.13771	1.67642e-08	0.000287177	TRUE	FALSE	CVPC_10573	Singleton	1	caQTL	TRUE	Not Tested
CVPC	cvpc_atac_peak_212937	cvpc_atac_peak_212937	chr5	172525682	172526193	caQTL	caPeak	Primary	VAR_5_172436407_C_T	rs1982064	172436407	C	T	0.0842491	1.60832	0.328073	2.82317e-07	0.00366385	TRUE	FALSE	CVPC_10574	Singleton	1	caQTL	TRUE	Not Tested
CVPC	cvpc_atac_peak_212999	cvpc_atac_peak_212999	chr5	172789004	172790058	caQTL	caPeak	Primary	VAR_5_172726338_T_C	rs170423	172726338	T	C	0.457875	-0.978289	0.201989	4.04267e-07	0.00518895	TRUE	TRUE	CVPC_10575	Singleton	1	caQTL	TRUE	Not Tested
CVPC	cvpc_atac_peak_213016	cvpc_atac_peak_213016	chr5	172867355	172867625	caQTL	caPeak	Primary	VAR_5_172867510_G_A	rs17075346	172867510	G	A	0.141026	-1.4595	0.265342	5.26894e-09	0.000114437	TRUE	FALSE	CVPC_10576	Singleton	1	caQTL	TRUE	Not Tested
CVPC	cvpc_atac_peak_213025	cvpc_atac_peak_213025	chr5	172903887	172904113	caQTL	caPeak	Primary	VAR_5_172904054_C_T	rs34839124	172904054	C	T	0.384615	0.976587	0.199076	2.76712e-07	0.00327943	TRUE	FALSE	CVPC_10577	Singleton	1	caQTL	TRUE	Not Tested
CVPC	cvpc_atac_peak_213105	cvpc_atac_peak_213105	chr5	173329106	173330052	caQTL	caPeak	Primary	VAR_5_173364133_C_T	rs78426367	173364133	C	T	0.119048	0.941417	0.212233	4.12974e-06	0.0352013	TRUE	FALSE	CVPC_10578	Singleton	1	caQTL	TRUE	Not Tested
CVPC	cvpc_atac_peak_213111	cvpc_atac_peak_213111	chr5	173395423	173396248	caQTL	caPeak	Primary	VAR_5_173388649_C_T	rs4868269	173388649	C	T	0.498168	1.46829	0.206271	2.17281e-15	2.03392e-10	TRUE	TRUE	CVPC_10579	Singleton	1	caQTL	TRUE	Not Tested
CVPC	ENSG00000155463.14	OXA1L	chr14	22766522	22773042	eQTL	eGene	Primary	VAR_14_22770303_A_G	rs2075846	22770303	A	G	0.490842	0.411059	0.0616382	8.4571e-13	4.73051e-08	TRUE	FALSE	CVPC_1058	Complex	2	eQTL	TRUE	Shared
CVPC	ENSG00000258458.8	OXA1L-DT	chr14	22701476	22766562	eQTL	eGene	Primary	VAR_14_22722052_A_C	rs67157457	22722052	A	C	0.5	0.949818	0.199242	8.18761e-07	0.0106758	TRUE	FALSE	CVPC_1058	Complex	2	eQTL	FALSE	Shared
CVPC	cvpc_atac_peak_213126	cvpc_atac_peak_213126	chr5	173523227	173523674	caQTL	caPeak	Primary	VAR_5_173536652_G_A	rs11134807	173536652	G	A	0.40293	0.894288	0.168518	2.05444e-08	0.000297053	TRUE	FALSE	CVPC_10580	Singleton	1	caQTL	TRUE	Not Tested
CVPC	cvpc_atac_peak_213230	cvpc_atac_peak_213230	chr5	174245537	174245869	caQTL	caPeak	Primary	VAR_5_174337829_C_T	rs73807874	174337829	C	T	0.0879121	-1.89009	0.345475	6.51077e-09	0.00017404	TRUE	FALSE	CVPC_10581	Singleton	1	caQTL	TRUE	Not Tested
CVPC	cvpc_atac_peak_213241	cvpc_atac_peak_213241	chr5	174327388	174327752	caQTL	caPeak	Primary	VAR_5_174319925_G_C	rs10067537	174319925	G	C	0.278388	-1.09977	0.23882	1.62392e-06	0.0190888	TRUE	FALSE	CVPC_10582	Singleton	1	caQTL	TRUE	Not Tested
CVPC	cvpc_atac_peak_213242	cvpc_atac_peak_213242	chr5	174337244	174338820	caQTL	caPeak	Primary	VAR_5_174340346_G_A	rs2936970	174340346	G	A	0.208791	-0.561128	0.127724	5.18471e-06	0.0452281	TRUE	FALSE	CVPC_10583	Singleton	1	caQTL	TRUE	Not Tested
CVPC	cvpc_atac_peak_213252	cvpc_atac_peak_213252	chr5	174384192	174384892	caQTL	caPeak	Primary	VAR_5_174384576_C_T	rs2964035	174384576	C	T	0.285714	1.53456	0.21402	1.20157e-15	1.26296e-10	TRUE	FALSE	CVPC_10584	Singleton	1	caQTL	TRUE	Not Tested
CVPC	cvpc_atac_peak_21326	cvpc_atac_peak_21326	chr1	210514846	210515068	caQTL	caPeak	Primary	VAR_1_210501256_G_T	rs12759944	210501256	G	T	0.230769	1.34653	0.28351	7.06515e-07	0.00920346	TRUE	FALSE	CVPC_10585	Singleton	1	caQTL	TRUE	Not Tested
CVPC	cvpc_atac_peak_213304	cvpc_atac_peak_213304	chr5	174720911	174721531	caQTL	caPeak	Primary	VAR_5_174792176_C_T	rs6865927	174792176	C	T	0.0531136	1.60495	0.348394	1.6085e-06	0.0151676	TRUE	FALSE	CVPC_10586	Singleton	1	caQTL	TRUE	Not Tested
CVPC	cvpc_atac_peak_213318	cvpc_atac_peak_213318	chr5	174807468	174808306	caQTL	caPeak	Primary	VAR_5_174821858_G_C	rs35108480	174821858	G	C	0.305861	-0.97232	0.198483	2.88589e-07	0.00400761	TRUE	FALSE	CVPC_10587	Singleton	1	caQTL	TRUE	Not Tested
CVPC	cvpc_atac_peak_213347	cvpc_atac_peak_213347	chr5	175032554	175033184	caQTL	caPeak	Primary	VAR_5_175036798_C_G	rs58480567	175036798	C	G	0.190476	-1.46148	0.233625	1.24567e-11	4.40563e-07	TRUE	TRUE	CVPC_10588	Singleton	1	caQTL	TRUE	Not Tested
CVPC	cvpc_atac_peak_213373	cvpc_atac_peak_213373	chr5	175270792	175271070	caQTL	caPeak	Primary	VAR_5_175270888_T_A	rs13190379	175270888	T	A	0.450549	1.56273	0.245871	5.05974e-12	2.60405e-07	TRUE	FALSE	CVPC_10589	Singleton	1	caQTL	TRUE	Not Tested
CVPC	cvpc_chip_peak_33490	cvpc_chip_peak_33490	chr2	179057238	179059876	haQTL	haPeak	Primary	VAR_2_179012597_C_T	rs7590474	179012597	C	T	0.115385	0.763331	0.161602	5.13511e-07	0.00162934	TRUE	FALSE	CVPC_1059	Complex	2	eQTL-haQTL	TRUE	Not Tested
CVPC	ENSG00000155636.16	RBM45	chr2	178112424	178139011	eQTL	eGene	Primary	VAR_2_179058730_A_C	rs6734597	179058730	A	C	0.0860806	1.10947	0.247714	3.96203e-06	0.0308122	TRUE	FALSE	CVPC_1059	Complex	2	eQTL-haQTL	FALSE	No Association
CVPC	cvpc_atac_peak_213384	cvpc_atac_peak_213384	chr5	175351215	175351553	caQTL	caPeak	Primary	VAR_5_175339713_C_A	rs4424010	175339713	C	A	0.467033	1.3489	0.194151	1.43029e-14	1.0534e-09	TRUE	FALSE	CVPC_10590	Singleton	1	caQTL	TRUE	Not Tested
CVPC	cvpc_atac_peak_213410	cvpc_atac_peak_213410	chr5	175542867	175543274	caQTL	caPeak	Primary	VAR_5_175542876_G_A	rs13164796	175542876	G	A	0.161172	1.7506	0.262549	2.59754e-13	1.37118e-08	TRUE	FALSE	CVPC_10591	Singleton	1	caQTL	TRUE	Not Tested
CVPC	cvpc_atac_peak_213425	cvpc_atac_peak_213425	chr5	175626718	175627488	caQTL	caPeak	Primary	VAR_5_175579693_G_A	rs2937457	175579693	G	A	0.164835	1.26038	0.288782	6.04004e-06	0.0333023	TRUE	FALSE	CVPC_10592	Singleton	1	caQTL	TRUE	Not Tested
CVPC	cvpc_atac_peak_213448	cvpc_atac_peak_213448	chr5	175746902	175747185	caQTL	caPeak	Primary	VAR_5_175656214_T_C	rs2913220	175656214	T	C	0.168498	-1.28235	0.278742	1.66585e-06	0.0122432	TRUE	FALSE	CVPC_10593	Singleton	1	caQTL	TRUE	Not Tested
CVPC	cvpc_atac_peak_213464	cvpc_atac_peak_213464	chr5	176134446	176135385	caQTL	caPeak	Primary	VAR_5_176136839_G_A	rs13190441	176136839	G	A	0.445055	-0.718735	0.151822	7.73351e-07	0.00141089	TRUE	FALSE	CVPC_10594	Singleton	1	caQTL	TRUE	Not Tested
CVPC	cvpc_atac_peak_213466	cvpc_atac_peak_213466	chr5	176151950	176152586	caQTL	caPeak	Primary	VAR_5_176134332_C_T	rs35367805	176134332	C	T	0.432234	0.884612	0.192318	1.67293e-06	0.0030543	TRUE	FALSE	CVPC_10595	Singleton	1	caQTL	TRUE	Not Tested
CVPC	cvpc_atac_peak_213512	cvpc_atac_peak_213512	chr5	176508389	176509073	caQTL	caPeak	Primary	VAR_5_176508734_A_G	rs12341	176508734	A	G	0.14652	1.20388	0.283101	1.08085e-05	0.046105	TRUE	FALSE	CVPC_10596	Singleton	1	caQTL	TRUE	Not Tested
CVPC	cvpc_atac_peak_213545	cvpc_atac_peak_213545	chr5	176680235	176680557	caQTL	caPeak	Primary	VAR_5_176677622_T_C	rs11134991	176677622	T	C	0.252747	-1.10111	0.251459	5.59621e-06	0.0296908	TRUE	TRUE	CVPC_10597	Singleton	1	caQTL	TRUE	Not Tested
CVPC	cvpc_atac_peak_213549	cvpc_atac_peak_213549	chr5	176700220	176700641	caQTL	caPeak	Primary	VAR_5_176700376_C_T	rs4868696	176700376	C	T	0.479853	1.42089	0.234089	6.20365e-11	1.46443e-06	TRUE	FALSE	CVPC_10598	Singleton	1	caQTL	TRUE	Not Tested
CVPC	cvpc_atac_peak_213555	cvpc_atac_peak_213555	chr5	176724488	176724873	caQTL	caPeak	Primary	VAR_5_176724651_C_T	rs55908962	176724651	C	T	0.164835	-1.3085	0.202806	2.08296e-12	6.63977e-08	TRUE	TRUE	CVPC_10599	Singleton	1	caQTL	TRUE	Not Tested
CVPC	cvpc_atac_peak_157504	cvpc_atac_peak_157504	chr22	17955227	17956242	caQTL	caPeak	Primary	VAR_22_17932392_A_G	rs5992904	17932392	A	G	0.197802	-0.956817	0.213768	3.32186e-06	0.0245658	TRUE	FALSE	CVPC_106	Complex	5	caQTL-haQTL	FALSE	Not Tested
CVPC	cvpc_atac_peak_157505	cvpc_atac_peak_157505	chr22	17962115	17962447	caQTL	caPeak	Primary	VAR_22_17958844_G_C	rs9754511	17958844	G	C	0.20696	1.26346	0.254349	1.8877e-07	0.00245279	TRUE	FALSE	CVPC_106	Complex	5	caQTL-haQTL	FALSE	Not Tested
CVPC	cvpc_atac_peak_157529	cvpc_atac_peak_157529	chr22	18055908	18056728	caQTL	caPeak	Primary	VAR_22_17965204_G_A	rs76711100	17965204	G	A	0.172161	-1.09189	0.252927	7.74604e-06	0.0494805	TRUE	FALSE	CVPC_106	Complex	5	caQTL-haQTL	TRUE	Not Tested
CVPC	cvpc_chip_peak_37175	cvpc_chip_peak_37175	chr22	17955015	17956795	haQTL	haPeak	Primary	VAR_22_17955876_G_C	rs2099945	17955876	G	C	0.210623	-1.438	0.247281	1.3899e-10	1.52939e-06	TRUE	FALSE	CVPC_106	Complex	5	caQTL-haQTL	FALSE	Not Tested
CVPC	cvpc_chip_peak_37179	cvpc_chip_peak_37179	chr22	17979187	17983606	haQTL	haPeak	Primary	VAR_22_17965204_G_A	rs76711100	17965204	G	A	0.172161	0.85348	0.190275	2.17132e-06	0.0091785	TRUE	TRUE	CVPC_106	Complex	5	caQTL-haQTL	FALSE	Not Tested
CVPC	cvpc_chip_peak_6073	cvpc_chip_peak_6073	chr1	240405856	240406597	haQTL	haPeak	Primary	VAR_1_240418878_A_G	rs140175040	240418878	A	G	0.197802	2.26298	0.359067	1.212e-12	2.32685e-08	TRUE	TRUE	CVPC_1060	Complex	2	eQTL-haQTL	FALSE	Not Tested
CVPC	ENSG00000155816.21	FMN2	chr1	240014348	240475187	eQTL	eGene	Primary	VAR_1_240418878_A_G	rs140175040	240418878	A	G	0.197802	1.84183	0.275286	6.94526e-13	4.80321e-08	TRUE	TRUE	CVPC_1060	Complex	2	eQTL-haQTL	TRUE	Shared
CVPC	cvpc_atac_peak_213572	cvpc_atac_peak_213572	chr5	176822350	176822795	caQTL	caPeak	Primary	VAR_5_176878465_T_A	rs2304516	176878465	T	A	0.245421	0.721022	0.164849	5.74855e-06	0.0225406	TRUE	FALSE	CVPC_10600	Singleton	1	caQTL	TRUE	Not Tested
CVPC	cvpc_atac_peak_21363	cvpc_atac_peak_21363	chr1	210714946	210715301	caQTL	caPeak	Primary	VAR_1_210730390_A_G	rs61829482	210730390	A	G	0.0934066	-1.89488	0.40103	8.15261e-07	0.00738075	TRUE	FALSE	CVPC_10601	Singleton	1	caQTL	TRUE	Not Tested
CVPC	cvpc_atac_peak_213662	cvpc_atac_peak_213662	chr5	177494634	177495191	caQTL	caPeak	Primary	VAR_5_177494956_C_T	rs72815117	177494956	C	T	0.0934066	-0.982238	0.175767	2.77493e-09	3.01528e-05	TRUE	FALSE	CVPC_10602	Singleton	1	caQTL	TRUE	Not Tested
CVPC	cvpc_atac_peak_213701	cvpc_atac_peak_213701	chr5	178120865	178121317	caQTL	caPeak	Primary	VAR_5_178197591_T_A	rs12518424	178197591	T	A	0.186813	0.834611	0.191046	5.90845e-06	0.0335076	TRUE	FALSE	CVPC_10603	Singleton	1	caQTL	TRUE	Not Tested
CVPC	cvpc_atac_peak_213725	cvpc_atac_peak_213725	chr5	178274036	178274468	caQTL	caPeak	Primary	VAR_5_178202046_G_T	rs959193	178202046	G	T	0.0897436	-1.4753	0.282275	3.53761e-08	0.000826051	TRUE	FALSE	CVPC_10604	Singleton	1	caQTL	TRUE	Not Tested
CVPC	cvpc_atac_peak_213726	cvpc_atac_peak_213726	chr5	178274678	178275050	caQTL	caPeak	Primary	VAR_5_178241511_G_A	rs11249795	178241511	G	A	0.40293	-0.78957	0.158096	1.59585e-07	0.0030418	TRUE	FALSE	CVPC_10605	Singleton	1	caQTL	TRUE	Not Tested
CVPC	cvpc_atac_peak_21374	cvpc_atac_peak_21374	chr1	210905997	210906560	caQTL	caPeak	Primary	VAR_1_210906411_G_A	rs924570	210906411	G	A	0.263736	0.991411	0.21645	1.86605e-06	0.0133179	TRUE	FALSE	CVPC_10606	Singleton	1	caQTL	TRUE	Not Tested
CVPC	cvpc_atac_peak_21376	cvpc_atac_peak_21376	chr1	210923534	210923730	caQTL	caPeak	Primary	VAR_1_210874435_T_C	rs12122965	210874435	T	C	0.117216	1.35975	0.306017	3.96377e-06	0.0241498	TRUE	FALSE	CVPC_10607	Singleton	1	caQTL	TRUE	Not Tested
CVPC	cvpc_atac_peak_213781	cvpc_atac_peak_213781	chr5	178535164	178535645	caQTL	caPeak	Primary	VAR_5_178534130_C_T	rs487085	178534130	C	T	0.0604396	-2.84936	0.421242	9.81743e-14	5.12759e-09	TRUE	FALSE	CVPC_10608	Singleton	1	caQTL	TRUE	Not Tested
CVPC	cvpc_atac_peak_213808	cvpc_atac_peak_213808	chr5	178839109	178839740	caQTL	caPeak	Primary	VAR_5_178832394_G_A	rs72814655	178832394	G	A	0.25641	-1.49926	0.245404	4.44108e-11	2.62516e-06	TRUE	FALSE	CVPC_10609	Singleton	1	caQTL	TRUE	Not Tested
CVPC	ENSG00000156103.16	MMP16	chr8	88032011	88328025	eQTL	eGene	Primary	VAR_8_88598656_T_A	rs10087008	88598656	T	A	0.247253	0.344483	0.0740813	1.57543e-06	0.0147076	TRUE	FALSE	CVPC_1061	Complex	2	eQTL	TRUE	Shared
CVPC	ENSG00000253553.9	ENSG00000253553	chr8	88326836	88887573	eQTL	eGene	Primary	VAR_8_88619506_T_C	rs7016567	88619506	T	C	0.265568	0.812955	0.154282	3.92482e-08	0.000631403	TRUE	FALSE	CVPC_1061	Complex	2	eQTL	FALSE	Shared
CVPC	cvpc_atac_peak_213818	cvpc_atac_peak_213818	chr5	179143469	179143732	caQTL	caPeak	Primary	VAR_5_179138000_C_T	rs2303639	179138000	C	T	0.225275	-1.62207	0.25027	1.58159e-12	7.83674e-08	TRUE	FALSE	CVPC_10610	Singleton	1	caQTL	TRUE	Not Tested
CVPC	cvpc_atac_peak_213823	cvpc_atac_peak_213823	chr5	179181973	179182533	caQTL	caPeak	Primary	VAR_5_179182358_G_T	rs3797602	179182358	G	T	0.474359	1.0531	0.14915	4.14822e-15	4.18472e-10	TRUE	FALSE	CVPC_10611	Singleton	1	caQTL	TRUE	Not Tested
CVPC	cvpc_atac_peak_213824	cvpc_atac_peak_213824	chr5	179185833	179186250	caQTL	caPeak	Primary	VAR_5_179188161_G_A	rs187539	179188161	G	A	0.43956	-1.06713	0.182345	3.67708e-10	1.24123e-05	TRUE	FALSE	CVPC_10612	Singleton	1	caQTL	TRUE	Not Tested
CVPC	cvpc_atac_peak_213831	cvpc_atac_peak_213831	chr5	179212962	179213241	caQTL	caPeak	Primary	VAR_5_179213128_C_A	rs7719124	179213128	C	A	0.296703	1.90536	0.258431	1.08666e-16	1.54933e-11	TRUE	TRUE	CVPC_10613	Singleton	1	caQTL	TRUE	Not Tested
CVPC	cvpc_atac_peak_213839	cvpc_atac_peak_213839	chr5	179265384	179266058	caQTL	caPeak	Primary	VAR_5_179266463_C_T	rs72818699	179266463	C	T	0.0750916	-1.28205	0.282122	2.28139e-06	0.0245895	TRUE	TRUE	CVPC_10614	Singleton	1	caQTL	TRUE	Not Tested
CVPC	cvpc_atac_peak_213842	cvpc_atac_peak_213842	chr5	179278355	179278743	caQTL	caPeak	Primary	VAR_5_179332899_C_T	rs11745920	179332899	C	T	0.142857	-1.40952	0.285388	2.25315e-07	0.0038206	TRUE	FALSE	CVPC_10615	Singleton	1	caQTL	TRUE	Not Tested
CVPC	cvpc_atac_peak_213850	cvpc_atac_peak_213850	chr5	179301973	179302143	caQTL	caPeak	Primary	VAR_5_179297726_T_C	rs467053	179297726	T	C	0.424908	0.926229	0.189147	2.91933e-07	0.0044809	TRUE	FALSE	CVPC_10616	Singleton	1	caQTL	TRUE	Not Tested
CVPC	cvpc_atac_peak_213858	cvpc_atac_peak_213858	chr5	179331012	179331189	caQTL	caPeak	Primary	VAR_5_179323655_C_G	rs457316	179323655	C	G	0.357143	-0.831261	0.18543	3.19867e-06	0.026532	TRUE	FALSE	CVPC_10617	Singleton	1	caQTL	TRUE	Not Tested
CVPC	cvpc_atac_peak_213922	cvpc_atac_peak_213922	chr5	179838170	179838398	caQTL	caPeak	Primary	VAR_5_179822099_T_A	rs513235	179822099	T	A	0.479853	0.981835	0.182204	1.1658e-08	0.00010551	TRUE	FALSE	CVPC_10618	Singleton	1	caQTL	TRUE	Not Tested
CVPC	cvpc_atac_peak_21394	cvpc_atac_peak_21394	chr1	211258684	211259877	caQTL	caPeak	Primary	VAR_1_211230838_T_C	rs4131375	211230838	T	C	0.294872	0.780437	0.167051	1.10955e-06	0.00765119	TRUE	FALSE	CVPC_10619	Singleton	1	caQTL	TRUE	Not Tested
CVPC	cvpc_chip_peak_58812	cvpc_chip_peak_58812	chr8	123539524	123541047	haQTL	haPeak	Primary	VAR_8_123539539_G_A	rs2280919	123539539	G	A	0.496337	0.996083	0.167935	4.81824e-11	6.07061e-07	TRUE	FALSE	CVPC_1062	Complex	2	eQTL-haQTL	TRUE	Not Tested
CVPC	ENSG00000156804.7	FBXO32	chr8	123497889	123541206	eQTL	eGene	Primary	VAR_8_123539539_G_A	rs2280919	123539539	G	A	0.496337	0.366487	0.0678886	1.68697e-08	0.000368799	TRUE	FALSE	CVPC_1062	Complex	2	eQTL-haQTL	FALSE	Shared
CVPC	cvpc_atac_peak_213985	cvpc_atac_peak_213985	chr5	180314228	180314731	caQTL	caPeak	Primary	VAR_5_180314374_C_A	rs55901738	180314374	C	A	0.40293	-1.04204	0.183164	1.30454e-09	3.53226e-05	TRUE	FALSE	CVPC_10620	Singleton	1	caQTL	TRUE	Not Tested
CVPC	cvpc_atac_peak_213993	cvpc_atac_peak_213993	chr5	180351209	180351390	caQTL	caPeak	Primary	VAR_5_180252144_C_T	rs33979712	180252144	C	T	0.111722	-1.17313	0.252938	1.34653e-06	0.0149624	TRUE	FALSE	CVPC_10621	Singleton	1	caQTL	TRUE	Not Tested
CVPC	cvpc_atac_peak_214019	cvpc_atac_peak_214019	chr5	180544720	180545091	caQTL	caPeak	Primary	VAR_5_180641239_A_T	rs184269	180641239	A	T	0.269231	-1.03874	0.223207	1.23109e-06	0.0109205	TRUE	TRUE	CVPC_10622	Singleton	1	caQTL	TRUE	Not Tested
CVPC	cvpc_atac_peak_214033	cvpc_atac_peak_214033	chr5	180658796	180659146	caQTL	caPeak	Primary	VAR_5_180664713_C_T	rs10054577	180664713	C	T	0.456044	1.07915	0.208106	4.64456e-08	0.000692571	TRUE	FALSE	CVPC_10623	Singleton	1	caQTL	TRUE	Not Tested
CVPC	cvpc_atac_peak_214057	cvpc_atac_peak_214057	chr5	180976610	180976787	caQTL	caPeak	Primary	VAR_5_180940895_C_A	rs77684396	180940895	C	A	0.318681	-1.93655	0.266813	4.31218e-16	2.83714e-11	TRUE	TRUE	CVPC_10624	Singleton	1	caQTL	TRUE	Not Tested
CVPC	cvpc_atac_peak_214066	cvpc_atac_peak_214066	chr5	181100214	181100771	caQTL	caPeak	Primary	VAR_5_181143243_T_C	rs9800205	181143243	T	C	0.194139	1.21007	0.276687	5.76022e-06	0.043125	TRUE	FALSE	CVPC_10625	Singleton	1	caQTL	TRUE	Not Tested
CVPC	cvpc_atac_peak_214070	cvpc_atac_peak_214070	chr5	181141831	181142409	caQTL	caPeak	Primary	VAR_5_181141994_C_G	rs10037426	181141994	C	G	0.485348	0.846662	0.172947	2.94385e-07	0.00408995	TRUE	FALSE	CVPC_10626	Singleton	1	caQTL	TRUE	Not Tested
CVPC	cvpc_atac_peak_214076	cvpc_atac_peak_214076	chr6	152495	152893	caQTL	caPeak	Primary	VAR_6_212001_G_A	rs73716620	212001	G	A	0.0970696	-1.40086	0.31453	3.74636e-06	0.0160984	TRUE	FALSE	CVPC_10627	Singleton	1	caQTL	TRUE	Not Tested
CVPC	cvpc_atac_peak_214082	cvpc_atac_peak_214082	chr6	196024	196453	caQTL	caPeak	Primary	VAR_6_203878_C_T	rs9392298	203878	C	T	0.164835	-1.37203	0.268963	8.07008e-08	0.00066106	TRUE	FALSE	CVPC_10628	Singleton	1	caQTL	TRUE	Not Tested
CVPC	cvpc_atac_peak_214111	cvpc_atac_peak_214111	chr6	583322	583918	caQTL	caPeak	Primary	VAR_6_672798_T_G	rs12333170	672798	T	G	0.120879	1.25814	0.281109	3.32807e-06	0.0233524	TRUE	FALSE	CVPC_10629	Singleton	1	caQTL	TRUE	Not Tested
CVPC	ENSG00000156990.14	RPUSD3	chr3	9837849	9844602	eQTL	eGene	Primary	VAR_3_8890300_A_C	rs656626	8890300	A	C	0.227106	-0.915207	0.169424	1.648e-08	0.000396645	TRUE	FALSE	CVPC_1063	Complex	2	eQTL	TRUE	Shared
CVPC	ENSG00000171135.15	JAGN1	chr3	9890574	9894349	eQTL	eGene	Primary	VAR_3_8891899_C_T	rs673997	8891899	C	T	0.230769	-0.542323	0.0926503	6.87495e-10	2.2688e-05	TRUE	FALSE	CVPC_1063	Complex	2	eQTL	FALSE	Shared
CVPC	cvpc_atac_peak_214114	cvpc_atac_peak_214114	chr6	593702	594101	caQTL	caPeak	Primary	VAR_6_581252_C_T	rs72835947	581252	C	T	0.155678	1.34999	0.270692	1.66844e-07	0.0021223	TRUE	FALSE	CVPC_10630	Singleton	1	caQTL	TRUE	Not Tested
CVPC	cvpc_atac_peak_214116	cvpc_atac_peak_214116	chr6	624910	625441	caQTL	caPeak	Primary	VAR_6_625188_C_A	rs17135931	625188	C	A	0.186813	-1.07371	0.185857	6.63613e-10	1.84347e-05	TRUE	FALSE	CVPC_10631	Singleton	1	caQTL	TRUE	Not Tested
CVPC	cvpc_atac_peak_214243	cvpc_atac_peak_214243	chr6	1671098	1671377	caQTL	caPeak	Primary	VAR_6_1765572_T_A	rs1076703	1765572	T	A	0.459707	0.784732	0.173839	2.69527e-06	0.0254612	TRUE	FALSE	CVPC_10632	Singleton	1	caQTL	TRUE	Not Tested
CVPC	cvpc_atac_peak_214245	cvpc_atac_peak_214245	chr6	1685982	1686663	caQTL	caPeak	Primary	VAR_6_1766739_G_A	rs3800046	1766739	G	A	0.428571	0.665496	0.138449	5.03124e-07	0.00668054	TRUE	FALSE	CVPC_10633	Singleton	1	caQTL	TRUE	Not Tested
CVPC	cvpc_atac_peak_2143	cvpc_atac_peak_2143	chr1	15247116	15247916	caQTL	caPeak	Primary	VAR_1_15272529_G_A	rs75432354	15272529	G	A	0.161172	1.48204	0.310644	6.22877e-07	0.00867366	TRUE	FALSE	CVPC_10634	Singleton	1	caQTL	TRUE	Not Tested
CVPC	cvpc_atac_peak_214301	cvpc_atac_peak_214301	chr6	2134159	2134460	caQTL	caPeak	Primary	VAR_6_2123038_G_T	rs6911073	2123038	G	T	0.0622711	1.78495	0.39217	2.19225e-06	0.00932022	TRUE	FALSE	CVPC_10635	Singleton	1	caQTL	TRUE	Not Tested
CVPC	cvpc_atac_peak_214336	cvpc_atac_peak_214336	chr6	2563344	2564143	caQTL	caPeak	Primary	VAR_6_2466248_C_T	rs4634509	2466248	C	T	0.465201	-0.483455	0.11214	7.98543e-06	0.0446237	TRUE	FALSE	CVPC_10636	Singleton	1	caQTL	TRUE	Not Tested
CVPC	cvpc_atac_peak_214354	cvpc_atac_peak_214354	chr6	2665218	2666210	caQTL	caPeak	Primary	VAR_6_2763504_C_T	rs6900099	2763504	C	T	0.163004	-0.892478	0.199728	3.46026e-06	0.0313649	TRUE	FALSE	CVPC_10637	Singleton	1	caQTL	TRUE	Not Tested
CVPC	cvpc_atac_peak_214359	cvpc_atac_peak_214359	chr6	2706627	2706943	caQTL	caPeak	Primary	VAR_6_2737097_G_A	rs4959721	2737097	G	A	0.225275	-1.21172	0.254907	6.89761e-07	0.00900585	TRUE	FALSE	CVPC_10638	Singleton	1	caQTL	TRUE	Not Tested
CVPC	cvpc_atac_peak_214360	cvpc_atac_peak_214360	chr6	2714420	2714810	caQTL	caPeak	Primary	VAR_6_2717158_T_C	rs72831581	2717158	T	C	0.0604396	-2.12364	0.486745	6.08885e-06	0.0478625	TRUE	FALSE	CVPC_10639	Singleton	1	caQTL	TRUE	Not Tested
CVPC	ENSG00000157045.9	NTAN1	chr16	15037854	15056079	eQTL	eGene	Primary	VAR_16_15036083_C_T	rs3198697	15036083	C	T	0.300366	-0.742794	0.159145	1.43164e-06	0.0105633	FALSE	FALSE	CVPC_1064	Complex	2	eQTL	FALSE	Shared
CVPC	ENSG00000179889.20	PDXDC1	chr16	14974591	15139339	eQTL	eGene	Primary	VAR_16_15036083_C_T	rs3198697	15036083	C	T	0.300366	-0.803659	0.154294	5.78343e-08	0.000655143	FALSE	FALSE	CVPC_1064	Complex	2	eQTL	TRUE	Shared
CVPC	cvpc_atac_peak_214377	cvpc_atac_peak_214377	chr6	2786381	2786706	caQTL	caPeak	Primary	VAR_6_2789367_T_C	rs2165122	2789367	T	C	0.122711	-1.02771	0.215584	6.36949e-07	0.00847035	TRUE	TRUE	CVPC_10640	Singleton	1	caQTL	TRUE	Not Tested
CVPC	cvpc_atac_peak_214385	cvpc_atac_peak_214385	chr6	2804531	2804723	caQTL	caPeak	Primary	VAR_6_2863840_G_A	rs72842116	2863840	G	A	0.0970696	-1.63156	0.33892	4.81996e-07	0.00632265	TRUE	FALSE	CVPC_10641	Singleton	1	caQTL	TRUE	Not Tested
CVPC	cvpc_atac_peak_214404	cvpc_atac_peak_214404	chr6	2908393	2909173	caQTL	caPeak	Primary	VAR_6_2909434_C_G	rs113965547	2909434	C	G	0.0952381	-1.6989	0.34459	2.37849e-07	0.00342119	TRUE	FALSE	CVPC_10642	Singleton	1	caQTL	TRUE	Not Tested
CVPC	cvpc_atac_peak_21441	cvpc_atac_peak_21441	chr1	211630196	211631308	caQTL	caPeak	Primary	VAR_1_211630539_G_A	rs12734494	211630539	G	A	0.369963	-0.720473	0.134622	1.50666e-08	0.000284997	TRUE	TRUE	CVPC_10643	Singleton	1	caQTL	TRUE	Not Tested
CVPC	cvpc_atac_peak_214416	cvpc_atac_peak_214416	chr6	2952495	2953022	caQTL	caPeak	Primary	VAR_6_3038298_T_C	rs6938307	3038298	T	C	0.144689	1.53067	0.346393	4.52191e-06	0.0354576	TRUE	FALSE	CVPC_10644	Singleton	1	caQTL	TRUE	Not Tested
CVPC	cvpc_atac_peak_214433	cvpc_atac_peak_214433	chr6	3051283	3051738	caQTL	caPeak	Primary	VAR_6_2978802_C_A	rs3863211	2978802	C	A	0.423077	-0.881882	0.189522	1.23495e-06	0.0110856	TRUE	FALSE	CVPC_10645	Singleton	1	caQTL	TRUE	Not Tested
CVPC	cvpc_atac_peak_21446	cvpc_atac_peak_21446	chr1	211648979	211649412	caQTL	caPeak	Primary	VAR_1_211646764_T_C	rs11119787	211646764	T	C	0.46337	-1.99492	0.246168	4.72886e-21	1.23895e-15	TRUE	FALSE	CVPC_10646	Singleton	1	caQTL	TRUE	Not Tested
CVPC	cvpc_atac_peak_214493	cvpc_atac_peak_214493	chr6	3363269	3363607	caQTL	caPeak	Primary	VAR_6_3322119_C_T	rs115483308	3322119	C	T	0.0805861	1.78748	0.394492	2.45452e-06	0.0235329	TRUE	FALSE	CVPC_10647	Singleton	1	caQTL	TRUE	Not Tested
CVPC	cvpc_atac_peak_214504	cvpc_atac_peak_214504	chr6	3418399	3418670	caQTL	caPeak	Primary	VAR_6_3418560_C_G	rs4959239	3418560	C	G	0.40293	0.887275	0.190127	1.14259e-06	0.011392	TRUE	TRUE	CVPC_10648	Singleton	1	caQTL	TRUE	Not Tested
CVPC	cvpc_atac_peak_21451	cvpc_atac_peak_21451	chr1	211680776	211681320	caQTL	caPeak	Primary	VAR_1_211659485_C_T	rs6695691	211659485	C	T	0.228938	-1.27787	0.267062	5.73173e-07	0.00567464	TRUE	FALSE	CVPC_10649	Singleton	1	caQTL	TRUE	Not Tested
CVPC	cvpc_chip_peak_36911	cvpc_chip_peak_36911	chr21	39450349	39454709	haQTL	haPeak	Primary	VAR_21_39460630_C_T	rs60838770	39460630	C	T	0.32967	1.03873	0.195285	8.3327e-09	5.61084e-05	TRUE	FALSE	CVPC_1065	Complex	2	eQTL-haQTL	TRUE	Not Tested
CVPC	ENSG00000157578.14	LCA5L	chr21	39405728	39445805	eQTL	eGene	Primary	VAR_21_39460630_C_T	rs60838770	39460630	C	T	0.32967	0.988414	0.172813	1.82954e-09	6.72675e-05	TRUE	TRUE	CVPC_1065	Complex	2	eQTL-haQTL	FALSE	Shared
CVPC	cvpc_atac_peak_214535	cvpc_atac_peak_214535	chr6	3603562	3604456	caQTL	caPeak	Primary	VAR_6_3591016_T_C	rs9503635	3591016	T	C	0.0567766	1.66465	0.36603	2.23687e-06	0.0173	TRUE	FALSE	CVPC_10650	Singleton	1	caQTL	TRUE	Not Tested
CVPC	cvpc_atac_peak_214542	cvpc_atac_peak_214542	chr6	3650081	3650761	caQTL	caPeak	Primary	VAR_6_3659671_A_G	rs72845668	3659671	A	G	0.0512821	-1.69922	0.300726	1.74714e-09	4.10501e-05	TRUE	FALSE	CVPC_10651	Singleton	1	caQTL	TRUE	Not Tested
CVPC	cvpc_atac_peak_214549	cvpc_atac_peak_214549	chr6	3712797	3713628	caQTL	caPeak	Primary	VAR_6_3727790_A_T	rs7767269	3727790	A	T	0.197802	-0.814569	0.174334	1.10562e-06	0.0122596	TRUE	FALSE	CVPC_10652	Singleton	1	caQTL	TRUE	Not Tested
CVPC	cvpc_atac_peak_214550	cvpc_atac_peak_214550	chr6	3718884	3719732	caQTL	caPeak	Primary	VAR_6_3711637_G_A	rs226936	3711637	G	A	0.108059	1.20343	0.226611	2.0019e-08	0.000402416	TRUE	FALSE	CVPC_10653	Singleton	1	caQTL	TRUE	Not Tested
CVPC	cvpc_atac_peak_214551	cvpc_atac_peak_214551	chr6	3724547	3724737	caQTL	caPeak	Primary	VAR_6_3784243_A_G	rs62392430	3784243	A	G	0.421245	0.931931	0.178226	3.4797e-08	0.000661071	TRUE	FALSE	CVPC_10654	Singleton	1	caQTL	TRUE	Not Tested
CVPC	cvpc_atac_peak_214558	cvpc_atac_peak_214558	chr6	3759641	3760107	caQTL	caPeak	Primary	VAR_6_3759896_T_G	rs7764981	3759896	T	G	0.300366	0.542368	0.120137	2.68897e-06	0.0260177	TRUE	FALSE	CVPC_10655	Singleton	1	caQTL	TRUE	Not Tested
CVPC	cvpc_atac_peak_214570	cvpc_atac_peak_214570	chr6	3819672	3819871	caQTL	caPeak	Primary	VAR_6_3824347_A_C	rs59710956	3824347	A	C	0.258242	-1.03603	0.227656	2.19948e-06	0.0212797	TRUE	FALSE	CVPC_10656	Singleton	1	caQTL	TRUE	Not Tested
CVPC	cvpc_atac_peak_214585	cvpc_atac_peak_214585	chr6	3911677	3912337	caQTL	caPeak	Primary	VAR_6_3912012_A_T	rs13212519	3912012	A	T	0.223443	-1.19788	0.21593	3.74324e-09	8.3064e-05	TRUE	FALSE	CVPC_10657	Singleton	1	caQTL	TRUE	Not Tested
CVPC	cvpc_atac_peak_214594	cvpc_atac_peak_214594	chr6	3939772	3940355	caQTL	caPeak	Primary	VAR_6_3930077_G_A	rs6928116	3930077	G	A	0.364469	-1.1526	0.166601	1.96088e-14	1.40668e-09	TRUE	TRUE	CVPC_10658	Singleton	1	caQTL	TRUE	Not Tested
CVPC	cvpc_atac_peak_214605	cvpc_atac_peak_214605	chr6	4008332	4008688	caQTL	caPeak	Primary	VAR_6_4080579_T_C	rs9405219	4080579	T	C	0.258242	0.707764	0.158257	3.38974e-06	0.022518	TRUE	FALSE	CVPC_10659	Singleton	1	caQTL	TRUE	Not Tested
CVPC	cvpc_atac_peak_126646	cvpc_atac_peak_126646	chr2	26847781	26848283	caQTL	caPeak	Primary	VAR_2_26847964_G_A	rs79713262	26847964	G	A	0.184982	0.888906	0.22581	5.06697e-05	0.0481741	TRUE	FALSE	CVPC_1066	Complex	2	caQTL-eQTL	FALSE	Not Tested
CVPC	ENSG00000157851.17	DPYSL5	chr2	26847747	26950351	eQTL	eGene	Primary	VAR_2_26847964_G_A	rs79713262	26847964	G	A	0.184982	1.68873	0.253787	9.66743e-13	2.24177e-08	TRUE	TRUE	CVPC_1066	Complex	2	caQTL-eQTL	TRUE	Shared
CVPC	cvpc_atac_peak_214633	cvpc_atac_peak_214633	chr6	4223966	4225718	caQTL	caPeak	Primary	VAR_6_4227793_A_G	rs2810792	4227793	A	G	0.0695971	1.13114	0.244209	1.39486e-06	0.0142996	TRUE	FALSE	CVPC_10660	Singleton	1	caQTL	TRUE	Not Tested
CVPC	cvpc_atac_peak_214640	cvpc_atac_peak_214640	chr6	4281760	4282303	caQTL	caPeak	Primary	VAR_6_4275341_G_A	rs6907211	4275341	G	A	0.21978	0.932848	0.212742	5.42122e-06	0.0356809	TRUE	FALSE	CVPC_10661	Singleton	1	caQTL	TRUE	Not Tested
CVPC	cvpc_atac_peak_214653	cvpc_atac_peak_214653	chr6	4348538	4348949	caQTL	caPeak	Primary	VAR_6_4342302_T_C	rs9378861	4342302	T	C	0.468864	-1.23154	0.173758	3.06618e-15	2.37364e-10	TRUE	FALSE	CVPC_10662	Singleton	1	caQTL	TRUE	Not Tested
CVPC	cvpc_atac_peak_214690	cvpc_atac_peak_214690	chr6	4574049	4574379	caQTL	caPeak	Primary	VAR_6_4574206_C_T	rs11242959	4574206	C	T	0.164835	1.56633	0.293394	1.64999e-08	0.000324875	TRUE	FALSE	CVPC_10663	Singleton	1	caQTL	TRUE	Not Tested
CVPC	cvpc_atac_peak_214695	cvpc_atac_peak_214695	chr6	4599811	4600637	caQTL	caPeak	Primary	VAR_6_4599745_G_A	rs148432770	4599745	G	A	0.0531136	1.76189	0.395643	3.75808e-06	0.0298757	TRUE	FALSE	CVPC_10664	Singleton	1	caQTL	TRUE	Not Tested
CVPC	cvpc_atac_peak_214737	cvpc_atac_peak_214737	chr6	4930192	4930761	caQTL	caPeak	Primary	VAR_6_4931918_G_A	rs7755871	4931918	G	A	0.135531	1.65758	0.342932	4.28639e-07	0.00464458	TRUE	FALSE	CVPC_10665	Singleton	1	caQTL	TRUE	Not Tested
CVPC	cvpc_atac_peak_214747	cvpc_atac_peak_214747	chr6	4973967	4974418	caQTL	caPeak	Primary	VAR_6_4974181_C_G	rs4959322	4974181	C	G	0.159341	1.80998	0.275278	6.44926e-13	3.44294e-08	TRUE	FALSE	CVPC_10666	Singleton	1	caQTL	TRUE	Not Tested
CVPC	cvpc_atac_peak_214753	cvpc_atac_peak_214753	chr6	5036293	5036680	caQTL	caPeak	Primary	VAR_6_5008028_C_T	rs6912320	5008028	C	T	0.115385	-1.94189	0.342679	1.54447e-09	4.43177e-05	TRUE	FALSE	CVPC_10667	Singleton	1	caQTL	TRUE	Not Tested
CVPC	cvpc_atac_peak_214764	cvpc_atac_peak_214764	chr6	5112474	5112773	caQTL	caPeak	Primary	VAR_6_5135982_G_C	rs434352	5135982	G	C	0.260073	-0.984447	0.223418	4.83704e-06	0.0358909	TRUE	FALSE	CVPC_10668	Singleton	1	caQTL	TRUE	Not Tested
CVPC	cvpc_atac_peak_214771	cvpc_atac_peak_214771	chr6	5135880	5136144	caQTL	caPeak	Primary	VAR_6_5146252_G_C	rs6924197	5146252	G	C	0.126374	1.68084	0.362938	1.4e-06	0.0124665	TRUE	FALSE	CVPC_10669	Singleton	1	caQTL	TRUE	Not Tested
CVPC	cvpc_chip_peak_40928	cvpc_chip_peak_40928	chr3	124652691	124656006	haQTL	haPeak	Primary	VAR_3_124680018_C_T	rs16835851	124680018	C	T	0.122711	0.835202	0.163297	3.74756e-08	0.000387936	TRUE	FALSE	CVPC_1067	Complex	2	eQTL-haQTL	FALSE	Not Tested
CVPC	ENSG00000160145.16	KALRN	chr3	124033369	124726325	eQTL	eGene	Primary	VAR_3_124680018_C_T	rs16835851	124680018	C	T	0.122711	0.670473	0.131576	1.17176e-07	0.00198049	TRUE	FALSE	CVPC_1067	Complex	2	eQTL-haQTL	TRUE	Shared
CVPC	cvpc_atac_peak_214776	cvpc_atac_peak_214776	chr6	5156202	5157006	caQTL	caPeak	Primary	VAR_6_5171685_T_C	rs446312	5171685	T	C	0.274725	-0.65889	0.148608	4.1753e-06	0.0307453	TRUE	FALSE	CVPC_10670	Singleton	1	caQTL	TRUE	Not Tested
CVPC	cvpc_atac_peak_214788	cvpc_atac_peak_214788	chr6	5239541	5239988	caQTL	caPeak	Primary	VAR_6_5293707_A_G	rs9392668	5293707	A	G	0.468864	1.00493	0.19948	1.21223e-07	0.00145526	TRUE	FALSE	CVPC_10671	Singleton	1	caQTL	TRUE	Not Tested
CVPC	cvpc_atac_peak_214791	cvpc_atac_peak_214791	chr6	5270153	5270520	caQTL	caPeak	Primary	VAR_6_5287677_A_G	rs6908240	5287677	A	G	0.304029	-0.545143	0.127489	9.58046e-06	0.0444404	TRUE	FALSE	CVPC_10672	Singleton	1	caQTL	TRUE	Not Tested
CVPC	cvpc_atac_peak_214809	cvpc_atac_peak_214809	chr6	5439021	5439545	caQTL	caPeak	Primary	VAR_6_5407592_G_T	rs2032988	5407592	G	T	0.437729	-0.97585	0.174722	2.83983e-09	6.92629e-05	TRUE	TRUE	CVPC_10673	Singleton	1	caQTL	TRUE	Not Tested
CVPC	cvpc_atac_peak_214828	cvpc_atac_peak_214828	chr6	5525296	5525607	caQTL	caPeak	Primary	VAR_6_5524281_G_A	rs77465845	5524281	G	A	0.128205	-2.03026	0.336675	8.6407e-11	3.18222e-06	TRUE	FALSE	CVPC_10674	Singleton	1	caQTL	TRUE	Not Tested
CVPC	cvpc_atac_peak_214839	cvpc_atac_peak_214839	chr6	5630521	5631013	caQTL	caPeak	Primary	VAR_6_5630850_A_T	rs72819930	5630850	A	T	0.25641	1.22047	0.192935	6.64853e-12	2.46166e-07	TRUE	FALSE	CVPC_10675	Singleton	1	caQTL	TRUE	Not Tested
CVPC	cvpc_atac_peak_214845	cvpc_atac_peak_214845	chr6	5663096	5664086	caQTL	caPeak	Primary	VAR_6_5721982_G_A	rs4960131	5721982	G	A	0.412088	0.503472	0.1165	7.56242e-06	0.0386567	TRUE	FALSE	CVPC_10676	Singleton	1	caQTL	TRUE	Not Tested
CVPC	cvpc_atac_peak_214876	cvpc_atac_peak_214876	chr6	5996065	5996557	caQTL	caPeak	Primary	VAR_6_5996290_G_A	rs11243048	5996290	G	A	0.17033	1.57968	0.246556	3.16591e-12	1.41809e-07	TRUE	FALSE	CVPC_10677	Singleton	1	caQTL	TRUE	Not Tested
CVPC	cvpc_atac_peak_214880	cvpc_atac_peak_214880	chr6	6008414	6009407	caQTL	caPeak	Primary	VAR_6_6009001_G_A	rs12664364	6009001	G	A	0.3663	1.25021	0.20806	1.03217e-10	3.3235e-06	TRUE	FALSE	CVPC_10678	Singleton	1	caQTL	TRUE	Not Tested
CVPC	cvpc_atac_peak_214955	cvpc_atac_peak_214955	chr6	6734794	6735353	caQTL	caPeak	Primary	VAR_6_6745933_G_C	rs1294436	6745933	G	C	0.485348	0.800594	0.170342	9.43538e-07	0.010866	TRUE	FALSE	CVPC_10679	Singleton	1	caQTL	TRUE	Not Tested
CVPC	ENSG00000160194.18	NDUFV3	chr21	42879644	42913304	eQTL	eGene	Primary	VAR_21_42898094_T_A	rs78926712	42898094	T	A	0.0879121	-1.46337	0.181844	2.89864e-19	7.0096e-14	TRUE	TRUE	CVPC_1068	Complex	2	eQTL	TRUE	Shared
CVPC	ENSG00000233056.4	ERVH48-1	chr21	42916803	42925630	eQTL	eGene	Primary	VAR_21_42913075_T_A	rs79864358	42913075	T	A	0.0805861	-0.908286	0.156531	1.00077e-09	3.393e-05	TRUE	FALSE	CVPC_1068	Complex	2	eQTL	FALSE	Shared
CVPC	cvpc_atac_peak_214956	cvpc_atac_peak_214956	chr6	6738934	6739754	caQTL	caPeak	Primary	VAR_6_6682702_A_G	rs76362865	6682702	A	G	0.0604396	0.959823	0.221004	6.76228e-06	0.049526	TRUE	FALSE	CVPC_10680	Singleton	1	caQTL	TRUE	Not Tested
CVPC	cvpc_atac_peak_214977	cvpc_atac_peak_214977	chr6	6834191	6835203	caQTL	caPeak	Primary	VAR_6_6834441_G_A	rs1286046	6834441	G	A	0.443223	1.41542	0.178748	7.57105e-20	2.03301e-14	TRUE	TRUE	CVPC_10681	Singleton	1	caQTL	TRUE	Not Tested
CVPC	cvpc_atac_peak_214986	cvpc_atac_peak_214986	chr6	6890356	6890876	caQTL	caPeak	Primary	VAR_6_6890847_C_A	rs7765375	6890847	C	A	0.194139	1.34162	0.219025	3.87154e-11	1.95903e-06	TRUE	FALSE	CVPC_10682	Singleton	1	caQTL	TRUE	Not Tested
CVPC	cvpc_atac_peak_214991	cvpc_atac_peak_214991	chr6	6906009	6906441	caQTL	caPeak	Primary	VAR_6_6906312_C_T	rs12198471	6906312	C	T	0.274725	-1.10424	0.235156	9.66394e-07	0.0134053	TRUE	TRUE	CVPC_10683	Singleton	1	caQTL	TRUE	Not Tested
CVPC	cvpc_atac_peak_215043	cvpc_atac_peak_215043	chr6	7164793	7165751	caQTL	caPeak	Primary	VAR_6_7166123_C_T	rs74640935	7166123	C	T	0.0549451	-1.75584	0.359571	3.17447e-07	0.00257814	TRUE	FALSE	CVPC_10684	Singleton	1	caQTL	TRUE	Not Tested
CVPC	cvpc_atac_peak_215064	cvpc_atac_peak_215064	chr6	7260928	7261800	caQTL	caPeak	Primary	VAR_6_7258737_C_T	rs6923415	7258737	C	T	0.234432	0.722089	0.142233	9.44344e-08	0.00144626	FALSE	FALSE	CVPC_10685	Singleton	1	caQTL	TRUE	Not Tested
CVPC	cvpc_atac_peak_215099	cvpc_atac_peak_215099	chr6	7496192	7496739	caQTL	caPeak	Primary	VAR_6_7500025_G_A	rs823697	7500025	G	A	0.289377	1.00735	0.17959	2.37763e-09	4.25896e-05	TRUE	TRUE	CVPC_10686	Singleton	1	caQTL	TRUE	Not Tested
CVPC	cvpc_atac_peak_215104	cvpc_atac_peak_215104	chr6	7540632	7540786	caQTL	caPeak	Primary	VAR_6_7576294_G_A	rs1016835	7576294	G	A	0.214286	0.74747	0.162194	1.59242e-06	0.0138664	TRUE	FALSE	CVPC_10687	Singleton	1	caQTL	TRUE	Not Tested
CVPC	cvpc_atac_peak_215166	cvpc_atac_peak_215166	chr6	8029241	8029909	caQTL	caPeak	Primary	VAR_6_8019217_C_T	rs2057187	8019217	C	T	0.494505	-1.45032	0.210235	2.41938e-14	1.91529e-09	TRUE	FALSE	CVPC_10688	Singleton	1	caQTL	TRUE	Not Tested
CVPC	cvpc_atac_peak_215218	cvpc_atac_peak_215218	chr6	8657900	8658965	caQTL	caPeak	Primary	VAR_6_8739538_T_C	rs3005149	8739538	T	C	0.221612	-0.798188	0.155975	7.26324e-08	0.000520565	TRUE	FALSE	CVPC_10689	Singleton	1	caQTL	TRUE	Not Tested
CVPC	cvpc_atac_peak_269296	cvpc_atac_peak_269296	chr9	133492155	133492913	caQTL	caPeak	Primary	VAR_9_133495031_C_T	rs28536509	133495031	C	T	0.163004	1.22396	0.25924	8.33108e-07	0.0087195	TRUE	FALSE	CVPC_1069	Complex	2	caQTL-eQTL	FALSE	Not Tested
CVPC	ENSG00000160325.15	CACFD1	chr9	133459965	133470848	eQTL	eGene	Primary	VAR_9_133513496_C_G	rs57445522	133513496	C	G	0.17033	0.520396	0.0978555	2.8627e-08	0.000716357	TRUE	TRUE	CVPC_1069	Complex	2	caQTL-eQTL	TRUE	Shared
CVPC	cvpc_atac_peak_215262	cvpc_atac_peak_215262	chr6	9515969	9516580	caQTL	caPeak	Primary	VAR_6_9492568_G_A	rs34168380	9492568	G	A	0.0750916	-2.22801	0.391206	1.24514e-09	2.06509e-05	TRUE	TRUE	CVPC_10690	Singleton	1	caQTL	TRUE	Not Tested
CVPC	cvpc_atac_peak_215283	cvpc_atac_peak_215283	chr6	10113017	10113529	caQTL	caPeak	Primary	VAR_6_10098483_G_A	rs9383433	10098483	G	A	0.199634	1.05773	0.234193	2.66076e-06	0.0255401	TRUE	FALSE	CVPC_10691	Singleton	1	caQTL	TRUE	Not Tested
CVPC	cvpc_atac_peak_215284	cvpc_atac_peak_215284	chr6	10147078	10147250	caQTL	caPeak	Primary	VAR_6_10147178_C_A	rs4710890	10147178	C	A	0.305861	-1.39349	0.271701	6.74699e-08	0.00105496	TRUE	FALSE	CVPC_10692	Singleton	1	caQTL	TRUE	Not Tested
CVPC	cvpc_atac_peak_215331	cvpc_atac_peak_215331	chr6	10528221	10528525	caQTL	caPeak	Primary	VAR_6_10503525_A_G	rs6928905	10503525	A	G	0.106227	-1.44808	0.317688	2.11163e-06	0.0209804	TRUE	FALSE	CVPC_10693	Singleton	1	caQTL	TRUE	Not Tested
CVPC	cvpc_atac_peak_215346	cvpc_atac_peak_215346	chr6	10582829	10584046	caQTL	caPeak	Primary	VAR_6_10596387_G_A	rs6456564	10596387	G	A	0.441392	-0.430816	0.097259	4.26968e-06	0.0277968	TRUE	FALSE	CVPC_10694	Singleton	1	caQTL	TRUE	Not Tested
CVPC	cvpc_atac_peak_21535	cvpc_atac_peak_21535	chr1	212284668	212286070	caQTL	caPeak	Primary	VAR_1_212278745_T_A	rs376044206	212278745	T	A	0.217949	-0.841228	0.187666	3.20396e-06	0.0170164	TRUE	FALSE	CVPC_10695	Singleton	1	caQTL	TRUE	Not Tested
CVPC	cvpc_atac_peak_215378	cvpc_atac_peak_215378	chr6	10886631	10887498	caQTL	caPeak	Primary	VAR_6_10888908_C_T	rs9467812	10888908	C	T	0.205128	-1.42728	0.228596	1.38489e-11	4.09289e-07	TRUE	FALSE	CVPC_10696	Singleton	1	caQTL	TRUE	Not Tested
CVPC	cvpc_atac_peak_215394	cvpc_atac_peak_215394	chr6	11025891	11026660	caQTL	caPeak	Primary	VAR_6_11114521_A_T	rs6909112	11114521	A	T	0.144689	-0.943394	0.210201	3.10965e-06	0.0165106	TRUE	FALSE	CVPC_10697	Singleton	1	caQTL	TRUE	Not Tested
CVPC	cvpc_atac_peak_215426	cvpc_atac_peak_215426	chr6	11218911	11219313	caQTL	caPeak	Primary	VAR_6_11287754_T_G	rs2327391	11287754	T	G	0.324176	0.496074	0.111653	3.97214e-06	0.0283924	TRUE	FALSE	CVPC_10698	Singleton	1	caQTL	TRUE	Not Tested
CVPC	cvpc_atac_peak_215432	cvpc_atac_peak_215432	chr6	11241702	11242189	caQTL	caPeak	Primary	VAR_6_11241970_G_A	rs12209631	11241970	G	A	0.227106	1.666	0.299492	3.34922e-09	7.22009e-05	TRUE	FALSE	CVPC_10699	Singleton	1	caQTL	TRUE	Not Tested
CVPC	cvpc_atac_peak_166985	cvpc_atac_peak_166985	chr3	47616037	47616359	caQTL	caPeak	Primary	VAR_3_47626444_T_C	rs11130144	47626444	T	C	0.342491	-0.643157	0.133048	4.27474e-07	0.00125413	TRUE	FALSE	CVPC_107	Complex	5	caQTL-haQTL	FALSE	Not Tested
CVPC	cvpc_atac_peak_166998	cvpc_atac_peak_166998	chr3	47715653	47716066	caQTL	caPeak	Primary	VAR_3_47681369_C_G	rs2049301	47681369	C	G	0.324176	0.846714	0.221658	8.65533e-05	0.0464584	TRUE	FALSE	CVPC_107	Complex	5	caQTL-haQTL	TRUE	Not Tested
CVPC	cvpc_atac_peak_167000	cvpc_atac_peak_167000	chr3	47742917	47743375	caQTL	caPeak	Primary	VAR_3_47655314_A_C	rs11712152	47655314	A	C	0.307692	1.1739	0.278808	1.33842e-05	0.00923273	TRUE	FALSE	CVPC_107	Complex	5	caQTL-haQTL	FALSE	Not Tested
CVPC	cvpc_atac_peak_167007	cvpc_atac_peak_167007	chr3	47781040	47782534	caQTL	caPeak	Primary	VAR_3_47783493_C_T	rs6442086	47783493	C	T	0.298535	-0.588482	0.134972	6.18336e-06	0.00573601	TRUE	FALSE	CVPC_107	Complex	5	caQTL-haQTL	FALSE	Not Tested
CVPC	cvpc_chip_peak_39393	cvpc_chip_peak_39393	chr3	47742687	47743744	haQTL	haPeak	Primary	VAR_3_47724057_T_C	rs11712464	47724057	T	C	0.298535	1.51188	0.275257	2.14513e-09	2.39157e-06	TRUE	FALSE	CVPC_107	Complex	5	caQTL-haQTL	FALSE	Not Tested
CVPC	cvpc_atac_peak_239731	cvpc_atac_peak_239731	chr7	102467195	102467375	caQTL	caPeak	Primary	VAR_7_102462846_C_T	rs6465866	102462846	C	T	0.441392	-1.54145	0.238737	1.99351e-12	4.29446e-08	TRUE	FALSE	CVPC_1070	Complex	2	caQTL-eQTL	TRUE	Not Tested
CVPC	ENSG00000161036.13	LRWD1	chr7	102464956	102473168	eQTL	eGene	Primary	VAR_7_102460822_G_T	rs4487686	102460822	G	T	0.450549	-0.740972	0.111306	9.41232e-13	3.61587e-08	TRUE	TRUE	CVPC_1070	Complex	2	caQTL-eQTL	FALSE	Shared
CVPC	cvpc_atac_peak_215447	cvpc_atac_peak_215447	chr6	11318252	11318798	caQTL	caPeak	Primary	VAR_6_11288747_A_G	rs16871207	11288747	A	G	0.0842491	1.19682	0.257822	1.31599e-06	0.0113026	TRUE	FALSE	CVPC_10700	Singleton	1	caQTL	TRUE	Not Tested
CVPC	cvpc_atac_peak_215466	cvpc_atac_peak_215466	chr6	11480209	11480920	caQTL	caPeak	Primary	VAR_6_11479203_C_T	rs9357151	11479203	C	T	0.25641	-1.27959	0.200543	4.03454e-12	1.47639e-07	TRUE	FALSE	CVPC_10701	Singleton	1	caQTL	TRUE	Not Tested
CVPC	cvpc_atac_peak_215596	cvpc_atac_peak_215596	chr6	12343405	12344025	caQTL	caPeak	Primary	VAR_6_12413707_T_C	rs9394840	12413707	T	C	0.423077	0.742291	0.167874	4.45413e-06	0.0287708	TRUE	FALSE	CVPC_10702	Singleton	1	caQTL	TRUE	Not Tested
CVPC	cvpc_atac_peak_21560	cvpc_atac_peak_21560	chr1	212513144	212513433	caQTL	caPeak	Primary	VAR_1_212536167_C_A	rs57825758	212536167	C	A	0.172161	-0.978544	0.216639	2.65416e-06	0.0222561	TRUE	FALSE	CVPC_10703	Singleton	1	caQTL	TRUE	Not Tested
CVPC	cvpc_atac_peak_215603	cvpc_atac_peak_215603	chr6	12384281	12384504	caQTL	caPeak	Primary	VAR_6_12452123_C_T	rs12211348	12452123	C	T	0.164835	-0.976681	0.219203	3.71021e-06	0.0249968	TRUE	FALSE	CVPC_10704	Singleton	1	caQTL	TRUE	Not Tested
CVPC	cvpc_atac_peak_215607	cvpc_atac_peak_215607	chr6	12429679	12429991	caQTL	caPeak	Primary	VAR_6_12442799_G_T	rs9369354	12442799	G	T	0.386447	-0.917276	0.19743	1.2862e-06	0.011392	TRUE	FALSE	CVPC_10705	Singleton	1	caQTL	TRUE	Not Tested
CVPC	cvpc_atac_peak_215612	cvpc_atac_peak_215612	chr6	12516146	12516364	caQTL	caPeak	Primary	VAR_6_12516199_A_G	rs10948062	12516199	A	G	0.461538	0.825149	0.170622	4.22027e-07	0.00392516	TRUE	TRUE	CVPC_10706	Singleton	1	caQTL	TRUE	Not Tested
CVPC	cvpc_atac_peak_215640	cvpc_atac_peak_215640	chr6	12802980	12803432	caQTL	caPeak	Primary	VAR_6_12805611_C_T	rs6914513	12805611	C	T	0.346154	-0.790631	0.181481	6.29735e-06	0.0281829	TRUE	FALSE	CVPC_10707	Singleton	1	caQTL	TRUE	Not Tested
CVPC	cvpc_atac_peak_215759	cvpc_atac_peak_215759	chr6	13511907	13512466	caQTL	caPeak	Primary	VAR_6_13512081_C_G	rs4715371	13512081	C	G	0.203297	-1.00219	0.23431	9.52058e-06	0.0373397	TRUE	FALSE	CVPC_10708	Singleton	1	caQTL	TRUE	Not Tested
CVPC	cvpc_atac_peak_215877	cvpc_atac_peak_215877	chr6	14550953	14551239	caQTL	caPeak	Primary	VAR_6_14597701_G_C	rs9370768	14597701	G	C	0.181319	-1.14548	0.210199	7.58892e-09	0.000132943	TRUE	FALSE	CVPC_10709	Singleton	1	caQTL	TRUE	Not Tested
CVPC	cvpc_atac_peak_121210	cvpc_atac_peak_121210	chr19	36032376	36033201	caQTL	caPeak	Primary	VAR_19_36063105_C_T	rs12462632	36063105	C	T	0.298535	-0.881669	0.176744	1.65556e-07	0.00150957	TRUE	FALSE	CVPC_1071	Complex	2	caQTL-eQTL	TRUE	Not Tested
CVPC	ENSG00000161277.11	THAP8	chr19	36034984	36054739	eQTL	eGene	Primary	VAR_19_36085481_C_T	rs7259592	36085481	C	T	0.300366	-0.579346	0.111071	5.51938e-08	0.000988341	TRUE	FALSE	CVPC_1071	Complex	2	caQTL-eQTL	FALSE	Shared
CVPC	cvpc_atac_peak_215892	cvpc_atac_peak_215892	chr6	14647395	14647627	caQTL	caPeak	Primary	VAR_6_14645343_A_G	rs9464702	14645343	A	G	0.435897	-0.895648	0.205877	6.50466e-06	0.0423056	TRUE	FALSE	CVPC_10710	Singleton	1	caQTL	TRUE	Not Tested
CVPC	cvpc_atac_peak_215901	cvpc_atac_peak_215901	chr6	14712931	14713335	caQTL	caPeak	Primary	VAR_6_14613881_T_C	rs6920206	14613881	T	C	0.252747	-0.938335	0.209537	3.28273e-06	0.0204095	TRUE	FALSE	CVPC_10711	Singleton	1	caQTL	TRUE	Not Tested
CVPC	cvpc_atac_peak_215917	cvpc_atac_peak_215917	chr6	14804002	14804282	caQTL	caPeak	Primary	VAR_6_14805982_A_G	rs12201822	14805982	A	G	0.304029	-1.006	0.220655	2.10041e-06	0.0132395	TRUE	FALSE	CVPC_10712	Singleton	1	caQTL	TRUE	Not Tested
CVPC	cvpc_atac_peak_215922	cvpc_atac_peak_215922	chr6	14839192	14839682	caQTL	caPeak	Primary	VAR_6_14843957_C_T	rs62390288	14843957	C	T	0.0750916	-1.72796	0.403021	9.02702e-06	0.0373704	TRUE	FALSE	CVPC_10713	Singleton	1	caQTL	TRUE	Not Tested
CVPC	cvpc_atac_peak_215984	cvpc_atac_peak_215984	chr6	15313410	15313643	caQTL	caPeak	Primary	VAR_6_15290070_C_T	rs794777	15290070	C	T	0.10989	1.54502	0.333371	1.37364e-06	0.00905874	TRUE	FALSE	CVPC_10714	Singleton	1	caQTL	TRUE	Not Tested
CVPC	cvpc_atac_peak_215999	cvpc_atac_peak_215999	chr6	15384887	15385253	caQTL	caPeak	Primary	VAR_6_15385050_G_T	rs6924733	15385050	G	T	0.468864	-0.833305	0.187954	4.17928e-06	0.0183423	TRUE	FALSE	CVPC_10715	Singleton	1	caQTL	TRUE	Not Tested
CVPC	cvpc_atac_peak_216036	cvpc_atac_peak_216036	chr6	15595536	15596042	caQTL	caPeak	Primary	VAR_6_15506242_A_G	rs16876554	15506242	A	G	0.0970696	0.952186	0.222652	9.55128e-06	0.0447354	TRUE	FALSE	CVPC_10716	Singleton	1	caQTL	TRUE	Not Tested
CVPC	cvpc_atac_peak_216083	cvpc_atac_peak_216083	chr6	15905813	15906672	caQTL	caPeak	Primary	VAR_6_15971240_T_C	rs4716017	15971240	T	C	0.423077	0.786778	0.180138	5.93958e-06	0.0374997	TRUE	FALSE	CVPC_10717	Singleton	1	caQTL	TRUE	Not Tested
CVPC	cvpc_atac_peak_216113	cvpc_atac_peak_216113	chr6	16130084	16130265	caQTL	caPeak	Primary	VAR_6_16051490_C_T	rs12209894	16051490	C	T	0.43956	-0.838887	0.189249	4.19827e-06	0.0272119	TRUE	FALSE	CVPC_10718	Singleton	1	caQTL	TRUE	Not Tested
CVPC	cvpc_atac_peak_216131	cvpc_atac_peak_216131	chr6	16218675	16219397	caQTL	caPeak	Primary	VAR_6_16209404_T_G	rs4712277	16209404	T	G	0.184982	1.3599	0.238142	1.1088e-09	1.69334e-05	TRUE	FALSE	CVPC_10719	Singleton	1	caQTL	TRUE	Not Tested
CVPC	ENSG00000162076.13	FLYWCH2	chr16	2883213	2899382	eQTL	eGene	Primary	VAR_16_2901708_T_A	rs112478373	2901708	T	A	0.413919	-0.406622	0.0742467	9.97589e-09	0.000197136	TRUE	FALSE	CVPC_1072	Complex	2	eQTL	TRUE	No Association
CVPC	ENSG00000289222.2	ENSG00000289222	chr16	2903540	2905402	eQTL	eGene	Primary	VAR_16_2892415_C_G	rs8044101	2892415	C	G	0.423077	0.986551	0.169952	9.84006e-10	2.3494e-05	TRUE	TRUE	CVPC_1072	Complex	2	eQTL	FALSE	No Association
CVPC	cvpc_atac_peak_216143	cvpc_atac_peak_216143	chr6	16265325	16265712	caQTL	caPeak	Primary	VAR_6_16269897_G_A	rs9477075	16269897	G	A	0.139194	-1.36271	0.305884	3.72293e-06	0.0205655	TRUE	FALSE	CVPC_10720	Singleton	1	caQTL	TRUE	Not Tested
CVPC	cvpc_atac_peak_216166	cvpc_atac_peak_216166	chr6	16362052	16362845	caQTL	caPeak	Primary	VAR_6_16358790_G_A	rs179978	16358790	G	A	0.305861	-0.70071	0.163179	8.72422e-06	0.0494361	TRUE	TRUE	CVPC_10721	Singleton	1	caQTL	TRUE	Not Tested
CVPC	cvpc_atac_peak_216168	cvpc_atac_peak_216168	chr6	16374928	16375526	caQTL	caPeak	Primary	VAR_6_16373850_G_A	rs1967660	16373850	G	A	0.177656	1.1823	0.223813	2.42353e-08	0.000388333	TRUE	FALSE	CVPC_10722	Singleton	1	caQTL	TRUE	Not Tested
CVPC	cvpc_atac_peak_216190	cvpc_atac_peak_216190	chr6	16470974	16471153	caQTL	caPeak	Primary	VAR_6_16441012_C_T	rs3806127	16441012	C	T	0.0915751	2.03726	0.441443	1.53464e-06	0.0140732	TRUE	FALSE	CVPC_10723	Singleton	1	caQTL	TRUE	Not Tested
CVPC	cvpc_atac_peak_216222	cvpc_atac_peak_216222	chr6	16625115	16625823	caQTL	caPeak	Primary	VAR_6_16668786_A_G	rs9383200	16668786	A	G	0.221612	0.935044	0.200507	1.16478e-06	0.0101309	TRUE	FALSE	CVPC_10724	Singleton	1	caQTL	TRUE	Not Tested
CVPC	cvpc_atac_peak_216268	cvpc_atac_peak_216268	chr6	16803274	16803981	caQTL	caPeak	Primary	VAR_6_16751695_C_T	rs72827835	16751695	C	T	0.0549451	1.35538	0.294801	1.69314e-06	0.0134057	TRUE	FALSE	CVPC_10725	Singleton	1	caQTL	TRUE	Not Tested
CVPC	cvpc_atac_peak_216368	cvpc_atac_peak_216368	chr6	17580536	17580899	caQTL	caPeak	Primary	VAR_6_17579997_G_T	rs6923727	17579997	G	T	0.0604396	1.80435	0.370225	3.36304e-07	0.00268673	TRUE	TRUE	CVPC_10726	Singleton	1	caQTL	TRUE	Not Tested
CVPC	cvpc_atac_peak_21638	cvpc_atac_peak_21638	chr1	213122621	213122777	caQTL	caPeak	Primary	VAR_1_213079707_C_T	rs35446165	213079707	C	T	0.190476	-0.914979	0.24094	9.57149e-05	0.0408315	TRUE	FALSE	CVPC_10727	Singleton	1	caQTL	TRUE	Not Tested
CVPC	cvpc_atac_peak_216408	cvpc_atac_peak_216408	chr6	17833266	17833479	caQTL	caPeak	Primary	VAR_6_17833982_T_C	rs4716190	17833982	T	C	0.492674	-1.02839	0.214717	5.57685e-07	0.00385244	TRUE	FALSE	CVPC_10728	Singleton	1	caQTL	TRUE	Not Tested
CVPC	cvpc_atac_peak_216410	cvpc_atac_peak_216410	chr6	17845608	17846000	caQTL	caPeak	Primary	VAR_6_17838285_T_A	rs111674101	17838285	T	A	0.0622711	-2.88245	0.660649	6.08541e-06	0.0231355	TRUE	FALSE	CVPC_10729	Singleton	1	caQTL	TRUE	Not Tested
CVPC	cvpc_atac_peak_10671	cvpc_atac_peak_10671	chr1	85258765	85260109	caQTL	caPeak	Primary	VAR_1_85262981_C_G	rs2647395	85262981	C	G	0.419414	0.896248	0.142455	9.05572e-12	2.95479e-07	TRUE	FALSE	CVPC_1073	Complex	2	caQTL-eQTL	FALSE	Not Tested
CVPC	ENSG00000162642.14	C1orf52	chr1	85249953	85259672	eQTL	eGene	Primary	VAR_1_85262981_C_G	rs2647395	85262981	C	G	0.419414	1.00533	0.136381	8.15085e-16	7.96361e-11	TRUE	TRUE	CVPC_1073	Complex	2	caQTL-eQTL	TRUE	Shared
CVPC	cvpc_atac_peak_216457	cvpc_atac_peak_216457	chr6	18209543	18210158	caQTL	caPeak	Primary	VAR_6_18209878_G_A	rs34969716	18209878	G	A	0.322344	1.98089	0.234005	1.24612e-23	4.75033e-18	TRUE	FALSE	CVPC_10730	Singleton	1	caQTL	TRUE	Not Tested
CVPC	cvpc_atac_peak_216464	cvpc_atac_peak_216464	chr6	18253616	18254195	caQTL	caPeak	Primary	VAR_6_18239932_C_G	rs214510	18239932	C	G	0.43956	-1.24525	0.185225	1.49387e-13	8.1023e-09	TRUE	FALSE	CVPC_10731	Singleton	1	caQTL	TRUE	Not Tested
CVPC	cvpc_atac_peak_21648	cvpc_atac_peak_21648	chr1	213251175	213251935	caQTL	caPeak	Primary	VAR_1_213244686_A_G	rs9430118	213244686	A	G	0.318681	-0.789923	0.180325	5.54706e-06	0.00902896	TRUE	FALSE	CVPC_10732	Singleton	1	caQTL	TRUE	Not Tested
CVPC	cvpc_atac_peak_216483	cvpc_atac_peak_216483	chr6	18386983	18387826	caQTL	caPeak	Primary	VAR_6_18389868_T_C	rs7756873	18389868	T	C	0.322344	0.648809	0.139694	1.29774e-06	0.0143623	TRUE	FALSE	CVPC_10733	Singleton	1	caQTL	TRUE	Not Tested
CVPC	cvpc_atac_peak_216489	cvpc_atac_peak_216489	chr6	18441145	18441525	caQTL	caPeak	Primary	VAR_6_18458030_T_C	rs581282	18458030	T	C	0.441392	1.07653	0.197786	7.95359e-09	0.000179175	TRUE	FALSE	CVPC_10734	Singleton	1	caQTL	TRUE	Not Tested
CVPC	cvpc_atac_peak_216678	cvpc_atac_peak_216678	chr6	20772042	20772306	caQTL	caPeak	Primary	VAR_6_20749446_G_A	rs4644038	20749446	G	A	0.371795	-1.29756	0.2172	1.37645e-10	3.50666e-06	TRUE	FALSE	CVPC_10735	Singleton	1	caQTL	TRUE	Not Tested
CVPC	cvpc_atac_peak_216719	cvpc_atac_peak_216719	chr6	21277614	21278739	caQTL	caPeak	Primary	VAR_6_21265549_T_C	rs74530563	21265549	T	C	0.115385	1.0912	0.240808	2.45031e-06	0.0210154	TRUE	FALSE	CVPC_10736	Singleton	1	caQTL	TRUE	Not Tested
CVPC	cvpc_atac_peak_216740	cvpc_atac_peak_216740	chr6	21396406	21396567	caQTL	caPeak	Primary	VAR_6_21357058_C_A	rs9466040	21357058	C	A	0.0952381	1.40916	0.313451	2.98355e-06	0.0199541	TRUE	FALSE	CVPC_10737	Singleton	1	caQTL	TRUE	Not Tested
CVPC	cvpc_atac_peak_21679	cvpc_atac_peak_21679	chr1	213530445	213531299	caQTL	caPeak	Primary	VAR_1_213518093_T_C	rs320383	213518093	T	C	0.0952381	1.22285	0.238804	7.10811e-08	0.000911757	TRUE	FALSE	CVPC_10738	Singleton	1	caQTL	TRUE	Not Tested
CVPC	cvpc_atac_peak_216875	cvpc_atac_peak_216875	chr6	22613606	22614040	caQTL	caPeak	Primary	VAR_6_22705426_T_G	rs62391118	22705426	T	G	0.236264	-0.924603	0.212342	6.37247e-06	0.0398621	TRUE	FALSE	CVPC_10739	Singleton	1	caQTL	TRUE	Not Tested
CVPC	cvpc_chip_peak_31062	cvpc_chip_peak_31062	chr2	48438926	48441786	haQTL	haPeak	Primary	VAR_2_48415496_T_C	rs80288268	48415496	T	C	0.0934066	-0.989723	0.218691	1.71524e-06	0.00599785	TRUE	FALSE	CVPC_1074	Complex	2	eQTL-haQTL	FALSE	Not Tested
CVPC	ENSG00000162869.16	PPP1R21	chr2	48440598	48515391	eQTL	eGene	Primary	VAR_2_48415496_T_C	rs80288268	48415496	T	C	0.0934066	-1.82326	0.240791	8.89936e-17	1.28058e-11	TRUE	TRUE	CVPC_1074	Complex	2	eQTL-haQTL	TRUE	Shared
CVPC	cvpc_atac_peak_216904	cvpc_atac_peak_216904	chr6	22919633	22919876	caQTL	caPeak	Primary	VAR_6_22829203_T_C	rs4712717	22829203	T	C	0.307692	1.02802	0.206714	1.82115e-07	0.00227948	TRUE	TRUE	CVPC_10740	Singleton	1	caQTL	TRUE	Not Tested
CVPC	cvpc_atac_peak_216938	cvpc_atac_peak_216938	chr6	23454221	23455138	caQTL	caPeak	Primary	VAR_6_23455358_A_G	rs72831977	23455358	A	G	0.130037	-1.88524	0.309212	4.9358e-11	1.66983e-06	TRUE	FALSE	CVPC_10741	Singleton	1	caQTL	TRUE	Not Tested
CVPC	cvpc_atac_peak_216944	cvpc_atac_peak_216944	chr6	23547718	23548421	caQTL	caPeak	Primary	VAR_6_23573719_T_C	rs197956	23573719	T	C	0.141026	-1.22827	0.285057	8.0827e-06	0.0474116	TRUE	FALSE	CVPC_10742	Singleton	1	caQTL	TRUE	Not Tested
CVPC	cvpc_atac_peak_216961	cvpc_atac_peak_216961	chr6	23785190	23786083	caQTL	caPeak	Primary	VAR_6_23774113_C_G	rs9356892	23774113	C	G	0.227106	-1.39287	0.209053	2.72794e-13	1.49607e-08	TRUE	FALSE	CVPC_10743	Singleton	1	caQTL	TRUE	Not Tested
CVPC	cvpc_atac_peak_217104	cvpc_atac_peak_217104	chr6	25062263	25062993	caQTL	caPeak	Primary	VAR_6_25062239_C_T	rs303884	25062239	C	T	0.227106	0.588324	0.108966	1.08304e-08	0.000172839	TRUE	FALSE	CVPC_10744	Singleton	1	caQTL	TRUE	Not Tested
CVPC	cvpc_atac_peak_217138	cvpc_atac_peak_217138	chr6	25315671	25315963	caQTL	caPeak	Primary	VAR_6_25306135_A_G	rs2690123	25306135	A	G	0.448718	-0.808482	0.174979	1.48813e-06	0.0189306	TRUE	FALSE	CVPC_10745	Singleton	1	caQTL	TRUE	Not Tested
CVPC	cvpc_atac_peak_217142	cvpc_atac_peak_217142	chr6	25327027	25327331	caQTL	caPeak	Primary	VAR_6_25342527_C_G	rs12193883	25342527	C	G	0.283883	1.57688	0.302137	3.71672e-08	0.000885633	TRUE	FALSE	CVPC_10746	Singleton	1	caQTL	TRUE	Not Tested
CVPC	cvpc_atac_peak_217154	cvpc_atac_peak_217154	chr6	25359110	25359645	caQTL	caPeak	Primary	VAR_6_25398198_T_C	rs9348676	25398198	T	C	0.245421	-1.2993	0.215896	9.55836e-11	4.25756e-06	TRUE	FALSE	CVPC_10747	Singleton	1	caQTL	TRUE	Not Tested
CVPC	cvpc_atac_peak_217198	cvpc_atac_peak_217198	chr6	25748575	25749210	caQTL	caPeak	Primary	VAR_6_25736450_G_A	rs3922841	25736450	G	A	0.417582	1.5349	0.255323	1.00959e-10	2.41868e-06	TRUE	FALSE	CVPC_10748	Singleton	1	caQTL	TRUE	Not Tested
CVPC	cvpc_atac_peak_217203	cvpc_atac_peak_217203	chr6	25777172	25777343	caQTL	caPeak	Primary	VAR_6_25792540_C_T	rs9467600	25792540	C	T	0.0732601	-2.02416	0.400531	1.09512e-07	0.00106163	TRUE	FALSE	CVPC_10749	Singleton	1	caQTL	TRUE	Not Tested
CVPC	cvpc_chip_peak_33862	cvpc_chip_peak_33862	chr2	200351695	200353970	haQTL	haPeak	Primary	VAR_2_200281976_G_A	rs62179501	200281976	G	A	0.119048	-1.52009	0.376101	2.4299e-05	0.0371253	TRUE	FALSE	CVPC_1075	Complex	2	eQTL-haQTL	TRUE	Not Tested
CVPC	ENSG00000162971.11	TYW5	chr2	199928913	199955736	eQTL	eGene	Primary	VAR_2_200258287_G_T	rs56004703	200258287	G	T	0.113553	-0.97138	0.221958	6.74608e-06	0.0378692	TRUE	FALSE	CVPC_1075	Complex	2	eQTL-haQTL	FALSE	Shared
CVPC	cvpc_atac_peak_217209	cvpc_atac_peak_217209	chr6	25882118	25882473	caQTL	caPeak	Primary	VAR_6_25880266_T_C	rs645279	25880266	T	C	0.296703	1.17485	0.206415	1.27883e-09	1.86098e-05	TRUE	FALSE	CVPC_10750	Singleton	1	caQTL	TRUE	Not Tested
CVPC	cvpc_atac_peak_217303	cvpc_atac_peak_217303	chr6	26452817	26453002	caQTL	caPeak	Primary	VAR_6_26454728_C_T	rs66757203	26454728	C	T	0.0989011	-2.00605	0.453963	4.52001e-06	0.0304871	TRUE	FALSE	CVPC_10751	Singleton	1	caQTL	TRUE	Not Tested
CVPC	cvpc_atac_peak_217328	cvpc_atac_peak_217328	chr6	26956122	26957119	caQTL	caPeak	Primary	VAR_6_27041733_T_A	rs7775041	27041733	T	A	0.276557	-0.830242	0.15247	7.81906e-09	5.38118e-05	TRUE	FALSE	CVPC_10752	Singleton	1	caQTL	TRUE	Not Tested
CVPC	cvpc_atac_peak_217399	cvpc_atac_peak_217399	chr6	27693787	27694641	caQTL	caPeak	Primary	VAR_6_27682388_C_T	rs9368525	27682388	C	T	0.108059	1.57262	0.353022	3.72756e-06	0.016796	TRUE	FALSE	CVPC_10753	Singleton	1	caQTL	TRUE	Not Tested
CVPC	cvpc_atac_peak_217404	cvpc_atac_peak_217404	chr6	27772264	27772959	caQTL	caPeak	Primary	VAR_6_27711666_C_A	rs9368527	27711666	C	A	0.358974	-0.745216	0.167332	3.75259e-06	0.0146341	TRUE	FALSE	CVPC_10754	Singleton	1	caQTL	TRUE	Not Tested
CVPC	cvpc_atac_peak_217412	cvpc_atac_peak_217412	chr6	27823689	27824210	caQTL	caPeak	Primary	VAR_6_27758952_C_T	rs7776351	27758952	C	T	0.260073	-1.44779	0.238583	6.28704e-11	7.76547e-07	TRUE	FALSE	CVPC_10755	Singleton	1	caQTL	TRUE	Not Tested
CVPC	cvpc_atac_peak_217437	cvpc_atac_peak_217437	chr6	28136679	28137500	caQTL	caPeak	Primary	VAR_6_28174498_C_T	rs1150678	28174498	C	T	0.285714	0.918677	0.211508	6.74653e-06	0.0293259	TRUE	FALSE	CVPC_10756	Singleton	1	caQTL	TRUE	Not Tested
CVPC	cvpc_atac_peak_217513	cvpc_atac_peak_217513	chr6	33693224	33693963	caQTL	caPeak	Primary	VAR_6_33788113_T_C	rs756137	33788113	T	C	0.435897	-0.526498	0.108092	3.42143e-07	0.00426211	TRUE	FALSE	CVPC_10757	Singleton	1	caQTL	TRUE	Not Tested
CVPC	cvpc_atac_peak_217542	cvpc_atac_peak_217542	chr6	33822576	33823060	caQTL	caPeak	Primary	VAR_6_33825999_A_G	rs6899677	33825999	A	G	0.428571	-0.805058	0.172216	1.0915e-06	0.0150536	TRUE	FALSE	CVPC_10758	Singleton	1	caQTL	TRUE	Not Tested
CVPC	cvpc_atac_peak_217544	cvpc_atac_peak_217544	chr6	33828806	33829735	caQTL	caPeak	Primary	VAR_6_33827195_C_T	rs72896152	33827195	C	T	0.141026	-1.0381	0.233712	3.9982e-06	0.0413676	TRUE	FALSE	CVPC_10759	Singleton	1	caQTL	TRUE	Not Tested
CVPC	cvpc_chip_peak_34435	cvpc_chip_peak_34435	chr2	222424922	222428588	haQTL	haPeak	Primary	VAR_2_222427161_T_G	rs10084278	222427161	T	G	0.210623	0.507635	0.0929642	2.77271e-09	1.35775e-05	TRUE	FALSE	CVPC_1076	Complex	2	eQTL-haQTL	TRUE	Not Tested
CVPC	ENSG00000163082.10	SGPP2	chr2	222424543	222562621	eQTL	eGene	Primary	VAR_2_222426422_G_A	rs6436317	222426422	G	A	0.208791	0.175583	0.0395127	4.76289e-06	0.0422965	TRUE	TRUE	CVPC_1076	Complex	2	eQTL-haQTL	FALSE	Shared
CVPC	cvpc_atac_peak_217545	cvpc_atac_peak_217545	chr6	33830380	33830975	caQTL	caPeak	Primary	VAR_6_33830803_C_T	rs942495	33830803	C	T	0.14652	2.22826	0.279696	3.74322e-20	1.23178e-14	TRUE	TRUE	CVPC_10760	Singleton	1	caQTL	TRUE	Not Tested
CVPC	cvpc_atac_peak_217589	cvpc_atac_peak_217589	chr6	34068617	34068862	caQTL	caPeak	Primary	VAR_6_34068379_C_T	rs73410895	34068379	C	T	0.221612	-1.34637	0.267445	1.23997e-07	0.00133021	TRUE	FALSE	CVPC_10761	Singleton	1	caQTL	TRUE	Not Tested
CVPC	cvpc_atac_peak_217590	cvpc_atac_peak_217590	chr6	34069131	34069820	caQTL	caPeak	Primary	VAR_6_34078196_C_T	rs1565355	34078196	C	T	0.14652	-1.25564	0.274197	1.87606e-06	0.0130117	TRUE	FALSE	CVPC_10762	Singleton	1	caQTL	TRUE	Not Tested
CVPC	cvpc_atac_peak_217611	cvpc_atac_peak_217611	chr6	34244542	34244850	caQTL	caPeak	Primary	VAR_6_34184948_G_A	rs114922054	34184948	G	A	0.0512821	1.11562	0.259651	8.61299e-06	0.0391665	TRUE	FALSE	CVPC_10763	Singleton	1	caQTL	TRUE	Not Tested
CVPC	cvpc_atac_peak_217647	cvpc_atac_peak_217647	chr6	34514602	34515178	caQTL	caPeak	Primary	VAR_6_34497438_G_A	rs75776386	34497438	G	A	0.10989	0.998916	0.210325	7.06912e-07	0.00548853	TRUE	FALSE	CVPC_10764	Singleton	1	caQTL	TRUE	Not Tested
CVPC	cvpc_atac_peak_217657	cvpc_atac_peak_217657	chr6	34559972	34560172	caQTL	caPeak	Primary	VAR_6_34555120_C_G	rs3798541	34555120	C	G	0.267399	-1.19676	0.208709	9.25011e-10	1.38803e-05	TRUE	FALSE	CVPC_10765	Singleton	1	caQTL	TRUE	Not Tested
CVPC	cvpc_atac_peak_21766	cvpc_atac_peak_21766	chr1	214327477	214327935	caQTL	caPeak	Primary	VAR_1_214262541_G_C	rs80111545	214262541	G	C	0.0512821	1.14515	0.265045	7.60395e-06	0.0495175	TRUE	FALSE	CVPC_10766	Singleton	1	caQTL	TRUE	Not Tested
CVPC	cvpc_atac_peak_217673	cvpc_atac_peak_217673	chr6	34617295	34617561	caQTL	caPeak	Primary	VAR_6_34659660_T_C	rs2744952	34659660	T	C	0.267399	-0.80797	0.186946	7.54978e-06	0.0262665	TRUE	FALSE	CVPC_10767	Singleton	1	caQTL	TRUE	Not Tested
CVPC	cvpc_atac_peak_217680	cvpc_atac_peak_217680	chr6	34673661	34673957	caQTL	caPeak	Primary	VAR_6_34589112_G_A	rs72900436	34589112	G	A	0.0641026	-2.03143	0.486547	1.59791e-05	0.03327	TRUE	FALSE	CVPC_10768	Singleton	1	caQTL	TRUE	Not Tested
CVPC	cvpc_atac_peak_217866	cvpc_atac_peak_217866	chr6	35933535	35934213	caQTL	caPeak	Primary	VAR_6_35854726_T_A	rs2395639	35854726	T	A	0.223443	1.49359	0.278807	1.45259e-08	0.000120441	TRUE	FALSE	CVPC_10769	Singleton	1	caQTL	TRUE	Not Tested
CVPC	cvpc_chip_peak_3115	cvpc_chip_peak_3115	chr1	115977012	115977648	haQTL	haPeak	Primary	VAR_1_115896918_C_T	rs12751887	115896918	C	T	0.313187	0.735788	0.175332	1.08703e-05	0.0156012	TRUE	FALSE	CVPC_1077	Complex	2	eQTL-haQTL	FALSE	Not Tested
CVPC	ENSG00000163393.13	SLC22A15	chr1	115976513	116070054	eQTL	eGene	Primary	VAR_1_115898522_C_T	rs12758358	115898522	C	T	0.311355	0.884396	0.139229	1.3388e-11	5.70646e-07	TRUE	FALSE	CVPC_1077	Complex	2	eQTL-haQTL	TRUE	Shared
CVPC	cvpc_atac_peak_217901	cvpc_atac_peak_217901	chr6	36132781	36132947	caQTL	caPeak	Primary	VAR_6_36148825_C_T	rs11759995	36148825	C	T	0.384615	1.14218	0.231177	2.22827e-07	0.0016137	TRUE	FALSE	CVPC_10770	Singleton	1	caQTL	TRUE	Not Tested
CVPC	cvpc_atac_peak_217980	cvpc_atac_peak_217980	chr6	36593637	36594617	caQTL	caPeak	Primary	VAR_6_36548405_C_G	rs1744660	36548405	C	G	0.0915751	0.919646	0.215045	9.55362e-06	0.0421204	TRUE	FALSE	CVPC_10771	Singleton	1	caQTL	TRUE	Not Tested
CVPC	cvpc_atac_peak_217993	cvpc_atac_peak_217993	chr6	36659355	36659705	caQTL	caPeak	Primary	VAR_6_36659822_T_C	rs9462207	36659822	T	C	0.249084	0.979339	0.220876	4.17205e-06	0.0292321	TRUE	FALSE	CVPC_10772	Singleton	1	caQTL	TRUE	Not Tested
CVPC	cvpc_atac_peak_218	cvpc_atac_peak_218	chr1	1890643	1892029	caQTL	caPeak	Primary	VAR_1_1791493_C_T	rs3737628	1791493	C	T	0.494505	1.33822	0.199387	1.67331e-13	5.64326e-09	TRUE	TRUE	CVPC_10773	Singleton	1	caQTL	TRUE	Not Tested
CVPC	cvpc_atac_peak_218002	cvpc_atac_peak_218002	chr6	36688204	36688408	caQTL	caPeak	Primary	VAR_6_36779629_C_T	rs4714010	36779629	C	T	0.399267	-0.803031	0.180424	3.80788e-06	0.0289497	TRUE	FALSE	CVPC_10774	Singleton	1	caQTL	TRUE	Not Tested
CVPC	cvpc_atac_peak_218004	cvpc_atac_peak_218004	chr6	36701722	36702091	caQTL	caPeak	Primary	VAR_6_36701252_A_G	rs76933890	36701252	A	G	0.102564	1.7463	0.333809	3.42171e-08	0.000569521	TRUE	FALSE	CVPC_10775	Singleton	1	caQTL	TRUE	Not Tested
CVPC	cvpc_atac_peak_218081	cvpc_atac_peak_218081	chr6	37071543	37072175	caQTL	caPeak	Primary	VAR_6_37071788_C_T	rs7748291	37071788	C	T	0.417582	1.17571	0.169468	1.59412e-14	1.00724e-09	TRUE	TRUE	CVPC_10776	Singleton	1	caQTL	TRUE	Not Tested
CVPC	cvpc_atac_peak_218088	cvpc_atac_peak_218088	chr6	37110194	37110770	caQTL	caPeak	Primary	VAR_6_37011807_C_T	rs12202642	37011807	C	T	0.0659341	-1.90924	0.387253	2.37826e-07	0.00249622	TRUE	FALSE	CVPC_10777	Singleton	1	caQTL	TRUE	Not Tested
CVPC	cvpc_atac_peak_218129	cvpc_atac_peak_218129	chr6	37362179	37362432	caQTL	caPeak	Primary	VAR_6_37357117_C_G	rs2269057	37357117	C	G	0.472527	-0.712357	0.145326	2.83273e-07	0.00189225	TRUE	FALSE	CVPC_10778	Singleton	1	caQTL	TRUE	Not Tested
CVPC	cvpc_atac_peak_218141	cvpc_atac_peak_218141	chr6	37454805	37455109	caQTL	caPeak	Primary	VAR_6_37533827_G_T	rs1541226	37533827	G	T	0.443223	-0.879547	0.208977	1.34935e-05	0.0475642	TRUE	FALSE	CVPC_10779	Singleton	1	caQTL	TRUE	Not Tested
CVPC	cvpc_chip_peak_34329	cvpc_chip_peak_34329	chr2	218658790	218660192	haQTL	haPeak	Primary	VAR_2_218720199_C_T	rs16859232	218720199	C	T	0.0750916	0.953067	0.237157	2.72882e-05	0.0286805	TRUE	FALSE	CVPC_1078	Complex	2	eQTL-haQTL	TRUE	Not Tested
CVPC	ENSG00000163482.12	STK36	chr2	218672069	218702716	eQTL	eGene	Primary	VAR_2_218679665_A_G	rs1863703	218679665	A	G	0.0879121	0.842799	0.149156	2.99517e-09	4.97118e-05	TRUE	FALSE	CVPC_1078	Complex	2	eQTL-haQTL	FALSE	Shared
CVPC	cvpc_atac_peak_218151	cvpc_atac_peak_218151	chr6	37512086	37512970	caQTL	caPeak	Primary	VAR_6_37512590_A_G	rs9380677	37512590	A	G	0.461538	1.5064	0.200817	2.18787e-17	2.14368e-12	TRUE	FALSE	CVPC_10780	Singleton	1	caQTL	TRUE	Not Tested
CVPC	cvpc_atac_peak_218185	cvpc_atac_peak_218185	chr6	37650028	37650879	caQTL	caPeak	Primary	VAR_6_37635737_A_G	rs804839	37635737	A	G	0.285714	0.845445	0.177898	6.94492e-07	0.00967612	TRUE	FALSE	CVPC_10781	Singleton	1	caQTL	TRUE	Not Tested
CVPC	cvpc_atac_peak_218201	cvpc_atac_peak_218201	chr6	37741902	37742430	caQTL	caPeak	Primary	VAR_6_37742143_A_T	rs9470688	37742143	A	T	0.32967	-1.01682	0.187395	8.96001e-09	0.000195013	TRUE	TRUE	CVPC_10782	Singleton	1	caQTL	TRUE	Not Tested
CVPC	cvpc_atac_peak_21822	cvpc_atac_peak_21822	chr1	214570034	214570836	caQTL	caPeak	Primary	VAR_1_214525816_A_T	rs6662947	214525816	A	T	0.155678	0.830696	0.19063	6.26197e-06	0.039526	TRUE	FALSE	CVPC_10783	Singleton	1	caQTL	TRUE	Not Tested
CVPC	cvpc_atac_peak_218279	cvpc_atac_peak_218279	chr6	38229793	38230197	caQTL	caPeak	Primary	VAR_6_38172169_A_G	rs9470807	38172169	A	G	0.346154	0.793027	0.169441	1.05713e-06	0.00853465	TRUE	FALSE	CVPC_10784	Singleton	1	caQTL	TRUE	Not Tested
CVPC	cvpc_atac_peak_218349	cvpc_atac_peak_218349	chr6	38797290	38797742	caQTL	caPeak	Primary	VAR_6_38793429_T_A	rs1738242	38793429	T	A	0.166667	-1.49865	0.271135	4.33745e-09	0.00010194	TRUE	FALSE	CVPC_10785	Singleton	1	caQTL	TRUE	Not Tested
CVPC	cvpc_atac_peak_218374	cvpc_atac_peak_218374	chr6	39036034	39036252	caQTL	caPeak	Primary	VAR_6_39036216_C_T	rs28360623	39036216	C	T	0.205128	1.89258	0.328857	7.8717e-10	1.89498e-05	TRUE	FALSE	CVPC_10786	Singleton	1	caQTL	TRUE	Not Tested
CVPC	cvpc_atac_peak_218386	cvpc_atac_peak_218386	chr6	39088207	39089016	caQTL	caPeak	Primary	VAR_6_39055734_T_G	rs3799707	39055734	T	G	0.232601	-0.395635	0.0909823	6.57037e-06	0.0454794	TRUE	FALSE	CVPC_10787	Singleton	1	caQTL	TRUE	Not Tested
CVPC	cvpc_atac_peak_218391	cvpc_atac_peak_218391	chr6	39124021	39124495	caQTL	caPeak	Primary	VAR_6_39124146_A_G	rs411827	39124146	A	G	0.302198	-0.976898	0.190667	6.97762e-08	0.0010489	TRUE	FALSE	CVPC_10788	Singleton	1	caQTL	TRUE	Not Tested
CVPC	cvpc_atac_peak_218451	cvpc_atac_peak_218451	chr6	39573041	39573300	caQTL	caPeak	Primary	VAR_6_39557290_G_A	rs1887717	39557290	G	A	0.142857	1.96854	0.319215	2.7121e-11	6.29918e-07	TRUE	FALSE	CVPC_10789	Singleton	1	caQTL	TRUE	Not Tested
CVPC	cvpc_atac_peak_20245	cvpc_atac_peak_20245	chr1	203726328	203727017	caQTL	caPeak	Primary	VAR_1_203724764_C_G	rs77890863	203724764	C	G	0.192308	-0.990644	0.182755	9.31189e-09	0.00017404	TRUE	FALSE	CVPC_1079	Complex	2	caQTL-eQTL	TRUE	Not Tested
CVPC	ENSG00000163485.18	ADORA1	chr1	203090654	203167405	eQTL	eGene	Primary	VAR_1_203721776_C_A	rs11240275	203721776	C	A	0.210623	0.425022	0.0906237	1.26329e-06	0.0145026	TRUE	FALSE	CVPC_1079	Complex	2	caQTL-eQTL	FALSE	EDev
CVPC	cvpc_atac_peak_218463	cvpc_atac_peak_218463	chr6	39724767	39725716	caQTL	caPeak	Primary	VAR_6_39714979_G_T	rs35384942	39714979	G	T	0.29304	-1.01026	0.190304	2.02818e-08	0.000280637	TRUE	FALSE	CVPC_10790	Singleton	1	caQTL	TRUE	Not Tested
CVPC	cvpc_atac_peak_218492	cvpc_atac_peak_218492	chr6	39929045	39929209	caQTL	caPeak	Primary	VAR_6_39923865_A_G	rs2984660	39923865	A	G	0.326007	0.642921	0.13642	8.75532e-07	0.0073771	TRUE	FALSE	CVPC_10791	Singleton	1	caQTL	TRUE	Not Tested
CVPC	cvpc_atac_peak_218508	cvpc_atac_peak_218508	chr6	40109711	40109979	caQTL	caPeak	Primary	VAR_6_40109781_T_C	rs9394653	40109781	T	C	0.177656	1.17765	0.210195	2.49554e-09	2.89548e-05	TRUE	FALSE	CVPC_10792	Singleton	1	caQTL	TRUE	Not Tested
CVPC	cvpc_atac_peak_218519	cvpc_atac_peak_218519	chr6	40244744	40245028	caQTL	caPeak	Primary	VAR_6_40198742_A_C	rs60995237	40198742	A	C	0.315018	1.748	0.264636	4.80657e-13	2.16663e-08	TRUE	TRUE	CVPC_10793	Singleton	1	caQTL	TRUE	Not Tested
CVPC	cvpc_atac_peak_218540	cvpc_atac_peak_218540	chr6	40398981	40399181	caQTL	caPeak	Primary	VAR_6_40399048_A_G	rs6901268	40399048	A	G	0.153846	1.72508	0.355915	3.95528e-07	0.00530294	TRUE	FALSE	CVPC_10794	Singleton	1	caQTL	TRUE	Not Tested
CVPC	cvpc_atac_peak_218563	cvpc_atac_peak_218563	chr6	40520681	40521167	caQTL	caPeak	Primary	VAR_6_40520902_G_A	rs909987	40520902	G	A	0.457875	-1.03647	0.16098	2.36235e-12	6.5034e-08	TRUE	TRUE	CVPC_10795	Singleton	1	caQTL	TRUE	Not Tested
CVPC	cvpc_atac_peak_218572	cvpc_atac_peak_218572	chr6	40556271	40556566	caQTL	caPeak	Primary	VAR_6_40584393_A_C	rs846531	40584393	A	C	0.478022	0.868613	0.190986	2.23436e-06	0.0120007	TRUE	FALSE	CVPC_10796	Singleton	1	caQTL	TRUE	Not Tested
CVPC	cvpc_atac_peak_218590	cvpc_atac_peak_218590	chr6	40695176	40695585	caQTL	caPeak	Primary	VAR_6_40689268_G_A	rs12663983	40689268	G	A	0.232601	-2.26892	0.283364	2.05611e-20	4.29386e-15	TRUE	TRUE	CVPC_10797	Singleton	1	caQTL	TRUE	Not Tested
CVPC	cvpc_atac_peak_218619	cvpc_atac_peak_218619	chr6	40867503	40868012	caQTL	caPeak	Primary	VAR_6_40800544_C_T	rs1556451	40800544	C	T	0.448718	-0.500671	0.114183	5.42318e-06	0.0292532	TRUE	FALSE	CVPC_10798	Singleton	1	caQTL	TRUE	Not Tested
CVPC	cvpc_atac_peak_218622	cvpc_atac_peak_218622	chr6	40882172	40882898	caQTL	caPeak	Primary	VAR_6_40978887_A_G	rs9381016	40978887	A	G	0.393773	-0.699402	0.158209	4.47688e-06	0.0259207	TRUE	FALSE	CVPC_10799	Singleton	1	caQTL	TRUE	Not Tested
CVPC	cvpc_atac_peak_168324	cvpc_atac_peak_168324	chr3	57998617	57999782	caQTL	caPeak	Primary	VAR_3_58020873_G_A	rs839241	58020873	G	A	0.423077	-1.18531	0.196658	8.86329e-11	2.02641e-06	TRUE	FALSE	CVPC_108	Complex	5	caQTL-haQTL	FALSE	Not Tested
CVPC	cvpc_atac_peak_168329	cvpc_atac_peak_168329	chr3	58019908	58020673	caQTL	caPeak	Primary	VAR_3_58014937_C_T	rs56124659	58014937	C	T	0.305861	-1.50909	0.206791	2.6954e-16	2.03327e-11	TRUE	TRUE	CVPC_108	Complex	5	caQTL-haQTL	TRUE	Not Tested
CVPC	cvpc_chip_peak_39741	cvpc_chip_peak_39741	chr3	57997692	57999552	haQTL	haPeak	Primary	VAR_3_58006084_G_A	rs6798382	58006084	G	A	0.428571	-1.09212	0.20744	1.25455e-08	6.597e-05	TRUE	TRUE	CVPC_108	Complex	5	caQTL-haQTL	FALSE	Not Tested
CVPC	cvpc_chip_peak_39745	cvpc_chip_peak_39745	chr3	58019448	58021503	haQTL	haPeak	Primary	VAR_3_58002361_G_T	rs74284373	58002361	G	T	0.313187	-1.06975	0.179685	3.91976e-11	3.62143e-07	TRUE	FALSE	CVPC_108	Complex	5	caQTL-haQTL	FALSE	Not Tested
CVPC	cvpc_chip_peak_39751	cvpc_chip_peak_39751	chr3	58056782	58061722	haQTL	haPeak	Primary	VAR_3_58006084_G_A	rs6798382	58006084	G	A	0.428571	-0.449327	0.108115	1.34692e-05	0.0286446	TRUE	FALSE	CVPC_108	Complex	5	caQTL-haQTL	FALSE	Not Tested
CVPC	ENSG00000163684.12	RPP14	chr3	58306245	58324695	eQTL	eGene	Primary	VAR_3_58306531_C_T	rs2292679	58306531	C	T	0.249084	-1.02451	0.153613	8.41449e-13	3.17391e-08	TRUE	FALSE	CVPC_1080	Complex	2	eQTL	TRUE	Shared
CVPC	ENSG00000255154.9	HTD2	chr3	58306262	58320193	eQTL	eGene	Primary	VAR_3_58306531_C_T	rs2292679	58306531	C	T	0.249084	-1.16036	0.161736	6.46393e-15	3.60769e-10	TRUE	FALSE	CVPC_1080	Complex	2	eQTL	FALSE	Shared
CVPC	cvpc_atac_peak_218652	cvpc_atac_peak_218652	chr6	41061245	41061467	caQTL	caPeak	Primary	VAR_6_41044378_A_C	rs9367093	41044378	A	C	0.205128	-1.16274	0.252579	1.63826e-06	0.00831415	TRUE	FALSE	CVPC_10800	Singleton	1	caQTL	TRUE	Not Tested
CVPC	cvpc_atac_peak_218705	cvpc_atac_peak_218705	chr6	41426394	41426835	caQTL	caPeak	Primary	VAR_6_41425430_C_T	rs62396676	41425430	C	T	0.142857	0.972073	0.210084	1.43329e-06	0.0162164	TRUE	FALSE	CVPC_10801	Singleton	1	caQTL	TRUE	Not Tested
CVPC	cvpc_atac_peak_218716	cvpc_atac_peak_218716	chr6	41476474	41476778	caQTL	caPeak	Primary	VAR_6_41475939_T_C	rs78320372	41475939	T	C	0.0732601	-1.4656	0.330646	4.20251e-06	0.0307625	TRUE	FALSE	CVPC_10802	Singleton	1	caQTL	TRUE	Not Tested
CVPC	cvpc_atac_peak_218769	cvpc_atac_peak_218769	chr6	41706927	41707135	caQTL	caPeak	Primary	VAR_6_41742916_A_G	rs4714510	41742916	A	G	0.10989	1.67965	0.387051	6.88347e-06	0.0438243	TRUE	FALSE	CVPC_10803	Singleton	1	caQTL	TRUE	Not Tested
CVPC	cvpc_atac_peak_218841	cvpc_atac_peak_218841	chr6	42158126	42158425	caQTL	caPeak	Primary	VAR_6_42061904_A_G	rs4714561	42061904	A	G	0.245421	-1.10909	0.249964	4.10272e-06	0.0352977	TRUE	FALSE	CVPC_10804	Singleton	1	caQTL	TRUE	Not Tested
CVPC	cvpc_atac_peak_218911	cvpc_atac_peak_218911	chr6	42704222	42704866	caQTL	caPeak	Primary	VAR_6_42704696_C_T	rs34722725	42704696	C	T	0.311355	2.12396	0.253166	4.59783e-23	1.047e-17	FALSE	FALSE	CVPC_10805	Singleton	1	caQTL	TRUE	Not Tested
CVPC	cvpc_atac_peak_218920	cvpc_atac_peak_218920	chr6	42771001	42771408	caQTL	caPeak	Primary	VAR_6_42771249_G_A	rs72864223	42771249	G	A	0.0586081	-1.94576	0.418024	1.22466e-06	0.00662831	TRUE	FALSE	CVPC_10806	Singleton	1	caQTL	TRUE	Not Tested
CVPC	cvpc_atac_peak_219030	cvpc_atac_peak_219030	chr6	43644785	43645930	caQTL	caPeak	Primary	VAR_6_43640649_C_T	rs7106	43640649	C	T	0.214286	-1.05283	0.210367	1.49418e-07	0.000935288	TRUE	FALSE	CVPC_10807	Singleton	1	caQTL	TRUE	Not Tested
CVPC	cvpc_atac_peak_219042	cvpc_atac_peak_219042	chr6	43718415	43718647	caQTL	caPeak	Primary	VAR_6_43806031_C_A	rs7762931	43806031	C	A	0.212454	1.16509	0.269175	7.3006e-06	0.035009	TRUE	FALSE	CVPC_10808	Singleton	1	caQTL	TRUE	Not Tested
CVPC	cvpc_atac_peak_219068	cvpc_atac_peak_219068	chr6	43823991	43824335	caQTL	caPeak	Primary	VAR_6_43822581_G_C	rs6911896	43822581	G	C	0.102564	-0.818943	0.178551	1.80119e-06	0.0150232	TRUE	FALSE	CVPC_10809	Singleton	1	caQTL	TRUE	Not Tested
CVPC	cvpc_chip_peak_39761	cvpc_chip_peak_39761	chr3	58237041	58237724	haQTL	haPeak	Primary	VAR_3_58191982_G_T	rs79074251	58191982	G	T	0.0531136	2.20606	0.535856	1.65239e-05	0.0372398	TRUE	FALSE	CVPC_1081	Complex	2	eQTL-haQTL	TRUE	Not Tested
CVPC	ENSG00000163686.15	ABHD6	chr3	58237532	58295693	eQTL	eGene	Primary	VAR_3_58191982_G_T	rs79074251	58191982	G	T	0.0531136	1.52375	0.305838	2.3358e-07	0.00247506	TRUE	FALSE	CVPC_1081	Complex	2	eQTL-haQTL	FALSE	No Association
CVPC	cvpc_atac_peak_219079	cvpc_atac_peak_219079	chr6	43860402	43860644	caQTL	caPeak	Primary	VAR_6_43764072_T_G	rs75461305	43764072	T	G	0.17033	1.38693	0.27957	1.96581e-07	0.00248371	TRUE	FALSE	CVPC_10810	Singleton	1	caQTL	TRUE	Not Tested
CVPC	cvpc_atac_peak_219114	cvpc_atac_peak_219114	chr6	43972842	43973479	caQTL	caPeak	Primary	VAR_6_43896027_G_C	rs4236085	43896027	G	C	0.377289	-0.760299	0.170602	3.69092e-06	0.0283459	TRUE	FALSE	CVPC_10811	Singleton	1	caQTL	TRUE	Not Tested
CVPC	cvpc_atac_peak_219115	cvpc_atac_peak_219115	chr6	43986205	43986848	caQTL	caPeak	Primary	VAR_6_44069593_G_A	rs62403186	44069593	G	A	0.108059	1.08515	0.24727	5.31801e-06	0.0366486	TRUE	FALSE	CVPC_10812	Singleton	1	caQTL	TRUE	Not Tested
CVPC	cvpc_atac_peak_219141	cvpc_atac_peak_219141	chr6	44133272	44133988	caQTL	caPeak	Primary	VAR_6_44097325_C_T	rs7742030	44097325	C	T	0.227106	-1.04898	0.236155	3.99547e-06	0.029534	TRUE	FALSE	CVPC_10813	Singleton	1	caQTL	TRUE	Not Tested
CVPC	cvpc_atac_peak_21915	cvpc_atac_peak_21915	chr1	215970488	215970863	caQTL	caPeak	Primary	VAR_1_215946407_A_G	rs12407589	215946407	A	G	0.0787546	-1.82029	0.397801	1.91291e-06	0.0182207	TRUE	FALSE	CVPC_10814	Singleton	1	caQTL	TRUE	Not Tested
CVPC	cvpc_atac_peak_219157	cvpc_atac_peak_219157	chr6	44223329	44224005	caQTL	caPeak	Primary	VAR_6_44223517_A_G	rs11752118	44223517	A	G	0.324176	-0.561426	0.127403	4.82636e-06	0.0357686	TRUE	TRUE	CVPC_10815	Singleton	1	caQTL	TRUE	Not Tested
CVPC	cvpc_atac_peak_219217	cvpc_atac_peak_219217	chr6	44629684	44629997	caQTL	caPeak	Primary	VAR_6_44629881_C_G	rs4714803	44629881	C	G	0.424908	-0.753267	0.169286	3.83102e-06	0.0274836	TRUE	FALSE	CVPC_10816	Singleton	1	caQTL	TRUE	Not Tested
CVPC	cvpc_atac_peak_219234	cvpc_atac_peak_219234	chr6	44698714	44699397	caQTL	caPeak	Primary	VAR_6_44691849_C_T	rs4714811	44691849	C	T	0.205128	-1.1015	0.236245	1.17054e-06	0.00920374	TRUE	FALSE	CVPC_10817	Singleton	1	caQTL	TRUE	Not Tested
CVPC	cvpc_atac_peak_219305	cvpc_atac_peak_219305	chr6	45566815	45567275	caQTL	caPeak	Primary	VAR_6_45567155_C_T	rs9395106	45567155	C	T	0.0934066	-1.42632	0.299174	6.35249e-07	0.00551616	TRUE	FALSE	CVPC_10818	Singleton	1	caQTL	TRUE	Not Tested
CVPC	cvpc_atac_peak_219321	cvpc_atac_peak_219321	chr6	45663454	45664084	caQTL	caPeak	Primary	VAR_6_45650848_G_A	rs77897225	45650848	G	A	0.0824176	1.68872	0.326347	4.99408e-08	0.000672158	TRUE	FALSE	CVPC_10819	Singleton	1	caQTL	TRUE	Not Tested
CVPC	cvpc_chip_peak_40842	cvpc_chip_peak_40842	chr3	121600265	121604371	haQTL	haPeak	Primary	VAR_3_121603537_C_T	rs7636922	121603537	C	T	0.197802	-0.848708	0.171781	1.25001e-07	0.000579754	TRUE	FALSE	CVPC_1082	Complex	2	eQTL-haQTL	TRUE	Not Tested
CVPC	ENSG00000163833.8	FBXO40	chr3	121593379	121630295	eQTL	eGene	Primary	VAR_3_121603537_C_T	rs7636922	121603537	C	T	0.197802	-0.412366	0.0793812	6.31403e-08	0.000980563	TRUE	FALSE	CVPC_1082	Complex	2	eQTL-haQTL	FALSE	EDev
CVPC	cvpc_atac_peak_219458	cvpc_atac_peak_219458	chr6	46808643	46809166	caQTL	caPeak	Primary	VAR_6_46847384_C_T	rs73736668	46847384	C	T	0.0604396	1.95357	0.44368	4.91981e-06	0.0274451	TRUE	FALSE	CVPC_10820	Singleton	1	caQTL	TRUE	Not Tested
CVPC	cvpc_atac_peak_219474	cvpc_atac_peak_219474	chr6	46963610	46964016	caQTL	caPeak	Primary	VAR_6_46964819_C_A	rs73478555	46964819	C	A	0.111722	-1.33738	0.293614	2.15084e-06	0.0170434	FALSE	FALSE	CVPC_10821	Singleton	1	caQTL	TRUE	Not Tested
CVPC	cvpc_atac_peak_219501	cvpc_atac_peak_219501	chr6	47106692	47107748	caQTL	caPeak	Primary	VAR_6_47097917_G_A	rs9395225	47097917	G	A	0.324176	-0.750637	0.156575	5.42652e-07	0.00567635	TRUE	FALSE	CVPC_10822	Singleton	1	caQTL	TRUE	Not Tested
CVPC	cvpc_atac_peak_219518	cvpc_atac_peak_219518	chr6	47168156	47168585	caQTL	caPeak	Primary	VAR_6_47209984_T_C	rs7742235	47209984	T	C	0.0934066	-1.78776	0.348168	6.48746e-08	0.000854944	TRUE	FALSE	CVPC_10823	Singleton	1	caQTL	TRUE	Not Tested
CVPC	cvpc_atac_peak_219523	cvpc_atac_peak_219523	chr6	47187971	47188410	caQTL	caPeak	Primary	VAR_6_47182141_A_G	rs78172850	47182141	A	G	0.0622711	1.89046	0.415824	2.25613e-06	0.0165261	TRUE	FALSE	CVPC_10824	Singleton	1	caQTL	TRUE	Not Tested
CVPC	cvpc_atac_peak_219544	cvpc_atac_peak_219544	chr6	47376583	47377238	caQTL	caPeak	Primary	VAR_6_47392601_C_A	rs7758396	47392601	C	A	0.0860806	1.53866	0.266498	6.8165e-10	1.07831e-05	TRUE	FALSE	CVPC_10825	Singleton	1	caQTL	TRUE	Not Tested
CVPC	cvpc_atac_peak_219558	cvpc_atac_peak_219558	chr6	47501144	47501550	caQTL	caPeak	Primary	VAR_6_47423744_T_C	rs7745848	47423744	T	C	0.159341	-0.748235	0.166285	2.91763e-06	0.0108188	TRUE	FALSE	CVPC_10826	Singleton	1	caQTL	TRUE	Not Tested
CVPC	cvpc_atac_peak_219569	cvpc_atac_peak_219569	chr6	47663885	47664185	caQTL	caPeak	Primary	VAR_6_47758373_C_A	rs12200047	47758373	C	A	0.184982	-1.16182	0.269365	7.902e-06	0.0289833	TRUE	FALSE	CVPC_10827	Singleton	1	caQTL	TRUE	Not Tested
CVPC	cvpc_atac_peak_219592	cvpc_atac_peak_219592	chr6	47915787	47916368	caQTL	caPeak	Primary	VAR_6_47910421_T_A	rs11755016	47910421	T	A	0.315018	-0.819801	0.155522	2.61585e-08	0.000296564	TRUE	TRUE	CVPC_10828	Singleton	1	caQTL	TRUE	Not Tested
CVPC	cvpc_atac_peak_219611	cvpc_atac_peak_219611	chr6	48110938	48111420	caQTL	caPeak	Primary	VAR_6_48111440_C_T	rs72869984	48111440	C	T	0.249084	1.06112	0.226553	1.03614e-06	0.00556865	TRUE	FALSE	CVPC_10829	Singleton	1	caQTL	TRUE	Not Tested
CVPC	cvpc_atac_peak_174589	cvpc_atac_peak_174589	chr3	129502928	129503777	caQTL	caPeak	Primary	VAR_3_129521594_C_T	rs2625951	129521594	C	T	0.236264	-0.974745	0.178317	6.73036e-09	0.000120441	TRUE	FALSE	CVPC_1083	Complex	2	caQTL-eQTL	FALSE	Not Tested
CVPC	ENSG00000163913.14	IFT122	chr3	129429607	129520510	eQTL	eGene	Primary	VAR_3_129469482_G_A	rs7612530	129469482	G	A	0.241758	-0.867882	0.130108	8.33877e-13	3.52101e-08	TRUE	FALSE	CVPC_1083	Complex	2	caQTL-eQTL	TRUE	Shared
CVPC	cvpc_atac_peak_219649	cvpc_atac_peak_219649	chr6	48887427	48887921	caQTL	caPeak	Primary	VAR_6_48840504_G_T	rs116202376	48840504	G	T	0.0531136	-1.47893	0.325523	2.29475e-06	0.0118	FALSE	FALSE	CVPC_10830	Singleton	1	caQTL	TRUE	Not Tested
CVPC	cvpc_atac_peak_21972	cvpc_atac_peak_21972	chr1	216670208	216670643	caQTL	caPeak	Primary	VAR_1_216669620_T_C	rs10863264	216669620	T	C	0.46337	1.47455	0.231721	4.72085e-12	1.77008e-07	TRUE	FALSE	CVPC_10831	Singleton	1	caQTL	TRUE	Not Tested
CVPC	cvpc_atac_peak_219734	cvpc_atac_peak_219734	chr6	50318930	50319216	caQTL	caPeak	Primary	VAR_6_50310202_G_A	rs1994782	50310202	G	A	0.443223	-1.00452	0.189565	2.16567e-08	0.000302103	TRUE	FALSE	CVPC_10832	Singleton	1	caQTL	TRUE	Not Tested
CVPC	cvpc_atac_peak_219773	cvpc_atac_peak_219773	chr6	51049736	51050435	caQTL	caPeak	Primary	VAR_6_51015810_G_A	rs9357680	51015810	G	A	0.315018	-1.40012	0.22791	3.32231e-11	6.61666e-07	TRUE	FALSE	CVPC_10833	Singleton	1	caQTL	TRUE	Not Tested
CVPC	cvpc_atac_peak_219783	cvpc_atac_peak_219783	chr6	51288078	51288351	caQTL	caPeak	Primary	VAR_6_51288190_G_A	rs2478879	51288190	G	A	0.472527	-1.06779	0.196109	7.84152e-09	7.60414e-05	TRUE	TRUE	CVPC_10834	Singleton	1	caQTL	TRUE	Not Tested
CVPC	cvpc_atac_peak_219785	cvpc_atac_peak_219785	chr6	51398306	51398772	caQTL	caPeak	Primary	VAR_6_51413395_T_C	rs2153883	51413395	T	C	0.404762	1.32588	0.181834	2.8927e-16	1.40388e-11	TRUE	TRUE	CVPC_10835	Singleton	1	caQTL	TRUE	Not Tested
CVPC	cvpc_atac_peak_219823	cvpc_atac_peak_219823	chr6	52063504	52064007	caQTL	caPeak	Primary	VAR_6_52063694_A_C	rs115918703	52063694	A	C	0.0512821	-2.70399	0.55721	3.81854e-07	0.00235935	TRUE	FALSE	CVPC_10836	Singleton	1	caQTL	TRUE	Not Tested
CVPC	cvpc_atac_peak_219837	cvpc_atac_peak_219837	chr6	52234171	52234588	caQTL	caPeak	Primary	VAR_6_52154709_T_C	rs62408585	52154709	T	C	0.0695971	1.64445	0.341653	4.8429e-07	0.00494176	TRUE	FALSE	CVPC_10837	Singleton	1	caQTL	TRUE	Not Tested
CVPC	cvpc_atac_peak_219844	cvpc_atac_peak_219844	chr6	52302826	52303210	caQTL	caPeak	Primary	VAR_6_52302925_G_A	rs12207328	52302925	G	A	0.338828	-0.879534	0.190738	1.56801e-06	0.0146501	TRUE	FALSE	CVPC_10838	Singleton	1	caQTL	TRUE	Not Tested
CVPC	cvpc_atac_peak_219856	cvpc_atac_peak_219856	chr6	52371731	52372271	caQTL	caPeak	Primary	VAR_6_52371980_G_T	rs75614796	52371980	G	T	0.141026	-1.64382	0.33345	2.38526e-07	0.00302727	TRUE	FALSE	CVPC_10839	Singleton	1	caQTL	TRUE	Not Tested
CVPC	cvpc_chip_peak_44798	cvpc_chip_peak_44798	chr4	127655749	127656441	haQTL	haPeak	Primary	VAR_4_127600490_A_G	rs7682094	127600490	A	G	0.217949	2.49134	0.315406	6.50008e-23	2.29411e-18	TRUE	FALSE	CVPC_1084	Complex	2	eQTL-haQTL	TRUE	Not Tested
CVPC	ENSG00000164066.13	INTU	chr4	127623271	127726737	eQTL	eGene	Primary	VAR_4_127600490_A_G	rs7682094	127600490	A	G	0.217949	0.788048	0.122276	6.09642e-12	1.90195e-07	TRUE	FALSE	CVPC_1084	Complex	2	eQTL-haQTL	FALSE	No Association
CVPC	cvpc_atac_peak_219880	cvpc_atac_peak_219880	chr6	52546123	52546472	caQTL	caPeak	Primary	VAR_6_52546324_A_C	rs910244	52546324	A	C	0.424908	-1.62916	0.229184	2.42542e-15	2.1241e-10	TRUE	FALSE	CVPC_10840	Singleton	1	caQTL	TRUE	Not Tested
CVPC	cvpc_atac_peak_219885	cvpc_atac_peak_219885	chr6	52570460	52570621	caQTL	caPeak	Primary	VAR_6_52562941_G_A	rs9382120	52562941	G	A	0.42674	-0.775716	0.170854	2.33334e-06	0.0211919	TRUE	FALSE	CVPC_10841	Singleton	1	caQTL	TRUE	Not Tested
CVPC	cvpc_atac_peak_219900	cvpc_atac_peak_219900	chr6	52652132	52652399	caQTL	caPeak	Primary	VAR_6_52552713_C_T	rs2284808	52552713	C	T	0.0805861	1.3535	0.309205	5.64241e-06	0.039037	TRUE	FALSE	CVPC_10842	Singleton	1	caQTL	TRUE	Not Tested
CVPC	cvpc_atac_peak_219974	cvpc_atac_peak_219974	chr6	53309152	53309914	caQTL	caPeak	Primary	VAR_6_53261104_T_C	rs2562896	53261104	T	C	0.333333	0.977829	0.164518	1.76467e-10	3.45275e-06	TRUE	FALSE	CVPC_10843	Singleton	1	caQTL	TRUE	Not Tested
CVPC	cvpc_atac_peak_220061	cvpc_atac_peak_220061	chr6	53894137	53894460	caQTL	caPeak	Primary	VAR_6_53901495_G_A	rs9357775	53901495	G	A	0.35348	0.952068	0.197986	4.97268e-07	0.00429721	TRUE	FALSE	CVPC_10844	Singleton	1	caQTL	TRUE	Not Tested
CVPC	cvpc_atac_peak_22014	cvpc_atac_peak_22014	chr1	216983929	216984119	caQTL	caPeak	Primary	VAR_1_216929871_A_G	rs11572504	216929871	A	G	0.0677656	-2.01996	0.443045	2.09906e-06	0.019655	TRUE	FALSE	CVPC_10845	Singleton	1	caQTL	TRUE	Not Tested
CVPC	cvpc_atac_peak_220180	cvpc_atac_peak_220180	chr6	55354018	55354300	caQTL	caPeak	Primary	VAR_6_55354727_G_A	rs12199401	55354727	G	A	0.260073	0.846446	0.183393	1.53053e-06	0.0145053	FALSE	FALSE	CVPC_10846	Singleton	1	caQTL	TRUE	Not Tested
CVPC	cvpc_atac_peak_220441	cvpc_atac_peak_220441	chr6	60499259	60499601	caQTL	caPeak	Primary	VAR_6_60595047_A_G	rs1924123	60595047	A	G	0.39011	0.951738	0.202469	9.395e-07	0.0015625	TRUE	FALSE	CVPC_10847	Singleton	1	caQTL	TRUE	Not Tested
CVPC	cvpc_atac_peak_220467	cvpc_atac_peak_220467	chr6	61711969	61712428	caQTL	caPeak	Primary	VAR_6_61683787_T_C	rs9350974	61683787	T	C	0.430403	-1.16977	0.19108	3.99101e-11	1.02658e-06	TRUE	FALSE	CVPC_10848	Singleton	1	caQTL	TRUE	Not Tested
CVPC	cvpc_atac_peak_220491	cvpc_atac_peak_220491	chr6	62367739	62368007	caQTL	caPeak	Primary	VAR_6_62270525_A_G	rs1007419	62270525	A	G	0.410256	-0.593789	0.145955	2.70574e-05	0.0490899	TRUE	FALSE	CVPC_10849	Singleton	1	caQTL	TRUE	Not Tested
CVPC	cvpc_chip_peak_39547	cvpc_chip_peak_39547	chr3	51670606	51672488	haQTL	haPeak	Primary	VAR_3_51721425_G_A	rs6800949	51721425	G	A	0.14652	0.752765	0.182917	1.6657e-05	0.0115002	TRUE	FALSE	CVPC_1085	Complex	2	eQTL-haQTL	TRUE	Not Tested
CVPC	ENSG00000164081.13	TEX264	chr3	51662693	51704323	eQTL	eGene	Primary	VAR_3_51721425_G_A	rs6800949	51721425	G	A	0.14652	0.670119	0.121249	7.08522e-09	8.02051e-05	TRUE	FALSE	CVPC_1085	Complex	2	eQTL-haQTL	FALSE	Shared
CVPC	cvpc_atac_peak_220536	cvpc_atac_peak_220536	chr6	63353045	63353461	caQTL	caPeak	Primary	VAR_6_63348794_T_C	rs1711907	63348794	T	C	0.0567766	1.97973	0.481339	2.17551e-05	0.0260864	TRUE	FALSE	CVPC_10850	Singleton	1	caQTL	TRUE	Not Tested
CVPC	cvpc_atac_peak_220610	cvpc_atac_peak_220610	chr6	64131631	64131811	caQTL	caPeak	Primary	VAR_6_64158361_T_A	rs13198267	64158361	T	A	0.326007	1.11636	0.20111	3.65084e-09	2.68757e-05	TRUE	FALSE	CVPC_10851	Singleton	1	caQTL	TRUE	Not Tested
CVPC	cvpc_atac_peak_220683	cvpc_atac_peak_220683	chr6	65549369	65549885	caQTL	caPeak	Primary	VAR_6_65522222_T_C	rs4710294	65522222	T	C	0.117216	1.60138	0.32886	3.44963e-07	0.00345197	TRUE	FALSE	CVPC_10852	Singleton	1	caQTL	TRUE	Not Tested
CVPC	cvpc_atac_peak_220694	cvpc_atac_peak_220694	chr6	66103587	66104834	caQTL	caPeak	Primary	VAR_6_66007071_T_A	rs9445641	66007071	T	A	0.274725	0.762141	0.172578	4.58708e-06	0.0316257	TRUE	FALSE	CVPC_10853	Singleton	1	caQTL	TRUE	Not Tested
CVPC	cvpc_atac_peak_220737	cvpc_atac_peak_220737	chr6	68407994	68408411	caQTL	caPeak	Primary	VAR_6_68422137_G_A	rs4132693	68422137	G	A	0.346154	0.886544	0.205012	7.45565e-06	0.0495011	TRUE	FALSE	CVPC_10854	Singleton	1	caQTL	TRUE	Not Tested
CVPC	cvpc_atac_peak_220740	cvpc_atac_peak_220740	chr6	68572539	68572890	caQTL	caPeak	Primary	VAR_6_68545697_C_T	rs13198040	68545697	C	T	0.0860806	2.93869	0.410941	1.49458e-15	1.08758e-10	TRUE	FALSE	CVPC_10855	Singleton	1	caQTL	TRUE	Not Tested
CVPC	cvpc_atac_peak_220774	cvpc_atac_peak_220774	chr6	69138900	69139438	caQTL	caPeak	Primary	VAR_6_69120907_G_A	rs62406781	69120907	G	A	0.135531	-0.934588	0.206173	2.42823e-06	0.015556	TRUE	FALSE	CVPC_10856	Singleton	1	caQTL	TRUE	Not Tested
CVPC	cvpc_atac_peak_22079	cvpc_atac_peak_22079	chr1	217856586	217857640	caQTL	caPeak	Primary	VAR_1_217860521_T_C	rs11117952	217860521	T	C	0.397436	0.910962	0.187074	3.44898e-07	0.00369642	TRUE	FALSE	CVPC_10857	Singleton	1	caQTL	TRUE	Not Tested
CVPC	cvpc_atac_peak_220818	cvpc_atac_peak_220818	chr6	69961984	69962342	caQTL	caPeak	Primary	VAR_6_70030259_A_G	rs16868442	70030259	A	G	0.100733	1.06175	0.236461	3.0739e-06	0.0164193	TRUE	FALSE	CVPC_10858	Singleton	1	caQTL	TRUE	Not Tested
CVPC	cvpc_atac_peak_220869	cvpc_atac_peak_220869	chr6	70667528	70668611	caQTL	caPeak	Primary	VAR_6_70662988_C_G	rs781975	70662988	C	G	0.419414	0.875332	0.127568	3.57255e-14	1.38133e-09	TRUE	FALSE	CVPC_10859	Singleton	1	caQTL	TRUE	Not Tested
CVPC	ENSG00000164175.15	SLC45A2	chr5	33944623	33984693	eQTL	eGene	Primary	VAR_5_34459696_A_C	rs62363961	34459696	A	C	0.336996	-0.623036	0.117124	2.83542e-08	0.000578678	FALSE	FALSE	CVPC_1086	Complex	2	eQTL	TRUE	No Association
CVPC	ENSG00000168724.18	DNAJC21	chr5	34929559	34958964	eQTL	eGene	Primary	VAR_5_34459696_A_C	rs62363961	34459696	A	C	0.336996	-0.488375	0.092219	3.30674e-08	0.000616685	FALSE	FALSE	CVPC_1086	Complex	2	eQTL	FALSE	No Association
CVPC	cvpc_atac_peak_220904	cvpc_atac_peak_220904	chr6	71187989	71188320	caQTL	caPeak	Primary	VAR_6_71234657_G_A	rs74902984	71234657	G	A	0.120879	1.44025	0.323521	3.78736e-06	0.0267317	TRUE	FALSE	CVPC_10860	Singleton	1	caQTL	TRUE	Not Tested
CVPC	cvpc_atac_peak_220955	cvpc_atac_peak_220955	chr6	71675303	71675744	caQTL	caPeak	Primary	VAR_6_71675608_G_A	rs4706488	71675608	G	A	0.498168	1.08675	0.160498	9.14985e-14	5.3371e-09	TRUE	FALSE	CVPC_10861	Singleton	1	caQTL	TRUE	Not Tested
CVPC	cvpc_atac_peak_221130	cvpc_atac_peak_221130	chr6	73566117	73566505	caQTL	caPeak	Primary	VAR_6_73585498_C_T	rs371827	73585498	C	T	0.0750916	-1.99204	0.37081	1.30832e-08	0.000223262	TRUE	FALSE	CVPC_10862	Singleton	1	caQTL	TRUE	Not Tested
CVPC	cvpc_atac_peak_221156	cvpc_atac_peak_221156	chr6	73722675	73723153	caQTL	caPeak	Primary	VAR_6_73706815_G_C	rs45620342	73706815	G	C	0.0842491	0.944081	0.200956	9.54406e-07	0.00888529	TRUE	FALSE	CVPC_10863	Singleton	1	caQTL	TRUE	Not Tested
CVPC	cvpc_atac_peak_221174	cvpc_atac_peak_221174	chr6	73970056	73970385	caQTL	caPeak	Primary	VAR_6_73893948_G_A	rs3005507	73893948	G	A	0.388278	0.928125	0.205972	2.81743e-06	0.0182596	TRUE	FALSE	CVPC_10864	Singleton	1	caQTL	TRUE	Not Tested
CVPC	cvpc_atac_peak_221183	cvpc_atac_peak_221183	chr6	74091279	74091733	caQTL	caPeak	Primary	VAR_6_74074857_T_G	rs6453722	74074857	T	G	0.267399	0.971274	0.20182	4.86073e-07	0.00563081	TRUE	FALSE	CVPC_10865	Singleton	1	caQTL	TRUE	Not Tested
CVPC	cvpc_atac_peak_221194	cvpc_atac_peak_221194	chr6	74222844	74223197	caQTL	caPeak	Primary	VAR_6_74217417_A_G	rs2781203	74217417	A	G	0.470696	-1.16024	0.199898	5.37101e-10	1.28152e-05	TRUE	FALSE	CVPC_10866	Singleton	1	caQTL	TRUE	Not Tested
CVPC	cvpc_atac_peak_221244	cvpc_atac_peak_221244	chr6	75141343	75141638	caQTL	caPeak	Primary	VAR_6_75138465_A_G	rs240736	75138465	A	G	0.25641	1.34007	0.25165	1.81123e-08	0.00017109	TRUE	FALSE	CVPC_10867	Singleton	1	caQTL	TRUE	Not Tested
CVPC	cvpc_atac_peak_221331	cvpc_atac_peak_221331	chr6	75704013	75704909	caQTL	caPeak	Primary	VAR_6_75703638_G_T	rs9350598	75703638	G	T	0.421245	0.935966	0.184948	1.04707e-07	0.000747573	TRUE	FALSE	CVPC_10868	Singleton	1	caQTL	TRUE	Not Tested
CVPC	cvpc_atac_peak_221396	cvpc_atac_peak_221396	chr6	76659474	76659786	caQTL	caPeak	Primary	VAR_6_76652929_A_G	rs2504440	76652929	A	G	0.423077	-0.90524	0.202767	3.53696e-06	0.0271307	TRUE	FALSE	CVPC_10869	Singleton	1	caQTL	TRUE	Not Tested
CVPC	cvpc_chip_peak_47463	cvpc_chip_peak_47463	chr5	90929135	90929805	haQTL	haPeak	Primary	VAR_5_90932581_T_C	rs7712313	90932581	T	C	0.287546	1.90041	0.293147	1.68474e-13	2.21723e-09	TRUE	TRUE	CVPC_1087	Complex	2	eQTL-haQTL	FALSE	Not Tested
CVPC	ENSG00000164199.18	ADGRV1	chr5	90529344	91164437	eQTL	eGene	Primary	VAR_5_90932581_T_C	rs7712313	90932581	T	C	0.287546	1.24795	0.197058	1.57134e-11	4.62869e-07	TRUE	TRUE	CVPC_1087	Complex	2	eQTL-haQTL	TRUE	No Association
CVPC	cvpc_atac_peak_221400	cvpc_atac_peak_221400	chr6	76694665	76695166	caQTL	caPeak	Primary	VAR_6_76694893_G_A	rs10943376	76694893	G	A	0.148352	1.08565	0.248195	5.73801e-06	0.041407	TRUE	FALSE	CVPC_10870	Singleton	1	caQTL	TRUE	Not Tested
CVPC	cvpc_atac_peak_221401	cvpc_atac_peak_221401	chr6	76701733	76702028	caQTL	caPeak	Primary	VAR_6_76697609_T_A	rs9447745	76697609	T	A	0.131868	1.85755	0.343441	1.01325e-08	0.000208687	TRUE	FALSE	CVPC_10871	Singleton	1	caQTL	TRUE	Not Tested
CVPC	cvpc_atac_peak_221413	cvpc_atac_peak_221413	chr6	76876538	76877348	caQTL	caPeak	Primary	VAR_6_76867990_A_T	rs9361162	76867990	A	T	0.260073	1.10231	0.240513	1.83635e-06	0.0125828	TRUE	FALSE	CVPC_10872	Singleton	1	caQTL	TRUE	Not Tested
CVPC	cvpc_atac_peak_221484	cvpc_atac_peak_221484	chr6	78301722	78302781	caQTL	caPeak	Primary	VAR_6_78250897_A_G	rs17796016	78250897	A	G	0.197802	-1.95757	0.280291	9.64459e-15	3.83221e-10	TRUE	FALSE	CVPC_10873	Singleton	1	caQTL	TRUE	Not Tested
CVPC	cvpc_atac_peak_221487	cvpc_atac_peak_221487	chr6	78459893	78460207	caQTL	caPeak	Primary	VAR_6_78455420_A_G	rs2092535	78455420	A	G	0.294872	-1.18773	0.222112	1.55273e-08	0.000209532	TRUE	FALSE	CVPC_10874	Singleton	1	caQTL	TRUE	Not Tested
CVPC	cvpc_atac_peak_221499	cvpc_atac_peak_221499	chr6	78629144	78629685	caQTL	caPeak	Primary	VAR_6_78713072_T_G	rs9341740	78713072	T	G	0.465201	0.928839	0.186861	1.84916e-07	0.0025602	TRUE	FALSE	CVPC_10875	Singleton	1	caQTL	TRUE	Not Tested
CVPC	cvpc_atac_peak_22150	cvpc_atac_peak_22150	chr1	218524591	218524812	caQTL	caPeak	Primary	VAR_1_218497015_T_C	rs622912	218497015	T	C	0.428571	0.938233	0.208511	2.91802e-06	0.020356	TRUE	FALSE	CVPC_10876	Singleton	1	caQTL	TRUE	Not Tested
CVPC	cvpc_atac_peak_221522	cvpc_atac_peak_221522	chr6	79149841	79150331	caQTL	caPeak	Primary	VAR_6_79116617_A_T	rs73466246	79116617	A	T	0.0622711	-1.3308	0.296713	3.15978e-06	0.0176479	TRUE	FALSE	CVPC_10877	Singleton	1	caQTL	TRUE	Not Tested
CVPC	cvpc_atac_peak_221586	cvpc_atac_peak_221586	chr6	79861062	79861452	caQTL	caPeak	Primary	VAR_6_79870403_G_A	rs10943668	79870403	G	A	0.21978	1.14046	0.20954	7.96593e-09	0.000150969	TRUE	FALSE	CVPC_10878	Singleton	1	caQTL	TRUE	Not Tested
CVPC	cvpc_atac_peak_2216	cvpc_atac_peak_2216	chr1	15603159	15603959	caQTL	caPeak	Primary	VAR_1_15598992_G_T	rs6693189	15598992	G	T	0.190476	-1.33648	0.31176	9.05729e-06	0.0333378	TRUE	FALSE	CVPC_10879	Singleton	1	caQTL	TRUE	Not Tested
CVPC	cvpc_atac_peak_207331	cvpc_atac_peak_207331	chr5	127040831	127041874	caQTL	caPeak	Primary	VAR_5_127083402_G_T	rs6870711	127083402	G	T	0.0567766	1.70156	0.383766	4.17244e-06	0.00591029	TRUE	FALSE	CVPC_1088	Complex	2	caQTL-eQTL	FALSE	Not Tested
CVPC	ENSG00000164241.14	C5orf63	chr5	127045235	127073506	eQTL	eGene	Primary	VAR_5_127083402_G_T	rs6870711	127083402	G	T	0.0567766	2.0332	0.437271	1.57829e-06	0.014641	TRUE	FALSE	CVPC_1088	Complex	2	caQTL-eQTL	TRUE	Shared
CVPC	cvpc_atac_peak_221614	cvpc_atac_peak_221614	chr6	80256518	80256776	caQTL	caPeak	Primary	VAR_6_80303754_A_G	rs74596105	80303754	A	G	0.0512821	-2.28115	0.436578	3.57116e-08	0.00045709	TRUE	FALSE	CVPC_10880	Singleton	1	caQTL	TRUE	Not Tested
CVPC	cvpc_atac_peak_221636	cvpc_atac_peak_221636	chr6	80522864	80523911	caQTL	caPeak	Primary	VAR_6_80508877_G_T	rs72900057	80508877	G	T	0.124542	1.00447	0.225322	3.66344e-06	0.0227109	TRUE	FALSE	CVPC_10881	Singleton	1	caQTL	TRUE	Not Tested
CVPC	cvpc_atac_peak_22164	cvpc_atac_peak_22164	chr1	218692452	218693203	caQTL	caPeak	Primary	VAR_1_218758563_G_T	rs12037343	218758563	G	T	0.0989011	0.866601	0.198244	5.82303e-06	0.0437875	TRUE	FALSE	CVPC_10882	Singleton	1	caQTL	TRUE	Not Tested
CVPC	cvpc_atac_peak_221675	cvpc_atac_peak_221675	chr6	81376807	81377074	caQTL	caPeak	Primary	VAR_6_81348361_C_T	rs113237937	81348361	C	T	0.0659341	1.5768	0.365265	7.75262e-06	0.0324486	TRUE	FALSE	CVPC_10883	Singleton	1	caQTL	TRUE	Not Tested
CVPC	cvpc_atac_peak_221698	cvpc_atac_peak_221698	chr6	81731966	81732172	caQTL	caPeak	Primary	VAR_6_81707081_C_A	rs194884	81707081	C	A	0.179487	-0.985446	0.212439	1.34133e-06	0.00990808	TRUE	FALSE	CVPC_10884	Singleton	1	caQTL	TRUE	Not Tested
CVPC	cvpc_atac_peak_221804	cvpc_atac_peak_221804	chr6	83019819	83020149	caQTL	caPeak	Primary	VAR_6_83002620_C_T	rs9341954	83002620	C	T	0.307692	1.14827	0.190171	8.0984e-11	1.08493e-06	TRUE	FALSE	CVPC_10885	Singleton	1	caQTL	TRUE	Not Tested
CVPC	cvpc_atac_peak_221974	cvpc_atac_peak_221974	chr6	85278555	85279087	caQTL	caPeak	Primary	VAR_6_85297116_T_A	rs12208538	85297116	T	A	0.357143	0.865686	0.198768	6.34041e-06	0.039526	TRUE	FALSE	CVPC_10886	Singleton	1	caQTL	TRUE	Not Tested
CVPC	cvpc_atac_peak_222071	cvpc_atac_peak_222071	chr6	87199855	87200290	caQTL	caPeak	Primary	VAR_6_87199985_G_C	rs7748879	87199985	G	C	0.450549	-0.768067	0.151233	9.32947e-08	0.000318022	TRUE	FALSE	CVPC_10887	Singleton	1	caQTL	TRUE	Not Tested
CVPC	cvpc_atac_peak_222099	cvpc_atac_peak_222099	chr6	87483945	87484246	caQTL	caPeak	Primary	VAR_6_87473325_G_C	rs58785365	87473325	G	C	0.371795	-1.25364	0.206932	6.84152e-11	9.55627e-07	TRUE	FALSE	CVPC_10888	Singleton	1	caQTL	TRUE	Not Tested
CVPC	cvpc_atac_peak_222126	cvpc_atac_peak_222126	chr6	87789397	87789852	caQTL	caPeak	Primary	VAR_6_87828572_T_A	rs2250690	87828572	T	A	0.391941	0.868859	0.200423	7.04767e-06	0.0356661	TRUE	TRUE	CVPC_10889	Singleton	1	caQTL	TRUE	Not Tested
CVPC	cvpc_chip_peak_47560	cvpc_chip_peak_47560	chr5	96929506	96931101	haQTL	haPeak	Primary	VAR_5_96939450_G_A	rs2617439	96939450	G	A	0.342491	0.478585	0.115293	1.38275e-05	0.0255243	TRUE	FALSE	CVPC_1089	Complex	2	eQTL-haQTL	TRUE	Not Tested
CVPC	ENSG00000164308.17	ERAP2	chr5	96875986	96919703	eQTL	eGene	Primary	VAR_5_96916728_G_A	rs2927608	96916728	G	A	0.362637	2.07739	0.237942	1.95797e-23	8.42881e-18	TRUE	FALSE	CVPC_1089	Complex	2	eQTL-haQTL	FALSE	Shared
CVPC	cvpc_atac_peak_222261	cvpc_atac_peak_222261	chr6	89499982	89500424	caQTL	caPeak	Primary	VAR_6_89544442_A_G	rs12212781	89544442	A	G	0.333333	0.860181	0.198976	7.50692e-06	0.029236	TRUE	FALSE	CVPC_10890	Singleton	1	caQTL	TRUE	Not Tested
CVPC	cvpc_atac_peak_222269	cvpc_atac_peak_222269	chr6	89530950	89531549	caQTL	caPeak	Primary	VAR_6_89538638_C_T	rs9342200	89538638	C	T	0.234432	1.30182	0.231048	1.96948e-09	2.29293e-05	TRUE	FALSE	CVPC_10891	Singleton	1	caQTL	TRUE	Not Tested
CVPC	cvpc_atac_peak_222292	cvpc_atac_peak_222292	chr6	89667991	89668591	caQTL	caPeak	Primary	VAR_6_89640503_G_C	rs6904681	89640503	G	C	0.0604396	1.56365	0.364732	9.0457e-06	0.039037	TRUE	FALSE	CVPC_10892	Singleton	1	caQTL	TRUE	Not Tested
CVPC	cvpc_atac_peak_222338	cvpc_atac_peak_222338	chr6	90025557	90026108	caQTL	caPeak	Primary	VAR_6_90007652_G_T	rs77897765	90007652	G	T	0.194139	-0.64811	0.146534	4.42466e-06	0.024359	TRUE	FALSE	CVPC_10893	Singleton	1	caQTL	TRUE	Not Tested
CVPC	cvpc_atac_peak_222426	cvpc_atac_peak_222426	chr6	90494217	90494744	caQTL	caPeak	Primary	VAR_6_90498173_C_A	rs467034	90498173	C	A	0.119048	1.55971	0.294299	2.15545e-08	0.000314979	TRUE	FALSE	CVPC_10894	Singleton	1	caQTL	TRUE	Not Tested
CVPC	cvpc_atac_peak_222497	cvpc_atac_peak_222497	chr6	91276245	91276644	caQTL	caPeak	Primary	VAR_6_91239359_T_G	rs4382224	91239359	T	G	0.282051	1.56082	0.248793	1.06247e-11	1.82045e-07	TRUE	FALSE	CVPC_10895	Singleton	1	caQTL	TRUE	Not Tested
CVPC	cvpc_atac_peak_222536	cvpc_atac_peak_222536	chr6	91824274	91824715	caQTL	caPeak	Primary	VAR_6_91919213_T_C	rs9342306	91919213	T	C	0.161172	-0.876058	0.208083	1.34038e-05	0.0400421	TRUE	FALSE	CVPC_10896	Singleton	1	caQTL	TRUE	Not Tested
CVPC	cvpc_atac_peak_222545	cvpc_atac_peak_222545	chr6	92124165	92124763	caQTL	caPeak	Primary	VAR_6_92122820_A_G	rs4707719	92122820	A	G	0.130037	1.15564	0.243485	7.2005e-07	0.00685064	TRUE	FALSE	CVPC_10897	Singleton	1	caQTL	TRUE	Not Tested
CVPC	cvpc_atac_peak_222593	cvpc_atac_peak_222593	chr6	93104048	93104607	caQTL	caPeak	Primary	VAR_6_93012556_G_A	rs73755280	93012556	G	A	0.120879	-1.22039	0.26968	2.5342e-06	0.0210367	TRUE	FALSE	CVPC_10898	Singleton	1	caQTL	TRUE	Not Tested
CVPC	cvpc_atac_peak_222603	cvpc_atac_peak_222603	chr6	93183716	93184063	caQTL	caPeak	Primary	VAR_6_93183780_T_C	rs6454945	93183780	T	C	0.164835	1.38449	0.312551	4.26775e-06	0.0318746	TRUE	FALSE	CVPC_10899	Singleton	1	caQTL	TRUE	Not Tested
CVPC	cvpc_atac_peak_182505	cvpc_atac_peak_182505	chr4	8435698	8436275	caQTL	caPeak	Primary	VAR_4_8476694_C_G	rs2631736	8476694	C	G	0.375458	1.45151	0.210078	2.15709e-14	1.11632e-09	TRUE	FALSE	CVPC_109	Complex	5	caQTL-haQTL	FALSE	Not Tested
CVPC	cvpc_atac_peak_182506	cvpc_atac_peak_182506	chr4	8437338	8437630	caQTL	caPeak	Primary	VAR_4_8453877_G_A	rs4696828	8453877	G	A	0.379121	1.18556	0.206626	8.99686e-10	1.7041e-05	TRUE	FALSE	CVPC_109	Complex	5	caQTL-haQTL	FALSE	Not Tested
CVPC	cvpc_chip_peak_42812	cvpc_chip_peak_42812	chr4	8435511	8436108	haQTL	haPeak	Primary	VAR_4_8453877_G_A	rs4696828	8453877	G	A	0.379121	1.61955	0.279578	1.69694e-10	1.45465e-06	TRUE	FALSE	CVPC_109	Complex	5	caQTL-haQTL	FALSE	Not Tested
CVPC	cvpc_chip_peak_42813	cvpc_chip_peak_42813	chr4	8437103	8438157	haQTL	haPeak	Primary	VAR_4_8476694_C_G	rs2631736	8476694	C	G	0.375458	1.87346	0.27281	1.57249e-15	3.46645e-11	TRUE	FALSE	CVPC_109	Complex	5	caQTL-haQTL	TRUE	Not Tested
CVPC	cvpc_chip_peak_42814	cvpc_chip_peak_42814	chr4	8439500	8441889	haQTL	haPeak	Primary	VAR_4_8453877_G_A	rs4696828	8453877	G	A	0.379121	1.28751	0.19088	7.48222e-15	1.4768e-10	TRUE	FALSE	CVPC_109	Complex	5	caQTL-haQTL	FALSE	Not Tested
CVPC	cvpc_chip_peak_54271	cvpc_chip_peak_54271	chr7	43583474	43585124	haQTL	haPeak	Primary	VAR_7_43616903_G_A	rs11977501	43616903	G	A	0.386447	-1.11535	0.180033	3.68793e-12	5.43336e-08	TRUE	FALSE	CVPC_1090	Complex	2	eQTL-haQTL	TRUE	Not Tested
CVPC	ENSG00000164543.7	STK17A	chr7	43582758	43650713	eQTL	eGene	Primary	VAR_7_43583524_C_G	rs2241738	43583524	C	G	0.380952	-0.712896	0.110178	4.89152e-12	2.13907e-07	TRUE	TRUE	CVPC_1090	Complex	2	eQTL-haQTL	FALSE	Shared
CVPC	cvpc_atac_peak_222867	cvpc_atac_peak_222867	chr6	97925527	97925762	caQTL	caPeak	Primary	VAR_6_97901109_A_C	rs11153961	97901109	A	C	0.478022	-0.85966	0.203448	1.24037e-05	0.0303988	TRUE	FALSE	CVPC_10900	Singleton	1	caQTL	TRUE	Not Tested
CVPC	cvpc_atac_peak_222875	cvpc_atac_peak_222875	chr6	98041964	98042386	caQTL	caPeak	Primary	VAR_6_97947329_T_C	rs9372649	97947329	T	C	0.128205	1.13095	0.264329	9.45312e-06	0.0281438	TRUE	FALSE	CVPC_10901	Singleton	1	caQTL	TRUE	Not Tested
CVPC	cvpc_atac_peak_222887	cvpc_atac_peak_222887	chr6	98487637	98487905	caQTL	caPeak	Primary	VAR_6_98486811_C_T	rs9401896	98486811	C	T	0.278388	0.928275	0.216935	9.43033e-06	0.0329187	TRUE	FALSE	CVPC_10902	Singleton	1	caQTL	TRUE	Not Tested
CVPC	cvpc_atac_peak_222936	cvpc_atac_peak_222936	chr6	99104338	99104511	caQTL	caPeak	Primary	VAR_6_99105133_G_A	rs6907520	99105133	G	A	0.404762	0.850556	0.197533	8.20793e-06	0.0448564	TRUE	FALSE	CVPC_10903	Singleton	1	caQTL	TRUE	Not Tested
CVPC	cvpc_atac_peak_22294	cvpc_atac_peak_22294	chr1	219757698	219758322	caQTL	caPeak	Primary	VAR_1_219755939_C_T	rs12024492	219755939	C	T	0.3663	0.703532	0.160721	5.64255e-06	0.0322265	FALSE	FALSE	CVPC_10904	Singleton	1	caQTL	TRUE	Not Tested
CVPC	cvpc_atac_peak_222987	cvpc_atac_peak_222987	chr6	99823703	99824152	caQTL	caPeak	Primary	VAR_6_99822723_G_A	rs4840090	99822723	G	A	0.234432	-1.44295	0.244807	2.62991e-10	7.66181e-06	TRUE	TRUE	CVPC_10905	Singleton	1	caQTL	TRUE	Not Tested
CVPC	cvpc_atac_peak_223011	cvpc_atac_peak_223011	chr6	100255769	100256031	caQTL	caPeak	Primary	VAR_6_100227241_T_C	rs9376805	100227241	T	C	0.0897436	1.76652	0.387523	2.10813e-06	0.0129118	TRUE	FALSE	CVPC_10906	Singleton	1	caQTL	TRUE	Not Tested
CVPC	cvpc_atac_peak_223013	cvpc_atac_peak_223013	chr6	100266424	100266868	caQTL	caPeak	Primary	VAR_6_100266643_G_A	rs62420373	100266643	G	A	0.0989011	1.52187	0.27629	4.97997e-09	6.85534e-05	TRUE	FALSE	CVPC_10907	Singleton	1	caQTL	TRUE	Not Tested
CVPC	cvpc_atac_peak_223089	cvpc_atac_peak_223089	chr6	101117317	101117746	caQTL	caPeak	Primary	VAR_6_101052627_T_C	rs9498461	101052627	T	C	0.0695971	-1.58526	0.311916	9.11371e-08	0.000975905	TRUE	FALSE	CVPC_10908	Singleton	1	caQTL	TRUE	Not Tested
CVPC	cvpc_atac_peak_223107	cvpc_atac_peak_223107	chr6	101539592	101539746	caQTL	caPeak	Primary	VAR_6_101536332_G_A	rs72957184	101536332	G	A	0.164835	-1.18106	0.266905	4.37594e-06	0.0300092	TRUE	FALSE	CVPC_10909	Singleton	1	caQTL	TRUE	Not Tested
CVPC	cvpc_atac_peak_230878	cvpc_atac_peak_230878	chr7	5289329	5289978	caQTL	caPeak	Primary	VAR_7_5288183_C_T	rs113755488	5288183	C	T	0.161172	2.20413	0.265007	1.55257e-22	6.89053e-17	TRUE	FALSE	CVPC_1091	Complex	2	caQTL-eQTL	FALSE	Not Tested
CVPC	ENSG00000164638.11	SLC29A4	chr7	5274369	5306912	eQTL	eGene	Primary	VAR_7_5288183_C_T	rs113755488	5288183	C	T	0.161172	0.925981	0.194676	8.69556e-07	0.0140201	TRUE	FALSE	CVPC_1091	Complex	2	caQTL-eQTL	TRUE	No Association
CVPC	cvpc_atac_peak_223108	cvpc_atac_peak_223108	chr6	101588308	101588771	caQTL	caPeak	Primary	VAR_6_101659239_A_G	rs2786246	101659239	A	G	0.232601	0.487438	0.112326	6.88861e-06	0.0384206	TRUE	FALSE	CVPC_10910	Singleton	1	caQTL	TRUE	Not Tested
CVPC	cvpc_atac_peak_223114	cvpc_atac_peak_223114	chr6	101663080	101663518	caQTL	caPeak	Primary	VAR_6_101655562_G_A	rs9498659	101655562	G	A	0.340659	-1.56725	0.197646	6.45221e-20	1.06533e-14	TRUE	TRUE	CVPC_10911	Singleton	1	caQTL	TRUE	Not Tested
CVPC	cvpc_atac_peak_223143	cvpc_atac_peak_223143	chr6	102271848	102272108	caQTL	caPeak	Primary	VAR_6_102271066_T_A	rs56001201	102271066	T	A	0.100733	-1.38539	0.294588	9.27834e-07	0.00682343	TRUE	FALSE	CVPC_10912	Singleton	1	caQTL	TRUE	Not Tested
CVPC	cvpc_atac_peak_223159	cvpc_atac_peak_223159	chr6	102849972	102850312	caQTL	caPeak	Primary	VAR_6_102828565_G_A	rs11156225	102828565	G	A	0.272894	-1.07201	0.239334	3.26492e-06	0.0142601	TRUE	FALSE	CVPC_10913	Singleton	1	caQTL	TRUE	Not Tested
CVPC	cvpc_atac_peak_223162	cvpc_atac_peak_223162	chr6	102913835	102914466	caQTL	caPeak	Primary	VAR_6_102997399_A_G	rs13191428	102997399	A	G	0.0860806	1.50731	0.352051	9.31138e-06	0.0271814	TRUE	FALSE	CVPC_10914	Singleton	1	caQTL	TRUE	Not Tested
CVPC	cvpc_atac_peak_223198	cvpc_atac_peak_223198	chr6	104126514	104126896	caQTL	caPeak	Primary	VAR_6_104126805_G_C	rs72610861	104126805	G	C	0.0824176	3.10664	0.38069	1.95504e-21	4.04492e-16	TRUE	FALSE	CVPC_10915	Singleton	1	caQTL	TRUE	Not Tested
CVPC	cvpc_atac_peak_223217	cvpc_atac_peak_223217	chr6	104434730	104434914	caQTL	caPeak	Primary	VAR_6_104410890_T_C	rs35733274	104410890	T	C	0.320513	-0.999254	0.206892	4.38318e-07	0.00409832	TRUE	FALSE	CVPC_10916	Singleton	1	caQTL	TRUE	Not Tested
CVPC	cvpc_atac_peak_223246	cvpc_atac_peak_223246	chr6	104699788	104700163	caQTL	caPeak	Primary	VAR_6_104699909_G_A	rs72990858	104699909	G	A	0.126374	-1.05145	0.248388	1.19319e-05	0.0485223	TRUE	FALSE	CVPC_10917	Singleton	1	caQTL	TRUE	Not Tested
CVPC	cvpc_atac_peak_22336	cvpc_atac_peak_22336	chr1	220149496	220149708	caQTL	caPeak	Primary	VAR_1_220134797_G_T	rs45454400	220134797	G	T	0.0805861	1.94964	0.437707	3.73814e-06	0.0155192	TRUE	FALSE	CVPC_10918	Singleton	1	caQTL	TRUE	Not Tested
CVPC	cvpc_atac_peak_223364	cvpc_atac_peak_223364	chr6	105604227	105604760	caQTL	caPeak	Primary	VAR_6_105662105_T_C	rs11754094	105662105	T	C	0.318681	0.88737	0.188875	9.53122e-07	0.00693317	TRUE	FALSE	CVPC_10919	Singleton	1	caQTL	TRUE	Not Tested
CVPC	cvpc_chip_peak_53011	cvpc_chip_peak_53011	chr6	158641694	158650311	haQTL	haPeak	Primary	VAR_6_158607456_C_T	rs3734474	158607456	C	T	0.470696	-1.79758	0.233096	2.68556e-21	2.14284e-16	TRUE	TRUE	CVPC_1092	Complex	2	eQTL-haQTL	TRUE	Not Tested
CVPC	ENSG00000164674.17	SYTL3	chr6	158650014	158764876	eQTL	eGene	Primary	VAR_6_158607682_A_T	rs2028441	158607682	A	T	0.470696	-0.633695	0.0998098	1.37346e-11	6.75763e-07	TRUE	TRUE	CVPC_1092	Complex	2	eQTL-haQTL	FALSE	EDev
CVPC	cvpc_atac_peak_223369	cvpc_atac_peak_223369	chr6	105676089	105676491	caQTL	caPeak	Primary	VAR_6_105676077_G_T	rs845856	105676077	G	T	0.124542	-1.51831	0.331911	1.92824e-06	0.0123598	TRUE	FALSE	CVPC_10920	Singleton	1	caQTL	TRUE	Not Tested
CVPC	cvpc_atac_peak_223392	cvpc_atac_peak_223392	chr6	106039948	106040355	caQTL	caPeak	Primary	VAR_6_105980519_C_T	rs9486247	105980519	C	T	0.203297	2.00383	0.29277	4.28405e-14	2.19107e-09	TRUE	TRUE	CVPC_10921	Singleton	1	caQTL	TRUE	Not Tested
CVPC	cvpc_atac_peak_223393	cvpc_atac_peak_223393	chr6	106046424	106046821	caQTL	caPeak	Primary	VAR_6_105977687_A_G	rs61190777	105977687	A	G	0.217949	1.04904	0.220068	6.37597e-07	0.00578321	TRUE	FALSE	CVPC_10922	Singleton	1	caQTL	TRUE	Not Tested
CVPC	cvpc_atac_peak_223410	cvpc_atac_peak_223410	chr6	106152969	106153503	caQTL	caPeak	Primary	VAR_6_106153290_T_C	rs9398069	106153290	T	C	0.446886	0.612096	0.126168	3.84849e-07	0.00341178	TRUE	FALSE	CVPC_10923	Singleton	1	caQTL	TRUE	Not Tested
CVPC	cvpc_atac_peak_223445	cvpc_atac_peak_223445	chr6	106516555	106517093	caQTL	caPeak	Primary	VAR_6_106516849_A_G	rs6938452	106516849	A	G	0.468864	-0.876351	0.15373	1.1954e-09	4.0848e-05	TRUE	FALSE	CVPC_10924	Singleton	1	caQTL	TRUE	Not Tested
CVPC	cvpc_atac_peak_223494	cvpc_atac_peak_223494	chr6	107059522	107060040	caQTL	caPeak	Primary	VAR_6_107112196_A_T	rs1665901	107112196	A	T	0.326007	-0.44114	0.100999	5.93593e-06	0.0356002	TRUE	FALSE	CVPC_10925	Singleton	1	caQTL	TRUE	Not Tested
CVPC	cvpc_atac_peak_223542	cvpc_atac_peak_223542	chr6	107439520	107439743	caQTL	caPeak	Primary	VAR_6_107425955_C_T	rs319102	107425955	C	T	0.324176	0.910133	0.189953	5.51645e-07	0.00275981	TRUE	FALSE	CVPC_10926	Singleton	1	caQTL	TRUE	Not Tested
CVPC	cvpc_atac_peak_22357	cvpc_atac_peak_22357	chr1	220323745	220323993	caQTL	caPeak	Primary	VAR_1_220324147_T_G	rs2048478	220324147	T	G	0.238095	-0.949244	0.208495	2.17546e-06	0.0162791	TRUE	FALSE	CVPC_10927	Singleton	1	caQTL	TRUE	Not Tested
CVPC	cvpc_atac_peak_223592	cvpc_atac_peak_223592	chr6	107711386	107711923	caQTL	caPeak	Primary	VAR_6_107732130_C_T	rs3823294	107732130	C	T	0.168498	-1.18414	0.255481	1.37052e-06	0.0114446	TRUE	FALSE	CVPC_10928	Singleton	1	caQTL	TRUE	Not Tested
CVPC	cvpc_atac_peak_223711	cvpc_atac_peak_223711	chr6	108677188	108677913	caQTL	caPeak	Primary	VAR_6_108673984_A_G	rs61192764	108673984	A	G	0.175824	-0.971226	0.224519	7.39897e-06	0.030733	TRUE	FALSE	CVPC_10929	Singleton	1	caQTL	TRUE	Not Tested
CVPC	cvpc_atac_peak_245864	cvpc_atac_peak_245864	chr8	11845641	11845890	caQTL	caPeak	Primary	VAR_8_11836068_G_A	rs1293325	11836068	G	A	0.24359	1.327	0.23984	4.16643e-09	0.000135658	TRUE	FALSE	CVPC_1093	Complex	2	caQTL-eQTL	FALSE	Not Tested
CVPC	ENSG00000164733.23	CTSB	chr8	11842524	11869533	eQTL	eGene	Primary	VAR_8_11816476_G_C	rs78709955	11816476	G	C	0.249084	0.64597	0.117175	7.79656e-09	0.000171268	TRUE	TRUE	CVPC_1093	Complex	2	caQTL-eQTL	TRUE	Shared
CVPC	cvpc_atac_peak_223721	cvpc_atac_peak_223721	chr6	108744979	108745287	caQTL	caPeak	Primary	VAR_6_108653543_A_C	rs4946932	108653543	A	C	0.344322	0.802081	0.189188	1.15431e-05	0.0496328	TRUE	FALSE	CVPC_10930	Singleton	1	caQTL	TRUE	Not Tested
CVPC	cvpc_atac_peak_223777	cvpc_atac_peak_223777	chr6	109300175	109300616	caQTL	caPeak	Primary	VAR_6_109327150_A_G	rs12191774	109327150	A	G	0.357143	0.566516	0.110265	6.36182e-08	0.000604257	TRUE	FALSE	CVPC_10931	Singleton	1	caQTL	TRUE	Not Tested
CVPC	cvpc_atac_peak_223826	cvpc_atac_peak_223826	chr6	109834783	109835054	caQTL	caPeak	Primary	VAR_6_109862667_G_A	rs7759816	109862667	G	A	0.424908	0.830321	0.196541	1.24537e-05	0.0434162	TRUE	FALSE	CVPC_10932	Singleton	1	caQTL	TRUE	Not Tested
CVPC	cvpc_atac_peak_223830	cvpc_atac_peak_223830	chr6	109901484	109901948	caQTL	caPeak	Primary	VAR_6_109886151_T_A	rs4295521	109886151	T	A	0.441392	-0.886075	0.148144	1.29764e-10	2.86802e-06	TRUE	FALSE	CVPC_10933	Singleton	1	caQTL	TRUE	Not Tested
CVPC	cvpc_atac_peak_223834	cvpc_atac_peak_223834	chr6	109921013	109921262	caQTL	caPeak	Primary	VAR_6_109844080_C_T	rs4947025	109844080	C	T	0.254579	1.02155	0.218807	1.12959e-06	0.00791932	TRUE	FALSE	CVPC_10934	Singleton	1	caQTL	TRUE	Not Tested
CVPC	cvpc_atac_peak_223845	cvpc_atac_peak_223845	chr6	110034643	110034991	caQTL	caPeak	Primary	VAR_6_110031842_C_T	rs9487292	110031842	C	T	0.271062	1.27084	0.218341	4.72659e-10	8.78302e-06	TRUE	FALSE	CVPC_10935	Singleton	1	caQTL	TRUE	Not Tested
CVPC	cvpc_atac_peak_22389	cvpc_atac_peak_22389	chr1	220527380	220527756	caQTL	caPeak	Primary	VAR_1_220509586_C_A	rs7532064	220509586	C	A	0.258242	-1.17193	0.204945	1.04454e-09	1.1073e-05	TRUE	FALSE	CVPC_10936	Singleton	1	caQTL	TRUE	Not Tested
CVPC	cvpc_atac_peak_223936	cvpc_atac_peak_223936	chr6	110708254	110708848	caQTL	caPeak	Primary	VAR_6_110616906_A_G	rs2817804	110616906	A	G	0.479853	0.790773	0.171042	1.4645e-06	0.00740497	TRUE	FALSE	CVPC_10937	Singleton	1	caQTL	TRUE	Not Tested
CVPC	cvpc_atac_peak_223968	cvpc_atac_peak_223968	chr6	111057217	111057707	caQTL	caPeak	Primary	VAR_6_111051011_A_T	rs9374254	111051011	A	T	0.456044	0.97062	0.200683	4.20898e-07	0.00381884	TRUE	FALSE	CVPC_10938	Singleton	1	caQTL	TRUE	Not Tested
CVPC	cvpc_atac_peak_223969	cvpc_atac_peak_223969	chr6	111087143	111088618	caQTL	caPeak	Primary	VAR_6_111094633_A_C	rs12212085	111094633	A	C	0.117216	1.08891	0.217854	1.5552e-07	0.00172404	TRUE	FALSE	CVPC_10939	Singleton	1	caQTL	TRUE	Not Tested
CVPC	ENSG00000164898.13	FMC1	chr7	139339457	139346328	eQTL	eGene	Primary	VAR_7_139351084_C_T	rs6947309	139351084	C	T	0.265568	-0.413265	0.0842807	3.72773e-07	0.00529448	TRUE	FALSE	CVPC_1094	Complex	2	eQTL	TRUE	Shared
CVPC	ENSG00000273391.1	ENSG00000273391	chr7	139359032	139359566	eQTL	eGene	Primary	VAR_7_139328971_T_C	rs6467834	139328971	T	C	0.267399	0.831819	0.178775	1.55122e-06	0.0171948	TRUE	FALSE	CVPC_1094	Complex	2	eQTL	FALSE	Shared
CVPC	cvpc_atac_peak_224006	cvpc_atac_peak_224006	chr6	111419079	111419720	caQTL	caPeak	Primary	VAR_6_111431958_A_G	rs77731200	111431958	A	G	0.0915751	1.20565	0.285098	1.21903e-05	0.0204216	TRUE	FALSE	CVPC_10940	Singleton	1	caQTL	TRUE	Not Tested
CVPC	cvpc_atac_peak_224048	cvpc_atac_peak_224048	chr6	111642475	111642839	caQTL	caPeak	Primary	VAR_6_111642662_T_C	rs1726118	111642662	T	C	0.342491	-0.886247	0.160642	4.67786e-09	7.96752e-05	TRUE	TRUE	CVPC_10941	Singleton	1	caQTL	TRUE	Not Tested
CVPC	cvpc_atac_peak_224093	cvpc_atac_peak_224093	chr6	111861555	111861710	caQTL	caPeak	Primary	VAR_6_111791386_C_T	rs9400506	111791386	C	T	0.0842491	-1.68977	0.365999	1.51853e-06	0.00966142	TRUE	FALSE	CVPC_10942	Singleton	1	caQTL	TRUE	Not Tested
CVPC	cvpc_atac_peak_224213	cvpc_atac_peak_224213	chr6	112857078	112857440	caQTL	caPeak	Primary	VAR_6_112910277_T_C	rs4082366	112910277	T	C	0.254579	0.987833	0.21152	1.12036e-06	0.00643358	TRUE	FALSE	CVPC_10943	Singleton	1	caQTL	TRUE	Not Tested
CVPC	cvpc_atac_peak_224242	cvpc_atac_peak_224242	chr6	113306568	113306913	caQTL	caPeak	Primary	VAR_6_113253932_G_C	rs4084461	113253932	G	C	0.157509	-1.43036	0.269244	1.97514e-08	0.000286111	TRUE	FALSE	CVPC_10944	Singleton	1	caQTL	TRUE	Not Tested
CVPC	cvpc_atac_peak_224317	cvpc_atac_peak_224317	chr6	113954587	113954979	caQTL	caPeak	Primary	VAR_6_113914302_G_T	rs1358945	113914302	G	T	0.276557	1.07909	0.225051	5.40256e-07	0.00549517	FALSE	FALSE	CVPC_10945	Singleton	1	caQTL	TRUE	Not Tested
CVPC	cvpc_atac_peak_224377	cvpc_atac_peak_224377	chr6	114591187	114591567	caQTL	caPeak	Primary	VAR_6_114621334_C_T	rs56881997	114621334	C	T	0.111722	2.04754	0.318327	2.50585e-12	6.8728e-08	TRUE	FALSE	CVPC_10946	Singleton	1	caQTL	TRUE	Not Tested
CVPC	cvpc_atac_peak_224433	cvpc_atac_peak_224433	chr6	115760008	115760488	caQTL	caPeak	Primary	VAR_6_115759872_T_C	rs62416183	115759872	T	C	0.148352	2.17369	0.298669	3.40869e-16	2.7778e-11	TRUE	FALSE	CVPC_10947	Singleton	1	caQTL	TRUE	Not Tested
CVPC	cvpc_atac_peak_224509	cvpc_atac_peak_224509	chr6	116492679	116492864	caQTL	caPeak	Primary	VAR_6_116464032_A_G	rs4945556	116464032	A	G	0.386447	1.49035	0.244961	5.50588e-11	9.15691e-07	TRUE	FALSE	CVPC_10948	Singleton	1	caQTL	TRUE	Not Tested
CVPC	cvpc_atac_peak_224552	cvpc_atac_peak_224552	chr6	117074545	117075070	caQTL	caPeak	Primary	VAR_6_116990592_T_C	rs874403	116990592	T	C	0.260073	0.948674	0.227321	1.61325e-05	0.0442949	TRUE	FALSE	CVPC_10949	Singleton	1	caQTL	TRUE	Not Tested
CVPC	cvpc_chip_peak_48110	cvpc_chip_peak_48110	chr5	126594398	126596031	haQTL	haPeak	Primary	VAR_5_126592225_C_T	rs17165056	126592225	C	T	0.0897436	1.86605	0.358579	1.96576e-08	0.000127299	TRUE	FALSE	CVPC_1095	Complex	2	eQTL-haQTL	FALSE	Not Tested
CVPC	ENSG00000164904.18	ALDH7A1	chr5	126531200	126595362	eQTL	eGene	Primary	VAR_5_126595330_T_G	rs900641	126595330	T	G	0.104396	0.876995	0.123163	1.11816e-14	8.16387e-10	TRUE	FALSE	CVPC_1095	Complex	2	eQTL-haQTL	TRUE	Shared
CVPC	cvpc_atac_peak_224570	cvpc_atac_peak_224570	chr6	117404532	117404810	caQTL	caPeak	Primary	VAR_6_117413583_G_A	rs9489152	117413583	G	A	0.384615	-1.16232	0.209925	4.04677e-09	7.94035e-05	TRUE	FALSE	CVPC_10950	Singleton	1	caQTL	TRUE	Not Tested
CVPC	cvpc_atac_peak_224648	cvpc_atac_peak_224648	chr6	118370809	118371107	caQTL	caPeak	Primary	VAR_6_118303319_A_G	rs283059	118303319	A	G	0.0622711	-1.8379	0.354259	4.57028e-08	0.000308112	TRUE	FALSE	CVPC_10951	Singleton	1	caQTL	TRUE	Not Tested
CVPC	cvpc_atac_peak_224649	cvpc_atac_peak_224649	chr6	118371880	118373089	caQTL	caPeak	Primary	VAR_6_118375175_T_C	rs7767864	118375175	T	C	0.435897	0.623367	0.106325	3.37945e-10	3.85061e-06	TRUE	FALSE	CVPC_10952	Singleton	1	caQTL	TRUE	Not Tested
CVPC	cvpc_atac_peak_224688	cvpc_atac_peak_224688	chr6	118735016	118735637	caQTL	caPeak	Primary	VAR_6_118744202_G_A	rs9385056	118744202	G	A	0.111722	1.92288	0.32227	1.46177e-10	3.14265e-06	TRUE	FALSE	CVPC_10953	Singleton	1	caQTL	TRUE	Not Tested
CVPC	cvpc_atac_peak_224717	cvpc_atac_peak_224717	chr6	119034781	119035403	caQTL	caPeak	Primary	VAR_6_119062817_G_C	rs7764418	119062817	G	C	0.479853	0.817471	0.162491	1.26643e-07	0.00112571	TRUE	FALSE	CVPC_10954	Singleton	1	caQTL	TRUE	Not Tested
CVPC	cvpc_atac_peak_224730	cvpc_atac_peak_224730	chr6	119161525	119161735	caQTL	caPeak	Primary	VAR_6_119161543_T_C	rs678974	119161543	T	C	0.346154	-0.851117	0.14526	3.47742e-10	8.54443e-06	TRUE	FALSE	CVPC_10955	Singleton	1	caQTL	TRUE	Not Tested
CVPC	cvpc_atac_peak_22475	cvpc_atac_peak_22475	chr1	221230620	221231049	caQTL	caPeak	Primary	VAR_1_221302592_C_G	rs4494140	221302592	C	G	0.14652	-1.02551	0.232029	4.50075e-06	0.0225406	TRUE	FALSE	CVPC_10956	Singleton	1	caQTL	TRUE	Not Tested
CVPC	cvpc_atac_peak_224819	cvpc_atac_peak_224819	chr6	120279671	120280056	caQTL	caPeak	Primary	VAR_6_120334397_T_C	rs12192030	120334397	T	C	0.318681	0.972767	0.223143	6.20418e-06	0.0282879	TRUE	FALSE	CVPC_10957	Singleton	1	caQTL	TRUE	Not Tested
CVPC	cvpc_atac_peak_224840	cvpc_atac_peak_224840	chr6	120935021	120935378	caQTL	caPeak	Primary	VAR_6_120937397_C_T	rs9320778	120937397	C	T	0.287546	-0.919348	0.149198	2.82955e-11	4.71133e-07	TRUE	TRUE	CVPC_10958	Singleton	1	caQTL	TRUE	Not Tested
CVPC	cvpc_atac_peak_224850	cvpc_atac_peak_224850	chr6	121310120	121310441	caQTL	caPeak	Primary	VAR_6_121383791_G_A	rs58735295	121383791	G	A	0.0989011	-1.15157	0.258882	3.86113e-06	0.0183805	FALSE	FALSE	CVPC_10959	Singleton	1	caQTL	TRUE	Not Tested
CVPC	ENSG00000164944.12	VIRMA	chr8	94487689	94553529	eQTL	eGene	Primary	VAR_8_94474822_A_G	rs2028428	94474822	A	G	0.434066	-0.627004	0.0986885	1.32446e-11	5.28096e-07	TRUE	FALSE	CVPC_1096	Complex	2	eQTL	TRUE	Shared
CVPC	ENSG00000253704.4	VIRMA-DT	chr8	94553668	94570652	eQTL	eGene	Primary	VAR_8_94422359_G_A	rs2919673	94422359	G	A	0.415751	0.780358	0.173338	3.50669e-06	0.0324222	TRUE	FALSE	CVPC_1096	Complex	2	eQTL	FALSE	Shared
CVPC	cvpc_atac_peak_224856	cvpc_atac_peak_224856	chr6	121382473	121383148	caQTL	caPeak	Primary	VAR_6_121376929_C_T	rs56140776	121376929	C	T	0.153846	-2.19784	0.320269	3.54405e-14	2.013e-09	TRUE	FALSE	CVPC_10960	Singleton	1	caQTL	TRUE	Not Tested
CVPC	cvpc_atac_peak_22488	cvpc_atac_peak_22488	chr1	221435491	221435651	caQTL	caPeak	Primary	VAR_1_221519124_T_C	rs4092445	221519124	T	C	0.0531136	-0.78289	0.183261	9.77963e-06	0.0407832	TRUE	FALSE	CVPC_10961	Singleton	1	caQTL	TRUE	Not Tested
CVPC	cvpc_atac_peak_224890	cvpc_atac_peak_224890	chr6	121760847	121761227	caQTL	caPeak	Primary	VAR_6_121833673_A_G	rs79303692	121833673	A	G	0.0622711	-1.36106	0.317616	9.13378e-06	0.0311483	TRUE	FALSE	CVPC_10962	Singleton	1	caQTL	TRUE	Not Tested
CVPC	cvpc_atac_peak_224898	cvpc_atac_peak_224898	chr6	121826464	121826722	caQTL	caPeak	Primary	VAR_6_121768807_G_A	rs72960432	121768807	G	A	0.0567766	-1.97818	0.464211	1.03273e-05	0.03893	TRUE	FALSE	CVPC_10963	Singleton	1	caQTL	TRUE	Not Tested
CVPC	cvpc_atac_peak_224924	cvpc_atac_peak_224924	chr6	122050338	122050647	caQTL	caPeak	Primary	VAR_6_122053323_T_C	rs2684257	122053323	T	C	0.225275	-0.898689	0.187011	5.06916e-07	0.00396779	TRUE	FALSE	CVPC_10964	Singleton	1	caQTL	TRUE	Not Tested
CVPC	cvpc_atac_peak_224947	cvpc_atac_peak_224947	chr6	122365950	122366490	caQTL	caPeak	Primary	VAR_6_122363628_A_G	rs9401521	122363628	A	G	0.338828	-0.770252	0.158215	3.47277e-07	0.00296928	TRUE	FALSE	CVPC_10965	Singleton	1	caQTL	TRUE	Not Tested
CVPC	cvpc_atac_peak_22496	cvpc_atac_peak_22496	chr1	221494741	221494973	caQTL	caPeak	Primary	VAR_1_221494103_C_G	rs6701125	221494103	C	G	0.377289	1.20873	0.197628	4.19002e-11	8.29533e-07	TRUE	TRUE	CVPC_10966	Singleton	1	caQTL	TRUE	Not Tested
CVPC	cvpc_atac_peak_224993	cvpc_atac_peak_224993	chr6	122743957	122744676	caQTL	caPeak	Primary	VAR_6_122744436_A_G	rs6901811	122744436	A	G	0.0549451	1.73636	0.383405	2.48584e-06	0.0183323	TRUE	FALSE	CVPC_10967	Singleton	1	caQTL	TRUE	Not Tested
CVPC	cvpc_atac_peak_225023	cvpc_atac_peak_225023	chr6	123227734	123228953	caQTL	caPeak	Primary	VAR_6_123222304_G_C	rs9372737	123222304	G	C	0.285714	-0.848851	0.126062	1.34052e-13	4.01744e-09	TRUE	FALSE	CVPC_10968	Singleton	1	caQTL	TRUE	Not Tested
CVPC	cvpc_atac_peak_225077	cvpc_atac_peak_225077	chr6	123888713	123889362	caQTL	caPeak	Primary	VAR_6_123896201_T_C	rs55782527	123896201	T	C	0.106227	-0.96238	0.206802	1.23172e-06	0.00870208	TRUE	FALSE	CVPC_10969	Singleton	1	caQTL	TRUE	Not Tested
CVPC	ENSG00000164967.10	RPP25L	chr9	34610486	34612104	eQTL	eGene	Primary	VAR_9_34587487_C_T	rs7037232	34587487	C	T	0.0586081	0.469876	0.105462	4.48034e-06	0.0310259	TRUE	FALSE	CVPC_1097	Complex	2	eQTL	FALSE	Shared
CVPC	ENSG00000213930.12	GALT	chr9	34638133	34651035	eQTL	eGene	Primary	VAR_9_34614684_G_C	rs12352811	34614684	G	C	0.0512821	-0.901056	0.155802	1.15216e-09	2.26974e-05	TRUE	FALSE	CVPC_1097	Complex	2	eQTL	TRUE	Shared
CVPC	cvpc_atac_peak_225082	cvpc_atac_peak_225082	chr6	123965937	123966344	caQTL	caPeak	Primary	VAR_6_123974993_C_A	rs1397200	123974993	C	A	0.313187	0.952008	0.162914	3.93667e-10	7.18829e-06	TRUE	FALSE	CVPC_10970	Singleton	1	caQTL	TRUE	Not Tested
CVPC	cvpc_atac_peak_22512	cvpc_atac_peak_22512	chr1	221637676	221638185	caQTL	caPeak	Primary	VAR_1_221637332_G_A	rs12023780	221637332	G	A	0.406593	-1.10557	0.205593	1.26053e-08	0.000179909	TRUE	TRUE	CVPC_10971	Singleton	1	caQTL	TRUE	Not Tested
CVPC	cvpc_atac_peak_225161	cvpc_atac_peak_225161	chr6	125066948	125067262	caQTL	caPeak	Primary	VAR_6_125061792_T_C	rs10872293	125061792	T	C	0.474359	0.987124	0.193116	7.54546e-08	0.000772707	TRUE	FALSE	CVPC_10972	Singleton	1	caQTL	TRUE	Not Tested
CVPC	cvpc_atac_peak_225181	cvpc_atac_peak_225181	chr6	125220816	125221317	caQTL	caPeak	Primary	VAR_6_125221299_G_A	rs3799744	125221299	G	A	0.300366	1.79624	0.259092	1.6784e-14	9.37138e-10	TRUE	FALSE	CVPC_10973	Singleton	1	caQTL	TRUE	Not Tested
CVPC	cvpc_atac_peak_225268	cvpc_atac_peak_225268	chr6	125953517	125953810	caQTL	caPeak	Primary	VAR_6_125957909_A_T	rs75748479	125957909	A	T	0.0732601	-1.66741	0.399436	1.60417e-05	0.0425725	TRUE	FALSE	CVPC_10974	Singleton	1	caQTL	TRUE	Not Tested
CVPC	cvpc_atac_peak_225337	cvpc_atac_peak_225337	chr6	126841158	126841551	caQTL	caPeak	Primary	VAR_6_126940363_A_G	rs35354254	126940363	A	G	0.450549	-0.848888	0.202079	1.40537e-05	0.0215198	TRUE	FALSE	CVPC_10975	Singleton	1	caQTL	TRUE	Not Tested
CVPC	cvpc_atac_peak_225397	cvpc_atac_peak_225397	chr6	127413078	127413525	caQTL	caPeak	Primary	VAR_6_127443160_C_T	rs17205908	127443160	C	T	0.287546	0.990768	0.222547	3.78429e-06	0.0138604	TRUE	FALSE	CVPC_10976	Singleton	1	caQTL	TRUE	Not Tested
CVPC	cvpc_atac_peak_225398	cvpc_atac_peak_225398	chr6	127420483	127420935	caQTL	caPeak	Primary	VAR_6_127376847_A_C	rs2068981	127376847	A	C	0.119048	1.49352	0.311447	5.38423e-07	0.00280822	TRUE	FALSE	CVPC_10977	Singleton	1	caQTL	TRUE	Not Tested
CVPC	cvpc_atac_peak_225400	cvpc_atac_peak_225400	chr6	127458926	127459886	caQTL	caPeak	Primary	VAR_6_127459447_C_T	rs60955158	127459447	C	T	0.0531136	-1.96332	0.418102	9.66317e-07	0.0053323	TRUE	FALSE	CVPC_10978	Singleton	1	caQTL	TRUE	Not Tested
CVPC	cvpc_atac_peak_225486	cvpc_atac_peak_225486	chr6	129240213	129240400	caQTL	caPeak	Primary	VAR_6_129211005_A_G	rs3778130	129211005	A	G	0.177656	1.39174	0.287118	3.94609e-07	0.0027524	TRUE	FALSE	CVPC_10979	Singleton	1	caQTL	TRUE	Not Tested
CVPC	cvpc_chip_peak_60354	cvpc_chip_peak_60354	chr9	83956212	83957254	haQTL	haPeak	Primary	VAR_9_84025462_T_C	rs12349699	84025462	T	C	0.472527	-1.06589	0.217874	1.72781e-07	0.000442736	TRUE	FALSE	CVPC_1098	Complex	2	eQTL-haQTL	FALSE	Not Tested
CVPC	ENSG00000165118.15	C9orf64	chr9	83938311	83956986	eQTL	eGene	Primary	VAR_9_84005631_C_T	rs10780639	84005631	C	T	0.461538	-0.77123	0.149446	7.8281e-08	0.00140025	TRUE	FALSE	CVPC_1098	Complex	2	eQTL-haQTL	TRUE	Shared
CVPC	cvpc_atac_peak_225522	cvpc_atac_peak_225522	chr6	129566287	129566564	caQTL	caPeak	Primary	VAR_6_129477107_C_A	rs2784892	129477107	C	A	0.250916	-0.842465	0.184925	2.14095e-06	0.0140732	TRUE	FALSE	CVPC_10980	Singleton	1	caQTL	TRUE	Not Tested
CVPC	cvpc_atac_peak_225577	cvpc_atac_peak_225577	chr6	130065734	130066013	caQTL	caPeak	Primary	VAR_6_130096149_C_T	rs9492452	130096149	C	T	0.272894	1.18644	0.236905	1.46267e-07	0.00137024	TRUE	FALSE	CVPC_10981	Singleton	1	caQTL	TRUE	Not Tested
CVPC	cvpc_atac_peak_22562	cvpc_atac_peak_22562	chr1	222071411	222071907	caQTL	caPeak	Primary	VAR_1_222066192_T_C	rs1442440	222066192	T	C	0.340659	1.24364	0.186972	3.05184e-13	1.01617e-08	TRUE	FALSE	CVPC_10982	Singleton	1	caQTL	TRUE	Not Tested
CVPC	cvpc_atac_peak_22564	cvpc_atac_peak_22564	chr1	222090096	222090416	caQTL	caPeak	Primary	VAR_1_222077747_C_G	rs10863683	222077747	C	G	0.360806	0.834088	0.169056	2.32626e-07	0.00182041	TRUE	FALSE	CVPC_10983	Singleton	1	caQTL	TRUE	Not Tested
CVPC	cvpc_atac_peak_225679	cvpc_atac_peak_225679	chr6	131199613	131200111	caQTL	caPeak	Primary	VAR_6_131203478_G_A	rs9492861	131203478	G	A	0.0934066	-2.74713	0.397154	1.98766e-14	9.38393e-10	TRUE	FALSE	CVPC_10984	Singleton	1	caQTL	TRUE	Not Tested
CVPC	cvpc_atac_peak_225694	cvpc_atac_peak_225694	chr6	131305257	131305917	caQTL	caPeak	Primary	VAR_6_131292462_A_G	rs6569737	131292462	A	G	0.450549	-0.611233	0.146082	1.52752e-05	0.0478625	TRUE	FALSE	CVPC_10985	Singleton	1	caQTL	TRUE	Not Tested
CVPC	cvpc_atac_peak_225700	cvpc_atac_peak_225700	chr6	131348693	131349037	caQTL	caPeak	Primary	VAR_6_131303555_T_A	rs3861461	131303555	T	A	0.294872	-1.0307	0.205342	1.36173e-07	0.00141046	TRUE	FALSE	CVPC_10986	Singleton	1	caQTL	TRUE	Not Tested
CVPC	cvpc_atac_peak_225723	cvpc_atac_peak_225723	chr6	131547527	131548026	caQTL	caPeak	Primary	VAR_6_131550174_A_G	rs2608915	131550174	A	G	0.186813	-1.7691	0.258246	4.02129e-14	1.47113e-09	TRUE	FALSE	CVPC_10987	Singleton	1	caQTL	TRUE	Not Tested
CVPC	cvpc_atac_peak_225737	cvpc_atac_peak_225737	chr6	131747834	131748143	caQTL	caPeak	Primary	VAR_6_131745361_C_T	rs7759504	131745361	C	T	0.1337	-1.42836	0.304131	9.6232e-07	0.00711987	TRUE	FALSE	CVPC_10988	Singleton	1	caQTL	TRUE	Not Tested
CVPC	cvpc_atac_peak_225754	cvpc_atac_peak_225754	chr6	131903866	131904018	caQTL	caPeak	Primary	VAR_6_131907437_A_G	rs6569765	131907437	A	G	0.432234	1.01189	0.234366	7.72447e-06	0.0415117	TRUE	TRUE	CVPC_10989	Singleton	1	caQTL	TRUE	Not Tested
CVPC	cvpc_chip_peak_16252	cvpc_chip_peak_16252	chr13	20446357	20447422	haQTL	haPeak	Primary	VAR_13_20404476_G_A	rs3737037	20404476	G	A	0.228938	-0.820604	0.167923	1.79118e-07	0.00108941	TRUE	FALSE	CVPC_1099	Complex	2	eQTL-haQTL	TRUE	Not Tested
CVPC	ENSG00000165474.8	GJB2	chr13	20187463	20192938	eQTL	eGene	Primary	VAR_13_20404476_G_A	rs3737037	20404476	G	A	0.228938	-0.79305	0.176026	3.44499e-06	0.0332614	TRUE	FALSE	CVPC_1099	Complex	2	eQTL-haQTL	FALSE	No Association
CVPC	cvpc_atac_peak_225892	cvpc_atac_peak_225892	chr6	133259162	133259439	caQTL	caPeak	Primary	VAR_6_133206796_T_C	rs569833	133206796	T	C	0.236264	-0.718216	0.146086	2.58989e-07	0.00280874	TRUE	FALSE	CVPC_10990	Singleton	1	caQTL	TRUE	Not Tested
CVPC	cvpc_atac_peak_225899	cvpc_atac_peak_225899	chr6	133351209	133351588	caQTL	caPeak	Primary	VAR_6_133386464_T_G	rs74391558	133386464	T	G	0.130037	-1.3053	0.300927	6.95668e-06	0.0428055	TRUE	FALSE	CVPC_10991	Singleton	1	caQTL	TRUE	Not Tested
CVPC	cvpc_atac_peak_2259	cvpc_atac_peak_2259	chr1	15825742	15825998	caQTL	caPeak	Primary	VAR_1_15835976_C_A	rs4661666	15835976	C	A	0.326007	-2.18347	0.255739	3.43005e-24	1.41179e-18	TRUE	FALSE	CVPC_10992	Singleton	1	caQTL	TRUE	Not Tested
CVPC	cvpc_atac_peak_22591	cvpc_atac_peak_22591	chr1	222440882	222441609	caQTL	caPeak	Primary	VAR_1_222451739_A_C	rs111728960	222451739	A	C	0.210623	0.865004	0.183004	8.07413e-07	0.00546422	TRUE	FALSE	CVPC_10993	Singleton	1	caQTL	TRUE	Not Tested
CVPC	cvpc_atac_peak_225981	cvpc_atac_peak_225981	chr6	134063831	134064442	caQTL	caPeak	Primary	VAR_6_134063954_T_C	rs2627229	134063954	T	C	0.272894	1.09769	0.211827	4.75662e-08	0.000712191	TRUE	FALSE	CVPC_10994	Singleton	1	caQTL	TRUE	Not Tested
CVPC	cvpc_atac_peak_225986	cvpc_atac_peak_225986	chr6	134111215	134111397	caQTL	caPeak	Primary	VAR_6_134109656_C_T	rs7754345	134109656	C	T	0.494505	-0.980222	0.212138	1.48606e-06	0.0128158	TRUE	FALSE	CVPC_10995	Singleton	1	caQTL	TRUE	Not Tested
CVPC	cvpc_atac_peak_225988	cvpc_atac_peak_225988	chr6	134123591	134124203	caQTL	caPeak	Primary	VAR_6_134124138_C_T	rs4243446	134124138	C	T	0.485348	1.48425	0.17592	2.03398e-23	8.62268e-18	TRUE	TRUE	CVPC_10996	Singleton	1	caQTL	TRUE	Not Tested
CVPC	cvpc_atac_peak_22603	cvpc_atac_peak_22603	chr1	222634198	222634700	caQTL	caPeak	Primary	VAR_1_222705345_C_A	rs17163437	222705345	C	A	0.0750916	1.66635	0.392246	1.10456e-05	0.0456615	TRUE	FALSE	CVPC_10997	Singleton	1	caQTL	TRUE	Not Tested
CVPC	cvpc_atac_peak_226058	cvpc_atac_peak_226058	chr6	134706251	134706590	caQTL	caPeak	Primary	VAR_6_134704091_C_T	rs9389205	134704091	C	T	0.338828	0.910243	0.20155	2.66461e-06	0.0178549	TRUE	FALSE	CVPC_10998	Singleton	1	caQTL	TRUE	Not Tested
CVPC	cvpc_atac_peak_226084	cvpc_atac_peak_226084	chr6	134882207	134882870	caQTL	caPeak	Primary	VAR_6_134891089_G_T	rs2015898	134891089	G	T	0.225275	-1.7213	0.263552	9.84411e-13	2.89528e-08	TRUE	FALSE	CVPC_10999	Singleton	1	caQTL	TRUE	Not Tested
CVPC	cvpc_chip_peak_55607	cvpc_chip_peak_55607	chr7	112925791	112927142	haQTL	haPeak	Primary	VAR_7_112981809_T_A	rs28548866	112981809	T	A	0.0915751	1.13162	0.237234	3.82439e-07	0.000848411	TRUE	FALSE	CVPC_11	Complex	9	eQTL-haQTL	FALSE	Not Tested
CVPC	cvpc_chip_peak_55608	cvpc_chip_peak_55608	chr7	112936231	112940972	haQTL	haPeak	Primary	VAR_7_112970543_A_G	rs10233315	112970543	A	G	0.0952381	2.46899	0.348111	7.20211e-17	1.17963e-12	TRUE	TRUE	CVPC_11	Complex	9	eQTL-haQTL	FALSE	Not Tested
CVPC	cvpc_chip_peak_55609	cvpc_chip_peak_55609	chr7	112973846	112975503	haQTL	haPeak	Primary	VAR_7_112970543_A_G	rs10233315	112970543	A	G	0.0952381	3.42002	0.456415	1.36925e-19	4.79238e-15	TRUE	FALSE	CVPC_11	Complex	9	eQTL-haQTL	FALSE	Not Tested
CVPC	cvpc_chip_peak_55610	cvpc_chip_peak_55610	chr7	112977083	112977820	haQTL	haPeak	Primary	VAR_7_112971645_A_G	rs10237671	112971645	A	G	0.0934066	2.51447	0.360194	3.44032e-16	6.34615e-12	TRUE	FALSE	CVPC_11	Complex	9	eQTL-haQTL	FALSE	Not Tested
CVPC	cvpc_chip_peak_55612	cvpc_chip_peak_55612	chr7	112981857	112982582	haQTL	haPeak	Primary	VAR_7_112970543_A_G	rs10233315	112970543	A	G	0.0952381	2.33332	0.38364	1.14311e-11	9.59974e-08	TRUE	FALSE	CVPC_11	Complex	9	eQTL-haQTL	FALSE	Not Tested
CVPC	cvpc_chip_peak_55613	cvpc_chip_peak_55613	chr7	112983424	112988195	haQTL	haPeak	Primary	VAR_7_112971645_A_G	rs10237671	112971645	A	G	0.0934066	2.23338	0.341889	9.56095e-14	1.20276e-09	TRUE	FALSE	CVPC_11	Complex	9	eQTL-haQTL	FALSE	Not Tested
CVPC	cvpc_chip_peak_55616	cvpc_chip_peak_55616	chr7	113025852	113027104	haQTL	haPeak	Primary	VAR_7_112981809_T_A	rs28548866	112981809	T	A	0.0915751	0.998707	0.218206	1.26419e-06	0.00390009	TRUE	FALSE	CVPC_11	Complex	9	eQTL-haQTL	TRUE	Not Tested
CVPC	ENSG00000164603.12	BMT2	chr7	112819147	112939875	eQTL	eGene	Primary	VAR_7_112981809_T_A	rs28548866	112981809	T	A	0.0915751	1.16236	0.166405	4.30655e-14	2.17683e-09	TRUE	FALSE	CVPC_11	Complex	9	eQTL-haQTL	FALSE	No Association
CVPC	ENSG00000234520.8	HRAT17	chr7	112953282	112995696	eQTL	eGene	Primary	VAR_7_112981809_T_A	rs28548866	112981809	T	A	0.0915751	1.1131	0.205775	1.56881e-08	0.000232995	TRUE	FALSE	CVPC_11	Complex	9	eQTL-haQTL	FALSE	No Association
CVPC	cvpc_atac_peak_198086	cvpc_atac_peak_198086	chr5	10969388	10970234	caQTL	caPeak	Primary	VAR_5_10969937_A_G	rs17789318	10969937	A	G	0.0769231	-1.31859	0.2392	4.8289e-09	0.00011699	TRUE	FALSE	CVPC_110	Complex	5	caQTL-haQTL	FALSE	Not Tested
CVPC	cvpc_atac_peak_198091	cvpc_atac_peak_198091	chr5	11000388	11001236	caQTL	caPeak	Primary	VAR_5_10997118_G_T	rs77816110	10997118	G	T	0.0842491	-1.34248	0.301668	3.82052e-06	0.0325771	TRUE	FALSE	CVPC_110	Complex	5	caQTL-haQTL	FALSE	Not Tested
CVPC	cvpc_chip_peak_46164	cvpc_chip_peak_46164	chr5	10969239	10970517	haQTL	haPeak	Primary	VAR_5_10979916_A_T	rs61752674	10979916	A	T	0.0695971	-1.38806	0.292076	4.27989e-07	0.00238929	TRUE	FALSE	CVPC_110	Complex	5	caQTL-haQTL	TRUE	Not Tested
CVPC	cvpc_chip_peak_46166	cvpc_chip_peak_46166	chr5	10999056	11002041	haQTL	haPeak	Primary	VAR_5_10993335_A_G	rs61751685	10993335	A	G	0.0860806	-1.4934	0.261645	3.57411e-10	4.24472e-06	TRUE	FALSE	CVPC_110	Complex	5	caQTL-haQTL	FALSE	Not Tested
CVPC	cvpc_chip_peak_46167	cvpc_chip_peak_46167	chr5	11010046	11014470	haQTL	haPeak	Primary	VAR_5_10984004_G_A	rs75104699	10984004	G	A	0.0842491	-0.700938	0.168349	1.29425e-05	0.0411531	TRUE	FALSE	CVPC_110	Complex	5	caQTL-haQTL	FALSE	Not Tested
CVPC	cvpc_chip_peak_7309	cvpc_chip_peak_7309	chr10	45001235	45002216	haQTL	haPeak	Primary	VAR_10_45004526_A_G	rs11239310	45004526	A	G	0.0915751	-1.34496	0.335216	2.81944e-05	0.0480206	TRUE	FALSE	CVPC_1100	Complex	2	eQTL-haQTL	FALSE	Not Tested
CVPC	ENSG00000165512.5	ZNF22	chr10	45000923	45005326	eQTL	eGene	Primary	VAR_10_45000878_T_G	rs73283471	45000878	T	G	0.0604396	-1.38246	0.266712	6.78612e-08	0.00113021	TRUE	FALSE	CVPC_1100	Complex	2	eQTL-haQTL	TRUE	Shared
CVPC	cvpc_atac_peak_226165	cvpc_atac_peak_226165	chr6	136148257	136148753	caQTL	caPeak	Primary	VAR_6_136150451_T_C	rs4896200	136150451	T	C	0.474359	-1.5216	0.224698	9.0864e-14	7.6494e-10	TRUE	FALSE	CVPC_11000	Singleton	1	caQTL	TRUE	Not Tested
CVPC	cvpc_atac_peak_226242	cvpc_atac_peak_226242	chr6	136959546	136959795	caQTL	caPeak	Primary	VAR_6_136932730_C_T	rs9494603	136932730	C	T	0.388278	-0.58316	0.132058	4.59371e-06	0.0223431	TRUE	FALSE	CVPC_11001	Singleton	1	caQTL	TRUE	Not Tested
CVPC	cvpc_atac_peak_226339	cvpc_atac_peak_226339	chr6	137878974	137879602	caQTL	caPeak	Primary	VAR_6_137878280_G_T	rs610604	137878280	G	T	0.32967	0.648005	0.15426	1.40565e-05	0.0459651	TRUE	FALSE	CVPC_11002	Singleton	1	caQTL	TRUE	Not Tested
CVPC	cvpc_atac_peak_22634	cvpc_atac_peak_22634	chr1	222979639	222979854	caQTL	caPeak	Primary	VAR_1_223045301_A_C	rs2078461	223045301	A	C	0.267399	0.8315	0.185645	3.26773e-06	0.0202807	TRUE	FALSE	CVPC_11003	Singleton	1	caQTL	TRUE	Not Tested
CVPC	cvpc_atac_peak_226391	cvpc_atac_peak_226391	chr6	138371096	138371529	caQTL	caPeak	Primary	VAR_6_138279215_G_A	rs203137	138279215	G	A	0.252747	1.11915	0.25605	5.84001e-06	0.035351	TRUE	FALSE	CVPC_11004	Singleton	1	caQTL	TRUE	Not Tested
CVPC	cvpc_atac_peak_22641	cvpc_atac_peak_22641	chr1	223007413	223007726	caQTL	caPeak	Primary	VAR_1_223017522_G_A	rs9441854	223017522	G	A	0.247253	-1.11463	0.225376	2.1614e-07	0.00232708	TRUE	FALSE	CVPC_11005	Singleton	1	caQTL	TRUE	Not Tested
CVPC	cvpc_atac_peak_226446	cvpc_atac_peak_226446	chr6	138795810	138796320	caQTL	caPeak	Primary	VAR_6_138796035_G_A	rs4895547	138796035	G	A	0.351648	-0.911477	0.199631	2.02391e-06	0.0171124	TRUE	FALSE	CVPC_11006	Singleton	1	caQTL	TRUE	Not Tested
CVPC	cvpc_atac_peak_226468	cvpc_atac_peak_226468	chr6	138973864	138974068	caQTL	caPeak	Primary	VAR_6_139010282_A_C	rs72974722	139010282	A	C	0.163004	-1.48177	0.31238	7.3181e-07	0.00519879	TRUE	FALSE	CVPC_11007	Singleton	1	caQTL	TRUE	Not Tested
CVPC	cvpc_atac_peak_22661	cvpc_atac_peak_22661	chr1	223108002	223108585	caQTL	caPeak	Primary	VAR_1_223113670_T_C	rs877327	223113670	T	C	0.35348	2.18711	0.2577	8.48505e-24	2.39227e-18	TRUE	FALSE	CVPC_11008	Singleton	1	caQTL	TRUE	Not Tested
CVPC	cvpc_atac_peak_226625	cvpc_atac_peak_226625	chr6	140636618	140637197	caQTL	caPeak	Primary	VAR_6_140709016_G_A	rs118011053	140709016	G	A	0.0879121	-1.1987	0.258045	1.2919e-06	0.00270057	TRUE	FALSE	CVPC_11009	Singleton	1	caQTL	TRUE	Not Tested
CVPC	cvpc_atac_peak_38365	cvpc_atac_peak_38365	chr10	117237070	117237263	caQTL	caPeak	Primary	VAR_10_117236604_A_C	rs4081624	117236604	A	C	0.31685	-0.86099	0.197811	6.43027e-06	0.033512	TRUE	FALSE	CVPC_1101	Complex	2	caQTL-eQTL	TRUE	Not Tested
CVPC	ENSG00000165646.14	SLC18A2	chr10	117241093	117279430	eQTL	eGene	Primary	VAR_10_117250901_C_T	rs363339	117250901	C	T	0.313187	-0.832506	0.17117	4.70405e-07	0.00628545	TRUE	FALSE	CVPC_1101	Complex	2	caQTL-eQTL	FALSE	EDev
CVPC	cvpc_atac_peak_226676	cvpc_atac_peak_226676	chr6	141783665	141783838	caQTL	caPeak	Primary	VAR_6_141882464_T_C	rs12214081	141882464	T	C	0.291209	1.00987	0.204527	2.27211e-07	0.00175275	TRUE	FALSE	CVPC_11010	Singleton	1	caQTL	TRUE	Not Tested
CVPC	cvpc_atac_peak_226680	cvpc_atac_peak_226680	chr6	141925037	141925534	caQTL	caPeak	Primary	VAR_6_141926336_T_C	rs11155218	141926336	T	C	0.432234	-0.781493	0.173324	2.77448e-06	0.0143263	TRUE	FALSE	CVPC_11011	Singleton	1	caQTL	TRUE	Not Tested
CVPC	cvpc_atac_peak_226682	cvpc_atac_peak_226682	chr6	141956141	141956340	caQTL	caPeak	Primary	VAR_6_141902012_C_T	rs75164405	141902012	C	T	0.0604396	1.68421	0.397552	1.173e-05	0.0400618	TRUE	FALSE	CVPC_11012	Singleton	1	caQTL	TRUE	Not Tested
CVPC	cvpc_atac_peak_226706	cvpc_atac_peak_226706	chr6	142232348	142232944	caQTL	caPeak	Primary	VAR_6_142254398_A_G	rs1475770	142254398	A	G	0.0531136	2.11107	0.497037	1.10983e-05	0.0303244	TRUE	FALSE	CVPC_11013	Singleton	1	caQTL	TRUE	Not Tested
CVPC	cvpc_atac_peak_226747	cvpc_atac_peak_226747	chr6	142540854	142541212	caQTL	caPeak	Primary	VAR_6_142484100_A_C	rs34701089	142484100	A	C	0.120879	-1.0537	0.252849	1.66209e-05	0.0418497	TRUE	FALSE	CVPC_11014	Singleton	1	caQTL	TRUE	Not Tested
CVPC	cvpc_atac_peak_226795	cvpc_atac_peak_226795	chr6	142900347	142900761	caQTL	caPeak	Primary	VAR_6_142893692_T_C	rs12205042	142893692	T	C	0.208791	1.21125	0.217192	3.01931e-09	5.19861e-05	TRUE	FALSE	CVPC_11015	Singleton	1	caQTL	TRUE	Not Tested
CVPC	cvpc_atac_peak_226798	cvpc_atac_peak_226798	chr6	142944412	142946686	caQTL	caPeak	Primary	VAR_6_142964500_G_A	rs79855496	142964500	G	A	0.106227	-0.645181	0.13752	9.90391e-07	0.00844025	TRUE	FALSE	CVPC_11016	Singleton	1	caQTL	TRUE	Not Tested
CVPC	cvpc_atac_peak_226845	cvpc_atac_peak_226845	chr6	143536518	143537710	caQTL	caPeak	Primary	VAR_6_143535597_C_T	rs1890402	143535597	C	T	0.208791	0.791325	0.177613	3.71585e-06	0.0215198	TRUE	FALSE	CVPC_11017	Singleton	1	caQTL	TRUE	Not Tested
CVPC	cvpc_atac_peak_226852	cvpc_atac_peak_226852	chr6	143596814	143597352	caQTL	caPeak	Primary	VAR_6_143595855_A_T	rs9386039	143595855	A	T	0.254579	1.11778	0.20831	1.36565e-08	0.000214087	TRUE	FALSE	CVPC_11018	Singleton	1	caQTL	TRUE	Not Tested
CVPC	cvpc_atac_peak_227026	cvpc_atac_peak_227026	chr6	145277675	145278031	caQTL	caPeak	Primary	VAR_6_145268927_A_C	rs480259	145268927	A	C	0.10989	1.4966	0.325539	1.69594e-06	0.0138514	TRUE	FALSE	CVPC_11019	Singleton	1	caQTL	TRUE	Not Tested
CVPC	cvpc_chip_peak_7672	cvpc_chip_peak_7672	chr10	68826881	68827446	haQTL	haPeak	Primary	VAR_10_68839465_C_T	rs11812551	68839465	C	T	0.14652	1.20079	0.278888	6.02093e-06	0.0144498	TRUE	FALSE	CVPC_1102	Complex	2	eQTL-haQTL	FALSE	Not Tested
CVPC	ENSG00000165730.16	STOX1	chr10	68827531	68895432	eQTL	eGene	Primary	VAR_10_68827436_C_G	rs71478860	68827436	C	G	0.128205	0.810584	0.170985	9.51075e-07	0.01277	TRUE	FALSE	CVPC_1102	Complex	2	eQTL-haQTL	TRUE	Shared
CVPC	cvpc_atac_peak_227087	cvpc_atac_peak_227087	chr6	146224543	146224900	caQTL	caPeak	Primary	VAR_6_146206595_T_C	rs7750018	146206595	T	C	0.0824176	-1.41246	0.307663	1.75797e-06	0.00659969	TRUE	FALSE	CVPC_11020	Singleton	1	caQTL	TRUE	Not Tested
CVPC	cvpc_atac_peak_227220	cvpc_atac_peak_227220	chr6	148064743	148065107	caQTL	caPeak	Primary	VAR_6_148079898_T_A	rs75275780	148079898	T	A	0.0842491	2.75247	0.472453	4.52789e-10	1.43696e-05	TRUE	FALSE	CVPC_11021	Singleton	1	caQTL	TRUE	Not Tested
CVPC	cvpc_atac_peak_227234	cvpc_atac_peak_227234	chr6	148191592	148192114	caQTL	caPeak	Primary	VAR_6_148100924_G_T	rs9386212	148100924	G	T	0.452381	0.843709	0.176926	6.30819e-07	0.00677934	TRUE	FALSE	CVPC_11022	Singleton	1	caQTL	TRUE	Not Tested
CVPC	cvpc_atac_peak_227280	cvpc_atac_peak_227280	chr6	148460942	148461326	caQTL	caPeak	Primary	VAR_6_148465740_T_A	rs57066026	148465740	T	A	0.141026	-1.31427	0.299595	5.36539e-06	0.0434114	TRUE	FALSE	CVPC_11023	Singleton	1	caQTL	TRUE	Not Tested
CVPC	cvpc_atac_peak_227293	cvpc_atac_peak_227293	chr6	148523260	148523972	caQTL	caPeak	Primary	VAR_6_148523581_G_A	rs113969375	148523581	G	A	0.119048	-1.5079	0.294035	6.76671e-08	0.00133021	TRUE	FALSE	CVPC_11024	Singleton	1	caQTL	TRUE	Not Tested
CVPC	cvpc_atac_peak_227301	cvpc_atac_peak_227301	chr6	148593155	148593569	caQTL	caPeak	Primary	VAR_6_148593613_G_A	rs7748095	148593613	G	A	0.104396	1.61601	0.341805	8.01864e-07	0.00925249	TRUE	FALSE	CVPC_11025	Singleton	1	caQTL	TRUE	Not Tested
CVPC	cvpc_atac_peak_227317	cvpc_atac_peak_227317	chr6	148809021	148809251	caQTL	caPeak	Primary	VAR_6_148820892_T_G	rs13211473	148820892	T	G	0.384615	0.719566	0.166404	7.46072e-06	0.0439332	TRUE	FALSE	CVPC_11026	Singleton	1	caQTL	TRUE	Not Tested
CVPC	cvpc_atac_peak_227346	cvpc_atac_peak_227346	chr6	148984616	148984894	caQTL	caPeak	Primary	VAR_6_148985779_C_T	rs6940223	148985779	C	T	0.221612	1.09461	0.229366	6.17481e-07	0.00700982	TRUE	FALSE	CVPC_11027	Singleton	1	caQTL	TRUE	Not Tested
CVPC	cvpc_atac_peak_22735	cvpc_atac_peak_22735	chr1	223684016	223684629	caQTL	caPeak	Primary	VAR_1_223735811_G_A	rs55760211	223735811	G	A	0.0787546	-2.04762	0.361619	1.59669e-09	3.61815e-05	TRUE	FALSE	CVPC_11028	Singleton	1	caQTL	TRUE	Not Tested
CVPC	cvpc_atac_peak_227486	cvpc_atac_peak_227486	chr6	149963552	149964329	caQTL	caPeak	Primary	VAR_6_149981212_T_A	rs4869780	149981212	T	A	0.141026	-1.07457	0.21958	2.97528e-07	0.00363863	TRUE	FALSE	CVPC_11029	Singleton	1	caQTL	TRUE	Not Tested
CVPC	cvpc_chip_peak_18016	cvpc_chip_peak_18016	chr14	20988703	20991006	haQTL	haPeak	Primary	VAR_14_20988936_T_C	rs2771343	20988936	T	C	0.371795	-0.750376	0.160467	6.90037e-07	0.00265214	TRUE	FALSE	CVPC_1103	Complex	2	eQTL-haQTL	FALSE	Not Tested
CVPC	ENSG00000165792.18	METTL17	chr14	20989973	20997035	eQTL	eGene	Primary	VAR_14_20988936_T_C	rs2771343	20988936	T	C	0.371795	-0.523481	0.106636	3.60667e-07	0.00694586	TRUE	TRUE	CVPC_1103	Complex	2	eQTL-haQTL	TRUE	Shared
CVPC	cvpc_atac_peak_227489	cvpc_atac_peak_227489	chr6	149990152	149990444	caQTL	caPeak	Primary	VAR_6_150001272_T_A	rs11752135	150001272	T	A	0.148352	1.2972	0.28994	3.35713e-06	0.0285705	TRUE	FALSE	CVPC_11030	Singleton	1	caQTL	TRUE	Not Tested
CVPC	cvpc_atac_peak_227502	cvpc_atac_peak_227502	chr6	150087442	150087702	caQTL	caPeak	Primary	VAR_6_150090431_C_T	rs13216978	150090431	C	T	0.355311	-0.98539	0.201221	2.916e-07	0.00452547	TRUE	FALSE	CVPC_11031	Singleton	1	caQTL	TRUE	Not Tested
CVPC	cvpc_atac_peak_227577	cvpc_atac_peak_227577	chr6	150377122	150377757	caQTL	caPeak	Primary	VAR_6_150395313_G_A	rs1556882	150395313	G	A	0.144689	-1.27877	0.20471	1.34818e-11	7.27467e-07	TRUE	FALSE	CVPC_11032	Singleton	1	caQTL	TRUE	Not Tested
CVPC	cvpc_atac_peak_227640	cvpc_atac_peak_227640	chr6	150815024	150815438	caQTL	caPeak	Primary	VAR_6_150798960_C_T	rs2131870	150798960	C	T	0.130037	-1.31161	0.287027	1.9809e-06	0.0169417	TRUE	FALSE	CVPC_11033	Singleton	1	caQTL	TRUE	Not Tested
CVPC	cvpc_atac_peak_227693	cvpc_atac_peak_227693	chr6	151101288	151101812	caQTL	caPeak	Primary	VAR_6_151102470_C_T	rs6912269	151102470	C	T	0.373626	-0.801577	0.185208	7.31572e-06	0.0448016	TRUE	FALSE	CVPC_11034	Singleton	1	caQTL	TRUE	Not Tested
CVPC	cvpc_atac_peak_227706	cvpc_atac_peak_227706	chr6	151177273	151177668	caQTL	caPeak	Primary	VAR_6_151103609_A_C	rs35815032	151103609	A	C	0.0897436	-1.18776	0.254429	1.13217e-06	0.0116653	TRUE	FALSE	CVPC_11035	Singleton	1	caQTL	TRUE	Not Tested
CVPC	cvpc_atac_peak_227728	cvpc_atac_peak_227728	chr6	151325424	151325942	caQTL	caPeak	Primary	VAR_6_151340737_G_A	rs34041188	151340737	G	A	0.0787546	-1.68354	0.33919	1.93553e-07	0.0024948	TRUE	FALSE	CVPC_11036	Singleton	1	caQTL	TRUE	Not Tested
CVPC	cvpc_atac_peak_22778	cvpc_atac_peak_22778	chr1	223870477	223871255	caQTL	caPeak	Primary	VAR_1_223872904_T_C	rs34124959	223872904	T	C	0.157509	1.9436	0.310228	1.14587e-11	1.8974e-07	TRUE	FALSE	CVPC_11037	Singleton	1	caQTL	TRUE	Not Tested
CVPC	cvpc_atac_peak_227783	cvpc_atac_peak_227783	chr6	152050063	152050424	caQTL	caPeak	Primary	VAR_6_152035135_A_G	rs6941835	152035135	A	G	0.135531	-1.51398	0.316239	5.64571e-07	0.00592797	TRUE	FALSE	CVPC_11038	Singleton	1	caQTL	TRUE	Not Tested
CVPC	cvpc_atac_peak_227826	cvpc_atac_peak_227826	chr6	152391251	152392043	caQTL	caPeak	Primary	VAR_6_152347780_T_A	rs7749078	152347780	T	A	0.435897	0.73628	0.153451	5.29832e-07	0.00361048	TRUE	FALSE	CVPC_11039	Singleton	1	caQTL	TRUE	Not Tested
CVPC	cvpc_atac_peak_45417	cvpc_atac_peak_45417	chr11	47426073	47427016	caQTL	caPeak	Primary	VAR_11_47431967_T_C	rs7107853	47431967	T	C	0.285714	1.20743	0.187647	2.44996e-12	4.31028e-08	TRUE	FALSE	CVPC_1104	Complex	2	caQTL-eQTL	FALSE	Not Tested
CVPC	ENSG00000165916.9	PSMC3	chr11	47418769	47426473	eQTL	eGene	Primary	VAR_11_47430770_T_C	rs7130693	47430770	T	C	0.285714	-0.335144	0.0715624	1.3114e-06	0.00675513	TRUE	FALSE	CVPC_1104	Complex	2	caQTL-eQTL	TRUE	Shared
CVPC	cvpc_atac_peak_227897	cvpc_atac_peak_227897	chr6	153607476	153607859	caQTL	caPeak	Primary	VAR_6_153608687_A_G	rs73577041	153608687	A	G	0.21978	-1.73456	0.251635	2.56252e-14	1.74956e-09	TRUE	FALSE	CVPC_11040	Singleton	1	caQTL	TRUE	Not Tested
CVPC	cvpc_atac_peak_227911	cvpc_atac_peak_227911	chr6	153769930	153770148	caQTL	caPeak	Primary	VAR_6_153770038_G_C	rs1344161	153770038	G	C	0.384615	1.00017	0.182522	6.11671e-09	0.000144502	TRUE	FALSE	CVPC_11041	Singleton	1	caQTL	TRUE	Not Tested
CVPC	cvpc_atac_peak_227923	cvpc_atac_peak_227923	chr6	153997220	153997458	caQTL	caPeak	Primary	VAR_6_153996964_A_C	rs2050939	153996964	A	C	0.364469	0.816167	0.161013	9.93267e-08	0.00106701	TRUE	FALSE	CVPC_11042	Singleton	1	caQTL	TRUE	Not Tested
CVPC	cvpc_atac_peak_227936	cvpc_atac_peak_227936	chr6	154244271	154244850	caQTL	caPeak	Primary	VAR_6_154145683_A_G	rs4869817	154145683	A	G	0.496337	0.438149	0.091384	5.41131e-07	0.00499399	TRUE	FALSE	CVPC_11043	Singleton	1	caQTL	TRUE	Not Tested
CVPC	cvpc_atac_peak_227948	cvpc_atac_peak_227948	chr6	154355010	154355430	caQTL	caPeak	Primary	VAR_6_154390760_A_T	rs6911744	154390760	A	T	0.423077	0.538909	0.121756	4.34934e-06	0.0346085	TRUE	FALSE	CVPC_11044	Singleton	1	caQTL	TRUE	Not Tested
CVPC	cvpc_atac_peak_227970	cvpc_atac_peak_227970	chr6	154462374	154462814	caQTL	caPeak	Primary	VAR_6_154462649_C_T	rs6557357	154462649	C	T	0.291209	-0.891842	0.194272	1.76045e-06	0.0173702	TRUE	FALSE	CVPC_11045	Singleton	1	caQTL	TRUE	Not Tested
CVPC	cvpc_atac_peak_227989	cvpc_atac_peak_227989	chr6	154554937	154555731	caQTL	caPeak	Primary	VAR_6_154554653_T_C	rs59661885	154554653	T	C	0.153846	-0.899311	0.208316	7.74483e-06	0.0395075	TRUE	FALSE	CVPC_11046	Singleton	1	caQTL	TRUE	Not Tested
CVPC	cvpc_atac_peak_228052	cvpc_atac_peak_228052	chr6	154923284	154923920	caQTL	caPeak	Primary	VAR_6_154927025_T_C	rs9478593	154927025	T	C	0.351648	-0.891725	0.192366	1.36567e-06	0.0112024	TRUE	FALSE	CVPC_11047	Singleton	1	caQTL	TRUE	Not Tested
CVPC	cvpc_atac_peak_228060	cvpc_atac_peak_228060	chr6	154960262	154961041	caQTL	caPeak	Primary	VAR_6_154935595_G_A	rs9384256	154935595	G	A	0.494505	0.608158	0.139369	6.06596e-06	0.0422619	TRUE	FALSE	CVPC_11048	Singleton	1	caQTL	TRUE	Not Tested
CVPC	cvpc_atac_peak_228083	cvpc_atac_peak_228083	chr6	155099708	155100483	caQTL	caPeak	Primary	VAR_6_155072997_T_C	rs9480043	155072997	T	C	0.245421	0.552206	0.124632	4.24403e-06	0.0348311	TRUE	FALSE	CVPC_11049	Singleton	1	caQTL	TRUE	Not Tested
CVPC	cvpc_chip_peak_6632	cvpc_chip_peak_6632	chr10	16436884	16437676	haQTL	haPeak	Primary	VAR_10_16427651_A_G	rs7080624	16427651	A	G	0.43956	0.747181	0.161523	9.40279e-07	0.0045253	TRUE	FALSE	CVPC_1105	Complex	2	eQTL-haQTL	FALSE	Not Tested
CVPC	ENSG00000165983.15	PTER	chr10	16436943	16513745	eQTL	eGene	Primary	VAR_10_16434763_G_A	rs10795394	16434763	G	A	0.435897	1.13527	0.138121	3.04831e-20	8.67026e-15	TRUE	TRUE	CVPC_1105	Complex	2	eQTL-haQTL	TRUE	Shared
CVPC	cvpc_atac_peak_228124	cvpc_atac_peak_228124	chr6	155258043	155258314	caQTL	caPeak	Primary	VAR_6_155239346_C_T	rs3935935	155239346	C	T	0.478022	-1.47775	0.228908	2.01251e-12	8.94794e-08	TRUE	FALSE	CVPC_11050	Singleton	1	caQTL	TRUE	Not Tested
CVPC	cvpc_atac_peak_228136	cvpc_atac_peak_228136	chr6	155314031	155315173	caQTL	caPeak	Primary	VAR_6_155240662_C_T	rs11751128	155240662	C	T	0.239927	-1.00262	0.187861	1.66877e-08	0.000257136	TRUE	FALSE	CVPC_11051	Singleton	1	caQTL	TRUE	Not Tested
CVPC	cvpc_atac_peak_228180	cvpc_atac_peak_228180	chr6	155964346	155964772	caQTL	caPeak	Primary	VAR_6_156051768_T_C	rs34647243	156051768	T	C	0.0586081	-1.57208	0.342688	1.79224e-06	0.0142883	TRUE	FALSE	CVPC_11052	Singleton	1	caQTL	TRUE	Not Tested
CVPC	cvpc_atac_peak_228215	cvpc_atac_peak_228215	chr6	156554131	156554517	caQTL	caPeak	Primary	VAR_6_156539720_T_C	rs58446560	156539720	T	C	0.0659341	-1.7475	0.354642	2.41838e-07	0.00256724	TRUE	FALSE	CVPC_11053	Singleton	1	caQTL	TRUE	Not Tested
CVPC	cvpc_atac_peak_228291	cvpc_atac_peak_228291	chr6	156994730	156994942	caQTL	caPeak	Primary	VAR_6_157063237_G_T	rs73581983	157063237	G	T	0.0934066	1.6314	0.381329	9.47277e-06	0.0386567	TRUE	FALSE	CVPC_11054	Singleton	1	caQTL	TRUE	Not Tested
CVPC	cvpc_atac_peak_228320	cvpc_atac_peak_228320	chr6	157081196	157081405	caQTL	caPeak	Primary	VAR_6_157084379_A_T	rs12332891	157084379	A	T	0.0750916	-1.66008	0.375139	4.37011e-06	0.0194696	TRUE	FALSE	CVPC_11055	Singleton	1	caQTL	TRUE	Not Tested
CVPC	cvpc_atac_peak_228328	cvpc_atac_peak_228328	chr6	157119179	157119755	caQTL	caPeak	Primary	VAR_6_157111526_T_C	rs4869907	157111526	T	C	0.304029	-1.28506	0.189836	9.31589e-14	3.05975e-09	TRUE	TRUE	CVPC_11056	Singleton	1	caQTL	TRUE	Not Tested
CVPC	cvpc_atac_peak_228365	cvpc_atac_peak_228365	chr6	157274386	157275391	caQTL	caPeak	Primary	VAR_6_157271611_A_G	rs9329904	157271611	A	G	0.3663	0.74422	0.128489	5.90373e-10	7.7957e-06	TRUE	FALSE	CVPC_11057	Singleton	1	caQTL	TRUE	Not Tested
CVPC	cvpc_atac_peak_228367	cvpc_atac_peak_228367	chr6	157284877	157285147	caQTL	caPeak	Primary	VAR_6_157321320_T_C	rs9347403	157321320	T	C	0.298535	-1.11623	0.224026	1.71684e-07	0.00125827	TRUE	FALSE	CVPC_11058	Singleton	1	caQTL	TRUE	Not Tested
CVPC	cvpc_atac_peak_228369	cvpc_atac_peak_228369	chr6	157290775	157291401	caQTL	caPeak	Primary	VAR_6_157247587_C_A	rs6605507	157247587	C	A	0.344322	-0.541777	0.108197	1.46968e-07	0.00110498	TRUE	FALSE	CVPC_11059	Singleton	1	caQTL	TRUE	Not Tested
CVPC	cvpc_atac_peak_84523	cvpc_atac_peak_84523	chr14	104085531	104085777	caQTL	caPeak	Primary	VAR_14_104097595_G_T	rs1465163	104097595	G	T	0.130037	-1.25793	0.222348	1.65684e-09	2.88456e-05	TRUE	TRUE	CVPC_1106	Complex	2	caQTL-eQTL	TRUE	Not Tested
CVPC	ENSG00000166183.16	ASPG	chr14	104085686	104115582	eQTL	eGene	Primary	VAR_14_104097595_G_T	rs1465163	104097595	G	T	0.130037	-1.12976	0.150214	1.57903e-16	1.81708e-11	TRUE	FALSE	CVPC_1106	Complex	2	caQTL-eQTL	FALSE	Shared
CVPC	cvpc_atac_peak_228404	cvpc_atac_peak_228404	chr6	157531081	157531871	caQTL	caPeak	Primary	VAR_6_157531128_C_G	rs4709360	157531128	C	G	0.498168	-0.849222	0.188612	2.87356e-06	0.0219115	TRUE	FALSE	CVPC_11060	Singleton	1	caQTL	TRUE	Not Tested
CVPC	cvpc_atac_peak_228407	cvpc_atac_peak_228407	chr6	157540144	157540641	caQTL	caPeak	Primary	VAR_6_157640030_C_T	rs9346835	157640030	C	T	0.166667	1.01258	0.229952	4.91165e-06	0.0322748	TRUE	FALSE	CVPC_11061	Singleton	1	caQTL	TRUE	Not Tested
CVPC	cvpc_atac_peak_228413	cvpc_atac_peak_228413	chr6	157603117	157603840	caQTL	caPeak	Primary	VAR_6_157603281_T_C	rs9456535	157603281	T	C	0.287546	-1.61977	0.231577	8.60522e-15	6.38724e-10	TRUE	FALSE	CVPC_11062	Singleton	1	caQTL	TRUE	Not Tested
CVPC	cvpc_atac_peak_228477	cvpc_atac_peak_228477	chr6	157954204	157954900	caQTL	caPeak	Primary	VAR_6_157883883_A_G	rs2746217	157883883	A	G	0.194139	1.04183	0.234731	4.07159e-06	0.025459	TRUE	FALSE	CVPC_11063	Singleton	1	caQTL	TRUE	Not Tested
CVPC	cvpc_atac_peak_228483	cvpc_atac_peak_228483	chr6	157981322	157982373	caQTL	caPeak	Primary	VAR_6_157986747_G_A	rs73014133	157986747	G	A	0.108059	1.42551	0.293541	3.73822e-07	0.00425116	TRUE	FALSE	CVPC_11064	Singleton	1	caQTL	TRUE	Not Tested
CVPC	cvpc_atac_peak_228512	cvpc_atac_peak_228512	chr6	158088088	158088564	caQTL	caPeak	Primary	VAR_6_158094141_G_A	rs73021941	158094141	G	A	0.216117	-0.745517	0.169497	5.04469e-06	0.0248999	TRUE	FALSE	CVPC_11065	Singleton	1	caQTL	TRUE	Not Tested
CVPC	cvpc_atac_peak_228524	cvpc_atac_peak_228524	chr6	158173955	158174276	caQTL	caPeak	Primary	VAR_6_158100127_G_A	rs73021950	158100127	G	A	0.152015	1.31764	0.309972	1.09001e-05	0.0473362	TRUE	FALSE	CVPC_11066	Singleton	1	caQTL	TRUE	Not Tested
CVPC	cvpc_atac_peak_228576	cvpc_atac_peak_228576	chr6	158536031	158537612	caQTL	caPeak	Primary	VAR_6_158537144_A_G	rs6901163	158537144	A	G	0.454212	1.21469	0.178814	7.30315e-14	3.56317e-09	TRUE	FALSE	CVPC_11067	Singleton	1	caQTL	TRUE	Not Tested
CVPC	cvpc_atac_peak_228589	cvpc_atac_peak_228589	chr6	158611340	158612558	caQTL	caPeak	Primary	VAR_6_158611202_A_G	rs9456330	158611202	A	G	0.0604396	-1.63549	0.355701	1.69015e-06	0.0132456	TRUE	FALSE	CVPC_11068	Singleton	1	caQTL	TRUE	Not Tested
CVPC	cvpc_atac_peak_228628	cvpc_atac_peak_228628	chr6	158752534	158752950	caQTL	caPeak	Primary	VAR_6_158769158_C_G	rs73020284	158769158	C	G	0.0622711	-2.444	0.564907	7.37763e-06	0.0402533	TRUE	FALSE	CVPC_11069	Singleton	1	caQTL	TRUE	Not Tested
CVPC	cvpc_chip_peak_14781	cvpc_chip_peak_14781	chr12	69724682	69728456	haQTL	haPeak	Primary	VAR_12_69733352_T_C	rs766256	69733352	T	C	0.111722	-0.634235	0.149427	8.40708e-06	0.0257236	TRUE	FALSE	CVPC_1107	Complex	2	eQTL-haQTL	TRUE	Not Tested
CVPC	ENSG00000166268.11	MYRFL	chr12	69825227	69959097	eQTL	eGene	Primary	VAR_12_69739362_G_C	rs1602956	69739362	G	C	0.0989011	2.9242	0.327098	7.05061e-25	6.03871e-19	TRUE	FALSE	CVPC_1107	Complex	2	eQTL-haQTL	FALSE	Shared
CVPC	cvpc_atac_peak_228634	cvpc_atac_peak_228634	chr6	158770760	158771291	caQTL	caPeak	Primary	VAR_6_158764531_T_A	rs3123101	158764531	T	A	0.386447	1.37525	0.197332	1.13329e-14	6.58518e-10	TRUE	TRUE	CVPC_11070	Singleton	1	caQTL	TRUE	Not Tested
CVPC	cvpc_atac_peak_22864	cvpc_atac_peak_22864	chr1	224684818	224685393	caQTL	caPeak	Primary	VAR_1_224672511_A_G	rs56195037	224672511	A	G	0.0787546	1.23498	0.236908	3.87335e-08	0.000448572	TRUE	FALSE	CVPC_11071	Singleton	1	caQTL	TRUE	Not Tested
CVPC	cvpc_atac_peak_228651	cvpc_atac_peak_228651	chr6	158817991	158819621	caQTL	caPeak	Primary	VAR_6_158740914_A_G	rs6920912	158740914	A	G	0.287546	0.683521	0.159661	9.33188e-06	0.0480022	TRUE	FALSE	CVPC_11072	Singleton	1	caQTL	TRUE	Not Tested
CVPC	cvpc_atac_peak_228685	cvpc_atac_peak_228685	chr6	159042441	159042877	caQTL	caPeak	Primary	VAR_6_159111534_T_C	rs9347289	159111534	T	C	0.141026	1.25114	0.264997	8.33054e-07	0.00841072	TRUE	FALSE	CVPC_11073	Singleton	1	caQTL	TRUE	Not Tested
CVPC	cvpc_atac_peak_228688	cvpc_atac_peak_228688	chr6	159074230	159074583	caQTL	caPeak	Primary	VAR_6_159075681_G_T	rs629326	159075681	G	T	0.446886	-0.829435	0.168044	2.29728e-07	0.00263166	TRUE	FALSE	CVPC_11074	Singleton	1	caQTL	TRUE	Not Tested
CVPC	cvpc_atac_peak_228696	cvpc_atac_peak_228696	chr6	159168575	159169807	caQTL	caPeak	Primary	VAR_6_159177703_G_A	rs295326	159177703	G	A	0.498168	1.13079	0.173409	1.08535e-12	4.25693e-08	TRUE	TRUE	CVPC_11075	Singleton	1	caQTL	TRUE	Not Tested
CVPC	cvpc_atac_peak_228716	cvpc_atac_peak_228716	chr6	159463423	159463698	caQTL	caPeak	Primary	VAR_6_159450898_G_T	rs9295100	159450898	G	T	0.355311	1.07887	0.190275	1.50676e-09	4.25149e-05	TRUE	FALSE	CVPC_11076	Singleton	1	caQTL	TRUE	Not Tested
CVPC	cvpc_atac_peak_228766	cvpc_atac_peak_228766	chr6	160037994	160038457	caQTL	caPeak	Primary	VAR_6_160027430_G_A	rs2297356	160027430	G	A	0.172161	1.11854	0.234863	6.54264e-07	0.00466107	TRUE	FALSE	CVPC_11077	Singleton	1	caQTL	TRUE	Not Tested
CVPC	cvpc_atac_peak_228872	cvpc_atac_peak_228872	chr6	161140032	161140362	caQTL	caPeak	Primary	VAR_6_161221453_G_A	rs73017416	161221453	G	A	0.0970696	-1.48995	0.338408	4.92777e-06	0.0279024	TRUE	FALSE	CVPC_11078	Singleton	1	caQTL	TRUE	Not Tested
CVPC	cvpc_atac_peak_228890	cvpc_atac_peak_228890	chr6	161235958	161236115	caQTL	caPeak	Primary	VAR_6_161244491_G_A	rs3757025	161244491	G	A	0.102564	1.4787	0.325774	2.34884e-06	0.0232656	TRUE	FALSE	CVPC_11079	Singleton	1	caQTL	TRUE	Not Tested
CVPC	cvpc_atac_peak_41405	cvpc_atac_peak_41405	chr11	8987384	8987604	caQTL	caPeak	Primary	VAR_11_8905659_G_C	rs10734638	8905659	G	C	0.239927	0.815106	0.191419	1.04946e-05	0.0396586	TRUE	FALSE	CVPC_1108	Complex	2	caQTL-eQTL	FALSE	Not Tested
CVPC	ENSG00000166405.16	RIC3	chr11	8106056	8169055	eQTL	eGene	Primary	VAR_11_8848832_G_C	rs34581555	8848832	G	C	0.20696	-0.629049	0.127753	3.30361e-07	0.00571814	TRUE	FALSE	CVPC_1108	Complex	2	caQTL-eQTL	TRUE	EDev
CVPC	cvpc_atac_peak_228910	cvpc_atac_peak_228910	chr6	161375224	161375631	caQTL	caPeak	Primary	VAR_6_161374316_T_G	rs12203386	161374316	T	G	0.313187	-1.00612	0.221399	2.28043e-06	0.0239313	TRUE	TRUE	CVPC_11080	Singleton	1	caQTL	TRUE	Not Tested
CVPC	cvpc_atac_peak_228948	cvpc_atac_peak_228948	chr6	161736828	161737174	caQTL	caPeak	Primary	VAR_6_161736511_G_A	rs4708924	161736511	G	A	0.278388	-0.858361	0.188194	2.07825e-06	0.0187519	TRUE	FALSE	CVPC_11081	Singleton	1	caQTL	TRUE	Not Tested
CVPC	cvpc_atac_peak_228952	cvpc_atac_peak_228952	chr6	161773941	161774665	caQTL	caPeak	Primary	VAR_6_161769062_C_A	rs4432964	161769062	C	A	0.424908	-0.815057	0.170577	5.96317e-07	0.00651112	FALSE	FALSE	CVPC_11082	Singleton	1	caQTL	TRUE	Not Tested
CVPC	cvpc_atac_peak_228955	cvpc_atac_peak_228955	chr6	161815448	161815942	caQTL	caPeak	Primary	VAR_6_161815650_G_A	rs3016538	161815650	G	A	0.25641	2.32995	0.279158	9.55345e-23	3.89364e-17	TRUE	FALSE	CVPC_11083	Singleton	1	caQTL	TRUE	Not Tested
CVPC	cvpc_atac_peak_228997	cvpc_atac_peak_228997	chr6	162234764	162234966	caQTL	caPeak	Primary	VAR_6_162225860_A_G	rs9365388	162225860	A	G	0.395604	-0.821112	0.140586	4.03095e-10	9.35443e-06	TRUE	FALSE	CVPC_11084	Singleton	1	caQTL	TRUE	Not Tested
CVPC	cvpc_atac_peak_229022	cvpc_atac_peak_229022	chr6	162447815	162448868	caQTL	caPeak	Primary	VAR_6_162448439_C_G	rs73606333	162448439	C	G	0.179487	0.874019	0.183404	6.42764e-07	0.00762793	TRUE	FALSE	CVPC_11085	Singleton	1	caQTL	TRUE	Not Tested
CVPC	cvpc_atac_peak_229064	cvpc_atac_peak_229064	chr6	162899189	162899564	caQTL	caPeak	Primary	VAR_6_162895690_C_G	rs7760375	162895690	C	G	0.46337	0.902885	0.179971	1.38402e-07	0.00152512	TRUE	FALSE	CVPC_11086	Singleton	1	caQTL	TRUE	Not Tested
CVPC	cvpc_atac_peak_2291	cvpc_atac_peak_2291	chr1	16009837	16009988	caQTL	caPeak	Primary	VAR_1_15970694_G_A	rs6684328	15970694	G	A	0.276557	0.614243	0.129327	7.06286e-07	0.00770735	FALSE	FALSE	CVPC_11087	Singleton	1	caQTL	TRUE	Not Tested
CVPC	cvpc_atac_peak_229111	cvpc_atac_peak_229111	chr6	163297107	163297561	caQTL	caPeak	Primary	VAR_6_163347336_A_G	rs13202030	163347336	A	G	0.302198	-0.536433	0.118753	2.64978e-06	0.0290515	TRUE	FALSE	CVPC_11088	Singleton	1	caQTL	TRUE	Not Tested
CVPC	cvpc_atac_peak_22915	cvpc_atac_peak_22915	chr1	225474845	225475540	caQTL	caPeak	Primary	VAR_1_225379006_C_T	rs12073561	225379006	C	T	0.357143	0.607826	0.14419	1.30492e-05	0.0427691	TRUE	FALSE	CVPC_11089	Singleton	1	caQTL	TRUE	Not Tested
CVPC	cvpc_chip_peak_9701	cvpc_chip_peak_9701	chr11	8681740	8684403	haQTL	haPeak	Primary	VAR_11_8683418_C_T	rs2073684	8683418	C	T	0.355311	0.738227	0.156679	5.53025e-07	0.00135356	TRUE	FALSE	CVPC_1109	Complex	2	eQTL-haQTL	FALSE	Not Tested
CVPC	ENSG00000166436.18	TRIM66	chr11	8612037	8682694	eQTL	eGene	Primary	VAR_11_8680289_C_T	rs10840106	8680289	C	T	0.357143	2.232	0.234064	1.60721e-29	5.77524e-23	TRUE	TRUE	CVPC_1109	Complex	2	eQTL-haQTL	TRUE	Shared
CVPC	cvpc_atac_peak_229175	cvpc_atac_peak_229175	chr6	163600094	163600691	caQTL	caPeak	Primary	VAR_6_163598272_A_T	rs9365581	163598272	A	T	0.380952	0.734392	0.132603	4.0054e-09	7.82579e-05	TRUE	FALSE	CVPC_11090	Singleton	1	caQTL	TRUE	Not Tested
CVPC	cvpc_atac_peak_2292	cvpc_atac_peak_2292	chr1	16012486	16013696	caQTL	caPeak	Primary	VAR_1_16012818_C_G	rs10927886	16012818	C	G	0.364469	0.483295	0.0792747	4.95518e-11	1.70143e-06	TRUE	FALSE	CVPC_11091	Singleton	1	caQTL	TRUE	Not Tested
CVPC	cvpc_atac_peak_229216	cvpc_atac_peak_229216	chr6	163821098	163821468	caQTL	caPeak	Primary	VAR_6_163799218_A_G	rs9458902	163799218	A	G	0.247253	1.92513	0.307248	1.13921e-11	4.33451e-07	TRUE	FALSE	CVPC_11092	Singleton	1	caQTL	TRUE	Not Tested
CVPC	cvpc_atac_peak_229297	cvpc_atac_peak_229297	chr6	164750738	164751209	caQTL	caPeak	Primary	VAR_6_164691609_G_T	rs73042935	164691609	G	T	0.0879121	1.70843	0.379735	2.9291e-06	0.0159861	TRUE	FALSE	CVPC_11093	Singleton	1	caQTL	TRUE	Not Tested
CVPC	cvpc_atac_peak_229399	cvpc_atac_peak_229399	chr6	165755588	165756002	caQTL	caPeak	Primary	VAR_6_165753050_C_T	rs884671	165753050	C	T	0.159341	2.95446	0.343709	1.19613e-24	7.95992e-19	TRUE	FALSE	CVPC_11094	Singleton	1	caQTL	TRUE	Not Tested
CVPC	cvpc_atac_peak_2294	cvpc_atac_peak_2294	chr1	16019528	16019934	caQTL	caPeak	Primary	VAR_1_16018189_G_A	rs56783248	16018189	G	A	0.0824176	1.46159	0.239246	4.4484e-11	1.54607e-06	TRUE	FALSE	CVPC_11095	Singleton	1	caQTL	TRUE	Not Tested
CVPC	cvpc_atac_peak_229411	cvpc_atac_peak_229411	chr6	165834296	165835116	caQTL	caPeak	Primary	VAR_6_165836491_A_G	rs12191225	165836491	A	G	0.357143	-1.11317	0.201884	4.78023e-09	0.000123776	TRUE	FALSE	CVPC_11096	Singleton	1	caQTL	TRUE	Not Tested
CVPC	cvpc_atac_peak_229448	cvpc_atac_peak_229448	chr6	166097624	166098381	caQTL	caPeak	Primary	VAR_6_166105654_G_A	rs9347103	166105654	G	A	0.379121	1.02185	0.18375	3.38959e-09	7.93235e-05	TRUE	FALSE	CVPC_11097	Singleton	1	caQTL	TRUE	Not Tested
CVPC	cvpc_atac_peak_229469	cvpc_atac_peak_229469	chr6	166313264	166313624	caQTL	caPeak	Primary	VAR_6_166314257_A_C	rs9459649	166314257	A	C	0.346154	1.70962	0.216838	1.24106e-19	2.58739e-14	TRUE	TRUE	CVPC_11098	Singleton	1	caQTL	TRUE	Not Tested
CVPC	cvpc_atac_peak_229498	cvpc_atac_peak_229498	chr6	166491120	166491566	caQTL	caPeak	Primary	VAR_6_166491968_T_C	rs3817780	166491968	T	C	0.313187	-1.21492	0.203444	1.4019e-10	4.39336e-06	TRUE	FALSE	CVPC_11099	Singleton	1	caQTL	TRUE	Not Tested
CVPC	cvpc_atac_peak_22744	cvpc_atac_peak_22744	chr1	223716314	223716628	caQTL	caPeak	Primary	VAR_1_223722007_G_A	rs6693884	223722007	G	A	0.0952381	1.41948	0.32035	4.23606e-06	0.0312224	TRUE	FALSE	CVPC_111	Complex	5	caQTL-haQTL	FALSE	Not Tested
CVPC	cvpc_atac_peak_22754	cvpc_atac_peak_22754	chr1	223741855	223742281	caQTL	caPeak	Primary	VAR_1_223742784_G_A	rs898877	223742784	G	A	0.155678	-0.676108	0.153666	5.00604e-06	0.033809	TRUE	FALSE	CVPC_111	Complex	5	caQTL-haQTL	FALSE	Not Tested
CVPC	cvpc_chip_peak_5469	cvpc_chip_peak_5469	chr1	223712573	223714170	haQTL	haPeak	Primary	VAR_1_223728219_G_A	rs28370043	223728219	G	A	0.0934066	1.00031	0.198143	5.97366e-08	0.000390751	TRUE	FALSE	CVPC_111	Complex	5	caQTL-haQTL	FALSE	Not Tested
CVPC	cvpc_chip_peak_5470	cvpc_chip_peak_5470	chr1	223714765	223717201	haQTL	haPeak	Primary	VAR_1_223696530_G_C	rs61823964	223696530	G	C	0.0915751	1.19894	0.219417	2.69252e-09	2.3472e-05	TRUE	FALSE	CVPC_111	Complex	5	caQTL-haQTL	TRUE	Not Tested
CVPC	cvpc_chip_peak_5471	cvpc_chip_peak_5471	chr1	223717711	223721892	haQTL	haPeak	Primary	VAR_1_223718419_G_A	rs6683052	223718419	G	A	0.0915751	1.40213	0.23637	4.79297e-11	6.00581e-07	TRUE	FALSE	CVPC_111	Complex	5	caQTL-haQTL	FALSE	Not Tested
CVPC	cvpc_atac_peak_51880	cvpc_atac_peak_51880	chr11	114263789	114264124	caQTL	caPeak	Primary	VAR_11_114267352_C_T	rs10082585	114267352	C	T	0.269231	0.994593	0.155822	3.95347e-12	1.56454e-07	TRUE	FALSE	CVPC_1110	Complex	2	caQTL-eQTL	TRUE	Not Tested
CVPC	ENSG00000166741.8	NNMT	chr11	114257787	114313536	eQTL	eGene	Primary	VAR_11_114284200_T_C	rs2156782	114284200	T	C	0.249084	-0.286088	0.0523699	1.09527e-08	0.000255386	TRUE	FALSE	CVPC_1110	Complex	2	caQTL-eQTL	FALSE	EDev
CVPC	cvpc_atac_peak_2295	cvpc_atac_peak_2295	chr1	16026426	16027185	caQTL	caPeak	Primary	VAR_1_15951152_C_T	rs848189	15951152	C	T	0.177656	0.740448	0.160246	1.48594e-06	0.0142883	TRUE	FALSE	CVPC_11100	Singleton	1	caQTL	TRUE	Not Tested
CVPC	cvpc_atac_peak_229502	cvpc_atac_peak_229502	chr6	166526790	166527421	caQTL	caPeak	Primary	VAR_6_166530257_T_A	rs11961008	166530257	T	A	0.142857	1.64449	0.321046	7.03638e-08	0.00118979	TRUE	FALSE	CVPC_11101	Singleton	1	caQTL	TRUE	Not Tested
CVPC	cvpc_atac_peak_229507	cvpc_atac_peak_229507	chr6	166564966	166565522	caQTL	caPeak	Primary	VAR_6_166565264_C_T	rs3778403	166565264	C	T	0.423077	1.05531	0.157882	2.205e-13	1.2262e-08	TRUE	TRUE	CVPC_11102	Singleton	1	caQTL	TRUE	Not Tested
CVPC	cvpc_atac_peak_229531	cvpc_atac_peak_229531	chr6	166656088	166656544	caQTL	caPeak	Primary	VAR_6_166688826_C_T	rs78307499	166688826	C	T	0.0750916	-2.29751	0.453063	9.7987e-08	0.00157719	TRUE	TRUE	CVPC_11103	Singleton	1	caQTL	TRUE	Not Tested
CVPC	cvpc_atac_peak_22954	cvpc_atac_peak_22954	chr1	225711426	225711617	caQTL	caPeak	Primary	VAR_1_225714880_C_T	rs12044217	225714880	C	T	0.179487	-1.21787	0.268181	2.32047e-06	0.0176598	TRUE	FALSE	CVPC_11104	Singleton	1	caQTL	TRUE	Not Tested
CVPC	cvpc_atac_peak_229542	cvpc_atac_peak_229542	chr6	166706989	166707495	caQTL	caPeak	Primary	VAR_6_166706807_T_C	rs4709127	166706807	T	C	0.265568	-0.694401	0.140976	2.44576e-07	0.00371295	TRUE	TRUE	CVPC_11105	Singleton	1	caQTL	TRUE	Not Tested
CVPC	cvpc_atac_peak_22955	cvpc_atac_peak_22955	chr1	225713244	225713527	caQTL	caPeak	Primary	VAR_1_225693711_G_T	rs1857009	225693711	G	T	0.157509	-1.31004	0.291449	2.99516e-06	0.021459	FALSE	FALSE	CVPC_11106	Singleton	1	caQTL	TRUE	Not Tested
CVPC	cvpc_atac_peak_229553	cvpc_atac_peak_229553	chr6	166750895	166751810	caQTL	caPeak	Primary	VAR_6_166763909_G_A	rs17518299	166763909	G	A	0.142857	1.07183	0.213944	1.44654e-07	0.00264826	TRUE	FALSE	CVPC_11107	Singleton	1	caQTL	TRUE	Not Tested
CVPC	cvpc_atac_peak_229571	cvpc_atac_peak_229571	chr6	166915425	166915991	caQTL	caPeak	Primary	VAR_6_166956162_G_A	rs12193095	166956162	G	A	0.0567766	1.95294	0.436785	3.40971e-06	0.0226834	TRUE	FALSE	CVPC_11108	Singleton	1	caQTL	TRUE	Not Tested
CVPC	cvpc_atac_peak_229581	cvpc_atac_peak_229581	chr6	166956010	166957210	caQTL	caPeak	Primary	VAR_6_166966082_A_G	rs12055488	166966082	A	G	0.417582	-0.662016	0.11402	5.2887e-10	8.19926e-06	TRUE	FALSE	CVPC_11109	Singleton	1	caQTL	TRUE	Not Tested
CVPC	cvpc_atac_peak_239425	cvpc_atac_peak_239425	chr7	100803462	100803951	caQTL	caPeak	Primary	VAR_7_100803811_A_G	rs221005	100803811	A	G	0.236264	1.28841	0.296039	6.44479e-06	0.0273748	TRUE	FALSE	CVPC_1111	Complex	2	caQTL-eQTL	FALSE	Not Tested
CVPC	ENSG00000166925.9	TSC22D4	chr7	100463359	100479232	eQTL	eGene	Primary	VAR_7_100831347_G_T	rs314318	100831347	G	T	0.247253	0.371074	0.0755373	3.53488e-07	0.00366836	TRUE	TRUE	CVPC_1111	Complex	2	caQTL-eQTL	TRUE	EDev
CVPC	cvpc_atac_peak_2296	cvpc_atac_peak_2296	chr1	16032722	16033289	caQTL	caPeak	Primary	VAR_1_16056772_A_G	rs12728542	16056772	A	G	0.223443	1.13158	0.244111	1.36605e-06	0.0134212	TRUE	FALSE	CVPC_11110	Singleton	1	caQTL	TRUE	Not Tested
CVPC	cvpc_atac_peak_229619	cvpc_atac_peak_229619	chr6	167210777	167211461	caQTL	caPeak	Primary	VAR_6_167204945_G_A	rs60083530	167204945	G	A	0.131868	-1.19324	0.225955	2.45088e-08	0.000473582	TRUE	FALSE	CVPC_11111	Singleton	1	caQTL	TRUE	Not Tested
CVPC	cvpc_atac_peak_229620	cvpc_atac_peak_229620	chr6	167217879	167218331	caQTL	caPeak	Primary	VAR_6_167216459_G_C	rs62437188	167216459	G	C	0.108059	1.44221	0.310295	1.27308e-06	0.0133008	TRUE	FALSE	CVPC_11112	Singleton	1	caQTL	TRUE	Not Tested
CVPC	cvpc_atac_peak_229624	cvpc_atac_peak_229624	chr6	167233461	167233793	caQTL	caPeak	Primary	VAR_6_167237748_A_G	rs6925016	167237748	A	G	0.3663	1.09836	0.193996	1.60428e-09	4.14018e-05	TRUE	FALSE	CVPC_11113	Singleton	1	caQTL	TRUE	Not Tested
CVPC	cvpc_atac_peak_229645	cvpc_atac_peak_229645	chr6	167319903	167320623	caQTL	caPeak	Primary	VAR_6_167322635_A_T	rs7749328	167322635	A	T	0.324176	-1.73363	0.217005	2.69602e-20	7.93917e-15	TRUE	TRUE	CVPC_11114	Singleton	1	caQTL	TRUE	Not Tested
CVPC	cvpc_atac_peak_229703	cvpc_atac_peak_229703	chr6	167678073	167679022	caQTL	caPeak	Primary	VAR_6_167678662_G_C	rs35705337	167678662	G	C	0.250916	-0.920314	0.207602	4.19039e-06	0.0307095	TRUE	FALSE	CVPC_11115	Singleton	1	caQTL	TRUE	Not Tested
CVPC	cvpc_atac_peak_229714	cvpc_atac_peak_229714	chr6	167714113	167714478	caQTL	caPeak	Primary	VAR_6_167726632_G_C	rs528738	167726632	G	C	0.0622711	-2.04273	0.450714	2.43929e-06	0.024637	TRUE	FALSE	CVPC_11116	Singleton	1	caQTL	TRUE	Not Tested
CVPC	cvpc_atac_peak_229793	cvpc_atac_peak_229793	chr6	168071713	168071907	caQTL	caPeak	Primary	VAR_6_168069038_G_A	rs1387921	168069038	G	A	0.0970696	2.69573	0.481805	2.6396e-09	9.40225e-05	TRUE	FALSE	CVPC_11117	Singleton	1	caQTL	TRUE	Not Tested
CVPC	cvpc_atac_peak_2298	cvpc_atac_peak_2298	chr1	16046868	16047224	caQTL	caPeak	Primary	VAR_1_16084223_C_T	rs58013275	16084223	C	T	0.0622711	2.9649	0.491363	8.37724e-11	2.83386e-06	TRUE	FALSE	CVPC_11118	Singleton	1	caQTL	TRUE	Not Tested
CVPC	cvpc_atac_peak_229808	cvpc_atac_peak_229808	chr6	168132560	168133591	caQTL	caPeak	Primary	VAR_6_168132968_G_A	rs6937877	168132968	G	A	0.223443	-1.84025	0.22926	1.52696e-20	5.68432e-15	TRUE	FALSE	CVPC_11119	Singleton	1	caQTL	TRUE	Not Tested
CVPC	cvpc_atac_peak_88574	cvpc_atac_peak_88574	chr15	66293291	66295149	caQTL	caPeak	Primary	VAR_15_66293569_C_A	rs75040294	66293569	C	A	0.0805861	1.58787	0.297355	1.63528e-08	0.000284997	TRUE	FALSE	CVPC_1112	Complex	2	caQTL-eQTL	TRUE	Not Tested
CVPC	ENSG00000166938.13	DIS3L	chr15	66293217	66333898	eQTL	eGene	Primary	VAR_15_66293569_C_A	rs75040294	66293569	C	A	0.0805861	1.34658	0.207343	3.97295e-12	2.0728e-07	TRUE	TRUE	CVPC_1112	Complex	2	caQTL-eQTL	FALSE	Shared
CVPC	cvpc_atac_peak_229812	cvpc_atac_peak_229812	chr6	168163257	168164065	caQTL	caPeak	Primary	VAR_6_168152451_G_A	rs11750994	168152451	G	A	0.344322	1.09113	0.195374	2.84665e-09	9.46806e-05	TRUE	FALSE	CVPC_11120	Singleton	1	caQTL	TRUE	Not Tested
CVPC	cvpc_atac_peak_229828	cvpc_atac_peak_229828	chr6	168239772	168241256	caQTL	caPeak	Primary	VAR_6_168244444_G_A	rs11752291	168244444	G	A	0.291209	-0.894799	0.185385	4.46647e-07	0.00636552	TRUE	FALSE	CVPC_11121	Singleton	1	caQTL	TRUE	Not Tested
CVPC	cvpc_atac_peak_229866	cvpc_atac_peak_229866	chr6	168440754	168442358	caQTL	caPeak	Primary	VAR_6_168479278_T_C	rs9364458	168479278	T	C	0.173993	-0.746258	0.162385	1.71225e-06	0.0166571	TRUE	FALSE	CVPC_11122	Singleton	1	caQTL	TRUE	Not Tested
CVPC	cvpc_atac_peak_229878	cvpc_atac_peak_229878	chr6	168514303	168514559	caQTL	caPeak	Primary	VAR_6_168514866_C_T	rs7740366	168514866	C	T	0.261905	1.30168	0.249914	3.98812e-08	0.000687726	TRUE	FALSE	CVPC_11123	Singleton	1	caQTL	TRUE	Not Tested
CVPC	cvpc_atac_peak_229901	cvpc_atac_peak_229901	chr6	168622943	168623281	caQTL	caPeak	Primary	VAR_6_168623474_C_A	rs73044077	168623474	C	A	0.194139	-1.55865	0.291971	1.65345e-08	0.0003226	TRUE	TRUE	CVPC_11124	Singleton	1	caQTL	TRUE	Not Tested
CVPC	cvpc_atac_peak_229905	cvpc_atac_peak_229905	chr6	168636083	168636873	caQTL	caPeak	Primary	VAR_6_168595928_A_T	rs9456230	168595928	A	T	0.24359	0.741569	0.170689	6.70744e-06	0.0462591	TRUE	FALSE	CVPC_11125	Singleton	1	caQTL	TRUE	Not Tested
CVPC	cvpc_atac_peak_22992	cvpc_atac_peak_22992	chr1	225923604	225924640	caQTL	caPeak	Primary	VAR_1_225924245_T_C	rs77157663	225924245	T	C	0.0677656	2.13097	0.337187	7.01627e-12	1.88712e-07	TRUE	FALSE	CVPC_11126	Singleton	1	caQTL	TRUE	Not Tested
CVPC	cvpc_atac_peak_229959	cvpc_atac_peak_229959	chr6	169224376	169224737	caQTL	caPeak	Primary	VAR_6_169224606_C_A	rs78109196	169224606	C	A	0.0714286	2.2865	0.478618	5.99608e-07	0.00842461	TRUE	FALSE	CVPC_11127	Singleton	1	caQTL	TRUE	Not Tested
CVPC	cvpc_atac_peak_229980	cvpc_atac_peak_229980	chr6	169420930	169421274	caQTL	caPeak	Primary	VAR_6_169401658_T_G	rs2981944	169401658	T	G	0.393773	-1.80319	0.268049	1.43181e-13	4.50725e-09	TRUE	FALSE	CVPC_11128	Singleton	1	caQTL	TRUE	Not Tested
CVPC	cvpc_atac_peak_230004	cvpc_atac_peak_230004	chr6	169654496	169655445	caQTL	caPeak	Primary	VAR_6_169634678_C_T	rs9478000	169634678	C	T	0.122711	-1.92092	0.359777	1.64405e-08	0.000217269	TRUE	FALSE	CVPC_11129	Singleton	1	caQTL	TRUE	Not Tested
CVPC	cvpc_chip_peak_22952	cvpc_chip_peak_22952	chr16	53484513	53485042	haQTL	haPeak	Primary	VAR_16_53492639_C_T	rs9931702	53492639	C	T	0.435897	0.534403	0.116926	1.31414e-06	0.00298868	TRUE	FALSE	CVPC_1113	Complex	2	eQTL-haQTL	TRUE	Not Tested
CVPC	ENSG00000166971.17	AKTIP	chr16	53491040	53504411	eQTL	eGene	Primary	VAR_16_53488837_T_C	rs8055279	53488837	T	C	0.432234	-0.433486	0.0910227	8.41178e-07	0.0104313	TRUE	FALSE	CVPC_1113	Complex	2	eQTL-haQTL	FALSE	Shared
CVPC	cvpc_atac_peak_230075	cvpc_atac_peak_230075	chr6	170700154	170700506	caQTL	caPeak	Primary	VAR_6_170612671_C_A	rs34211382	170612671	C	A	0.283883	1.25592	0.300012	1.51198e-05	0.00284906	TRUE	FALSE	CVPC_11130	Singleton	1	caQTL	TRUE	Not Tested
CVPC	cvpc_atac_peak_230085	cvpc_atac_peak_230085	chr7	266750	267452	caQTL	caPeak	Primary	VAR_7_287866_G_A	rs139108227	287866	G	A	0.104396	1.44133	0.294898	3.09036e-07	0.00587141	TRUE	FALSE	CVPC_11131	Singleton	1	caQTL	TRUE	Not Tested
CVPC	cvpc_atac_peak_230191	cvpc_atac_peak_230191	chr7	815727	816182	caQTL	caPeak	Primary	VAR_7_818869_C_G	rs61008539	818869	C	G	0.322344	-0.636842	0.126141	1.13096e-07	0.00159322	TRUE	FALSE	CVPC_11132	Singleton	1	caQTL	TRUE	Not Tested
CVPC	cvpc_atac_peak_230207	cvpc_atac_peak_230207	chr7	901192	902020	caQTL	caPeak	Primary	VAR_7_900001_T_C	rs3779612	900001	T	C	0.0549451	0.749877	0.156084	5.10655e-07	0.00594436	TRUE	FALSE	CVPC_11133	Singleton	1	caQTL	TRUE	Not Tested
CVPC	cvpc_atac_peak_230214	cvpc_atac_peak_230214	chr7	924609	925096	caQTL	caPeak	Primary	VAR_7_903213_T_A	rs73252058	903213	T	A	0.124542	0.865639	0.190789	2.37346e-06	0.0198808	TRUE	FALSE	CVPC_11134	Singleton	1	caQTL	TRUE	Not Tested
CVPC	cvpc_atac_peak_230216	cvpc_atac_peak_230216	chr7	928660	928942	caQTL	caPeak	Primary	VAR_7_899819_T_C	rs35682451	899819	T	C	0.0952381	1.4467	0.216115	1.99603e-13	1.09846e-08	TRUE	TRUE	CVPC_11135	Singleton	1	caQTL	TRUE	Not Tested
CVPC	cvpc_atac_peak_230221	cvpc_atac_peak_230221	chr7	953425	955081	caQTL	caPeak	Primary	VAR_7_915366_A_G	rs1569112	915366	A	G	0.0952381	-0.392374	0.0888265	4.56043e-06	0.0355417	TRUE	TRUE	CVPC_11136	Singleton	1	caQTL	TRUE	Not Tested
CVPC	cvpc_atac_peak_230224	cvpc_atac_peak_230224	chr7	964475	965522	caQTL	caPeak	Primary	VAR_7_871870_T_C	rs4722018	871870	T	C	0.210623	-0.832844	0.157702	2.4468e-08	0.000480145	TRUE	FALSE	CVPC_11137	Singleton	1	caQTL	TRUE	Not Tested
CVPC	cvpc_atac_peak_230242	cvpc_atac_peak_230242	chr7	1040841	1041127	caQTL	caPeak	Primary	VAR_7_1065528_C_G	rs113146460	1065528	C	G	0.126374	1.38237	0.235206	3.01247e-10	8.49772e-06	TRUE	FALSE	CVPC_11138	Singleton	1	caQTL	TRUE	Not Tested
CVPC	cvpc_atac_peak_230246	cvpc_atac_peak_230246	chr7	1059358	1060811	caQTL	caPeak	Primary	VAR_7_1060872_C_T	rs4723940	1060872	C	T	0.0714286	-1.67684	0.303888	4.64191e-09	9.7665e-05	TRUE	TRUE	CVPC_11139	Singleton	1	caQTL	TRUE	Not Tested
CVPC	cvpc_atac_peak_113479	cvpc_atac_peak_113479	chr18	35089838	35090497	caQTL	caPeak	Primary	VAR_18_35090057_T_C	rs476348	35090057	T	C	0.272894	-1.0543	0.1569	1.54529e-13	5.33984e-09	TRUE	TRUE	CVPC_1114	Complex	2	caQTL-eQTL	TRUE	Not Tested
CVPC	ENSG00000166974.13	MAPRE2	chr18	34976928	35143470	eQTL	eGene	Primary	VAR_18_35090057_T_C	rs476348	35090057	T	C	0.272894	-0.432035	0.0959889	3.52652e-06	0.0300483	TRUE	TRUE	CVPC_1114	Complex	2	caQTL-eQTL	FALSE	Shared
CVPC	cvpc_atac_peak_230333	cvpc_atac_peak_230333	chr7	1544784	1545619	caQTL	caPeak	Primary	VAR_7_1541881_T_C	rs10226620	1541881	T	C	0.399267	-0.342092	0.0716427	6.07963e-07	0.00432795	TRUE	FALSE	CVPC_11140	Singleton	1	caQTL	TRUE	Not Tested
CVPC	cvpc_atac_peak_230339	cvpc_atac_peak_230339	chr7	1569744	1570765	caQTL	caPeak	Primary	VAR_7_1570052_G_A	rs12702939	1570052	G	A	0.294872	0.705672	0.160243	4.90267e-06	0.025037	TRUE	FALSE	CVPC_11141	Singleton	1	caQTL	TRUE	Not Tested
CVPC	cvpc_atac_peak_230379	cvpc_atac_peak_230379	chr7	1818023	1818771	caQTL	caPeak	Primary	VAR_7_1818401_T_A	rs117005255	1818401	T	A	0.0622711	1.74857	0.372478	9.74055e-07	0.00938215	TRUE	FALSE	CVPC_11142	Singleton	1	caQTL	TRUE	Not Tested
CVPC	cvpc_atac_peak_230385	cvpc_atac_peak_230385	chr7	1842713	1843220	caQTL	caPeak	Primary	VAR_7_1822781_A_G	rs57193069	1822781	A	G	0.415751	-0.697028	0.159782	6.10704e-06	0.0377467	TRUE	FALSE	CVPC_11143	Singleton	1	caQTL	TRUE	Not Tested
CVPC	cvpc_atac_peak_230447	cvpc_atac_peak_230447	chr7	2100223	2100618	caQTL	caPeak	Primary	VAR_7_2128860_C_T	rs3778987	2128860	C	T	0.294872	-1.15741	0.207098	2.76651e-09	4.17653e-05	TRUE	FALSE	CVPC_11144	Singleton	1	caQTL	TRUE	Not Tested
CVPC	cvpc_atac_peak_230469	cvpc_atac_peak_230469	chr7	2172985	2173271	caQTL	caPeak	Primary	VAR_7_2181948_C_G	rs73039284	2181948	C	G	0.355311	-1.07187	0.170628	9.86583e-12	2.3809e-07	TRUE	FALSE	CVPC_11145	Singleton	1	caQTL	TRUE	Not Tested
CVPC	cvpc_atac_peak_230473	cvpc_atac_peak_230473	chr7	2197615	2197822	caQTL	caPeak	Primary	VAR_7_2154972_T_C	rs3800925	2154972	T	C	0.232601	0.890338	0.204056	6.08062e-06	0.0264419	TRUE	FALSE	CVPC_11146	Singleton	1	caQTL	TRUE	Not Tested
CVPC	cvpc_atac_peak_230549	cvpc_atac_peak_230549	chr7	2602287	2602480	caQTL	caPeak	Primary	VAR_7_2609252_C_T	rs6964338	2609252	C	T	0.318681	-1.11548	0.215909	5.27058e-08	0.00100961	TRUE	FALSE	CVPC_11147	Singleton	1	caQTL	TRUE	Not Tested
CVPC	cvpc_atac_peak_230550	cvpc_atac_peak_230550	chr7	2604500	2604811	caQTL	caPeak	Primary	VAR_7_2611534_T_G	rs3823604	2611534	T	G	0.326007	-0.677243	0.135078	1.4117e-07	0.00237194	TRUE	FALSE	CVPC_11148	Singleton	1	caQTL	TRUE	Not Tested
CVPC	cvpc_atac_peak_230552	cvpc_atac_peak_230552	chr7	2611088	2611359	caQTL	caPeak	Primary	VAR_7_2611139_T_C	.	2611139	T	C	0.168498	-1.29265	0.265226	3.3613e-07	0.00503621	TRUE	FALSE	CVPC_11149	Singleton	1	caQTL	TRUE	Not Tested
CVPC	cvpc_chip_peak_25190	cvpc_chip_peak_25190	chr17	44898336	44900522	haQTL	haPeak	Primary	VAR_17_44876649_G_A	rs1899649	44876649	G	A	0.225275	-1.18807	0.199309	3.65363e-11	3.2786e-07	TRUE	FALSE	CVPC_1115	Complex	2	eQTL-haQTL	FALSE	Not Tested
CVPC	ENSG00000167131.17	CCDC103	chr17	44899142	44905390	eQTL	eGene	Primary	VAR_17_44876649_G_A	rs1899649	44876649	G	A	0.225275	1.14965	0.188566	1.067e-10	3.41019e-06	TRUE	TRUE	CVPC_1115	Complex	2	eQTL-haQTL	TRUE	No Association
CVPC	cvpc_atac_peak_230562	cvpc_atac_peak_230562	chr7	2651453	2651675	caQTL	caPeak	Primary	VAR_7_2649235_G_A	rs940991	2649235	G	A	0.487179	1.70065	0.219397	8.01617e-19	1.77596e-13	TRUE	FALSE	CVPC_11150	Singleton	1	caQTL	TRUE	Not Tested
CVPC	cvpc_atac_peak_230574	cvpc_atac_peak_230574	chr7	2687439	2687773	caQTL	caPeak	Primary	VAR_7_2687585_C_G	rs56149719	2687585	C	G	0.260073	0.858057	0.18959	2.52649e-06	0.023742	TRUE	FALSE	CVPC_11151	Singleton	1	caQTL	TRUE	Not Tested
CVPC	cvpc_atac_peak_23061	cvpc_atac_peak_23061	chr1	226414280	226414671	caQTL	caPeak	Primary	VAR_1_226425125_G_T	rs907188	226425125	G	T	0.195971	1.18975	0.276959	8.64992e-06	0.0417678	TRUE	FALSE	CVPC_11152	Singleton	1	caQTL	TRUE	Not Tested
CVPC	cvpc_atac_peak_230624	cvpc_atac_peak_230624	chr7	2874206	2874397	caQTL	caPeak	Primary	VAR_7_2868574_T_C	rs115325158	2868574	T	C	0.128205	1.21056	0.274716	4.83007e-06	0.0330005	TRUE	FALSE	CVPC_11153	Singleton	1	caQTL	TRUE	Not Tested
CVPC	cvpc_atac_peak_230642	cvpc_atac_peak_230642	chr7	3014058	3014618	caQTL	caPeak	Primary	VAR_7_3014464_T_C	rs12671372	3014464	T	C	0.327839	1.563	0.255525	4.16648e-11	1.9067e-06	TRUE	FALSE	CVPC_11154	Singleton	1	caQTL	TRUE	Not Tested
CVPC	cvpc_atac_peak_230657	cvpc_atac_peak_230657	chr7	3117745	3118181	caQTL	caPeak	Primary	VAR_7_3120877_T_A	rs6975452	3120877	T	A	0.489011	-0.821906	0.178922	1.73121e-06	0.022462	TRUE	FALSE	CVPC_11155	Singleton	1	caQTL	TRUE	Not Tested
CVPC	cvpc_atac_peak_230665	cvpc_atac_peak_230665	chr7	3194239	3195278	caQTL	caPeak	Primary	VAR_7_3188656_T_C	rs2334122	3188656	T	C	0.487179	0.729134	0.132669	5.44551e-09	0.000163382	TRUE	FALSE	CVPC_11156	Singleton	1	caQTL	TRUE	Not Tested
CVPC	cvpc_atac_peak_230692	cvpc_atac_peak_230692	chr7	3437656	3438114	caQTL	caPeak	Primary	VAR_7_3359790_A_T	rs11982688	3359790	A	T	0.492674	1.01773	0.1925	2.35266e-08	0.000388787	TRUE	FALSE	CVPC_11157	Singleton	1	caQTL	TRUE	Not Tested
CVPC	cvpc_atac_peak_230695	cvpc_atac_peak_230695	chr7	3452771	3452979	caQTL	caPeak	Primary	VAR_7_3499019_T_A	rs7779391	3499019	T	A	0.221612	-1.80188	0.300764	1.19665e-10	3.08662e-06	TRUE	FALSE	CVPC_11158	Singleton	1	caQTL	TRUE	Not Tested
CVPC	cvpc_atac_peak_23073	cvpc_atac_peak_23073	chr1	226488792	226489089	caQTL	caPeak	Primary	VAR_1_226489093_C_T	rs12026492	226489093	C	T	0.20696	-1.56474	0.319149	2.81449e-07	0.00318322	TRUE	FALSE	CVPC_11159	Singleton	1	caQTL	TRUE	Not Tested
CVPC	cvpc_atac_peak_101463	cvpc_atac_peak_101463	chr17	1940961	1941337	caQTL	caPeak	Primary	VAR_17_2016777_G_A	rs4467122	2016777	G	A	0.384615	-0.630662	0.146236	7.92484e-06	0.048448	TRUE	FALSE	CVPC_1116	Complex	2	caQTL-eQTL	TRUE	Not Tested
CVPC	ENSG00000167193.8	CRK	chr17	1420689	1463162	eQTL	eGene	Primary	VAR_17_2004919_C_T	rs4473232	2004919	C	T	0.404762	0.467108	0.102818	2.81667e-06	0.0353156	TRUE	FALSE	CVPC_1116	Complex	2	caQTL-eQTL	FALSE	EDev
CVPC	cvpc_atac_peak_230732	cvpc_atac_peak_230732	chr7	3809796	3810005	caQTL	caPeak	Primary	VAR_7_3809784_T_C	rs6969235	3809784	T	C	0.254579	1.88539	0.266977	4.08815e-15	2.1273e-10	TRUE	FALSE	CVPC_11160	Singleton	1	caQTL	TRUE	Not Tested
CVPC	cvpc_atac_peak_230750	cvpc_atac_peak_230750	chr7	3978829	3979089	caQTL	caPeak	Primary	VAR_7_4022231_C_T	rs78748650	4022231	C	T	0.20696	0.915706	0.179752	8.43759e-08	0.000965698	TRUE	FALSE	CVPC_11161	Singleton	1	caQTL	TRUE	Not Tested
CVPC	cvpc_atac_peak_230751	cvpc_atac_peak_230751	chr7	3981199	3981974	caQTL	caPeak	Primary	VAR_7_3980913_C_T	rs36112611	3980913	C	T	0.487179	0.716076	0.166708	8.66737e-06	0.0418327	TRUE	FALSE	CVPC_11162	Singleton	1	caQTL	TRUE	Not Tested
CVPC	cvpc_atac_peak_230767	cvpc_atac_peak_230767	chr7	4149290	4149514	caQTL	caPeak	Primary	VAR_7_4157069_G_A	rs606208	4157069	G	A	0.313187	-1.02461	0.203854	1.30454e-07	0.0022099	TRUE	FALSE	CVPC_11163	Singleton	1	caQTL	TRUE	Not Tested
CVPC	cvpc_atac_peak_230773	cvpc_atac_peak_230773	chr7	4178803	4179328	caQTL	caPeak	Primary	VAR_7_4188272_G_A	rs7786536	4188272	G	A	0.311355	0.949525	0.217194	5.81099e-06	0.0486102	TRUE	FALSE	CVPC_11164	Singleton	1	caQTL	TRUE	Not Tested
CVPC	cvpc_atac_peak_230777	cvpc_atac_peak_230777	chr7	4204755	4205011	caQTL	caPeak	Primary	VAR_7_4213501_G_T	rs11773179	4213501	G	T	0.261905	1.74679	0.266519	7.89807e-13	5.22757e-08	TRUE	TRUE	CVPC_11165	Singleton	1	caQTL	TRUE	Not Tested
CVPC	cvpc_atac_peak_230788	cvpc_atac_peak_230788	chr7	4612946	4613848	caQTL	caPeak	Primary	VAR_7_4611553_G_A	rs1015123	4611553	G	A	0.250916	1.40663	0.264629	1.93566e-08	0.000294386	TRUE	FALSE	CVPC_11166	Singleton	1	caQTL	TRUE	Not Tested
CVPC	cvpc_atac_peak_230798	cvpc_atac_peak_230798	chr7	4700803	4701325	caQTL	caPeak	Primary	VAR_7_4797197_C_T	rs73307305	4797197	C	T	0.0567766	-1.29711	0.273754	7.54812e-07	0.00691174	TRUE	FALSE	CVPC_11167	Singleton	1	caQTL	TRUE	Not Tested
CVPC	cvpc_atac_peak_230812	cvpc_atac_peak_230812	chr7	4766108	4766295	caQTL	caPeak	Primary	VAR_7_4823046_G_A	rs7800598	4823046	G	A	0.0732601	1.911	0.436789	5.70934e-06	0.0307095	TRUE	FALSE	CVPC_11168	Singleton	1	caQTL	TRUE	Not Tested
CVPC	cvpc_atac_peak_230816	cvpc_atac_peak_230816	chr7	4769747	4770072	caQTL	caPeak	Primary	VAR_7_4769047_A_T	rs3750019	4769047	A	T	0.0897436	1.43832	0.289952	1.97044e-07	0.00202254	TRUE	FALSE	CVPC_11169	Singleton	1	caQTL	TRUE	Not Tested
CVPC	cvpc_chip_peak_27395	cvpc_chip_peak_27395	chr18	47166670	47167381	haQTL	haPeak	Primary	VAR_18_47150268_G_A	rs80106524	47150268	G	A	0.0824176	1.04742	0.235208	2.61919e-06	0.00649863	TRUE	FALSE	CVPC_1117	Complex	2	eQTL-haQTL	FALSE	Not Tested
CVPC	ENSG00000167220.12	HDHD2	chr18	47107408	47150500	eQTL	eGene	Primary	VAR_18_47218051_G_A	rs12327081	47218051	G	A	0.0787546	1.06158	0.146339	2.82834e-15	2.29357e-10	TRUE	TRUE	CVPC_1117	Complex	2	eQTL-haQTL	TRUE	Shared
CVPC	cvpc_atac_peak_230838	cvpc_atac_peak_230838	chr7	4905784	4906204	caQTL	caPeak	Primary	VAR_7_4922192_C_T	rs34858681	4922192	C	T	0.113553	1.60461	0.357362	3.07417e-06	0.0267317	TRUE	TRUE	CVPC_11170	Singleton	1	caQTL	TRUE	Not Tested
CVPC	cvpc_atac_peak_230844	cvpc_atac_peak_230844	chr7	4982863	4983114	caQTL	caPeak	Primary	VAR_7_4978991_T_A	rs55661736	4978991	T	A	0.186813	-1.43193	0.274939	3.99714e-08	0.000775732	TRUE	FALSE	CVPC_11171	Singleton	1	caQTL	TRUE	Not Tested
CVPC	cvpc_atac_peak_230885	cvpc_atac_peak_230885	chr7	5322923	5323313	caQTL	caPeak	Primary	VAR_7_5401082_G_C	rs7804677	5401082	G	C	0.388278	0.926688	0.190291	3.44212e-07	0.00530801	TRUE	FALSE	CVPC_11172	Singleton	1	caQTL	TRUE	Not Tested
CVPC	cvpc_atac_peak_230893	cvpc_atac_peak_230893	chr7	5354598	5355492	caQTL	caPeak	Primary	VAR_7_5349126_C_T	rs75163709	5349126	C	T	0.152015	-0.904234	0.204686	4.55154e-06	0.0398621	TRUE	FALSE	CVPC_11173	Singleton	1	caQTL	TRUE	Not Tested
CVPC	cvpc_atac_peak_230937	cvpc_atac_peak_230937	chr7	5488993	5489411	caQTL	caPeak	Primary	VAR_7_5499753_A_G	rs4075744	5499753	A	G	0.485348	-0.994234	0.166078	1.24153e-10	4.19046e-06	TRUE	FALSE	CVPC_11174	Singleton	1	caQTL	TRUE	Not Tested
CVPC	cvpc_atac_peak_230938	cvpc_atac_peak_230938	chr7	5491732	5492268	caQTL	caPeak	Primary	VAR_7_5511466_C_T	rs11767088	5511466	C	T	0.28022	0.784856	0.16715	9.67837e-07	0.010623	TRUE	FALSE	CVPC_11175	Singleton	1	caQTL	TRUE	Not Tested
CVPC	cvpc_atac_peak_23096	cvpc_atac_peak_23096	chr1	226606503	226607045	caQTL	caPeak	Primary	VAR_1_226606824_A_G	rs1461920	226606824	A	G	0.315018	0.867246	0.1331	1.14077e-12	4.18223e-08	TRUE	FALSE	CVPC_11176	Singleton	1	caQTL	TRUE	Not Tested
CVPC	cvpc_atac_peak_230965	cvpc_atac_peak_230965	chr7	5580927	5581422	caQTL	caPeak	Primary	VAR_7_5562569_G_C	rs852526	5562569	G	C	0.380952	-0.844275	0.157507	1.42118e-08	0.000194369	TRUE	FALSE	CVPC_11177	Singleton	1	caQTL	TRUE	Not Tested
CVPC	cvpc_atac_peak_230972	cvpc_atac_peak_230972	chr7	5606816	5607583	caQTL	caPeak	Primary	VAR_7_5578333_A_G	rs62453414	5578333	A	G	0.302198	0.751982	0.14923	1.20203e-07	0.00121249	TRUE	FALSE	CVPC_11178	Singleton	1	caQTL	TRUE	Not Tested
CVPC	cvpc_atac_peak_231024	cvpc_atac_peak_231024	chr7	5856320	5856934	caQTL	caPeak	Primary	VAR_7_5837686_A_G	rs7784978	5837686	A	G	0.17033	-1.38856	0.297226	1.11022e-06	0.00895438	TRUE	FALSE	CVPC_11179	Singleton	1	caQTL	TRUE	Not Tested
CVPC	cvpc_atac_peak_101223	cvpc_atac_peak_101223	chr16	89557271	89557723	caQTL	caPeak	Primary	VAR_16_89546715_A_G	rs2292954	89546715	A	G	0.163004	-0.948269	0.190873	1.88029e-07	0.00242108	TRUE	FALSE	CVPC_1118	Complex	2	caQTL-eQTL	FALSE	Not Tested
CVPC	ENSG00000167526.14	RPL13	chr16	89560677	89564542	eQTL	eGene	Primary	VAR_16_89561052_T_G	rs2280370	89561052	T	G	0.17033	-0.565557	0.0755299	2.28376e-16	2.70241e-11	TRUE	FALSE	CVPC_1118	Complex	2	caQTL-eQTL	TRUE	Shared
CVPC	cvpc_atac_peak_231028	cvpc_atac_peak_231028	chr7	5898419	5898780	caQTL	caPeak	Primary	VAR_7_5907042_G_T	rs4480004	5907042	G	T	0.166667	1.2055	0.252421	6.05169e-07	0.00511781	TRUE	TRUE	CVPC_11180	Singleton	1	caQTL	TRUE	Not Tested
CVPC	cvpc_atac_peak_231032	cvpc_atac_peak_231032	chr7	5970434	5970691	caQTL	caPeak	Primary	VAR_7_6029710_C_T	rs73056639	6029710	C	T	0.0677656	2.89232	0.551367	3.1086e-08	0.000393805	TRUE	FALSE	CVPC_11181	Singleton	1	caQTL	TRUE	Not Tested
CVPC	cvpc_atac_peak_231054	cvpc_atac_peak_231054	chr7	6197899	6198482	caQTL	caPeak	Primary	VAR_7_6204855_A_G	rs7803143	6204855	A	G	0.0952381	1.47738	0.286461	5.59546e-08	0.000438592	TRUE	FALSE	CVPC_11182	Singleton	1	caQTL	TRUE	Not Tested
CVPC	cvpc_atac_peak_2311	cvpc_atac_peak_2311	chr1	16089079	16089394	caQTL	caPeak	Primary	VAR_1_16185815_G_A	rs140232916	16185815	G	A	0.0695971	-1.79096	0.353121	9.7525e-08	0.00149451	TRUE	FALSE	CVPC_11183	Singleton	1	caQTL	TRUE	Not Tested
CVPC	cvpc_atac_peak_231116	cvpc_atac_peak_231116	chr7	6602198	6602653	caQTL	caPeak	Primary	VAR_7_6625787_G_T	rs12670466	6625787	G	T	0.29304	0.717119	0.167418	9.22027e-06	0.0402527	TRUE	FALSE	CVPC_11184	Singleton	1	caQTL	TRUE	Not Tested
CVPC	cvpc_atac_peak_231128	cvpc_atac_peak_231128	chr7	6729425	6730629	caQTL	caPeak	Primary	VAR_7_6707975_C_G	rs6463576	6707975	C	G	0.0897436	1.67158	0.373804	3.39781e-06	0.015297	TRUE	FALSE	CVPC_11185	Singleton	1	caQTL	TRUE	Not Tested
CVPC	cvpc_atac_peak_231136	cvpc_atac_peak_231136	chr7	6855875	6856101	caQTL	caPeak	Primary	VAR_7_6858082_G_A	rs12154347	6858082	G	A	0.115385	-1.68263	0.370816	2.36698e-06	0.0168104	TRUE	FALSE	CVPC_11186	Singleton	1	caQTL	TRUE	Not Tested
CVPC	cvpc_atac_peak_23116	cvpc_atac_peak_23116	chr1	226682886	226683245	caQTL	caPeak	Primary	VAR_1_226625360_T_C	rs697842	226625360	T	C	0.327839	-0.771445	0.178334	7.39752e-06	0.0324946	TRUE	FALSE	CVPC_11187	Singleton	1	caQTL	TRUE	Not Tested
CVPC	cvpc_atac_peak_231180	cvpc_atac_peak_231180	chr7	7228865	7229218	caQTL	caPeak	Primary	VAR_7_7229735_C_T	rs10263069	7229735	C	T	0.437729	1.08984	0.196525	3.79806e-09	0.00010955	TRUE	FALSE	CVPC_11188	Singleton	1	caQTL	TRUE	Not Tested
CVPC	cvpc_atac_peak_231182	cvpc_atac_peak_231182	chr7	7243591	7243861	caQTL	caPeak	Primary	VAR_7_7252827_A_G	rs7778301	7252827	A	G	0.194139	-1.46661	0.275522	1.83769e-08	0.0004289	TRUE	FALSE	CVPC_11189	Singleton	1	caQTL	TRUE	Not Tested
CVPC	cvpc_chip_peak_29614	cvpc_chip_peak_29614	chr19	52335826	52337617	haQTL	haPeak	Primary	VAR_19_52332243_G_C	rs10405321	52332243	G	C	0.399267	0.763818	0.171982	2.80524e-06	0.0118193	TRUE	FALSE	CVPC_1119	Complex	2	eQTL-haQTL	FALSE	Not Tested
CVPC	ENSG00000167554.15	ZNF610	chr19	52336243	52367778	eQTL	eGene	Primary	VAR_19_52332243_G_C	rs10405321	52332243	G	C	0.399267	0.556003	0.0849739	2.59483e-12	2.17639e-07	TRUE	TRUE	CVPC_1119	Complex	2	eQTL-haQTL	TRUE	Shared
CVPC	cvpc_atac_peak_231191	cvpc_atac_peak_231191	chr7	7416013	7416882	caQTL	caPeak	Primary	VAR_7_7408436_A_G	rs1294598	7408436	A	G	0.181319	0.912128	0.182894	1.66823e-07	0.00158383	TRUE	FALSE	CVPC_11190	Singleton	1	caQTL	TRUE	Not Tested
CVPC	cvpc_atac_peak_231196	cvpc_atac_peak_231196	chr7	7512873	7513619	caQTL	caPeak	Primary	VAR_7_7565282_A_G	rs3823842	7565282	A	G	0.333333	-0.58818	0.131586	3.43306e-06	0.0178758	TRUE	FALSE	CVPC_11191	Singleton	1	caQTL	TRUE	Not Tested
CVPC	cvpc_atac_peak_231211	cvpc_atac_peak_231211	chr7	7693956	7694184	caQTL	caPeak	Primary	VAR_7_7658783_G_A	rs117662706	7658783	G	A	0.0677656	-1.10146	0.249007	4.41357e-06	0.0403068	TRUE	FALSE	CVPC_11192	Singleton	1	caQTL	TRUE	Not Tested
CVPC	cvpc_atac_peak_231216	cvpc_atac_peak_231216	chr7	7707826	7708196	caQTL	caPeak	Primary	VAR_7_7785077_A_G	rs10807959	7785077	A	G	0.153846	-1.18097	0.258248	1.94374e-06	0.0233625	TRUE	FALSE	CVPC_11193	Singleton	1	caQTL	TRUE	Not Tested
CVPC	cvpc_atac_peak_231275	cvpc_atac_peak_231275	chr7	8261283	8262736	caQTL	caPeak	Primary	VAR_7_8239653_G_A	rs112501132	8239653	G	A	0.0586081	-2.07361	0.396042	3.32254e-08	0.00051108	TRUE	FALSE	CVPC_11194	Singleton	1	caQTL	TRUE	Not Tested
CVPC	cvpc_atac_peak_231281	cvpc_atac_peak_231281	chr7	8314404	8314804	caQTL	caPeak	Primary	VAR_7_8314628_A_G	rs1119076	8314628	A	G	0.391941	0.945602	0.187239	1.11949e-07	0.00132209	TRUE	FALSE	CVPC_11195	Singleton	1	caQTL	TRUE	Not Tested
CVPC	cvpc_atac_peak_231285	cvpc_atac_peak_231285	chr7	8387350	8388229	caQTL	caPeak	Primary	VAR_7_8385646_G_A	rs17403512	8385646	G	A	0.3663	1.06745	0.171656	1.7286e-11	5.06517e-07	TRUE	TRUE	CVPC_11196	Singleton	1	caQTL	TRUE	Not Tested
CVPC	cvpc_atac_peak_231292	cvpc_atac_peak_231292	chr7	8423186	8423528	caQTL	caPeak	Primary	VAR_7_8386415_C_T	rs12702729	8386415	C	T	0.0659341	-1.65917	0.38308	7.19597e-06	0.0404341	TRUE	FALSE	CVPC_11197	Singleton	1	caQTL	TRUE	Not Tested
CVPC	cvpc_atac_peak_231294	cvpc_atac_peak_231294	chr7	8434487	8434828	caQTL	caPeak	Primary	VAR_7_8423962_G_C	rs62446622	8423962	G	C	0.0512821	-2.56998	0.588001	5.84421e-06	0.0327041	TRUE	FALSE	CVPC_11198	Singleton	1	caQTL	TRUE	Not Tested
CVPC	cvpc_atac_peak_231309	cvpc_atac_peak_231309	chr7	8842599	8843265	caQTL	caPeak	Primary	VAR_7_8830658_A_G	rs10256155	8830658	A	G	0.391941	-0.89493	0.143696	1.59133e-11	6.97727e-07	TRUE	FALSE	CVPC_11199	Singleton	1	caQTL	TRUE	Not Tested
CVPC	cvpc_atac_peak_33361	cvpc_atac_peak_33361	chr10	77283198	77283775	caQTL	caPeak	Primary	VAR_10_77297465_G_A	rs17407165	77297465	G	A	0.31685	0.782164	0.137709	1.39954e-09	2.70786e-05	TRUE	FALSE	CVPC_112	Complex	5	caQTL-haQTL	FALSE	Not Tested
CVPC	cvpc_atac_peak_33364	cvpc_atac_peak_33364	chr10	77289141	77289492	caQTL	caPeak	Primary	VAR_10_77364836_T_C	rs11002137	77364836	T	C	0.302198	-0.821154	0.186047	4.64964e-06	0.028569	TRUE	FALSE	CVPC_112	Complex	5	caQTL-haQTL	FALSE	Not Tested
CVPC	cvpc_chip_peak_7984	cvpc_chip_peak_7984	chr10	77248475	77249274	haQTL	haPeak	Primary	VAR_10_77327101_A_G	rs10509385	77327101	A	G	0.291209	-0.751397	0.180103	1.23786e-05	0.032819	TRUE	FALSE	CVPC_112	Complex	5	caQTL-haQTL	TRUE	Not Tested
CVPC	cvpc_chip_peak_7986	cvpc_chip_peak_7986	chr10	77267965	77268564	haQTL	haPeak	Primary	VAR_10_77364836_T_C	rs11002137	77364836	T	C	0.302198	-1.01182	0.207638	1.96192e-07	0.000888482	TRUE	FALSE	CVPC_112	Complex	5	caQTL-haQTL	FALSE	Not Tested
CVPC	cvpc_chip_peak_7988	cvpc_chip_peak_7988	chr10	77293688	77294267	haQTL	haPeak	Primary	VAR_10_77283659_A_G	rs11002108	77283659	A	G	0.304029	-0.858037	0.201681	7.96546e-06	0.0210707	TRUE	FALSE	CVPC_112	Complex	5	caQTL-haQTL	FALSE	Not Tested
CVPC	cvpc_atac_peak_118423	cvpc_atac_peak_118423	chr19	4455301	4456084	caQTL	caPeak	Primary	VAR_19_4423422_C_T	rs11668886	4423422	C	T	0.20696	-1.06407	0.198884	1.52362e-08	0.000189099	TRUE	FALSE	CVPC_1120	Complex	2	caQTL-eQTL	TRUE	Not Tested
CVPC	ENSG00000167671.12	UBXN6	chr19	4444999	4457794	eQTL	eGene	Primary	VAR_19_4437453_A_G	rs11666856	4437453	A	G	0.238095	-0.512733	0.0900687	2.21819e-09	7.60983e-05	TRUE	FALSE	CVPC_1120	Complex	2	caQTL-eQTL	FALSE	Shared
CVPC	cvpc_atac_peak_231331	cvpc_atac_peak_231331	chr7	9506934	9507703	caQTL	caPeak	Primary	VAR_7_9527262_A_T	rs10233865	9527262	A	T	0.124542	1.20182	0.272393	4.69018e-06	0.0346099	TRUE	FALSE	CVPC_11200	Singleton	1	caQTL	TRUE	Not Tested
CVPC	cvpc_atac_peak_231340	cvpc_atac_peak_231340	chr7	9691082	9691777	caQTL	caPeak	Primary	VAR_7_9691481_G_C	rs34842477	9691481	G	C	0.349817	-1.95288	0.237017	5.55779e-22	2.22246e-16	TRUE	FALSE	CVPC_11201	Singleton	1	caQTL	TRUE	Not Tested
CVPC	cvpc_atac_peak_231349	cvpc_atac_peak_231349	chr7	9889399	9889962	caQTL	caPeak	Primary	VAR_7_9886132_T_C	rs2915130	9886132	T	C	0.47619	1.92601	0.260707	9.06224e-17	1.28031e-11	TRUE	FALSE	CVPC_11202	Singleton	1	caQTL	TRUE	Not Tested
CVPC	cvpc_atac_peak_231352	cvpc_atac_peak_231352	chr7	9973667	9974338	caQTL	caPeak	Primary	VAR_7_10055586_T_A	rs10250795	10055586	T	A	0.199634	-0.716606	0.151403	7.77818e-07	0.00738293	TRUE	FALSE	CVPC_11203	Singleton	1	caQTL	TRUE	Not Tested
CVPC	cvpc_atac_peak_231429	cvpc_atac_peak_231429	chr7	11451462	11451751	caQTL	caPeak	Primary	VAR_7_11486752_T_A	rs78573816	11486752	T	A	0.0952381	1.54167	0.346146	3.74659e-06	0.0314626	TRUE	FALSE	CVPC_11204	Singleton	1	caQTL	TRUE	Not Tested
CVPC	cvpc_atac_peak_231478	cvpc_atac_peak_231478	chr7	12127286	12127766	caQTL	caPeak	Primary	VAR_7_12093351_A_G	rs12672078	12093351	A	G	0.17033	-1.20907	0.230927	3.32524e-08	0.000835273	TRUE	FALSE	CVPC_11205	Singleton	1	caQTL	TRUE	Not Tested
CVPC	cvpc_atac_peak_231530	cvpc_atac_peak_231530	chr7	12788274	12788577	caQTL	caPeak	Primary	VAR_7_12886262_G_A	rs2191264	12886262	G	A	0.20696	-0.969605	0.202355	5.50814e-07	0.00746147	TRUE	FALSE	CVPC_11206	Singleton	1	caQTL	TRUE	Not Tested
CVPC	cvpc_atac_peak_231538	cvpc_atac_peak_231538	chr7	12926213	12926656	caQTL	caPeak	Primary	VAR_7_12936983_G_A	rs34053	12936983	G	A	0.481685	0.870796	0.168515	5.23447e-08	0.00088572	TRUE	FALSE	CVPC_11207	Singleton	1	caQTL	TRUE	Not Tested
CVPC	cvpc_atac_peak_231553	cvpc_atac_peak_231553	chr7	13092096	13092573	caQTL	caPeak	Primary	VAR_7_13082721_G_A	rs41411750	13082721	G	A	0.166667	2.00588	0.287514	1.0457e-14	6.21091e-10	TRUE	FALSE	CVPC_11208	Singleton	1	caQTL	TRUE	Not Tested
CVPC	cvpc_atac_peak_231567	cvpc_atac_peak_231567	chr7	13508702	13508964	caQTL	caPeak	Primary	VAR_7_13592168_G_T	rs35164665	13592168	G	T	0.195971	-1.2187	0.234407	4.24715e-08	0.000796084	TRUE	FALSE	CVPC_11209	Singleton	1	caQTL	TRUE	Not Tested
CVPC	cvpc_chip_peak_29582	cvpc_chip_peak_29582	chr19	50803476	50805822	haQTL	haPeak	Primary	VAR_19_50805131_G_A	rs11673306	50805131	G	A	0.203297	0.953153	0.227077	1.08161e-05	0.0386398	TRUE	FALSE	CVPC_1121	Complex	2	eQTL-haQTL	TRUE	Not Tested
CVPC	ENSG00000167747.17	C19orf48P	chr19	50797687	50804929	eQTL	eGene	Primary	VAR_19_50797434_G_A	rs113543025	50797434	G	A	0.17033	0.433719	0.0905184	7.12839e-07	0.0122586	TRUE	FALSE	CVPC_1121	Complex	2	eQTL-haQTL	FALSE	Shared
CVPC	cvpc_atac_peak_231568	cvpc_atac_peak_231568	chr7	13525189	13525369	caQTL	caPeak	Primary	VAR_7_13521871_T_C	rs2692468	13521871	T	C	0.430403	-0.922623	0.193987	6.79504e-07	0.00890904	TRUE	FALSE	CVPC_11210	Singleton	1	caQTL	TRUE	Not Tested
CVPC	cvpc_atac_peak_231580	cvpc_atac_peak_231580	chr7	13745171	13745545	caQTL	caPeak	Primary	VAR_7_13756417_G_A	rs13229570	13756417	G	A	0.104396	0.955678	0.216901	4.84334e-06	0.039037	TRUE	FALSE	CVPC_11211	Singleton	1	caQTL	TRUE	Not Tested
CVPC	cvpc_atac_peak_231673	cvpc_atac_peak_231673	chr7	15279697	15280040	caQTL	caPeak	Primary	VAR_7_15248051_G_A	rs7804974	15248051	G	A	0.377289	0.768127	0.174482	4.94031e-06	0.0328586	TRUE	FALSE	CVPC_11212	Singleton	1	caQTL	TRUE	Not Tested
CVPC	cvpc_atac_peak_231773	cvpc_atac_peak_231773	chr7	16620025	16620590	caQTL	caPeak	Primary	VAR_7_16619374_G_A	rs113750843	16619374	G	A	0.126374	1.13665	0.253909	3.3105e-06	0.0309251	TRUE	FALSE	CVPC_11213	Singleton	1	caQTL	TRUE	Not Tested
CVPC	cvpc_atac_peak_231781	cvpc_atac_peak_231781	chr7	16660909	16661396	caQTL	caPeak	Primary	VAR_7_16661173_G_A	rs696279	16661173	G	A	0.478022	-0.604104	0.12625	5.72969e-07	0.00825764	TRUE	FALSE	CVPC_11214	Singleton	1	caQTL	TRUE	Not Tested
CVPC	cvpc_atac_peak_231826	cvpc_atac_peak_231826	chr7	16955015	16955313	caQTL	caPeak	Primary	VAR_7_16928961_A_G	rs10228868	16928961	A	G	0.0604396	2.32569	0.465969	1.628e-07	0.00267805	TRUE	FALSE	CVPC_11215	Singleton	1	caQTL	TRUE	Not Tested
CVPC	cvpc_atac_peak_231838	cvpc_atac_peak_231838	chr7	17056968	17057450	caQTL	caPeak	Primary	VAR_7_17071778_G_T	rs11981130	17071778	G	T	0.175824	2.49136	0.321463	8.17408e-19	1.3318e-13	TRUE	FALSE	CVPC_11216	Singleton	1	caQTL	TRUE	Not Tested
CVPC	cvpc_atac_peak_231873	cvpc_atac_peak_231873	chr7	17412502	17413217	caQTL	caPeak	Primary	VAR_7_17478727_C_T	rs4721618	17478727	C	T	0.287546	-0.860558	0.199477	7.86659e-06	0.0409743	TRUE	FALSE	CVPC_11217	Singleton	1	caQTL	TRUE	Not Tested
CVPC	cvpc_atac_peak_231876	cvpc_atac_peak_231876	chr7	17481973	17482317	caQTL	caPeak	Primary	VAR_7_17473828_T_C	rs35021177	17473828	T	C	0.188645	0.891325	0.200687	4.00701e-06	0.0352572	TRUE	FALSE	CVPC_11218	Singleton	1	caQTL	TRUE	Not Tested
CVPC	cvpc_atac_peak_231901	cvpc_atac_peak_231901	chr7	17706796	17707120	caQTL	caPeak	Primary	VAR_7_17706689_C_T	rs6461339	17706689	C	T	0.322344	0.88545	0.190802	1.32646e-06	0.0147936	TRUE	FALSE	CVPC_11219	Singleton	1	caQTL	TRUE	Not Tested
CVPC	cvpc_atac_peak_109202	cvpc_atac_peak_109202	chr17	76096009	76096224	caQTL	caPeak	Primary	VAR_17_76098583_C_T	rs11656686	76098583	C	T	0.487179	-1.43663	0.214758	2.08962e-13	5.87869e-09	TRUE	FALSE	CVPC_1122	Complex	2	caQTL-eQTL	FALSE	Not Tested
CVPC	ENSG00000167881.15	SRP68	chr17	76038775	76072517	eQTL	eGene	Primary	VAR_17_76087948_C_T	rs2243486	76087948	C	T	0.490842	0.464907	0.096993	7.05924e-07	0.00945506	TRUE	FALSE	CVPC_1122	Complex	2	caQTL-eQTL	TRUE	Shared
CVPC	cvpc_atac_peak_231942	cvpc_atac_peak_231942	chr7	18151567	18151734	caQTL	caPeak	Primary	VAR_7_18077155_T_C	rs10239346	18077155	T	C	0.445055	0.670965	0.158298	1.16007e-05	0.0420601	TRUE	FALSE	CVPC_11220	Singleton	1	caQTL	TRUE	Not Tested
CVPC	cvpc_atac_peak_231944	cvpc_atac_peak_231944	chr7	18175891	18176499	caQTL	caPeak	Primary	VAR_7_18196829_G_A	rs76963362	18196829	G	A	0.0549451	1.69766	0.390511	6.61273e-06	0.0264879	TRUE	FALSE	CVPC_11221	Singleton	1	caQTL	TRUE	Not Tested
CVPC	cvpc_atac_peak_232001	cvpc_atac_peak_232001	chr7	18703835	18703993	caQTL	caPeak	Primary	VAR_7_18698243_C_T	rs1178102	18698243	C	T	0.234432	1.32526	0.245807	1.14299e-08	0.00014517	TRUE	FALSE	CVPC_11222	Singleton	1	caQTL	TRUE	Not Tested
CVPC	cvpc_atac_peak_232007	cvpc_atac_peak_232007	chr7	18804038	18804352	caQTL	caPeak	Primary	VAR_7_18802468_A_T	rs2588621	18802468	A	T	0.347985	-1.08546	0.216234	1.35821e-07	0.00135563	TRUE	TRUE	CVPC_11223	Singleton	1	caQTL	TRUE	Not Tested
CVPC	cvpc_atac_peak_232049	cvpc_atac_peak_232049	chr7	19293516	19293851	caQTL	caPeak	Primary	VAR_7_19274850_T_G	rs73085364	19274850	T	G	0.0641026	2.73044	0.507811	1.26575e-08	0.000159077	TRUE	FALSE	CVPC_11224	Singleton	1	caQTL	TRUE	Not Tested
CVPC	cvpc_atac_peak_232066	cvpc_atac_peak_232066	chr7	19465798	19466151	caQTL	caPeak	Primary	VAR_7_19562376_G_A	rs10234936	19562376	G	A	0.0677656	-1.6295	0.289861	2.16658e-09	3.36408e-05	TRUE	FALSE	CVPC_11225	Singleton	1	caQTL	TRUE	Not Tested
CVPC	cvpc_atac_peak_232074	cvpc_atac_peak_232074	chr7	19651479	19651675	caQTL	caPeak	Primary	VAR_7_19660514_G_A	rs4719578	19660514	G	A	0.368132	1.24592	0.207338	1.03034e-10	2.60813e-06	TRUE	FALSE	CVPC_11226	Singleton	1	caQTL	TRUE	Not Tested
CVPC	cvpc_atac_peak_232140	cvpc_atac_peak_232140	chr7	20365357	20365829	caQTL	caPeak	Primary	VAR_7_20338348_C_T	rs75180626	20338348	C	T	0.153846	0.934768	0.205027	2.09926e-06	0.0166779	TRUE	FALSE	CVPC_11227	Singleton	1	caQTL	TRUE	Not Tested
CVPC	cvpc_atac_peak_232145	cvpc_atac_peak_232145	chr7	20407643	20408295	caQTL	caPeak	Primary	VAR_7_20431811_G_T	rs34795179	20431811	G	T	0.0512821	-1.13443	0.260804	6.52719e-06	0.0426897	TRUE	FALSE	CVPC_11228	Singleton	1	caQTL	TRUE	Not Tested
CVPC	cvpc_atac_peak_232161	cvpc_atac_peak_232161	chr7	20700534	20700833	caQTL	caPeak	Primary	VAR_7_20698007_A_G	rs6965084	20698007	A	G	0.223443	1.12588	0.233695	4.71311e-07	0.00655857	TRUE	FALSE	CVPC_11229	Singleton	1	caQTL	TRUE	Not Tested
CVPC	cvpc_chip_peak_39157	cvpc_chip_peak_39157	chr3	39406021	39407797	haQTL	haPeak	Primary	VAR_3_39425703_A_G	rs816506	39425703	A	G	0.459707	0.666026	0.128882	2.5604e-08	0.000153352	TRUE	FALSE	CVPC_1123	Complex	2	eQTL-haQTL	TRUE	Not Tested
CVPC	ENSG00000168028.15	RPSA	chr3	39406716	39426255	eQTL	eGene	Primary	VAR_3_39405803_A_C	rs4676494	39405803	A	C	0.487179	-0.385734	0.0806626	7.522e-07	0.00770249	TRUE	FALSE	CVPC_1123	Complex	2	eQTL-haQTL	FALSE	Shared
CVPC	cvpc_atac_peak_232211	cvpc_atac_peak_232211	chr7	21568842	21569052	caQTL	caPeak	Primary	VAR_7_21569259_A_G	rs77828409	21569259	A	G	0.117216	-1.28375	0.265955	4.46026e-07	0.00573443	TRUE	FALSE	CVPC_11230	Singleton	1	caQTL	TRUE	Not Tested
CVPC	cvpc_atac_peak_232261	cvpc_atac_peak_232261	chr7	22092878	22093309	caQTL	caPeak	Primary	VAR_7_22093240_G_T	rs60342909	22093240	G	T	0.20696	1.41506	0.253502	2.90592e-09	7.60423e-05	TRUE	FALSE	CVPC_11231	Singleton	1	caQTL	TRUE	Not Tested
CVPC	cvpc_atac_peak_232282	cvpc_atac_peak_232282	chr7	22252029	22252515	caQTL	caPeak	Primary	VAR_7_22216120_T_C	rs62448773	22216120	T	C	0.135531	-1.43095	0.291814	2.80088e-07	0.00337094	TRUE	FALSE	CVPC_11232	Singleton	1	caQTL	TRUE	Not Tested
CVPC	cvpc_atac_peak_232311	cvpc_atac_peak_232311	chr7	22456818	22457130	caQTL	caPeak	Primary	VAR_7_22447572_C_T	rs35466391	22447572	C	T	0.102564	1.3223	0.29749	3.93206e-06	0.0281793	TRUE	FALSE	CVPC_11233	Singleton	1	caQTL	TRUE	Not Tested
CVPC	cvpc_atac_peak_23232	cvpc_atac_peak_23232	chr1	227972861	227973028	caQTL	caPeak	Primary	VAR_1_227990873_A_G	rs75432446	227990873	A	G	0.0934066	-1.78254	0.35306	1.12971e-07	0.00104311	TRUE	FALSE	CVPC_11234	Singleton	1	caQTL	TRUE	Not Tested
CVPC	cvpc_atac_peak_232321	cvpc_atac_peak_232321	chr7	22549586	22550609	caQTL	caPeak	Primary	VAR_7_22550432_A_G	rs55958309	22550432	A	G	0.1337	1.78965	0.287341	1.58632e-11	4.17995e-07	TRUE	FALSE	CVPC_11235	Singleton	1	caQTL	TRUE	Not Tested
CVPC	cvpc_atac_peak_232323	cvpc_atac_peak_232323	chr7	22561307	22562065	caQTL	caPeak	Primary	VAR_7_22571094_G_A	rs1012177	22571094	G	A	0.322344	-0.848076	0.199523	1.09177e-05	0.0441839	TRUE	FALSE	CVPC_11236	Singleton	1	caQTL	TRUE	Not Tested
CVPC	cvpc_atac_peak_232342	cvpc_atac_peak_232342	chr7	22700746	22700897	caQTL	caPeak	Primary	VAR_7_22700894_C_G	rs35345753	22700894	C	G	0.14652	1.29179	0.291341	4.17025e-06	0.031466	TRUE	FALSE	CVPC_11237	Singleton	1	caQTL	TRUE	Not Tested
CVPC	cvpc_atac_peak_232350	cvpc_atac_peak_232350	chr7	22728531	22728757	caQTL	caPeak	Primary	VAR_7_22728600_C_T	rs1524107	22728600	C	T	0.148352	-1.80199	0.317356	1.41763e-09	3.83812e-05	TRUE	TRUE	CVPC_11238	Singleton	1	caQTL	TRUE	Not Tested
CVPC	cvpc_atac_peak_232364	cvpc_atac_peak_232364	chr7	22879903	22880268	caQTL	caPeak	Primary	VAR_7_22879957_T_A	rs62450567	22879957	T	A	0.201465	-1.5619	0.281509	3.72247e-09	7.07358e-05	TRUE	FALSE	CVPC_11239	Singleton	1	caQTL	TRUE	Not Tested
CVPC	cvpc_chip_peak_34927	cvpc_chip_peak_34927	chr2	241313969	241318757	haQTL	haPeak	Primary	VAR_2_241408199_C_T	rs115271170	241408199	C	T	0.119048	1.92392	0.313206	6.272e-12	6.85278e-08	TRUE	FALSE	CVPC_1124	Complex	2	eQTL-haQTL	FALSE	Not Tested
CVPC	ENSG00000168385.18	SEPTIN2	chr2	241315100	241354027	eQTL	eGene	Primary	VAR_2_241408199_C_T	rs115271170	241408199	C	T	0.119048	0.779782	0.155183	1.80592e-07	0.00336588	TRUE	FALSE	CVPC_1124	Complex	2	eQTL-haQTL	TRUE	Shared
CVPC	cvpc_atac_peak_232379	cvpc_atac_peak_232379	chr7	23076761	23077561	caQTL	caPeak	Primary	VAR_7_23105676_T_G	rs10256996	23105676	T	G	0.379121	-0.683497	0.154593	4.46482e-06	0.0199485	TRUE	FALSE	CVPC_11240	Singleton	1	caQTL	TRUE	Not Tested
CVPC	cvpc_atac_peak_232383	cvpc_atac_peak_232383	chr7	23105447	23106753	caQTL	caPeak	Primary	VAR_7_23170138_C_T	rs34575510	23170138	C	T	0.0732601	1.73929	0.394668	4.8198e-06	0.024797	TRUE	FALSE	CVPC_11241	Singleton	1	caQTL	TRUE	Not Tested
CVPC	cvpc_atac_peak_232427	cvpc_atac_peak_232427	chr7	23400004	23400763	caQTL	caPeak	Primary	VAR_7_23402349_G_A	rs6965776	23402349	G	A	0.225275	1.29742	0.252396	6.25174e-08	0.000511431	TRUE	FALSE	CVPC_11242	Singleton	1	caQTL	TRUE	Not Tested
CVPC	cvpc_atac_peak_232440	cvpc_atac_peak_232440	chr7	23471063	23471445	caQTL	caPeak	Primary	VAR_7_23442504_C_T	rs6953027	23442504	C	T	0.216117	0.560545	0.127564	5.15882e-06	0.0234805	TRUE	FALSE	CVPC_11243	Singleton	1	caQTL	TRUE	Not Tested
CVPC	cvpc_atac_peak_232451	cvpc_atac_peak_232451	chr7	23544808	23545276	caQTL	caPeak	Primary	VAR_7_23544877_C_G	rs11767307	23544877	C	G	0.210623	-2.03774	0.303986	1.81781e-13	5.25919e-09	TRUE	FALSE	CVPC_11244	Singleton	1	caQTL	TRUE	Not Tested
CVPC	cvpc_atac_peak_232463	cvpc_atac_peak_232463	chr7	23721278	23721776	caQTL	caPeak	Primary	VAR_7_23684745_C_T	rs7791123	23684745	C	T	0.24359	-0.718262	0.166896	8.30385e-06	0.0419326	TRUE	FALSE	CVPC_11245	Singleton	1	caQTL	TRUE	Not Tested
CVPC	cvpc_atac_peak_232483	cvpc_atac_peak_232483	chr7	23927759	23928065	caQTL	caPeak	Primary	VAR_7_23932000_C_T	rs60993255	23932000	C	T	0.0695971	1.08207	0.240797	3.01554e-06	0.0255136	TRUE	FALSE	CVPC_11246	Singleton	1	caQTL	TRUE	Not Tested
CVPC	cvpc_atac_peak_232521	cvpc_atac_peak_232521	chr7	24336320	24336812	caQTL	caPeak	Primary	VAR_7_24324714_C_G	rs11972279	24324714	C	G	0.406593	-0.84064	0.177857	8.08339e-07	0.00998844	TRUE	FALSE	CVPC_11247	Singleton	1	caQTL	TRUE	Not Tested
CVPC	cvpc_atac_peak_232524	cvpc_atac_peak_232524	chr7	24349176	24349652	caQTL	caPeak	Primary	VAR_7_24365326_A_G	rs10282621	24365326	A	G	0.0860806	1.67925	0.367808	2.02666e-06	0.0196039	TRUE	FALSE	CVPC_11248	Singleton	1	caQTL	TRUE	Not Tested
CVPC	cvpc_atac_peak_232554	cvpc_atac_peak_232554	chr7	24665648	24665941	caQTL	caPeak	Primary	VAR_7_24762988_G_A	rs75253181	24762988	G	A	0.135531	-1.61823	0.351346	1.61673e-06	0.0144642	TRUE	FALSE	CVPC_11249	Singleton	1	caQTL	TRUE	Not Tested
CVPC	cvpc_atac_peak_147628	cvpc_atac_peak_147628	chr2	241732567	241732826	caQTL	caPeak	Primary	VAR_2_241730885_G_A	rs35172827	241730885	G	A	0.320513	-1.47729	0.235427	1.04957e-11	4.38651e-07	TRUE	FALSE	CVPC_1125	Complex	2	caQTL-eQTL	TRUE	Not Tested
CVPC	ENSG00000168395.16	ING5	chr2	241687085	241729478	eQTL	eGene	Primary	VAR_2_241730885_G_A	rs35172827	241730885	G	A	0.320513	-0.515371	0.108155	8.28231e-07	0.00960098	TRUE	FALSE	CVPC_1125	Complex	2	caQTL-eQTL	FALSE	Shared
CVPC	cvpc_atac_peak_232566	cvpc_atac_peak_232566	chr7	24722674	24723397	caQTL	caPeak	Primary	VAR_7_24706628_G_A	rs12540699	24706628	G	A	0.0604396	-2.41465	0.442047	6.92133e-09	0.000130758	TRUE	FALSE	CVPC_11250	Singleton	1	caQTL	TRUE	Not Tested
CVPC	cvpc_atac_peak_232574	cvpc_atac_peak_232574	chr7	24765018	24765704	caQTL	caPeak	Primary	VAR_7_24762519_A_G	rs4719780	24762519	A	G	0.155678	-1.38811	0.227142	4.37135e-11	1.4367e-06	TRUE	FALSE	CVPC_11251	Singleton	1	caQTL	TRUE	Not Tested
CVPC	cvpc_atac_peak_232596	cvpc_atac_peak_232596	chr7	24917891	24918427	caQTL	caPeak	Primary	VAR_7_24865885_A_C	rs80055518	24865885	A	C	0.0970696	1.55006	0.355464	6.16236e-06	0.0395127	TRUE	FALSE	CVPC_11252	Singleton	1	caQTL	TRUE	Not Tested
CVPC	cvpc_atac_peak_232626	cvpc_atac_peak_232626	chr7	25259632	25260034	caQTL	caPeak	Primary	VAR_7_25287113_C_G	rs75247374	25287113	C	G	0.0641026	2.40203	0.506467	7.35189e-07	0.00941114	TRUE	FALSE	CVPC_11253	Singleton	1	caQTL	TRUE	Not Tested
CVPC	cvpc_atac_peak_232650	cvpc_atac_peak_232650	chr7	25405677	25406214	caQTL	caPeak	Primary	VAR_7_25390805_A_G	rs7805272	25390805	A	G	0.483516	0.947138	0.197401	5.30173e-07	0.00607521	TRUE	FALSE	CVPC_11254	Singleton	1	caQTL	TRUE	Not Tested
CVPC	cvpc_atac_peak_232686	cvpc_atac_peak_232686	chr7	25699518	25699771	caQTL	caPeak	Primary	VAR_7_25631956_G_T	rs4541811	25631956	G	T	0.285714	1.0495	0.235122	3.55192e-06	0.0143263	TRUE	FALSE	CVPC_11255	Singleton	1	caQTL	TRUE	Not Tested
CVPC	cvpc_atac_peak_232708	cvpc_atac_peak_232708	chr7	25849571	25850011	caQTL	caPeak	Primary	VAR_7_25843219_A_G	rs10951112	25843219	A	G	0.300366	0.762861	0.169473	2.89095e-06	0.0178984	TRUE	FALSE	CVPC_11256	Singleton	1	caQTL	TRUE	Not Tested
CVPC	cvpc_atac_peak_232895	cvpc_atac_peak_232895	chr7	27677963	27678471	caQTL	caPeak	Primary	VAR_7_27608622_G_A	rs759272	27608622	G	A	0.181319	-0.651015	0.149921	6.78374e-06	0.0297704	TRUE	FALSE	CVPC_11257	Singleton	1	caQTL	TRUE	Not Tested
CVPC	cvpc_atac_peak_232919	cvpc_atac_peak_232919	chr7	27897478	27897851	caQTL	caPeak	Primary	VAR_7_27897584_C_T	rs12666442	27897584	C	T	0.291209	-0.912557	0.195593	1.15017e-06	0.0091277	TRUE	FALSE	CVPC_11258	Singleton	1	caQTL	TRUE	Not Tested
CVPC	cvpc_atac_peak_232929	cvpc_atac_peak_232929	chr7	27947717	27948123	caQTL	caPeak	Primary	VAR_7_27990334_A_C	rs73301367	27990334	A	C	0.20696	1.19636	0.270043	4.25382e-06	0.025964	TRUE	FALSE	CVPC_11259	Singleton	1	caQTL	TRUE	Not Tested
CVPC	cvpc_atac_peak_206870	cvpc_atac_peak_206870	chr5	122937852	122938272	caQTL	caPeak	Primary	VAR_5_122976307_A_C	rs112390044	122976307	A	C	0.217949	-1.29675	0.262877	2.33886e-07	0.00119766	TRUE	FALSE	CVPC_1126	Complex	2	caQTL-eQTL	TRUE	Not Tested
CVPC	ENSG00000168938.6	PPIC	chr5	123023250	123036725	eQTL	eGene	Primary	VAR_5_123010841_A_G	rs13163098	123010841	A	G	0.225275	-0.61607	0.12845	6.94028e-07	0.00792851	TRUE	FALSE	CVPC_1126	Complex	2	caQTL-eQTL	FALSE	Shared
CVPC	cvpc_atac_peak_232963	cvpc_atac_peak_232963	chr7	28106330	28107073	caQTL	caPeak	Primary	VAR_7_28199192_A_G	rs28430601	28199192	A	G	0.10989	-1.07553	0.212952	1.11718e-07	0.000895452	TRUE	FALSE	CVPC_11260	Singleton	1	caQTL	TRUE	Not Tested
CVPC	cvpc_atac_peak_233017	cvpc_atac_peak_233017	chr7	28445168	28445423	caQTL	caPeak	Primary	VAR_7_28445337_A_G	rs17156694	28445337	A	G	0.153846	-1.3285	0.30437	6.03129e-06	0.0464436	TRUE	FALSE	CVPC_11261	Singleton	1	caQTL	TRUE	Not Tested
CVPC	cvpc_atac_peak_233019	cvpc_atac_peak_233019	chr7	28458723	28459339	caQTL	caPeak	Primary	VAR_7_28453164_G_A	rs4722799	28453164	G	A	0.21978	1.47102	0.301887	3.38208e-07	0.00456779	TRUE	FALSE	CVPC_11262	Singleton	1	caQTL	TRUE	Not Tested
CVPC	cvpc_atac_peak_233077	cvpc_atac_peak_233077	chr7	28759622	28759989	caQTL	caPeak	Primary	VAR_7_28756292_C_T	rs2237352	28756292	C	T	0.413919	0.77538	0.165133	9.68065e-07	0.00878812	TRUE	FALSE	CVPC_11263	Singleton	1	caQTL	TRUE	Not Tested
CVPC	cvpc_atac_peak_233125	cvpc_atac_peak_233125	chr7	29087825	29088000	caQTL	caPeak	Primary	VAR_7_29056157_A_G	rs80216601	29056157	A	G	0.0677656	1.90178	0.377237	1.18491e-07	0.00182494	TRUE	FALSE	CVPC_11264	Singleton	1	caQTL	TRUE	Not Tested
CVPC	cvpc_atac_peak_233142	cvpc_atac_peak_233142	chr7	29193929	29195538	caQTL	caPeak	Primary	VAR_7_29271753_A_G	rs3812359	29271753	A	G	0.192308	-0.811276	0.181888	3.61688e-06	0.0293259	TRUE	FALSE	CVPC_11265	Singleton	1	caQTL	TRUE	Not Tested
CVPC	cvpc_atac_peak_233144	cvpc_atac_peak_233144	chr7	29214913	29215070	caQTL	caPeak	Primary	VAR_7_29272949_G_A	rs6462131	29272949	G	A	0.318681	0.689622	0.151203	2.07984e-06	0.0193069	TRUE	FALSE	CVPC_11266	Singleton	1	caQTL	TRUE	Not Tested
CVPC	cvpc_atac_peak_233152	cvpc_atac_peak_233152	chr7	29274186	29274455	caQTL	caPeak	Primary	VAR_7_29274284_A_T	rs10236722	29274284	A	T	0.217949	-1.00607	0.216884	1.34101e-06	0.0125498	TRUE	FALSE	CVPC_11267	Singleton	1	caQTL	TRUE	Not Tested
CVPC	cvpc_atac_peak_233160	cvpc_atac_peak_233160	chr7	29299984	29300335	caQTL	caPeak	Primary	VAR_7_29300172_C_T	rs3793300	29300172	C	T	0.234432	2.01772	0.26056	8.91248e-19	1.50825e-13	TRUE	FALSE	CVPC_11268	Singleton	1	caQTL	TRUE	Not Tested
CVPC	cvpc_atac_peak_233168	cvpc_atac_peak_233168	chr7	29345537	29346147	caQTL	caPeak	Primary	VAR_7_29380435_T_C	rs62459637	29380435	T	C	0.371795	0.972737	0.217165	3.26279e-06	0.0260667	TRUE	FALSE	CVPC_11269	Singleton	1	caQTL	TRUE	Not Tested
CVPC	cvpc_atac_peak_213641	cvpc_atac_peak_213641	chr5	177370611	177371251	caQTL	caPeak	Primary	VAR_5_177372991_T_C	rs10051765	177372991	T	C	0.305861	-1.44552	0.212149	5.89677e-14	1.65493e-09	TRUE	FALSE	CVPC_1127	Complex	2	caQTL-eQTL	FALSE	Not Tested
CVPC	ENSG00000169220.18	RGS14	chr5	177357924	177372596	eQTL	eGene	Primary	VAR_5_177372991_T_C	rs10051765	177372991	T	C	0.305861	-1.34063	0.159917	3.22632e-21	8.36366e-16	TRUE	TRUE	CVPC_1127	Complex	2	caQTL-eQTL	TRUE	Shared
CVPC	cvpc_atac_peak_233200	cvpc_atac_peak_233200	chr7	29538257	29538994	caQTL	caPeak	Primary	VAR_7_29517421_T_C	rs11761722	29517421	T	C	0.300366	1.45489	0.254555	1.06739e-09	2.77549e-05	TRUE	TRUE	CVPC_11270	Singleton	1	caQTL	TRUE	Not Tested
CVPC	cvpc_atac_peak_233219	cvpc_atac_peak_233219	chr7	29671406	29671726	caQTL	caPeak	Primary	VAR_7_29658883_G_A	rs34011864	29658883	G	A	0.194139	-1.57655	0.27023	4.24506e-10	1.14343e-05	TRUE	FALSE	CVPC_11271	Singleton	1	caQTL	TRUE	Not Tested
CVPC	cvpc_atac_peak_23323	cvpc_atac_peak_23323	chr1	228445702	228446527	caQTL	caPeak	Primary	VAR_1_228472778_C_A	rs10753447	228472778	C	A	0.472527	-1.28547	0.194743	5.01986e-13	1.49877e-08	TRUE	FALSE	CVPC_11272	Singleton	1	caQTL	TRUE	Not Tested
CVPC	cvpc_atac_peak_23325	cvpc_atac_peak_23325	chr1	228459189	228459531	caQTL	caPeak	Primary	VAR_1_228473146_A_G	rs10737431	228473146	A	G	0.377289	0.657617	0.139207	8.20134e-07	0.00537396	TRUE	FALSE	CVPC_11273	Singleton	1	caQTL	TRUE	Not Tested
CVPC	cvpc_atac_peak_23338	cvpc_atac_peak_23338	chr1	228620987	228621184	caQTL	caPeak	Primary	VAR_1_228646772_A_T	rs35724040	228646772	A	T	0.153846	-1.84223	0.297165	2.04407e-11	2.86471e-07	TRUE	FALSE	CVPC_11274	Singleton	1	caQTL	TRUE	Not Tested
CVPC	cvpc_atac_peak_23340	cvpc_atac_peak_23340	chr1	228635226	228635777	caQTL	caPeak	Primary	VAR_1_228540260_C_T	rs10916343	228540260	C	T	0.186813	-1.73328	0.299592	6.21574e-10	6.1149e-06	TRUE	FALSE	CVPC_11275	Singleton	1	caQTL	TRUE	Not Tested
CVPC	cvpc_atac_peak_233408	cvpc_atac_peak_233408	chr7	30780821	30781194	caQTL	caPeak	Primary	VAR_7_30779526_C_T	rs12701028	30779526	C	T	0.252747	1.32461	0.279285	7.34493e-07	0.00734676	TRUE	FALSE	CVPC_11276	Singleton	1	caQTL	TRUE	Not Tested
CVPC	cvpc_atac_peak_233423	cvpc_atac_peak_233423	chr7	30841100	30841517	caQTL	caPeak	Primary	VAR_7_30831768_A_T	rs74432030	30831768	A	T	0.1337	-1.19152	0.256357	1.27302e-06	0.0110401	TRUE	FALSE	CVPC_11277	Singleton	1	caQTL	TRUE	Not Tested
CVPC	cvpc_atac_peak_233428	cvpc_atac_peak_233428	chr7	30863976	30864636	caQTL	caPeak	Primary	VAR_7_30846654_C_T	rs62449081	30846654	C	T	0.0879121	0.923825	0.214382	8.06602e-06	0.0464436	TRUE	FALSE	CVPC_11278	Singleton	1	caQTL	TRUE	Not Tested
CVPC	cvpc_atac_peak_233480	cvpc_atac_peak_233480	chr7	31122482	31123003	caQTL	caPeak	Primary	VAR_7_31118667_A_C	rs4720028	31118667	A	C	0.335165	0.792536	0.157162	1.17397e-07	0.00143764	TRUE	FALSE	CVPC_11279	Singleton	1	caQTL	TRUE	Not Tested
CVPC	cvpc_atac_peak_210076	cvpc_atac_peak_210076	chr5	149238544	149239219	caQTL	caPeak	Primary	VAR_5_149218569_C_T	rs2963498	149218569	C	T	0.42674	-0.808236	0.164895	2.83751e-07	0.00192397	TRUE	FALSE	CVPC_1128	Complex	2	caQTL-eQTL	TRUE	Not Tested
CVPC	ENSG00000169247.14	SH3TC2	chr5	148923639	149063163	eQTL	eGene	Primary	VAR_5_149235706_C_T	rs13161048	149235706	C	T	0.377289	-0.330584	0.0724744	2.55296e-06	0.0239163	TRUE	FALSE	CVPC_1128	Complex	2	caQTL-eQTL	FALSE	EDev
CVPC	cvpc_atac_peak_233532	cvpc_atac_peak_233532	chr7	31882161	31882698	caQTL	caPeak	Primary	VAR_7_31972981_C_A	rs7790003	31972981	C	A	0.410256	0.616916	0.136348	2.54468e-06	0.018073	TRUE	FALSE	CVPC_11280	Singleton	1	caQTL	TRUE	Not Tested
CVPC	cvpc_atac_peak_233588	cvpc_atac_peak_233588	chr7	32536098	32536366	caQTL	caPeak	Primary	VAR_7_32535335_C_T	rs6959234	32535335	C	T	0.333333	-1.15617	0.180597	3.31638e-12	1.21148e-07	TRUE	FALSE	CVPC_11281	Singleton	1	caQTL	TRUE	Not Tested
CVPC	cvpc_atac_peak_233624	cvpc_atac_peak_233624	chr7	32905247	32905613	caQTL	caPeak	Primary	VAR_7_32948338_A_G	rs6963796	32948338	A	G	0.10989	-1.63738	0.349716	1.04639e-06	0.00720313	TRUE	FALSE	CVPC_11282	Singleton	1	caQTL	TRUE	Not Tested
CVPC	cvpc_atac_peak_233634	cvpc_atac_peak_233634	chr7	32963807	32964274	caQTL	caPeak	Primary	VAR_7_32940471_T_C	rs115737524	32940471	T	C	0.155678	-1.25891	0.221392	1.33221e-09	1.84473e-05	TRUE	FALSE	CVPC_11283	Singleton	1	caQTL	TRUE	Not Tested
CVPC	cvpc_atac_peak_233676	cvpc_atac_peak_233676	chr7	33550994	33551368	caQTL	caPeak	Primary	VAR_7_33516514_G_A	rs57898744	33516514	G	A	0.29304	-0.675844	0.150074	2.85926e-06	0.0184688	TRUE	FALSE	CVPC_11284	Singleton	1	caQTL	TRUE	Not Tested
CVPC	cvpc_atac_peak_233680	cvpc_atac_peak_233680	chr7	33574353	33574600	caQTL	caPeak	Primary	VAR_7_33621172_T_C	rs11975050	33621172	T	C	0.0824176	1.78489	0.349893	8.0657e-08	0.0010013	TRUE	FALSE	CVPC_11285	Singleton	1	caQTL	TRUE	Not Tested
CVPC	cvpc_atac_peak_233698	cvpc_atac_peak_233698	chr7	33722199	33723027	caQTL	caPeak	Primary	VAR_7_33736735_A_G	rs2042095	33736735	A	G	0.1337	1.18562	0.258262	1.75959e-06	0.0141273	TRUE	FALSE	CVPC_11286	Singleton	1	caQTL	TRUE	Not Tested
CVPC	cvpc_atac_peak_233701	cvpc_atac_peak_233701	chr7	33748724	33749078	caQTL	caPeak	Primary	VAR_7_33769546_G_A	rs10264245	33769546	G	A	0.210623	-0.653005	0.151479	7.99808e-06	0.0387569	TRUE	FALSE	CVPC_11287	Singleton	1	caQTL	TRUE	Not Tested
CVPC	cvpc_atac_peak_233728	cvpc_atac_peak_233728	chr7	33886048	33886479	caQTL	caPeak	Primary	VAR_7_33879819_C_T	rs35979176	33879819	C	T	0.201465	-1.29936	0.244504	1.95165e-08	0.000206778	TRUE	FALSE	CVPC_11288	Singleton	1	caQTL	TRUE	Not Tested
CVPC	cvpc_atac_peak_23375	cvpc_atac_peak_23375	chr1	228849024	228849711	caQTL	caPeak	Primary	VAR_1_228849704_C_T	rs78118675	228849704	C	T	0.102564	1.68063	0.329997	8.51503e-08	0.00107847	TRUE	FALSE	CVPC_11289	Singleton	1	caQTL	TRUE	Not Tested
[truncated: 68,802 more rows]
