# Supplementary material for: Multiomic QTL mapping reveals phenotypic complexity of GWAS loci and prioritizes putative causal variants
Source: Cell Genom. 2025 Feb 21;5(3):100775. doi: 10.1016/j.xgen.2025.100775 (PMC11960542; doi:10.1016/j.xgen.2025.100775)
Supplement: Table S5. QTL colocalization with GWAS, related to Figure 5 — Sheet 1 (Manifest): this table provides information about the GWAS summary statistics used in this study. We provide: Trait_Description: description of the GWAS trait; Trait_ID: trait ID; Download_Source: link where the summary statistics were downloaded; Publication: the study where the summary statistics originated; and Reference_Number is the reference number of the GWAS publication in the Reference section of this publication. Sheet 2 (Results): this table reports the 5,192 GWAS loci and their colocalized QTL associations. We provide: Trait_Description: description of trait; GWAS_Index: the indexed variant for the 5,192 GWAS loci; Colocalized: TRUE/FALSE if there was colocalization between the GWAS locus and the corresponding nominated QTL signal; Cluster_ID: the identifier for the QTL; and QTL_Combo: all QTL types that are associated with the complex or singleton QTL (e.g., “haQTL-eQTL” indicates that the complex QTL has at least one haQTL and at least one eQTL). All colocalization results can be found on Figshare. Sheet 3 (Stage Specificity): this table reports the stage specificity of the 293 GWAS loci associated with at least one eQTL. We provide the: Trait_Description: description of trait; GWAS_Index: the indexed variant for the 293 GWAS loci; and Stage_Specificity: whether the GWAS locus was associated with an eQTL(s) that was EDev specific, sared, or had “No association” due to a low confidence mashr assignment. [file mmc6.xlsx]

## Sheet: Manifest
## This table provides information about the GWAS summary statistics used in this study. We provide: Trait_Description: description of the GWAS trait, Trait_ID: trait ID, Download_Source: link where the summary statistics were downloaded, Publication: the study where the summary statistics originated, and Reference_Number is the reference number of the GWAS publication in the Reference section of…
Trait_Description	Trait_ID	Download_Source	Publication	Reference_Number
Childhood Obesity	CHILDHOOD_OBESITY.eur	http://egg-consortium.org/childhood-obesity-2019.html	Bradfield et al., Human Mol Genetics, 2019 (PMID: 31504550)	66
Fasting Glucose	MAGIC1000G_FG_EUR	https://magicinvestigators.org/downloads/	Chen et al., Nature Genetics, 2021 (PMID: 34059833)	64
Birth Weight	BW3_EUR_summary_stats	http://egg-consortium.org/birth-weight-2016.html	Horikoshi et al., Nature, 2016 (PMID: 27680694)	67
Type 2 diabetes	Mahajan.NatGenet2018b.T2D.European_sorted	https://diagram-consortium.org	Mahajan et al., Nature Genetics, 2021 (PMID: 30297969)	68
Acute Myocardial Infarction	icd10-I21-both_sexes.meta	https://pan.ukbb.broadinstitute.org/	Pan-UK Biobank	62
Angina Pectoris	icd10-I20-both_sexes.meta	https://pan.ukbb.broadinstitute.org/	Pan-UK Biobank	62
Atrial Fibrillation	icd10-I48-both_sexes.meta	https://pan.ukbb.broadinstitute.org/	Pan-UK Biobank	62
Body Mass Index	continuous-23104-both_sexes-irnt.meta	https://pan.ukbb.broadinstitute.org/	Pan-UK Biobank	62
HDL cholesterol	biomarkers-30760-both_sexes-irnt.meta	https://pan.ukbb.broadinstitute.org/	Pan-UK Biobank	62
Ischemic Heart Disease	icd10-I25-both_sexes.meta	https://pan.ukbb.broadinstitute.org/	Pan-UK Biobank	62
LDL direct	biomarkers-30780-both_sexes-irnt.meta	https://pan.ukbb.broadinstitute.org/	Pan-UK Biobank	62
Pulse rate	continuous-4194-both_sexes-irnt.meta	https://pan.ukbb.broadinstitute.org/	Pan-UK Biobank	62
QRS duration	continuous-12340-both_sexes-irnt.meta	https://pan.ukbb.broadinstitute.org/	Pan-UK Biobank	62
Ventricular rate	continuous-12336-both_sexes-irnt.meta	https://pan.ukbb.broadinstitute.org/	Pan-UK Biobank	62
Aging	timmers2020_healthspan_lifespan_longevity	https://doi.org/10.7488/ds/2793	Timmers et al., Nature Communications, 2020 (PMID: 32678081)	69

## Sheet: Results
## This table reports the 5,192 GWAS loci and their colocalized QTL associations. We provide: Trait_Description: description of trait, GWAS_Index: the indexed variant for the 5,192 GWAS loci, Colocalized: TRUE/FALSE if there was colocalization between the GWAS locus and the corresponding nominated QTL signal, Cluster_ID: the identifier for the QTL, and QTL_Combo: all QTL types that are associated…
Trait_Description	GWAS_Index	Colocalized	Cluster_ID	QTL_Combo	QTL_Index
HDL cholesterol	1_93444330_C_A	TRUE	CVPC_7182	caQTL	1_93392735
HDL cholesterol	1_205770138_C_T	TRUE	CVPC_10342	caQTL	1_205766484
HDL cholesterol	1_62498080_A_AT	TRUE	CVPC_14537	caQTL	1_62553181
HDL cholesterol	1_62806467_G_A	TRUE	CVPC_16038	haQTL	1_62694611
HDL cholesterol	1_205770138_C_T	TRUE	CVPC_3814	eQTL	1_205766484
HDL cholesterol	1_26573196_C_A	TRUE	iPSC_1858	eQTL	1_26693642
HDL cholesterol	1_39582948_C_CA	TRUE	iPSC_2271	eQTL	1_39537738
HDL cholesterol	1_205770138_C_T	TRUE	iPSC_3280	eQTL	1_205766484
HDL cholesterol	1_46037164_A_C	TRUE	iPSC_8609	eQTL	1_45639729
HDL cholesterol	1_39582948_C_CA	TRUE	iPSC_13729	caQTL	1_39570014
HDL cholesterol	1_46037164_A_C	TRUE	iPSC_14077	caQTL	1_45639729
HDL cholesterol	1_26573196_C_A	TRUE	PPC_1223	eQTL	1_26693642
HDL cholesterol	1_230161648_TGA_T	TRUE	PPC_10407	caQTL	1_230162032
HDL cholesterol	1_62806467_G_A	TRUE	PPC_14347	caQTL	1_62694611
HDL cholesterol	2_20151547_AT_A	TRUE	CVPC_7659	caQTL	2_20171619
HDL cholesterol	2_241457251_T_C	TRUE	CVPC_924	caQTL-eQTL	2_241298487
HDL cholesterol	2_66482336_G_T	TRUE	CVPC_17180	haQTL	2_66446730
HDL cholesterol	2_207643407_CT_C	TRUE	iPSC_4567	eQTL	2_207572709
HDL cholesterol	2_20151547_AT_A	TRUE	iPSC_16062	caQTL	2_20171619
HDL cholesterol	2_85316099_C_T	TRUE	PPC_2864	eQTL	2_85315941
HDL cholesterol	2_20151547_AT_A	TRUE	PPC_6708	caQTL	2_20172011
HDL cholesterol	2_134461479_T_C	TRUE	PPC_7098	caQTL	2_134782397
HDL cholesterol	3_15604328_T_C	TRUE	CVPC_9011	caQTL	3_15545975
HDL cholesterol	3_36932512_G_A	TRUE	CVPC_1789	caQTL-haQTL	3_36827948
HDL cholesterol	3_136724161_A_G	TRUE	CVPC_18150	haQTL	3_136549976
HDL cholesterol	3_196263951_G_A	TRUE	CVPC_18289	haQTL	3_196325686
HDL cholesterol	3_131961013_G_C	TRUE	iPSC_6813	eQTL	3_131913366
HDL cholesterol	3_196263951_G_A	TRUE	iPSC_9537	caQTL	3_196464022
HDL cholesterol	3_36932512_G_A	TRUE	PPC_8170	caQTL	3_37007142
HDL cholesterol	4_68475769_T_C	TRUE	CVPC_244	caQTL-haQTL	4_68495727
HDL cholesterol	4_145451146_T_C	TRUE	CVPC_5094	eQTL	4_145482013
HDL cholesterol	4_83006116_A_AACTGGGGACT	TRUE	CVPC_6110	eQTL	4_83004742
HDL cholesterol	4_83006116_A_AACTGGGGACT	TRUE	iPSC_7799	eQTL	4_82966857
HDL cholesterol	4_86975306_A_G	TRUE	iPSC_9742	caQTL	4_87088627
HDL cholesterol	4_83006116_A_AACTGGGGACT	TRUE	PPC_4712	eQTL	4_83004742
HDL cholesterol	5_1283371_T_C	TRUE	CVPC_10078	caQTL	5_1282299
HDL cholesterol	5_82011593_C_T	TRUE	CVPC_4585	eQTL	5_81966104
HDL cholesterol	5_128131550_A_G	TRUE	CVPC_6054	eQTL	5_128053152
HDL cholesterol	5_82011593_C_T	TRUE	iPSC_4866	eQTL	5_81966104
HDL cholesterol	5_128131550_A_G	TRUE	iPSC_7715	eQTL	5_128032306
HDL cholesterol	5_75747088_G_A	TRUE	iPSC_10146	caQTL	5_75707853
HDL cholesterol	5_128131550_A_G	TRUE	PPC_4640	eQTL	5_128032306
HDL cholesterol	5_75747088_G_A	TRUE	PPC_9423	caQTL	5_75707853
HDL cholesterol	6_109276421_C_A	TRUE	CVPC_10931	caQTL	6_109233030
HDL cholesterol	6_42931732_A_T	TRUE	CVPC_19170	haQTL	6_42799515
HDL cholesterol	6_34611874_A_G	TRUE	iPSC_399	caQTL-eQTL	6_34627766
HDL cholesterol	6_34611874_A_G	TRUE	PPC_365	caQTL-eQTL	6_34627766
HDL cholesterol	6_116192791_T_A	TRUE	PPC_10169	caQTL	6_115996281
HDL cholesterol	7_73615186_G_A	TRUE	CVPC_11422	caQTL	7_73626484
HDL cholesterol	7_1053234_A_C	TRUE	iPSC_6230	eQTL	7_1152936
HDL cholesterol	7_1053234_A_C	TRUE	iPSC_7492	eQTL	7_1054492
HDL cholesterol	7_73615186_G_A	TRUE	PPC_1108	eQTL	7_73625076
HDL cholesterol	8_102909325_C_G	TRUE	CVPC_1305	eQTL-haQTL	8_102871402
HDL cholesterol	8_70432197_T_C	TRUE	PPC_11119	caQTL	8_70096985
HDL cholesterol	9_134032868_CT_C	TRUE	CVPC_12478	caQTL	9_134010899
HDL cholesterol	9_99498301_AT_A	TRUE	CVPC_2328	caQTL-haQTL	9_99400288
HDL cholesterol	9_133279871_T_C	TRUE	iPSC_6117	eQTL	9_133274295
HDL cholesterol	11_2175918_G_A	TRUE	CVPC_13012	caQTL	11_2175882
HDL cholesterol	11_47654618_A_G	TRUE	CVPC_298	caQTL-eQTL-haQTL	11_47703754
HDL cholesterol	11_62636945_A_T	TRUE	CVPC_13205	caQTL	11_62599714
HDL cholesterol	11_122622890_CA_C	TRUE	CVPC_13427	caQTL	11_122632424
HDL cholesterol	11_61819414_C_T	TRUE	CVPC_15081	haQTL	11_61820833
HDL cholesterol	11_61819414_C_T	TRUE	CVPC_15082	haQTL	11_61820833
HDL cholesterol	11_65184439_ACT_A	TRUE	CVPC_15088	haQTL	11_65168280
HDL cholesterol	11_66299193_A_G	TRUE	CVPC_15090	haQTL	11_66156746
HDL cholesterol	11_116779101_C_T	TRUE	CVPC_6445	eQTL	11_116778201
HDL cholesterol	11_61819414_C_T	TRUE	CVPC_1356	eQTL-haQTL	11_61820833
HDL cholesterol	11_47369560_G_GA	TRUE	iPSC_3972	eQTL	11_47333236
HDL cholesterol	11_119040329_C_T	TRUE	iPSC_7890	eQTL	11_119071338
HDL cholesterol	11_61819414_C_T	TRUE	iPSC_8596	eQTL	11_61820833
HDL cholesterol	11_14673589_GCT_G	TRUE	iPSC_1021	caQTL-eQTL	11_14842668
HDL cholesterol	11_122622890_CA_C	TRUE	iPSC_13279	caQTL	11_122643695
HDL cholesterol	11_47369560_G_GA	TRUE	PPC_2354	eQTL	11_47333236
HDL cholesterol	11_61819414_C_T	TRUE	PPC_2360	eQTL	11_61820833
HDL cholesterol	11_61819414_C_T	TRUE	PPC_2807	eQTL	11_61820833
HDL cholesterol	11_119040329_C_T	TRUE	PPC_4783	eQTL	11_119043282
HDL cholesterol	11_61819414_C_T	TRUE	PPC_5340	eQTL	11_61820833
HDL cholesterol	11_2175918_G_A	TRUE	PPC_12298	caQTL	11_2175882
HDL cholesterol	11_43687175_C_T	TRUE	PPC_12462	caQTL	11_43670834
HDL cholesterol	11_47654618_A_G	TRUE	PPC_12483	caQTL	11_47652532
HDL cholesterol	12_50870851_C_CA	TRUE	CVPC_13652	caQTL	12_50790794
HDL cholesterol	12_124775016_GGTGA_G	TRUE	CVPC_13883	caQTL	12_124780655
HDL cholesterol	12_8996148_C_T	TRUE	CVPC_4302	eQTL	12_8946438
HDL cholesterol	12_50870851_C_CA	TRUE	iPSC_1915	eQTL	12_50816055
HDL cholesterol	12_50870851_C_CA	TRUE	iPSC_3475	eQTL	12_50712308
HDL cholesterol	12_6740012_T_C	TRUE	iPSC_821	caQTL-eQTL	12_6745204
HDL cholesterol	12_50870851_C_CA	TRUE	iPSC_1439	caQTL	12_50628648
HDL cholesterol	12_8996148_C_T	TRUE	PPC_2528	eQTL	12_8946438
HDL cholesterol	12_123251798_A_G	TRUE	PPC_13237	caQTL	12_123251537
HDL cholesterol	13_28096170_T_C	TRUE	iPSC_13807	caQTL	13_28107091
HDL cholesterol	14_68816658_C_T	TRUE	CVPC_2691	caQTL-haQTL	14_68807188
HDL cholesterol	14_74699385_G_C	TRUE	CVPC_2835	haQTL	14_74794938
HDL cholesterol	14_20463951_C_G	TRUE	iPSC_7028	eQTL	14_20470092
HDL cholesterol	14_102777952_G_A	TRUE	iPSC_14347	caQTL	14_102781507
HDL cholesterol	14_20463951_C_G	TRUE	PPC_4164	eQTL	14_20470092
HDL cholesterol	15_74935608_A_T	TRUE	CVPC_14646	caQTL	15_75165149
HDL cholesterol	15_82882880_G_T	TRUE	CVPC_14682	caQTL	15_82882561
HDL cholesterol	15_74935608_A_T	TRUE	iPSC_14542	caQTL	15_75168711
HDL cholesterol	15_82882880_G_T	TRUE	PPC_14147	caQTL	15_82891202
HDL cholesterol	16_88039793_T_C	TRUE	CVPC_6681	caQTL	16_88040093
HDL cholesterol	16_29983601_C_T	TRUE	CVPC_16283	haQTL	16_30133058
HDL cholesterol	16_29983601_C_T	TRUE	CVPC_870	eQTL-haQTL	16_30123335
HDL cholesterol	16_57261247_C_T	TRUE	CVPC_16301	haQTL	16_57259370
HDL cholesterol	16_75349450_G_A	TRUE	CVPC_16343	haQTL	16_75448962
HDL cholesterol	16_88039793_T_C	TRUE	CVPC_5160	eQTL	16_87972775
HDL cholesterol	16_15045737_T_C	TRUE	CVPC_1064	eQTL	16_15056648
HDL cholesterol	16_88039793_T_C	TRUE	iPSC_5997	eQTL	16_87960369
HDL cholesterol	16_29983601_C_T	TRUE	iPSC_148	caQTL-eQTL	16_30133058
HDL cholesterol	16_67842920_A_G	TRUE	iPSC_14887	caQTL	16_67906447
HDL cholesterol	17_16942153_T_C	TRUE	CVPC_6782	caQTL	17_16929825
HDL cholesterol	17_78383251_CT_C	TRUE	CVPC_7007	caQTL	17_78399340
HDL cholesterol	17_598400_A_G	TRUE	CVPC_522	caQTL-haQTL	17_665275
HDL cholesterol	17_8313150_T_C	TRUE	CVPC_16438	haQTL	17_8185294
HDL cholesterol	17_78383251_CT_C	TRUE	CVPC_16606	haQTL	17_78399340
HDL cholesterol	17_68883786_C_T	TRUE	CVPC_4358	eQTL	17_68879153
HDL cholesterol	17_39648605_T_C	TRUE	iPSC_3822	eQTL	17_39653965
HDL cholesterol	17_44262056_C_T	TRUE	iPSC_15222	caQTL	17_44252754
HDL cholesterol	17_18268300_G_GTGTTCGTGGTTCA	TRUE	PPC_786	caQTL	17_18167447
HDL cholesterol	18_43192321_G_C	TRUE	CVPC_7173	caQTL	18_43164825
HDL cholesterol	18_23463142_T_C	TRUE	iPSC_4411	eQTL	18_23535096
HDL cholesterol	19_7459857_G_C	TRUE	CVPC_1485	caQTL-haQTL	19_7441782
HDL cholesterol	19_47087297_CA_C	TRUE	CVPC_7505	caQTL	19_47107122
HDL cholesterol	20_22164137_T_C	TRUE	CVPC_8446	caQTL	20_21927694
HDL cholesterol	20_35219303_A_AT	TRUE	CVPC_3451	eQTL	20_35162339
HDL cholesterol	20_17616400_C_T	TRUE	iPSC_3592	eQTL	20_17615510
HDL cholesterol	20_52975399_A_C	TRUE	iPSC_6420	eQTL	20_52972308
HDL cholesterol	21_44848868_T_C	TRUE	PPC_7813	caQTL	21_44851537
HDL cholesterol	22_38546294_G_GC	TRUE	CVPC_17767	haQTL	22_38505089
HDL cholesterol	22_21618212_T_TAGTGAA	TRUE	PPC_3065	eQTL	22_21627960
HDL cholesterol	22_30383968_A_G	TRUE	PPC_7927	caQTL	22_30111369
LDL direct	1_10727481_C_T	TRUE	CVPC_1712	caQTL-haQTL	1_10738432
LDL direct	1_224396908_AAAGAAAAG_A	TRUE	CVPC_19570	haQTL	1_224456465
LDL direct	1_16170777_G_C	TRUE	CVPC_2148	caQTL-haQTL	1_16186091
LDL direct	1_224396908_AAAGAAAAG_A	TRUE	CVPC_4422	eQTL	1_224452445
LDL direct	1_55023987_A_G	TRUE	iPSC_5249	eQTL	1_55021673
LDL direct	1_16170777_G_C	TRUE	iPSC_11784	caQTL	1_16186091
LDL direct	1_62598067_T_C	TRUE	PPC_344	caQTL-eQTL	1_62674059
LDL direct	1_62598067_T_C	TRUE	PPC_14347	caQTL	1_62642703
LDL direct	2_20151547_AT_A	TRUE	CVPC_7659	caQTL	2_20171619
LDL direct	2_202631852_A_C	TRUE	CVPC_8208	caQTL	2_202297040
LDL direct	2_169105912_T_C	TRUE	CVPC_1616	caQTL-haQTL	2_168974866
LDL direct	2_169105912_T_C	TRUE	CVPC_3252	eQTL	2_168974866
LDL direct	2_20151547_AT_A	TRUE	iPSC_16062	caQTL	2_20171619
LDL direct	2_27522897_GT_G	TRUE	PPC_4334	eQTL	2_27508073
LDL direct	2_20151547_AT_A	TRUE	PPC_6708	caQTL	2_20172786
LDL direct	2_203001099_TGC_T	TRUE	PPC_7251	caQTL	2_203140349
LDL direct	3_58242901_G_T	TRUE	iPSC_5745	eQTL	3_58415535
LDL direct	4_87035564_G_GA	TRUE	PPC_8952	caQTL	4_87055207
LDL direct	5_72862497_C_CT	TRUE	CVPC_18778	haQTL	5_72658576
LDL direct	5_75314468_A_C	TRUE	iPSC_10142	caQTL	5_75360714
LDL direct	5_75314468_A_C	TRUE	PPC_4026	eQTL	5_75360714
LDL direct	6_35114154_G_A	TRUE	CVPC_5603	eQTL	6_34635914
LDL direct	6_35114154_G_A	TRUE	iPSC_6857	eQTL	6_34648545
LDL direct	6_26107235_A_G	TRUE	iPSC_10631	caQTL	6_26046516
LDL direct	6_35114154_G_A	TRUE	iPSC_10654	caQTL	6_34609480
LDL direct	7_100754589_T_C	TRUE	iPSC_11381	caQTL	7_100701281
LDL direct	7_100754589_T_C	TRUE	iPSC_11382	caQTL	7_100701281
LDL direct	7_100754589_T_C	TRUE	PPC_10717	caQTL	7_100701281
LDL direct	7_100754589_T_C	TRUE	PPC_10718	caQTL	7_100701281
LDL direct	8_54532009_C_A	TRUE	CVPC_11825	caQTL	8_54524964
LDL direct	8_143987994_C_G	TRUE	CVPC_91	caQTL-eQTL-haQTL	8_143957800
LDL direct	8_9330447_A_C	TRUE	CVPC_19725	haQTL	8_9108445
LDL direct	8_54532009_C_A	TRUE	CVPC_19835	haQTL	8_54524964
LDL direct	8_143987994_C_G	TRUE	iPSC_82	caQTL-eQTL	8_143957800
LDL direct	8_143987994_C_G	TRUE	PPC_143	caQTL-eQTL	8_143957800
LDL direct	9_133263373_T_C	TRUE	iPSC_6117	eQTL	9_133274295
LDL direct	11_61874070_G_T	TRUE	CVPC_15081	haQTL	11_61790331
LDL direct	11_61874070_G_T	TRUE	CVPC_15082	haQTL	11_61790331
LDL direct	11_116779579_T_C	TRUE	CVPC_6445	eQTL	11_116778201
LDL direct	11_61874070_G_T	TRUE	CVPC_1356	eQTL-haQTL	11_61832870
LDL direct	11_61874070_G_T	TRUE	iPSC_8596	eQTL	11_61790331
LDL direct	11_61874070_G_T	TRUE	PPC_2360	eQTL	11_61790331
LDL direct	11_61874070_G_T	TRUE	PPC_2807	eQTL	11_61790331
LDL direct	11_61874070_G_T	TRUE	PPC_5340	eQTL	11_61837342
LDL direct	11_61874070_G_T	TRUE	PPC_12504	caQTL	11_61837342
LDL direct	12_50116093_GTT_G	TRUE	iPSC_3475	eQTL	12_50321469
LDL direct	12_50116093_GTT_G	TRUE	iPSC_1439	caQTL	12_50540580
LDL direct	12_8901272_C_CT	TRUE	PPC_1815	eQTL	12_8909375
LDL direct	19_10846147_A_G	TRUE	CVPC_16844	haQTL	19_10842282
LDL direct	19_48675495_C_T	TRUE	iPSC_6191	eQTL	19_48703417
LDL direct	19_48675495_C_T	TRUE	PPC_3680	eQTL	19_48702888
LDL direct	19_11088810_C_T	TRUE	PPC_6379	caQTL	19_11086922
LDL direct	20_35582252_C_A	TRUE	iPSC_3608	eQTL	20_35536512
Birth Weight	1_155016481_A_G	TRUE	CVPC_8484	caQTL	1_155011887
Birth Weight	6_20675064_A_G	TRUE	iPSC_10613	caQTL	6_20675561
Birth Weight	17_7229843_G_A	TRUE	iPSC_1612	eQTL	17_7268037
Childhood Obesity	2_24953331_C_T	TRUE	iPSC_16076	caQTL	2_24899971
Childhood Obesity	2_24953331_C_T	TRUE	PPC_4363	eQTL	2_24899971
Ventricular rate	6_118256880_G_A	TRUE	CVPC_19294	haQTL	6_118672469
QRS duration	6_118256880_G_A	TRUE	CVPC_19294	haQTL	6_118672469
QRS duration	6_118256880_G_A	TRUE	CVPC_5673	eQTL	6_118346359
QRS duration	7_116488951_T_A	TRUE	CVPC_19624	haQTL	7_116551247
QRS duration	7_116488951_T_A	TRUE	CVPC_326	eQTL-haQTL	7_116551247
QRS duration	13_73930278_C_T	TRUE	CVPC_274	caQTL-haQTL	13_73937854
Body mass index (BMI)	1_174029968_AG_A	TRUE	CVPC_18217	haQTL	1_174008668
Body mass index (BMI)	1_1624323_AT_A	TRUE	CVPC_18758	haQTL	1_1665061
Body mass index (BMI)	1_151038045_G_C	TRUE	iPSC_4504	eQTL	1_151034063
Body mass index (BMI)	1_19528771_A_T	TRUE	iPSC_5102	eQTL	1_19637604
Body mass index (BMI)	1_114746674_G_A	TRUE	iPSC_7187	eQTL	1_114759773
Body mass index (BMI)	1_1624323_AT_A	TRUE	iPSC_7270	eQTL	1_1669613
Body mass index (BMI)	1_111730863_T_C	TRUE	iPSC_7399	eQTL	1_111747361
Body mass index (BMI)	1_174029968_AG_A	TRUE	iPSC_9385	caQTL	1_174030582
Body mass index (BMI)	1_16980100_T_C	TRUE	iPSC_12297	caQTL	1_16992516
Body mass index (BMI)	1_39549703_C_CA	TRUE	iPSC_13729	caQTL	1_39578080
Body mass index (BMI)	1_45712298_T_TA	TRUE	iPSC_14077	caQTL	1_45651489
Body mass index (BMI)	1_1624323_AT_A	TRUE	PPC_4321	eQTL	1_1669613
Body mass index (BMI)	1_19528771_A_T	TRUE	PPC_12057	caQTL	1_19637604
Body mass index (BMI)	2_46812852_G_A	TRUE	CVPC_1559	caQTL-haQTL	2_46790225
Body mass index (BMI)	2_46648895_G_C	TRUE	CVPC_1558	caQTL-haQTL	2_46657685
Body mass index (BMI)	2_207091384_T_C	TRUE	CVPC_17410	haQTL	2_207112529
Body mass index (BMI)	2_171555498_C_G	TRUE	CVPC_3276	eQTL	2_171696255
Body mass index (BMI)	2_69397618_T_A	TRUE	CVPC_925	eQTL-haQTL	2_69300034
Body mass index (BMI)	2_171555498_C_G	TRUE	iPSC_2081	eQTL	2_171713077
Body mass index (BMI)	2_46648895_G_C	TRUE	iPSC_8381	eQTL	2_46657685
Body mass index (BMI)	2_202078381_T_C	TRUE	iPSC_796	caQTL-eQTL	2_202052404
Body mass index (BMI)	2_6017680_C_T	TRUE	iPSC_16012	caQTL	2_6029219
Body mass index (BMI)	2_171555498_C_G	TRUE	PPC_1321	eQTL	2_171696255
Body mass index (BMI)	3_51864975_G_T	TRUE	CVPC_9136	caQTL	3_51694557
Body mass index (BMI)	3_85568429_T_C	TRUE	CVPC_1833	caQTL-haQTL	3_85857778
Body mass index (BMI)	3_108400123_C_T	TRUE	CVPC_9296	caQTL	3_108655165
Body mass index (BMI)	3_196263951_G_A	TRUE	CVPC_9573	caQTL	3_196277236
Body mass index (BMI)	3_136724161_A_G	TRUE	CVPC_18151	haQTL	3_136683311
Body mass index (BMI)	3_196263951_G_A	TRUE	CVPC_18289	haQTL	3_196277236
Body mass index (BMI)	3_82647129_G_A	TRUE	iPSC_3130	eQTL	3_82507835
Body mass index (BMI)	3_49893910_A_T	TRUE	iPSC_9244	caQTL	3_49754590
Body mass index (BMI)	3_196263951_G_A	TRUE	PPC_8664	caQTL	3_196277236
Body mass index (BMI)	4_144796328_C_T	TRUE	CVPC_9924	caQTL	4_145061411
Body mass index (BMI)	4_54694901_T_C	TRUE	PPC_8860	caQTL	4_54631000
Body mass index (BMI)	5_63713606_G_A	TRUE	CVPC_1983	caQTL-haQTL	5_63543866
Body mass index (BMI)	5_123321505_G_A	TRUE	CVPC_2000	caQTL-haQTL	5_123378783
Body mass index (BMI)	5_75421936_C_T	TRUE	iPSC_10142	caQTL	5_75370667
Body mass index (BMI)	5_75715301_C_T	TRUE	iPSC_10146	caQTL	5_75707853
Body mass index (BMI)	5_63713606_G_A	TRUE	PPC_9379	caQTL	5_63543866
Body mass index (BMI)	5_75715301_C_T	TRUE	PPC_9423	caQTL	5_75707853
Body mass index (BMI)	6_26185972_A_G	TRUE	CVPC_19123	haQTL	6_26144989
Body mass index (BMI)	6_34563672_C_CA	TRUE	iPSC_399	caQTL-eQTL	6_34675402
Body mass index (BMI)	6_34563672_C_CA	TRUE	PPC_365	caQTL-eQTL	6_34676484
Body mass index (BMI)	7_75555819_C_CA	TRUE	CVPC_1342	eQTL	7_75452145
Body mass index (BMI)	7_75555819_C_CA	TRUE	iPSC_1186	eQTL	7_75452145
Body mass index (BMI)	7_2037066_T_C	TRUE	iPSC_1317	caQTL-haQTL	7_2068401
Body mass index (BMI)	7_101157354_G_A	TRUE	PPC_1692	eQTL	7_101155447
Body mass index (BMI)	7_2037066_T_C	TRUE	PPC_500	caQTL-eQTL	7_2068401
Body mass index (BMI)	8_9179102_A_G	TRUE	CVPC_2217	caQTL-haQTL	8_9028673
Body mass index (BMI)	8_10757949_G_C	TRUE	CVPC_11679	caQTL	8_10807934
Body mass index (BMI)	8_11634644_T_C	TRUE	CVPC_11684	caQTL	8_11479272
Body mass index (BMI)	8_11930521_C_T	TRUE	CVPC_661	caQTL-haQTL	8_11969883
Body mass index (BMI)	8_11930521_C_T	TRUE	CVPC_11689	caQTL	8_11970691
Body mass index (BMI)	8_88422176_T_C	TRUE	CVPC_11894	caQTL	8_88625690
Body mass index (BMI)	8_11930521_C_T	TRUE	CVPC_3010	haQTL	8_11970691
Body mass index (BMI)	8_8730793_A_G	TRUE	iPSC_11595	caQTL	8_8522961
Body mass index (BMI)	8_11930521_C_T	TRUE	iPSC_11627	caQTL	8_11970691
Body mass index (BMI)	8_11930521_C_T	TRUE	PPC_10918	caQTL	8_11970691
Body mass index (BMI)	9_99388343_C_T	TRUE	CVPC_2328	caQTL-haQTL	9_99400288
Body mass index (BMI)	9_89562982_A_G	TRUE	iPSC_8486	eQTL	9_89594236
Body mass index (BMI)	10_74627560_G_GT	TRUE	CVPC_12730	caQTL	10_74137784
Body mass index (BMI)	10_116829668_G_A	TRUE	PPC_12163	caQTL	10_116847717
Body mass index (BMI)	11_47369560_G_GA	TRUE	CVPC_13168	caQTL	11_47474194
Body mass index (BMI)	11_130998688_T_G	TRUE	CVPC_13464	caQTL	11_130848735
Body mass index (BMI)	11_134739907_A_G	TRUE	CVPC_13485	caQTL	11_134731118
Body mass index (BMI)	11_66138963_G_GGTA	TRUE	CVPC_15090	haQTL	11_66168031
Body mass index (BMI)	11_130998688_T_G	TRUE	CVPC_269	caQTL-haQTL	11_130848816
Body mass index (BMI)	11_43857990_A_G	TRUE	CVPC_4521	eQTL	11_43856935
Body mass index (BMI)	11_119040329_C_T	TRUE	CVPC_1312	caQTL-eQTL	11_119073965
Body mass index (BMI)	11_47654618_A_G	TRUE	iPSC_2917	eQTL	11_47544800
Body mass index (BMI)	11_43857990_A_G	TRUE	iPSC_4747	eQTL	11_43856935
Body mass index (BMI)	11_119040329_C_T	TRUE	iPSC_7890	eQTL	11_119071357
Body mass index (BMI)	11_13218903_A_G	TRUE	iPSC_1411	caQTL	11_13293658
Body mass index (BMI)	11_47369560_G_GA	TRUE	iPSC_13058	caQTL	11_47508395
Body mass index (BMI)	11_76757739_C_T	TRUE	iPSC_13153	caQTL	11_76781151
Body mass index (BMI)	11_134739907_A_G	TRUE	iPSC_13338	caQTL	11_134731118
Body mass index (BMI)	11_43857990_A_G	TRUE	PPC_2794	eQTL	11_43856935
Body mass index (BMI)	11_119040329_C_T	TRUE	PPC_4783	eQTL	11_119073965
Body mass index (BMI)	11_43808290_AT_A	TRUE	PPC_12462	caQTL	11_43670873
Body mass index (BMI)	11_47369560_G_GA	TRUE	PPC_12481	caQTL	11_47465333
Body mass index (BMI)	11_47369560_G_GA	TRUE	PPC_12483	caQTL	11_47508395
Body mass index (BMI)	11_134739907_A_G	TRUE	PPC_12823	caQTL	11_134731118
Body mass index (BMI)	12_69398322_C_A	TRUE	CVPC_13717	caQTL	12_69278691
Body mass index (BMI)	13_98447084_C_T	TRUE	CVPC_2661	caQTL-haQTL	13_98589253
Body mass index (BMI)	13_32804647_A_T	TRUE	iPSC_2160	eQTL	13_32585301
Body mass index (BMI)	13_30415655_A_C	TRUE	iPSC_6785	eQTL	13_30462505
Body mass index (BMI)	13_32804647_A_T	TRUE	iPSC_7705	eQTL	13_32587322
Body mass index (BMI)	13_57700379_C_T	TRUE	iPSC_13900	caQTL	13_58052054
Body mass index (BMI)	13_98447084_C_T	TRUE	iPSC_13982	caQTL	13_98472102
Body mass index (BMI)	13_111331897_A_G	TRUE	iPSC_14030	caQTL	13_111274447
Body mass index (BMI)	13_57700379_C_T	TRUE	PPC_13423	caQTL	13_58052054
Body mass index (BMI)	14_103384935_A_G	TRUE	CVPC_741	caQTL-haQTL	14_103696945
Body mass index (BMI)	14_101065517_A_G	TRUE	iPSC_6460	eQTL	14_101062668
Body mass index (BMI)	14_102777733_C_G	TRUE	iPSC_14347	caQTL	14_102780133
Body mass index (BMI)	14_90988559_G_A	TRUE	PPC_1519	eQTL	14_91045996
Body mass index (BMI)	14_101065517_A_G	TRUE	PPC_3847	eQTL	14_101062668
Body mass index (BMI)	15_98693603_C_T	TRUE	CVPC_764	haQTL	15_98686933
Body mass index (BMI)	15_73325968_C_T	TRUE	PPC_14082	caQTL	15_72797284
Body mass index (BMI)	16_28287811_G_A	TRUE	CVPC_14839	caQTL	16_28335819
Body mass index (BMI)	16_28287811_G_A	TRUE	CVPC_89	caQTL-eQTL-haQTL	16_28528065
Body mass index (BMI)	16_30153437_G_A	TRUE	CVPC_16283	haQTL	16_30130664
Body mass index (BMI)	16_30153437_G_A	TRUE	CVPC_870	eQTL-haQTL	16_30130664
Body mass index (BMI)	16_28287811_G_A	TRUE	iPSC_1070	caQTL-eQTL	16_28335819
Body mass index (BMI)	16_28287811_G_A	TRUE	iPSC_271	caQTL-eQTL	16_28528065
Body mass index (BMI)	16_28852809_C_T	TRUE	iPSC_14809	caQTL	16_28629858
Body mass index (BMI)	16_30153437_G_A	TRUE	iPSC_148	caQTL-eQTL	16_30130700
Body mass index (BMI)	16_30153437_G_A	TRUE	iPSC_14819	caQTL	16_30130664
Body mass index (BMI)	16_52537621_A_G	TRUE	iPSC_14833	caQTL	16_52595915
Body mass index (BMI)	16_3953968_T_C	TRUE	PPC_1597	eQTL	16_3965728
Body mass index (BMI)	16_52537621_A_G	TRUE	PPC_5462	caQTL	16_52595915
Body mass index (BMI)	16_28287811_G_A	TRUE	PPC_14350	caQTL	16_28335819
Body mass index (BMI)	16_28852809_C_T	TRUE	PPC_8	caQTL-eQTL	16_28814099
Body mass index (BMI)	17_67726852_T_C	TRUE	CVPC_6958	caQTL	17_67835900
Body mass index (BMI)	17_67726852_T_C	TRUE	CVPC_6959	caQTL	17_67864943
Body mass index (BMI)	17_80666710_C_T	TRUE	CVPC_7027	caQTL	17_80783826
Body mass index (BMI)	17_67726852_T_C	TRUE	CVPC_2869	haQTL	17_67835900
Body mass index (BMI)	17_75820763_G_A	TRUE	CVPC_533	caQTL-haQTL	17_75840081
Body mass index (BMI)	17_75820763_G_A	TRUE	CVPC_3379	eQTL	17_75840081
Body mass index (BMI)	17_44214652_G_GCTT	TRUE	CVPC_4751	eQTL	17_44203914
Body mass index (BMI)	17_36646810_A_G	TRUE	CVPC_6415	eQTL	17_36593809
Body mass index (BMI)	17_44214652_G_GCTT	TRUE	iPSC_4400	eQTL	17_44203914
Body mass index (BMI)	17_36646810_A_G	TRUE	iPSC_8355	eQTL	17_36592931
Body mass index (BMI)	17_36510707_C_T	TRUE	iPSC_8358	eQTL	17_36549144
Body mass index (BMI)	18_43292268_T_C	TRUE	CVPC_7173	caQTL	18_43153847
Body mass index (BMI)	18_23463142_T_C	TRUE	CVPC_4364	eQTL	18_23510059
Body mass index (BMI)	18_49462996_C_T	TRUE	iPSC_15542	caQTL	18_49110041
Body mass index (BMI)	19_33827305_G_A	TRUE	CVPC_1501	caQTL-haQTL	19_33816097
Body mass index (BMI)	19_47087297_CA_C	TRUE	CVPC_7505	caQTL	19_47065746
Body mass index (BMI)	19_1829830_G_A	TRUE	CVPC_16807	haQTL	19_1852495
Body mass index (BMI)	19_19553041_A_G	TRUE	iPSC_15777	caQTL	19_19538939
Body mass index (BMI)	19_33534124_T_C	TRUE	iPSC_15814	caQTL	19_33482885
Body mass index (BMI)	19_45675403_T_C	TRUE	PPC_6526	caQTL	19_45679046
Body mass index (BMI)	20_16543062_C_T	TRUE	CVPC_8428	caQTL	20_16580345
Body mass index (BMI)	20_48794919_C_T	TRUE	CVPC_1698	caQTL-haQTL	20_48879023
Body mass index (BMI)	20_33928222_T_A	TRUE	CVPC_6471	eQTL	20_33965289
Body mass index (BMI)	20_33928222_T_A	TRUE	iPSC_8471	eQTL	20_33965289
Body mass index (BMI)	20_48794919_C_T	TRUE	iPSC_8950	caQTL	20_48879023
Body mass index (BMI)	20_33928222_T_A	TRUE	PPC_5235	eQTL	20_33965289
Body mass index (BMI)	20_6653919_A_C	TRUE	PPC_7443	caQTL	20_6647759
Body mass index (BMI)	20_51726421_T_C	TRUE	PPC_7626	caQTL	20_51646886
Body mass index (BMI)	22_17747991_G_A	TRUE	iPSC_1692	eQTL	22_17733186
Pulse rate	1_6236178_T_G	TRUE	PPC_4378	eQTL	1_6218354
Pulse rate	1_217554709_T_A	TRUE	PPC_9855	caQTL	1_217548256
Pulse rate	2_26707543_C_T	TRUE	iPSC_16085	caQTL	2_26693976
Pulse rate	2_27522897_GT_G	TRUE	PPC_4334	eQTL	2_27508073
Pulse rate	3_53247167_G_T	TRUE	CVPC_424	caQTL-eQTL-haQTL	3_53328538
Pulse rate	3_49326326_A_T	TRUE	CVPC_17941	haQTL	3_48724838
Pulse rate	4_168769663_T_C	TRUE	CVPC_18595	haQTL	4_168764661
Pulse rate	6_118688750_A_G	TRUE	CVPC_19294	haQTL	6_118672479
Pulse rate	7_100841905_T_A	TRUE	CVPC_3888	eQTL	7_100908761
Pulse rate	7_100841905_T_A	TRUE	iPSC_2183	eQTL	7_100908761
Pulse rate	7_100841905_T_A	TRUE	iPSC_591	eQTL	7_100908761
Pulse rate	7_100841905_T_A	TRUE	PPC_1367	eQTL	7_100908761
Pulse rate	7_100841905_T_A	TRUE	PPC_4570	eQTL	7_100908761
Pulse rate	11_61858251_CA_C	TRUE	CVPC_15081	haQTL	11_61798436
Pulse rate	11_61858251_CA_C	TRUE	CVPC_15082	haQTL	11_61798436
Pulse rate	11_61858251_CA_C	TRUE	CVPC_1356	eQTL-haQTL	11_61832870
Pulse rate	11_61858251_CA_C	TRUE	iPSC_8596	eQTL	11_61798436
Pulse rate	11_61858251_CA_C	TRUE	PPC_2360	eQTL	11_61798436
Pulse rate	11_61858251_CA_C	TRUE	PPC_2807	eQTL	11_61798436
Pulse rate	11_61858251_CA_C	TRUE	PPC_5340	eQTL	11_61798436
Pulse rate	12_24602597_C_T	TRUE	CVPC_13589	caQTL	12_24607522
Pulse rate	16_65214964_A_ATTAT	TRUE	CVPC_2794	caQTL-haQTL	16_65249951
Pulse rate	16_65214964_A_ATTAT	TRUE	iPSC_8003	eQTL	16_65250912
Pulse rate	22_38700597_T_C	TRUE	CVPC_1205	caQTL-eQTL	22_38684073
Pulse rate	22_38700597_T_C	TRUE	CVPC_17767	haQTL	22_38659679
Pulse rate	22_38700597_T_C	TRUE	PPC_3907	eQTL	22_38659679
Angina pectoris	15_90885406_G_A	TRUE	CVPC_1191	caQTL-eQTL	15_90885946
Angina pectoris	15_90885406_G_A	TRUE	iPSC_6423	eQTL	15_90885946
Angina pectoris	15_90885406_G_A	TRUE	iPSC_212	caQTL-eQTL-haQTL	15_90886057
Angina pectoris	15_78833507_G_A	TRUE	PPC_724	caQTL-eQTL	15_78754647
Angina pectoris	15_90885406_G_A	TRUE	PPC_146	caQTL-eQTL	15_90884642
Acute myocardial infarction	2_203001099_TGC_T	TRUE	PPC_7251	caQTL	2_202982659
Acute myocardial infarction	15_90885406_G_A	TRUE	CVPC_1191	caQTL-eQTL	15_90884642
Acute myocardial infarction	15_90885406_G_A	TRUE	iPSC_6423	eQTL	15_90884642
Acute myocardial infarction	15_90885406_G_A	TRUE	iPSC_212	caQTL-eQTL-haQTL	15_90884642
Acute myocardial infarction	15_90885406_G_A	TRUE	PPC_146	caQTL-eQTL	15_90884642
Acute myocardial infarction	19_11085975_AT_A	TRUE	iPSC_617	eQTL	19_11079880
Acute myocardial infarction	19_11085975_AT_A	TRUE	PPC_6379	caQTL	19_11087511
Chronic ischaemic heart disease	1_56514009_A_G	TRUE	CVPC_14241	caQTL	1_56526218
Chronic ischaemic heart disease	2_203001099_TGC_T	TRUE	PPC_7251	caQTL	2_202999013
Chronic ischaemic heart disease	6_34729337_T_A	TRUE	CVPC_5603	eQTL	6_34757038
Chronic ischaemic heart disease	6_34729337_T_A	TRUE	iPSC_6857	eQTL	6_34757038
Chronic ischaemic heart disease	15_90885406_G_A	TRUE	CVPC_1191	caQTL-eQTL	15_90884382
Chronic ischaemic heart disease	15_90885406_G_A	TRUE	iPSC_6423	eQTL	15_90884382
Chronic ischaemic heart disease	15_90885406_G_A	TRUE	iPSC_212	caQTL-eQTL-haQTL	15_90884382
Chronic ischaemic heart disease	15_90885406_G_A	TRUE	PPC_146	caQTL-eQTL	15_90884382
Chronic ischaemic heart disease	16_75274542_TCAGCCTCCTGAG_T	TRUE	CVPC_16343	haQTL	16_75448962
Chronic ischaemic heart disease	17_2118897_CT_C	TRUE	iPSC_1965	eQTL	17_2165638
Chronic ischaemic heart disease	17_2118897_CT_C	TRUE	iPSC_3850	eQTL	17_2150626
Chronic ischaemic heart disease	17_2118897_CT_C	TRUE	iPSC_3851	eQTL	17_2062958
Chronic ischaemic heart disease	17_2118897_CT_C	TRUE	iPSC_6659	eQTL	17_2061922
Atrial fibrillation and flutter	2_65063708_C_A	TRUE	CVPC_7816	caQTL	2_65056838
Atrial fibrillation and flutter	2_65063708_C_A	TRUE	CVPC_17176	haQTL	2_65056838
Atrial fibrillation and flutter	2_65063708_C_A	TRUE	CVPC_3085	eQTL	2_65056838
Atrial fibrillation and flutter	2_174674948_A_G	TRUE	iPSC_3208	eQTL	2_174690986
Atrial fibrillation and flutter	2_178556967_A_G	TRUE	iPSC_7602	eQTL	2_178651047
Atrial fibrillation and flutter	2_178556967_A_G	TRUE	iPSC_8186	eQTL	2_178538866
Atrial fibrillation and flutter	2_65063708_C_A	TRUE	PPC_1124	eQTL	2_65056838
Atrial fibrillation and flutter	6_18340056_G_A	TRUE	CVPC_10730	caQTL	6_18209878
Atrial fibrillation and flutter	6_18340056_G_A	TRUE	CVPC_10733	caQTL	6_18359343
Atrial fibrillation and flutter	7_116488951_T_A	TRUE	CVPC_19624	haQTL	7_116551247
Atrial fibrillation and flutter	7_116488951_T_A	TRUE	CVPC_326	eQTL-haQTL	7_116551247
Atrial fibrillation and flutter	9_94928822_T_C	TRUE	CVPC_2323	caQTL-haQTL	9_94951177
Atrial fibrillation and flutter	10_103707199_AT_A	TRUE	CVPC_12851	caQTL	10_103721310
Atrial fibrillation and flutter	10_103707199_AT_A	TRUE	CVPC_20505	haQTL	10_103721310
Atrial fibrillation and flutter	10_63387659_G_A	TRUE	CVPC_6491	eQTL	10_63630874
Atrial fibrillation and flutter	12_69639182_C_T	TRUE	CVPC_15473	haQTL	12_69699780
Atrial fibrillation and flutter	17_39721194_C_G	TRUE	iPSC_3822	eQTL	17_39624043
Atrial fibrillation and flutter	17_39721194_C_G	TRUE	PPC_5823	caQTL	17_39624043
Fasting Glucose	1_150889383_C_T	TRUE	iPSC_3316	eQTL	1_150964929
Fasting Glucose	2_27757749_C_A	TRUE	PPC_4334	eQTL	2_27508073
Fasting Glucose	6_20675064_A_G	TRUE	iPSC_10613	caQTL	6_20703721
Fasting Glucose	7_15000616_T_C	TRUE	CVPC_19446	haQTL	7_15024565
Fasting Glucose	11_47164873_C_A	TRUE	CVPC_15060	haQTL	11_47272248
Fasting Glucose	11_61874070_G_T	TRUE	CVPC_15081	haQTL	11_61820833
Fasting Glucose	11_61874070_G_T	TRUE	CVPC_15082	haQTL	11_61839211
Fasting Glucose	11_61874070_G_T	TRUE	CVPC_1356	eQTL-haQTL	11_61832870
Fasting Glucose	11_61874070_G_T	TRUE	iPSC_8596	eQTL	11_61820833
Fasting Glucose	11_61874070_G_T	TRUE	PPC_2360	eQTL	11_61820833
Fasting Glucose	11_61874070_G_T	TRUE	PPC_5340	eQTL	11_61820833
Fasting Glucose	12_121459249_T_C	TRUE	CVPC_13864	caQTL	12_121453616
Fasting Glucose	15_62132464_A_G	TRUE	PPC_14014	caQTL	15_62106334
Fasting Glucose	19_45699825_G_A	TRUE	iPSC_1671	eQTL	19_45693376
Fasting Glucose	19_45699825_G_A	TRUE	PPC_1123	eQTL	19_45693376
Type 2 Diabetes	1_229430081_A_G	TRUE	CVPC_989	caQTL-eQTL	1_229537208
Type 2 Diabetes	1_39531044_C_T	TRUE	iPSC_2271	eQTL	1_39570256
Type 2 Diabetes	1_116985555_C_A	TRUE	PPC_2341	eQTL	1_116990168
Type 2 Diabetes	1_229430081_A_G	TRUE	PPC_2397	eQTL	1_229537208
Type 2 Diabetes	2_120588619_C_G	TRUE	CVPC_7984	caQTL	2_120590036
Type 2 Diabetes	2_164735880_G_A	TRUE	iPSC_2143	eQTL	2_164672366
Type 2 Diabetes	2_120588619_C_G	TRUE	PPC_7042	caQTL	2_120590036
Type 2 Diabetes	3_185823029_A_C	TRUE	CVPC_9507	caQTL	3_185796401
Type 2 Diabetes	3_185823029_A_C	TRUE	CVPC_6485	eQTL	3_185789104
Type 2 Diabetes	3_125202613_C_T	TRUE	PPC_4338	eQTL	3_125207090
Type 2 Diabetes	4_152519319_T_G	TRUE	iPSC_2906	eQTL	4_152576262
Type 2 Diabetes	4_6303035_C_G	TRUE	iPSC_9588	caQTL	4_6298187
Type 2 Diabetes	4_102806853_C_A	TRUE	PPC_8994	caQTL	4_102757960
Type 2 Diabetes	5_75692544_A_G	TRUE	iPSC_10146	caQTL	5_75707853
Type 2 Diabetes	5_75692544_A_G	TRUE	PPC_4026	eQTL	5_75701931
Type 2 Diabetes	5_75692544_A_G	TRUE	PPC_9423	caQTL	5_75707853
Type 2 Diabetes	5_103353125_A_G	TRUE	PPC_9484	caQTL	5_103279974
Type 2 Diabetes	6_43858890_C_T	TRUE	CVPC_19176	haQTL	6_43843237
Type 2 Diabetes	7_15000616_T_C	TRUE	CVPC_19446	haQTL	7_15023944
Type 2 Diabetes	7_102799737_T_C	TRUE	CVPC_5878	eQTL	7_102845807
Type 2 Diabetes	7_157178887_T_C	TRUE	iPSC_1650	eQTL	7_157137856
Type 2 Diabetes	8_9320222_T_G	TRUE	CVPC_2217	caQTL-haQTL	8_9014200
Type 2 Diabetes	8_9320222_T_G	TRUE	iPSC_11595	caQTL	8_8465578
Type 2 Diabetes	8_11376991_A_T	TRUE	iPSC_11619	caQTL	8_11105778
Type 2 Diabetes	8_11376991_A_T	TRUE	iPSC_11620	caQTL	8_11045965
Type 2 Diabetes	8_9320222_T_G	TRUE	PPC_10895	caQTL	8_8285053
Type 2 Diabetes	9_133263862_A_C	TRUE	iPSC_6117	eQTL	9_133278537
Type 2 Diabetes	10_122360941_G_T	TRUE	CVPC_20547	haQTL	10_122433665
Type 2 Diabetes	11_2172280_C_T	TRUE	CVPC_13011	caQTL	11_2176056
Type 2 Diabetes	11_2828300_A_C	TRUE	CVPC_6548	eQTL	11_2835964
Type 2 Diabetes	11_47756368_G_C	TRUE	iPSC_2917	eQTL	11_47544800
Type 2 Diabetes	11_47756368_G_C	TRUE	iPSC_13058	caQTL	11_47508395
Type 2 Diabetes	11_93281177_T_G	TRUE	iPSC_13189	caQTL	11_93280365
Type 2 Diabetes	11_65464790_C_G	TRUE	PPC_131	caQTL-eQTL	11_65527328
Type 2 Diabetes	11_2172280_C_T	TRUE	PPC_12298	caQTL	11_2176056
Type 2 Diabetes	11_2828300_A_C	TRUE	PPC_12303	caQTL	11_2835964
Type 2 Diabetes	12_132519043_G_A	TRUE	iPSC_7891	eQTL	12_132489806
Type 2 Diabetes	12_26100624_A_C	TRUE	PPC_12936	caQTL	12_26300350
Type 2 Diabetes	15_91003706_A_G	TRUE	iPSC_8468	eQTL	15_90968030
Type 2 Diabetes	15_89907587_T_C	TRUE	PPC_125	eQTL	15_89880061
Type 2 Diabetes	16_69529509_T_C	TRUE	CVPC_14933	caQTL	16_69617963
Type 2 Diabetes	16_30052459_A_G	TRUE	CVPC_4538	eQTL	16_30031356
Type 2 Diabetes	16_30052459_A_G	TRUE	iPSC_4776	eQTL	16_30015427
Type 2 Diabetes	16_30052459_A_G	TRUE	PPC_2816	eQTL	16_30012465
Type 2 Diabetes	17_68001548_T_A	TRUE	CVPC_6958	caQTL	17_67896391
Type 2 Diabetes	17_68001548_T_A	TRUE	CVPC_6959	caQTL	17_67964738
Type 2 Diabetes	17_68001548_T_A	TRUE	CVPC_2869	haQTL	17_67832255
Type 2 Diabetes	19_12960268_G_A	TRUE	CVPC_199	caQTL-eQTL-haQTL	19_12927601
Multivariate Longevity	15_78623522_G_A	TRUE	iPSC_1771	eQTL	15_78533838
Multivariate Longevity	15_90885406_G_A	TRUE	iPSC_7051	eQTL	15_90885359_T_G
Multivariate Longevity	15_90885406_G_A	TRUE	iPSC_212	caQTL-eQTL-haQTL	15_90885359_T_G
Multivariate Longevity	19_11076746_T_C	TRUE	iPSC_617	eQTL	19_11082239_A_G
Multivariate Longevity	2_201340018_T_C	TRUE	iPSC_8821	caQTL	2_201288502_C_A
Multivariate Longevity	6_108687991_A_G	TRUE	iPSC_3323	eQTL	6_108687175_T_C
Multivariate Longevity	6_108687991_A_G	TRUE	iPSC_10846	caQTL	6_108699129_T_C
HDL cholesterol	1_109669671_C_A	TRUE	iPSC_1088	caQTL-eQTL	1_109669671_C_A
HDL cholesterol	1_171482482_C_T	TRUE	iPSC_3291	eQTL	1_171486183_C_T
HDL cholesterol	1_212338786_C_CA	TRUE	iPSC_1905	eQTL	1_212250447_G_T
HDL cholesterol	1_212338786_C_CA	TRUE	iPSC_1914	eQTL	1_212361035_T_A
HDL cholesterol	10_63387659_G_A	TRUE	iPSC_12590	caQTL	10_63557285_G_C
HDL cholesterol	10_75081004_TTTTTG_T	TRUE	iPSC_2108	eQTL	10_75087732_C_T
HDL cholesterol	12_109579142_T_A	TRUE	iPSC_13666	caQTL	12_109487684_A_G
HDL cholesterol	14_24290113_G_C	TRUE	iPSC_14093	caQTL	14_24290113_G_C
HDL cholesterol	14_92034424_C_CA	TRUE	iPSC_4338	eQTL	14_92043642_G_A
HDL cholesterol	15_101365870_T_C	TRUE	iPSC_14672	caQTL	15_101366984_A_G
HDL cholesterol	15_90879313_T_C	TRUE	iPSC_212	caQTL-eQTL-haQTL	15_90879313_T_C
HDL cholesterol	16_19969609_C_T	TRUE	iPSC_30	caQTL-haQTL	16_19933041_A_G
HDL cholesterol	16_75274542_TCAGCCTCCTGAG_T	TRUE	iPSC_253	caQTL-eQTL-haQTL	16_75413528_A_G
HDL cholesterol	17_18268300_G_GTGTTCGTGGTTCA	TRUE	iPSC_15138	caQTL	17_18354497_G_A
HDL cholesterol	17_4066233_T_A	TRUE	iPSC_2034	eQTL	17_4082570_G_A
HDL cholesterol	19_35001225_C_T	TRUE	iPSC_2250	eQTL	19_35001225_C_T
HDL cholesterol	19_38259460_G_C	TRUE	iPSC_884	caQTL-eQTL	19_38250285_C_T
HDL cholesterol	2_65063708_C_A	TRUE	iPSC_1673	eQTL	2_65057097_A_T
HDL cholesterol	2_85316099_C_T	TRUE	iPSC_4865	eQTL	2_85310189_G_A
HDL cholesterol	20_63715839_G_T	TRUE	iPSC_2497	eQTL	20_63741353_G_A
HDL cholesterol	20_64080106_C_T	TRUE	iPSC_3572	eQTL	20_64080106_C_T
HDL cholesterol	3_49893910_A_T	TRUE	iPSC_1586	eQTL	3_50003880_C_T
HDL cholesterol	7_135563004_C_T	TRUE	iPSC_11477	caQTL	7_135561557_A_G
HDL cholesterol	7_26118334_C_T	TRUE	iPSC_1323	caQTL	7_26113890_A_C
HDL cholesterol	7_4745884_C_CA	TRUE	iPSC_11088	caQTL	7_4745021_T_C
HDL cholesterol	8_18056461_G_A	TRUE	iPSC_2651	eQTL	8_18056461_G_A
HDL cholesterol	8_38467098_G_A	TRUE	iPSC_2086	eQTL	8_38467098_G_A
HDL cholesterol	9_13703276_T_A	TRUE	iPSC_12047	caQTL	9_13703276_T_A
HDL cholesterol	9_137081303_G_A	TRUE	iPSC_973	eQTL	9_137088416_C_T
HDL cholesterol	9_137081303_G_A	TRUE	iPSC_285	caQTL-eQTL	9_137093304_A_G
HDL cholesterol	9_35739118_G_GC	TRUE	iPSC_12114	caQTL	9_35764365_C_T
LDL direct	1_25386743_A_T	TRUE	iPSC_1416	caQTL	1_25482457_T_C
LDL direct	10_122897292_C_CT	TRUE	iPSC_3371	eQTL	10_122927140_T_C
LDL direct	10_63559006_G_T	TRUE	iPSC_12590	caQTL	10_63554951_G_C
LDL direct	11_122633969_A_AG	TRUE	iPSC_13279	caQTL	11_122647817_A_G
LDL direct	11_18636189_C_CT	TRUE	iPSC_6293	eQTL	11_18642694_T_G
LDL direct	11_66512075_T_C	TRUE	iPSC_13099	caQTL	11_66502243_A_G
LDL direct	16_83954994_A_G	TRUE	iPSC_14946	caQTL	16_83950170_T_C
LDL direct	17_47709086_C_T	TRUE	iPSC_15232	caQTL	17_47408616_C_T
LDL direct	19_2815374_A_G	TRUE	iPSC_143	eQTL	19_2787834_T_G
LDL direct	19_40835324_A_G	TRUE	iPSC_15858	caQTL	19_40840863_T_C
LDL direct	2_164688063_GAA_G	TRUE	iPSC_2143	eQTL	2_164672366_C_T
LDL direct	2_26707543_C_T	TRUE	iPSC_16085	caQTL	2_26706414_T_G
LDL direct	20_25260519_T_C	TRUE	iPSC_8911	caQTL	20_25228354_G_A
LDL direct	20_64258941_C_G	TRUE	iPSC_7088	eQTL	20_64276168_G_T
LDL direct	5_148364467_C_G	TRUE	iPSC_4641	eQTL	5_148449614_C_G
LDL direct	6_127163706_C_CAT	TRUE	iPSC_10893	caQTL	6_127187994_C_G
LDL direct	6_42976402_A_G	TRUE	iPSC_4151	eQTL	6_42951484_T_C
LDL direct	6_42976402_A_G	TRUE	iPSC_3542	eQTL	6_42949279_A_G
LDL direct	7_1048329_C_T	TRUE	iPSC_7492	eQTL	7_1034498_T_C
Birth Weight	15_90885725_C_T	TRUE	iPSC_6423	eQTL	15_90884382_G_A
Birth Weight	15_98647372_G_A	TRUE	iPSC_14649	caQTL	15_98650040_A_G
Birth Weight	4_17917443_C_T	TRUE	iPSC_5321	eQTL	4_17918188_G_A
Birth Weight	7_35256265_C_A	TRUE	iPSC_11215	caQTL	7_35256220_A_G
Birth Weight	9_120871670_A_G	TRUE	iPSC_3347	eQTL	9_120869767_A_G
Birth Weight	9_123229263_A_G	TRUE	iPSC_5496	eQTL	9_123156493_G_A
Childhood Obesity	11_28334110_C_T	TRUE	iPSC_5820	eQTL	11_28334110_C_T
Body mass index (BMI)	1_107436944_AT_A	TRUE	iPSC_16081	caQTL	1_107440166_A_C
Body mass index (BMI)	1_16520695_G_C	TRUE	iPSC_1361	caQTL	1_16491182_T_C
Body mass index (BMI)	1_16980100_T_C	TRUE	iPSC_562	caQTL-eQTL	1_16981759_T_C
Body mass index (BMI)	1_16980100_T_C	TRUE	iPSC_1096	caQTL-eQTL	1_16984695_A_G
Body mass index (BMI)	1_171482482_C_T	TRUE	iPSC_3291	eQTL	1_171486183_C_T
Body mass index (BMI)	10_63431885_G_T	TRUE	iPSC_12590	caQTL	10_63561387_C_A
Body mass index (BMI)	11_122682431_T_A	TRUE	iPSC_13279	caQTL	11_122656412_G_A
Body mass index (BMI)	11_8519744_C_T	TRUE	iPSC_12929	caQTL	11_8508671_A_G
Body mass index (BMI)	12_132882706_GT_G	TRUE	iPSC_13767	caQTL	12_132897747_A_C
Body mass index (BMI)	12_132882706_GT_G	TRUE	iPSC_1997	eQTL	12_132897223_C_T
Body mass index (BMI)	13_28095902_G_A	TRUE	iPSC_13807	caQTL	13_28100491_T_C
Body mass index (BMI)	15_63496987_A_C	TRUE	iPSC_4354	eQTL	15_63497280_G_A
Body mass index (BMI)	16_19969609_C_T	TRUE	iPSC_30	caQTL-haQTL	16_19922278_C_T
Body mass index (BMI)	16_3657408_G_C	TRUE	iPSC_1091	caQTL-eQTL	16_3660096_C_T
Body mass index (BMI)	17_36510707_C_T	TRUE	iPSC_8269	eQTL	17_36510707_C_T
Body mass index (BMI)	17_44214652_G_GCTT	TRUE	iPSC_15222	caQTL	17_44243364_A_C
Body mass index (BMI)	17_44214652_G_GCTT	TRUE	iPSC_2849	eQTL	17_44243364_A_C
Body mass index (BMI)	17_73747108_A_C	TRUE	iPSC_15328	caQTL	17_73758406_C_T
Body mass index (BMI)	18_26211125_T_G	TRUE	iPSC_15490	caQTL	18_26213186_A_C
Body mass index (BMI)	19_18116982_AAGTGTCCTGTGGCCC_A	TRUE	iPSC_15770	caQTL	19_18104437_A_G
Body mass index (BMI)	19_18116982_AAGTGTCCTGTGGCCC_A	TRUE	iPSC_15771	caQTL	19_18106337_T_C
Body mass index (BMI)	2_127684440_C_T	TRUE	iPSC_6041	eQTL	2_127684440_C_T
Body mass index (BMI)	2_24953331_C_T	TRUE	iPSC_16076	caQTL	2_24920780_C_G
Body mass index (BMI)	20_24906847_T_TA	TRUE	iPSC_8909	caQTL	20_24830965_C_T
Body mass index (BMI)	3_154389091_T_C	TRUE	iPSC_9446	caQTL	3_154389091_T_C
Body mass index (BMI)	3_38454702_G_C	TRUE	iPSC_5038	eQTL	3_38502858_G_A
Body mass index (BMI)	4_6493971_A_G	TRUE	iPSC_2024	eQTL	4_6493971_A_G
Body mass index (BMI)	4_79887316_AT_A	TRUE	iPSC_5326	eQTL	4_79888915_C_T
Body mass index (BMI)	4_88122482_G_C	TRUE	iPSC_9744	caQTL	4_88133515_A_G
Body mass index (BMI)	5_123321505_G_A	TRUE	iPSC_895	caQTL-eQTL	5_123418722_A_G
Body mass index (BMI)	5_137200620_A_G	TRUE	iPSC_10325	caQTL	5_137236270_G_A
Body mass index (BMI)	5_142436990_C_T	TRUE	iPSC_3091	eQTL	5_142436990_C_T
Body mass index (BMI)	5_177329087_C_T	TRUE	iPSC_5804	eQTL	5_177305536_C_G
Body mass index (BMI)	5_179561607_T_A	TRUE	iPSC_7114	eQTL	5_179561607_T_A
Body mass index (BMI)	6_125769131_T_C	TRUE	iPSC_1099	caQTL-eQTL	6_125769131_T_C
Body mass index (BMI)	6_153075740_T_C	TRUE	iPSC_2289	eQTL	6_153070867_G_A
Body mass index (BMI)	7_133856872_A_G	TRUE	iPSC_3814	eQTL	7_133833927_A_G
Body mass index (BMI)	7_44749058_A_G	TRUE	iPSC_3449	eQTL	7_44749058_A_G
Body mass index (BMI)	8_11096364_G_A	TRUE	iPSC_11618	caQTL	8_11167154_C_A
Body mass index (BMI)	8_63919518_CGT_C	TRUE	iPSC_11769	caQTL	8_63804902_T_G
Pulse rate	11_32177243_A_T	TRUE	iPSC_13015	caQTL	11_32177243_A_T
Pulse rate	12_81768919_C_T	TRUE	iPSC_4294	eQTL	12_81772534_T_C
Pulse rate	17_76691695_G_T	TRUE	iPSC_15353	caQTL	17_76687998_G_A
Pulse rate	3_41163218_G_T	TRUE	iPSC_5729	eQTL	3_41174305_C_T
Pulse rate	5_75707853_T_C	TRUE	iPSC_10146	caQTL	5_75707853_T_C
Pulse rate	9_125644709_G_C	TRUE	iPSC_12336	caQTL	9_125541455_T_C
Angina pectoris	10_30028144_G_A	TRUE	iPSC_12501	caQTL	10_30028144_G_A
Angina pectoris	19_11076746_T_C	TRUE	iPSC_617	eQTL	19_11079976_G_A
Chronic ischaemic heart disease	10_30028144_G_A	TRUE	iPSC_12501	caQTL	10_30028144_G_A
Chronic ischaemic heart disease	15_41151726_A_G	TRUE	iPSC_6699	eQTL	15_41151726_A_G
Chronic ischaemic heart disease	15_78833507_G_A	TRUE	iPSC_14566	caQTL	15_78840302_G_A
Chronic ischaemic heart disease	16_75274542_TCAGCCTCCTGAG_T	TRUE	iPSC_253	caQTL-eQTL-haQTL	16_75353565_T_C
Chronic ischaemic heart disease	19_11085975_AT_A	TRUE	iPSC_617	eQTL	19_11079976_G_A
Atrial fibrillation and flutter	1_203065181_G_A	TRUE	iPSC_1846	eQTL	1_203062241_G_C
Atrial fibrillation and flutter	10_63387659_G_A	TRUE	iPSC_12590	caQTL	10_63561387_C_A
Atrial fibrillation and flutter	10_73661890_G_A	TRUE	iPSC_5605	eQTL	10_73668538_A_T
Atrial fibrillation and flutter	10_73661890_G_A	TRUE	iPSC_6195	eQTL	10_73668538_A_T
Atrial fibrillation and flutter	2_61189486_GA_G	TRUE	iPSC_16190	caQTL	2_61199685_G_A
Atrial fibrillation and flutter	2_65063708_C_A	TRUE	iPSC_1673	eQTL	2_65057097_A_T
Atrial fibrillation and flutter	3_66375817_A_C	TRUE	iPSC_4590	eQTL	3_66381108_A_G
Fasting Glucose	12_56467674_A_G	TRUE	iPSC_6174	eQTL	12_56471554_A_G
Fasting Glucose	7_90173282_G_A	TRUE	iPSC_5047	eQTL	7_90220856_G_T
Type 2 Diabetes	1_116985555_C_A	TRUE	iPSC_3953	eQTL	1_116988998_G_A
Type 2 Diabetes	1_235423298_C_T	TRUE	iPSC_11413	caQTL	1_235401097_G_A
Type 2 Diabetes	1_235423298_C_T	TRUE	iPSC_8464	eQTL	1_235531886_G_A
Type 2 Diabetes	11_43841480_G_A	TRUE	iPSC_4747	eQTL	11_43856935_G_A
Type 2 Diabetes	11_65794786_G_A	TRUE	iPSC_13096	caQTL	11_65794786_G_A
Type 2 Diabetes	13_30445443_C_T	TRUE	iPSC_6785	eQTL	13_30462505_C_G
Type 2 Diabetes	13_58099154_T_C	TRUE	iPSC_13900	caQTL	13_58092594_A_G
Type 2 Diabetes	14_103427886_T_C	TRUE	iPSC_2049	eQTL	14_103391692_C_T
Type 2 Diabetes	15_75463310_A_G	TRUE	iPSC_902	eQTL	15_75640436_C_T
Type 2 Diabetes	17_42534324_G_A	TRUE	iPSC_2875	eQTL	17_42544897_C_T
Type 2 Diabetes	2_65063708_C_A	TRUE	iPSC_1673	eQTL	2_65057097_A_T
Type 2 Diabetes	22_49980837_C_T	TRUE	iPSC_1071	eQTL-haQTL	22_49979054_C_T
Type 2 Diabetes	4_17796711_G_A	TRUE	iPSC_5321	eQTL	4_17791246_A_C
Type 2 Diabetes	4_82668119_G_A	TRUE	iPSC_9729	caQTL	4_82666409_G_C
Type 2 Diabetes	9_19047082_G_T	TRUE	iPSC_4991	eQTL	9_19065297_T_C
Multivariate Longevity	15_90885406_G_A	TRUE	CVPC_1191	caQTL-eQTL	15_90880313_G_T
Multivariate Longevity	15_90885406_G_A	TRUE	CVPC_16185	haQTL	15_90885359_T_G
Multivariate Longevity	16_89959744_A_G	TRUE	CVPC_6708	caQTL	16_89960104_T_C
Multivariate Longevity	4_38389131_T_C	TRUE	CVPC_3660	eQTL	4_38389131_T_C
HDL cholesterol	1_212338786_C_CA	TRUE	CVPC_3206	eQTL	1_212361035_T_A
HDL cholesterol	1_23383982_C_T	TRUE	CVPC_5716	eQTL	1_23383982_C_T
HDL cholesterol	10_21590155_C_G	TRUE	CVPC_2367	caQTL-haQTL	10_21590155_C_G
HDL cholesterol	10_62079280_CA_C	TRUE	CVPC_2391	caQTL-haQTL	10_62077257_C_T
HDL cholesterol	10_86744458_C_A	TRUE	CVPC_12786	caQTL	10_86751546_C_T
HDL cholesterol	11_565454_T_C	TRUE	CVPC_20568	haQTL	11_567630_G_A
HDL cholesterol	11_565454_T_C	TRUE	CVPC_12995	caQTL	11_567630_G_A
HDL cholesterol	12_109579142_T_A	TRUE	CVPC_380	caQTL-eQTL-haQTL	12_109579142_T_A
HDL cholesterol	12_124385271_C_T	TRUE	CVPC_2617	caQTL-haQTL	12_124385271_C_T
HDL cholesterol	15_90879313_T_C	TRUE	CVPC_16185	haQTL	15_90879313_T_C
HDL cholesterol	15_90879313_T_C	TRUE	CVPC_1191	caQTL-eQTL	15_90880313_G_T
HDL cholesterol	15_92021276_G_A	TRUE	CVPC_14716	caQTL	15_92021276_G_A
HDL cholesterol	15_98710736_G_A	TRUE	CVPC_2760	caQTL-haQTL	15_98720572_A_G
HDL cholesterol	16_19969609_C_T	TRUE	CVPC_14821	caQTL	16_19933041_A_G
HDL cholesterol	16_49868589_C_T	TRUE	CVPC_14862	caQTL	16_49868589_C_T
HDL cholesterol	19_35001225_C_T	TRUE	CVPC_3358	eQTL	19_35001225_C_T
HDL cholesterol	19_41235373_G_A	TRUE	CVPC_16922	haQTL	19_41234990_T_C
HDL cholesterol	19_54139698_G_T	TRUE	CVPC_16996	haQTL	19_54139698_G_T
HDL cholesterol	19_7907730_A_G	TRUE	CVPC_16830	haQTL	19_7903283_G_A
HDL cholesterol	2_120590036_G_C	TRUE	CVPC_7984	caQTL	2_120590036_G_C
HDL cholesterol	2_65063708_C_A	TRUE	CVPC_17176	haQTL	2_65052280_A_G
HDL cholesterol	2_65063708_C_A	TRUE	CVPC_3085	eQTL	2_65052280_A_G
HDL cholesterol	2_65063708_C_A	TRUE	CVPC_7816	caQTL	2_65057097_A_T
HDL cholesterol	2_85316099_C_T	TRUE	CVPC_4584	eQTL	2_85324656_G_A
HDL cholesterol	3_185808320_CA_C	TRUE	CVPC_9507	caQTL	3_185806065_G_A
HDL cholesterol	3_46884049_T_C	TRUE	CVPC_9123	caQTL	3_46884049_T_C
HDL cholesterol	3_49893910_A_T	TRUE	CVPC_292	caQTL-eQTL-haQTL	3_50001231_G_A
HDL cholesterol	4_41397828_A_T	TRUE	CVPC_18375	haQTL	4_41397828_A_T
HDL cholesterol	4_90316085_G_T	TRUE	CVPC_9824	caQTL	4_90340833_T_C
HDL cholesterol	5_111912165_G_A	TRUE	CVPC_10343	caQTL	5_111908945_C_T
HDL cholesterol	5_135096700_A_G	TRUE	CVPC_10413	caQTL	5_135107916_G_A
HDL cholesterol	5_136120102_T_TA	TRUE	CVPC_10424	caQTL	5_136117804_G_A
HDL cholesterol	5_68418419_A_G	TRUE	CVPC_18773	haQTL	5_68418419_A_G
HDL cholesterol	6_33693002_A_G	TRUE	CVPC_630	caQTL-haQTL	6_33692594_G_A
HDL cholesterol	7_36252627_GCA_G	TRUE	CVPC_19491	haQTL	7_36266628_G_A
HDL cholesterol	9_1033230_TA_T	TRUE	CVPC_5165	eQTL	9_1032567_G_A
HDL cholesterol	9_137081303_G_A	TRUE	CVPC_6281	eQTL	9_137093304_A_G
LDL direct	1_25386743_A_T	TRUE	CVPC_462	caQTL-eQTL	1_25482457_T_C
LDL direct	11_18636189_C_CT	TRUE	CVPC_15003	haQTL	11_18642694_T_G
LDL direct	11_18636189_C_CT	TRUE	CVPC_5310	eQTL	11_18642694_T_G
LDL direct	13_110386723_A_G	TRUE	CVPC_14163	caQTL	13_110386723_A_G
LDL direct	17_28376663_T_A	TRUE	CVPC_3268	eQTL	17_28367840_G_A
LDL direct	5_132458606_G_A	TRUE	CVPC_10405	caQTL	5_132443024_A_G
LDL direct	5_148364467_C_G	TRUE	CVPC_247	caQTL-haQTL	5_148445782_C_A
LDL direct	6_42976402_A_G	TRUE	CVPC_3948	eQTL	6_42951484_T_C
LDL direct	7_87449602_TA_T	TRUE	CVPC_3053	eQTL	7_87445103_T_C
LDL direct	8_73989727_C_G	TRUE	CVPC_173	caQTL-eQTL-haQTL	8_73995323_C_T
LDL direct	9_76115850_G_A	TRUE	CVPC_12242	caQTL	9_76115850_G_A
Birth Weight	10_122375287_G_C	TRUE	CVPC_20547	haQTL	10_122407996_C_T
Birth Weight	15_90885725_C_T	TRUE	CVPC_1191	caQTL-eQTL	15_90884382_G_A
Birth Weight	20_32687779_A_G	TRUE	CVPC_8472	caQTL	20_32687779_A_G
Birth Weight	7_23439394_T_C	TRUE	CVPC_11244	caQTL	7_23463355_T_A
Birth Weight	7_2756248_T_G	TRUE	CVPC_642	caQTL-haQTL	7_2756248_T_G
Birth Weight	7_35256265_C_A	TRUE	CVPC_425	eQTL-haQTL	7_35241543_G_A
Birth Weight	7_35256265_C_A	TRUE	CVPC_2145	caQTL-haQTL	7_35255754_A_G
Birth Weight	7_35256265_C_A	TRUE	CVPC_487	eQTL	7_35255754_A_G
Birth Weight	9_123229263_A_G	TRUE	CVPC_296	eQTL-haQTL	9_123054890_T_G
Ventricular rate	1_207753808_T_C	TRUE	CVPC_10433	caQTL	1_207857578_C_T
Ventricular rate	12_24621757_A_G	TRUE	CVPC_13589	caQTL	12_24607522_A_G
QRS duration	14_71416783_A_G	TRUE	CVPC_5625	eQTL	14_71285627_C_T
Body mass index (BMI)	1_16520695_G_C	TRUE	CVPC_11459	caQTL	1_16491182_T_C
Body mass index (BMI)	1_16520695_G_C	TRUE	CVPC_11475	caQTL	1_16522157_G_A
Body mass index (BMI)	1_16520695_G_C	TRUE	CVPC_11472	caQTL	1_16522157_G_A
Body mass index (BMI)	1_16980100_T_C	TRUE	CVPC_20243	haQTL	1_16984695_A_G
Body mass index (BMI)	1_16980100_T_C	TRUE	CVPC_1287	caQTL-eQTL	1_16984695_A_G
Body mass index (BMI)	1_1792927_G_A	TRUE	CVPC_10773	caQTL	1_1860718_A_C
Body mass index (BMI)	1_8635947_T_C	TRUE	CVPC_16900	haQTL	1_8638988_T_C
Body mass index (BMI)	11_47654618_A_G	TRUE	CVPC_113	caQTL-haQTL	11_47809780_A_G
Body mass index (BMI)	12_54257687_A_G	TRUE	CVPC_13670	caQTL	12_54275124_T_C
Body mass index (BMI)	15_74431303_G_A	TRUE	CVPC_16123	haQTL	15_74431303_G_A
Body mass index (BMI)	16_19969609_C_T	TRUE	CVPC_14821	caQTL	16_19922278_C_T
Body mass index (BMI)	16_2183564_T_C	TRUE	CVPC_16226	haQTL	16_2183564_T_C
Body mass index (BMI)	16_69529509_T_C	TRUE	CVPC_14933	caQTL	16_69534400_G_T
Body mass index (BMI)	17_21356598_C_CCCAT	TRUE	CVPC_6817	caQTL	17_21365271_C_T
Body mass index (BMI)	17_29837039_T_C	TRUE	CVPC_218	caQTL-haQTL	17_29738560_A_T
Body mass index (BMI)	17_36510707_C_T	TRUE	CVPC_6359	eQTL	17_36510707_C_T
Body mass index (BMI)	17_73747108_A_C	TRUE	CVPC_5316	eQTL	17_73751471_T_C
Body mass index (BMI)	17_81073478_A_G	TRUE	CVPC_7037	caQTL	17_81110567_G_A
Body mass index (BMI)	18_47138712_C_A	TRUE	CVPC_16730	haQTL	18_47160932_T_C
Body mass index (BMI)	19_18704801_T_C	TRUE	CVPC_7405	caQTL	19_18701214_A_G
Body mass index (BMI)	19_32331442_A_G	TRUE	CVPC_5043	eQTL	19_32331442_A_G
Body mass index (BMI)	2_108720225_T_G	TRUE	CVPC_7941	caQTL	2_108790913_A_G
Body mass index (BMI)	2_127684440_C_T	TRUE	CVPC_8015	caQTL	2_127684440_C_T
Body mass index (BMI)	2_28774274_G_T	TRUE	CVPC_7693	caQTL	2_28730690_G_A
Body mass index (BMI)	3_12914482_G_A	TRUE	CVPC_8987	caQTL	3_12915031_G_A
Body mass index (BMI)	3_49893910_A_T	TRUE	CVPC_292	caQTL-eQTL-haQTL	3_49869678_C_A
Body mass index (BMI)	3_52835247_C_A	TRUE	CVPC_9143	caQTL	3_52846112_G_T
Body mass index (BMI)	3_65184286_T_C	TRUE	CVPC_9206	caQTL	3_65186844_T_G
Body mass index (BMI)	3_65184286_T_C	TRUE	CVPC_17999	haQTL	3_65186844_T_G
Body mass index (BMI)	3_94529770_C_T	TRUE	CVPC_18047	haQTL	3_94518392_A_G
Body mass index (BMI)	4_88122482_G_C	TRUE	CVPC_3843	eQTL	4_88133515_A_G
Body mass index (BMI)	4_90361584_G_A	TRUE	CVPC_9824	caQTL	4_90336367_C_T
Body mass index (BMI)	5_102718717_A_T	TRUE	CVPC_618	caQTL-haQTL	5_102707983_G_A
Body mass index (BMI)	5_166341030_C_T	TRUE	CVPC_10535	caQTL	5_166341030_C_T
Body mass index (BMI)	5_177329087_C_T	TRUE	CVPC_5060	eQTL	5_177305536_C_G
Body mass index (BMI)	6_100765847_G_A	TRUE	CVPC_19264	haQTL	6_100704133_T_C
Body mass index (BMI)	6_125769131_T_C	TRUE	CVPC_1286	caQTL-eQTL	6_125769131_T_C
Body mass index (BMI)	6_15385050_G_T	TRUE	CVPC_10715	caQTL	6_15385050_G_T
Body mass index (BMI)	6_89469192_A_T	TRUE	CVPC_10891	caQTL	6_89485780_A_T
Body mass index (BMI)	7_133856872_A_G	TRUE	CVPC_4093	eQTL	7_133844895_A_C
Body mass index (BMI)	7_70296087_A_G	TRUE	CVPC_11407	caQTL	7_70133342_C_T
Body mass index (BMI)	7_99425623_C_G	TRUE	CVPC_11477	caQTL	7_99458476_T_C
Body mass index (BMI)	8_125311545_G_A	TRUE	CVPC_12007	caQTL	8_125311545_G_A
Body mass index (BMI)	8_15678802_G_C	TRUE	CVPC_2221	caQTL-haQTL	8_15678802_G_C
Body mass index (BMI)	8_38477697_G_GA	TRUE	CVPC_307	caQTL-eQTL-haQTL	8_38472132_C_T
Body mass index (BMI)	8_88422176_T_C	TRUE	CVPC_2245	caQTL-haQTL	8_88423246_A_G
Body mass index (BMI)	9_10047170_T_C	TRUE	CVPC_20023	haQTL	9_10045738_A_T
Pulse rate	1_87477472_C_T	TRUE	CVPC_6980	caQTL	1_87435181_G_C
Pulse rate	1_87477472_C_T	TRUE	CVPC_1429	caQTL-haQTL	1_87435181_G_C
Pulse rate	12_81768919_C_T	TRUE	CVPC_2597	caQTL-haQTL	12_81772534_T_C
Pulse rate	17_76691695_G_T	TRUE	CVPC_102	caQTL-haQTL	17_76686520_C_T
Pulse rate	19_38670798_T_C	TRUE	CVPC_103	caQTL-haQTL	19_38681402_G_C
Pulse rate	3_172073485_G_A	TRUE	CVPC_9468	caQTL	3_172057661_G_A
Pulse rate	3_41163218_G_T	TRUE	CVPC_9096	caQTL	3_41170084_G_A
Angina pectoris	1_56482618_A_G	TRUE	CVPC_14241	caQTL	1_56500678_A_G
Atrial fibrillation and flutter	1_170224684_G_C	TRUE	CVPC_18107	haQTL	1_170224684_G_C
Atrial fibrillation and flutter	1_203065181_G_A	TRUE	CVPC_10202	caQTL	1_203062241_G_C
Atrial fibrillation and flutter	10_63387659_G_A	TRUE	CVPC_4514	eQTL	10_63144311_A_G
Atrial fibrillation and flutter	12_24621757_A_G	TRUE	CVPC_13589	caQTL	12_24626557_G_T
Atrial fibrillation and flutter	12_69639182_C_T	TRUE	CVPC_5686	eQTL	12_69640436_G_T
Fasting Glucose	1_229506752_T_A	TRUE	CVPC_989	caQTL-eQTL	1_229537208_G_A
Fasting Glucose	15_98725918_G_A	TRUE	CVPC_2760	caQTL-haQTL	15_98727906_A_G
Fasting Glucose	3_152462540_C_T	TRUE	CVPC_1861	caQTL-haQTL	3_152467984_T_A
Fasting Glucose	3_185779847_A_C	TRUE	CVPC_9507	caQTL	3_185801122_G_A
Fasting Glucose	3_185779847_A_C	TRUE	CVPC_6485	eQTL	3_185801122_G_A
Type 2 Diabetes	1_235423298_C_T	TRUE	CVPC_4787	eQTL	1_235399944_C_T
Type 2 Diabetes	1_235423298_C_T	TRUE	CVPC_20000	haQTL	1_235531886_G_A
Type 2 Diabetes	1_235423298_C_T	TRUE	CVPC_6464	eQTL	1_235531886_G_A
Type 2 Diabetes	11_43841480_G_A	TRUE	CVPC_4521	eQTL	11_43856935_G_A
Type 2 Diabetes	15_63685881_C_G	TRUE	CVPC_2842	haQTL	15_63594051_G_A
Type 2 Diabetes	19_47061386_C_T	TRUE	CVPC_7505	caQTL	19_47061711_T_G
Type 2 Diabetes	19_7907730_A_G	TRUE	CVPC_16830	haQTL	19_7903283_G_A
Type 2 Diabetes	2_160249365_G_A	TRUE	CVPC_6474	eQTL	2_160279033_C_T
Type 2 Diabetes	2_65063708_C_A	TRUE	CVPC_17176	haQTL	2_65052671_T_C
Type 2 Diabetes	2_65063708_C_A	TRUE	CVPC_3085	eQTL	2_65053051_A_G
Type 2 Diabetes	2_65063708_C_A	TRUE	CVPC_7816	caQTL	2_65060762_A_G
Type 2 Diabetes	3_152368744_A_G	TRUE	CVPC_2935	haQTL	3_152368744_A_G
Type 2 Diabetes	3_152368744_A_G	TRUE	CVPC_9433	caQTL	3_152368744_A_G
Type 2 Diabetes	3_53097756_T_C	TRUE	CVPC_4841	eQTL	3_53096897_C_A
Type 2 Diabetes	4_94337250_C_T	TRUE	CVPC_18460	haQTL	4_94337504_G_A
Type 2 Diabetes	7_150845427_G_T	TRUE	CVPC_659	caQTL-haQTL	7_150840547_G_A
Type 2 Diabetes	7_28159058_C_T	TRUE	CVPC_4616	eQTL	7_28160478_C_T
Type 2 Diabetes	9_19047082_G_T	TRUE	CVPC_4501	eQTL	9_19074540_A_G
Multivariate Longevity	15_90885406_G_A	TRUE	PPC_146	caQTL-eQTL	15_90879313_T_C
Multivariate Longevity	19_11076746_T_C	TRUE	PPC_6379	caQTL	19_11091630_G_T
Multivariate Longevity	2_201340018_T_C	TRUE	PPC_7248	caQTL	2_201288502_C_A
HDL cholesterol	1_171482482_C_T	TRUE	PPC_1962	eQTL	1_171486183_C_T
HDL cholesterol	1_180801167_A_G	TRUE	PPC_8532	caQTL	1_180864433_A_C
HDL cholesterol	1_183745373_T_A	TRUE	PPC_8665	caQTL	1_183770228_C_T
HDL cholesterol	1_212338786_C_CA	TRUE	PPC_1245	eQTL	1_212290450_A_T
HDL cholesterol	1_24785003_C_CA	TRUE	PPC_12419	caQTL	1_24787739_G_T
HDL cholesterol	1_9275114_G_T	TRUE	PPC_7828	caQTL	1_9275268_C_G
HDL cholesterol	10_63387659_G_A	TRUE	PPC_2784	eQTL	10_63559006_G_T
HDL cholesterol	11_30387407_G_A	TRUE	PPC_12428	caQTL	11_30413504_G_T
HDL cholesterol	11_565454_T_C	TRUE	PPC_12276	caQTL	11_567630_G_A
HDL cholesterol	11_565454_T_C	TRUE	PPC_12277	caQTL	11_567630_G_A
HDL cholesterol	11_565454_T_C	TRUE	PPC_1000	caQTL	11_567630_G_A
HDL cholesterol	12_109579142_T_A	TRUE	PPC_1783	eQTL	12_109487684_A_G
HDL cholesterol	12_26312579_T_G	TRUE	PPC_12936	caQTL	12_26290097_G_A
HDL cholesterol	13_48943167_A_G	TRUE	PPC_13398	caQTL	13_48939216_A_G
HDL cholesterol	15_90879313_T_C	TRUE	PPC_146	caQTL-eQTL	15_90879313_T_C
HDL cholesterol	16_19969609_C_T	TRUE	PPC_14327	caQTL	16_19933041_A_G
HDL cholesterol	16_29983601_C_T	TRUE	PPC_1569	eQTL	16_29956694_C_T
HDL cholesterol	16_29983601_C_T	TRUE	PPC_2816	eQTL	16_29956694_C_T
HDL cholesterol	19_35001225_C_T	TRUE	PPC_1397	eQTL	19_35001225_C_T
HDL cholesterol	2_120590036_G_C	TRUE	PPC_7042	caQTL	2_120590036_G_C
HDL cholesterol	2_65063708_C_A	TRUE	PPC_1124	eQTL	2_65052280_A_G
HDL cholesterol	20_574708_G_A	TRUE	PPC_7419	caQTL	20_574708_G_A
HDL cholesterol	3_53073764_C_T	TRUE	PPC_8225	caQTL	3_53088241_T_C
HDL cholesterol	4_109688889_G_GTTCTC	TRUE	PPC_2519	eQTL	4_109670934_G_A
HDL cholesterol	5_82011593_C_T	TRUE	PPC_2866	eQTL	5_82060602_G_A
HDL cholesterol	7_130900733_T_C	TRUE	PPC_10801	caQTL	7_130900794_T_G
HDL cholesterol	7_26118334_C_T	TRUE	PPC_10503	caQTL	7_26113890_A_C
HDL cholesterol	8_38467098_G_A	TRUE	PPC_1325	eQTL	8_38467098_G_A
HDL cholesterol	9_128799953_A_G	TRUE	PPC_4174	eQTL	9_128799953_A_G
HDL cholesterol	9_137081303_G_A	TRUE	PPC_11792	caQTL	9_137093304_A_G
LDL direct	10_63559006_G_T	TRUE	PPC_2784	eQTL	10_63559918_T_C
LDL direct	11_18636189_C_CT	TRUE	PPC_3742	eQTL	11_18642694_T_G
LDL direct	12_123920171_T_C	TRUE	PPC_13239	caQTL	12_123946065_G_A
LDL direct	17_28376663_T_A	TRUE	PPC_258	eQTL	17_28367840_G_A
LDL direct	17_47709086_C_T	TRUE	PPC_177	caQTL-eQTL	17_47655239_G_A
LDL direct	19_40835324_A_G	TRUE	PPC_6502	caQTL	19_40840863_T_C
LDL direct	20_41283755_TA_T	TRUE	PPC_2305	eQTL	20_41212451_C_T
LDL direct	5_123545306_G_A	TRUE	PPC_2831	eQTL	5_123513182_G_A
LDL direct	6_116041986_A_G	TRUE	PPC_10169	caQTL	6_115995719_G_T
LDL direct	6_42976402_A_G	TRUE	PPC_93	caQTL-eQTL	6_42951484_T_C
Birth Weight	15_90885725_C_T	TRUE	PPC_146	caQTL-eQTL	15_90884382_G_A
Birth Weight	7_2756248_T_G	TRUE	PPC_10384	caQTL	7_2756248_T_G
Childhood Obesity	11_28334110_C_T	TRUE	PPC_3672	eQTL	11_28334110_C_T
Body mass index (BMI)	1_155011887_G_A	TRUE	PPC_7570	caQTL	1_155013615_T_C
Body mass index (BMI)	1_16520695_G_C	TRUE	PPC_983	caQTL	1_16522157_G_A
Body mass index (BMI)	1_16980100_T_C	TRUE	PPC_11849	caQTL	1_16983223_C_T
Body mass index (BMI)	1_171482482_C_T	TRUE	PPC_1962	eQTL	1_171486183_C_T
Body mass index (BMI)	1_1792927_G_A	TRUE	PPC_10347	caQTL	1_1860718_A_C
Body mass index (BMI)	1_230166065_T_G	TRUE	PPC_10407	caQTL	1_230166065_T_G
Body mass index (BMI)	1_70129575_C_G	TRUE	PPC_1254	eQTL	1_70130852_C_T
Body mass index (BMI)	10_63431885_G_T	TRUE	PPC_2784	eQTL	10_63229171_A_T
Body mass index (BMI)	11_112962091_C_T	TRUE	PPC_12692	caQTL	11_113041828_T_C
Body mass index (BMI)	11_45425174_G_T	TRUE	PPC_12475	caQTL	11_45405378_T_C
Body mass index (BMI)	11_47654618_A_G	TRUE	PPC_12484	caQTL	11_47844008_C_T
Body mass index (BMI)	15_79118368_T_C	TRUE	PPC_14129	caQTL	15_79110660_T_C
Body mass index (BMI)	16_19969609_C_T	TRUE	PPC_14327	caQTL	16_19922278_C_T
Body mass index (BMI)	17_2339527_A_G	TRUE	PPC_5677	caQTL	17_2339527_A_G
Body mass index (BMI)	17_36510707_C_T	TRUE	PPC_5101	eQTL	17_36510707_C_T
Body mass index (BMI)	19_32331442_A_G	TRUE	PPC_6446	caQTL	19_32331442_A_G
Body mass index (BMI)	2_108720225_T_G	TRUE	PPC_2887	eQTL	2_108790913_A_G
Body mass index (BMI)	2_127684440_C_T	TRUE	PPC_7070	caQTL	2_127684440_C_T
Body mass index (BMI)	2_143729521_A_G	TRUE	PPC_7114	caQTL	2_143719626_G_A
Body mass index (BMI)	2_24953331_C_T	TRUE	PPC_4363	eQTL	2_24927247_C_A
Body mass index (BMI)	20_51726421_T_C	TRUE	PPC_7627	caQTL	20_51726421_T_C
Body mass index (BMI)	3_38454702_G_C	TRUE	PPC_336	caQTL-eQTL	3_38494770_T_C
Body mass index (BMI)	3_63064551_G_A	TRUE	PPC_8264	caQTL	3_63064551_G_A
Body mass index (BMI)	5_177329087_C_T	TRUE	PPC_531	caQTL-eQTL	5_177305536_C_G
Body mass index (BMI)	5_179561607_T_A	TRUE	PPC_921	caQTL	5_179561607_T_A
Body mass index (BMI)	6_125769131_T_C	TRUE	PPC_10184	caQTL	6_125724414_G_C
Body mass index (BMI)	7_35034518_G_C	TRUE	PPC_3597	eQTL	7_35034518_G_C
Body mass index (BMI)	8_38477697_G_GA	TRUE	PPC_1325	eQTL	8_38471384_G_A
Body mass index (BMI)	8_6471949_T_G	TRUE	PPC_10890	caQTL	8_6471949_T_G
Body mass index (BMI)	8_8252414_A_G	TRUE	PPC_10895	caQTL	8_8283379_T_C
Body mass index (BMI)	9_130908179_G_A	TRUE	PPC_11729	caQTL	9_130908179_G_A
Body mass index (BMI)	9_15757539_G_A	TRUE	PPC_11398	caQTL	9_15941177_T_A
Pulse rate	12_81768919_C_T	TRUE	PPC_13092	caQTL	12_81773042_G_T
Pulse rate	17_76691695_G_T	TRUE	PPC_5973	caQTL	17_76687998_G_A
Pulse rate	2_231401041_C_T	TRUE	PPC_842	caQTL	2_231392153_G_C
Pulse rate	5_75707853_T_C	TRUE	PPC_9423	caQTL	5_75707853_T_C
Pulse rate	9_125644709_G_C	TRUE	PPC_11690	caQTL	9_125513712_A_G
Angina pectoris	19_11076746_T_C	TRUE	PPC_6379	caQTL	19_11076746_T_C
Chronic ischaemic heart disease	19_11085975_AT_A	TRUE	PPC_6379	caQTL	19_11079616_T_C
Atrial fibrillation and flutter	10_63387659_G_A	TRUE	PPC_2784	eQTL	10_63561387_C_A
Atrial fibrillation and flutter	10_73661890_G_A	TRUE	PPC_5042	eQTL	10_73661890_G_A
Atrial fibrillation and flutter	2_200295776_G_T	TRUE	PPC_7244	caQTL	2_200321196_C_A
Fasting Glucose	1_229506752_T_A	TRUE	PPC_2397	eQTL	1_229537208_G_A
Fasting Glucose	7_90173282_G_A	TRUE	PPC_3215	eQTL	7_90170739_A_T
Fasting Glucose	7_90173282_G_A	TRUE	PPC_947	caQTL	7_90170739_A_T
Type 2 Diabetes	11_43841480_G_A	TRUE	PPC_2794	eQTL	11_43856935_G_A
Type 2 Diabetes	11_43841480_G_A	TRUE	PPC_12462	caQTL	11_43801207_T_C
Type 2 Diabetes	13_58099154_T_C	TRUE	PPC_13423	caQTL	13_58099154_T_C
Type 2 Diabetes	14_22819726_C_G	TRUE	PPC_13601	caQTL	14_22819726_C_G
Type 2 Diabetes	14_91452737_T_A	TRUE	PPC_13825	caQTL	14_91497378_A_G
Type 2 Diabetes	15_67788548_A_T	TRUE	PPC_14053	caQTL	15_67788548_A_T
Type 2 Diabetes	15_75463310_A_G	TRUE	PPC_3434	eQTL	15_75639788_G_T
Type 2 Diabetes	2_27512105_G_A	TRUE	PPC_4334	eQTL	2_27508073_T_C
Type 2 Diabetes	2_65063708_C_A	TRUE	PPC_1124	eQTL	2_65060762_A_G
Type 2 Diabetes	3_47205570_T_C	TRUE	PPC_8213	caQTL	3_47205570_T_C
Type 2 Diabetes	3_53097756_T_C	TRUE	PPC_8225	caQTL	3_53093661_G_T
Type 2 Diabetes	4_17796711_G_A	TRUE	PPC_3127	eQTL	4_17791246_A_C
Type 2 Diabetes	4_82668119_G_A	TRUE	PPC_8938	caQTL	4_82666409_G_C
Type 2 Diabetes	5_102630709_T_C	TRUE	PPC_9481	caQTL	5_102640682_C_T
Type 2 Diabetes	5_44648564_C_G	TRUE	PPC_9335	caQTL	5_44680585_A_C
Type 2 Diabetes	5_44648564_C_G	TRUE	PPC_9336	caQTL	5_44828862_G_C
Type 2 Diabetes	7_28159058_C_T	TRUE	PPC_122	caQTL-eQTL	7_28152661_C_T
Atrial fibrillation and flutter	1_10039603_T_C	FALSE	NA	NA	NA
Fasting Glucose	1_100461345_C_T	FALSE	NA	NA	NA
HDL cholesterol	1_100488781_G_A	FALSE	NA	NA	NA
Body mass index (BMI)	1_100501631_G_A	FALSE	NA	NA	NA
Pulse rate	1_10297748_G_C	FALSE	NA	NA	NA
Pulse rate	1_10644490_A_T	FALSE	NA	NA	NA
Body mass index (BMI)	1_106971485_C_A	FALSE	NA	NA	NA
Body mass index (BMI)	1_107342913_C_T	FALSE	NA	NA	NA
LDL direct	1_108954057_GA_G	FALSE	NA	NA	NA
LDL direct	1_109041764_C_T	FALSE	NA	NA	NA
LDL direct	1_109059756_T_C	FALSE	NA	NA	NA
HDL cholesterol	1_109098637_A_C	FALSE	NA	NA	NA
LDL direct	1_109111472_CA_C	FALSE	NA	NA	NA
LDL direct	1_109150019_G_A	FALSE	NA	NA	NA
LDL direct	1_109160401_C_A	FALSE	NA	NA	NA
LDL direct	1_109195166_C_T	FALSE	NA	NA	NA
LDL direct	1_109209045_G_A	FALSE	NA	NA	NA
Body mass index (BMI)	1_109209852_G_A	FALSE	NA	NA	NA
LDL direct	1_109233499_A_G	FALSE	NA	NA	NA
LDL direct	1_109236451_G_A	FALSE	NA	NA	NA
Acute myocardial infarction	1_109272630_A_G	FALSE	NA	NA	NA
LDL direct	1_109275600_CTTGAT_C	FALSE	NA	NA	NA
HDL cholesterol	1_109276674_C_A	FALSE	NA	NA	NA
Angina pectoris	1_109276674_C_A	FALSE	NA	NA	NA
Chronic ischaemic heart disease	1_109276674_C_A	FALSE	NA	NA	NA
Multivariate Longevity	1_109279175_G_A	FALSE	NA	NA	NA
LDL direct	1_109279425_G_A	FALSE	NA	NA	NA
LDL direct	1_109279887_T_C	FALSE	NA	NA	NA
HDL cholesterol	1_109296296_C_T	FALSE	NA	NA	NA
LDL direct	1_109396059_G_T	FALSE	NA	NA	NA
Body mass index (BMI)	1_109403473_A_C	FALSE	NA	NA	NA
LDL direct	1_109422482_CT_C	FALSE	NA	NA	NA
LDL direct	1_109459480_T_C	FALSE	NA	NA	NA
LDL direct	1_109503573_A_C	FALSE	NA	NA	NA
LDL direct	1_109558298_C_A	FALSE	NA	NA	NA
LDL direct	1_109559547_T_C	FALSE	NA	NA	NA
LDL direct	1_109577599_C_T	FALSE	NA	NA	NA
LDL direct	1_109580712_G_A	FALSE	NA	NA	NA
LDL direct	1_109611888_A_G	FALSE	NA	NA	NA
LDL direct	1_109619568_C_T	FALSE	NA	NA	NA
LDL direct	1_109654080_G_GA	FALSE	NA	NA	NA
LDL direct	1_109659187_G_T	FALSE	NA	NA	NA
LDL direct	1_109666423_CA_C	FALSE	NA	NA	NA
Body mass index (BMI)	1_109684689_A_T	FALSE	NA	NA	NA
LDL direct	1_109684689_A_T	FALSE	NA	NA	NA
HDL cholesterol	1_109684855_A_G	FALSE	NA	NA	NA
HDL cholesterol	1_109687481_C_T	FALSE	NA	NA	NA
HDL cholesterol	1_109690525_C_T	FALSE	NA	NA	NA
HDL cholesterol	1_109724132_A_C	FALSE	NA	NA	NA
HDL cholesterol	1_109726664_G_A	FALSE	NA	NA	NA
LDL direct	1_109728718_C_T	FALSE	NA	NA	NA
HDL cholesterol	1_109751050_C_T	FALSE	NA	NA	NA
LDL direct	1_109753268_C_G	FALSE	NA	NA	NA
LDL direct	1_109757069_G_A	FALSE	NA	NA	NA
HDL cholesterol	1_109892706_G_A	FALSE	NA	NA	NA
HDL cholesterol	1_109948590_C_T	FALSE	NA	NA	NA
HDL cholesterol	1_109948746_G_A	FALSE	NA	NA	NA
Body mass index (BMI)	1_110070303_G_A	FALSE	NA	NA	NA
Body mass index (BMI)	1_110817180_G_A	FALSE	NA	NA	NA
Body mass index (BMI)	1_111804367_C_T	FALSE	NA	NA	NA
Atrial fibrillation and flutter	1_111913129_TA_T	FALSE	NA	NA	NA
Body mass index (BMI)	1_11265464_G_C	FALSE	NA	NA	NA
Multivariate Longevity	1_113630788_A_G	FALSE	NA	NA	NA
HDL cholesterol	1_11373193_C_T	FALSE	NA	NA	NA
Type 2 Diabetes	1_114602278_T_C	FALSE	NA	NA	NA
Body mass index (BMI)	1_115042480_G_A	FALSE	NA	NA	NA
Body mass index (BMI)	1_115129814_C_T	FALSE	NA	NA	NA
Body mass index (BMI)	1_119164426_T_C	FALSE	NA	NA	NA
Type 2 Diabetes	1_119899375_A_G	FALSE	NA	NA	NA
HDL cholesterol	1_145898360_A_T	FALSE	NA	NA	NA
HDL cholesterol	1_147873099_T_C	FALSE	NA	NA	NA
HDL cholesterol	1_149910348_A_G	FALSE	NA	NA	NA
HDL cholesterol	1_150204902_C_CT	FALSE	NA	NA	NA
LDL direct	1_150503710_C_T	FALSE	NA	NA	NA
HDL cholesterol	1_150712010_T_C	FALSE	NA	NA	NA
HDL cholesterol	1_150761739_CAAGAAAAAAAGAAAA_C	FALSE	NA	NA	NA
HDL cholesterol	1_151001038_G_A	FALSE	NA	NA	NA
Type 2 Diabetes	1_151045515_T_C	FALSE	NA	NA	NA
HDL cholesterol	1_151071453_C_CTTTTTT	FALSE	NA	NA	NA
Body mass index (BMI)	1_151111431_C_CT	FALSE	NA	NA	NA
HDL cholesterol	1_151379550_C_T	FALSE	NA	NA	NA
HDL cholesterol	1_152014152_G_A	FALSE	NA	NA	NA
Body mass index (BMI)	1_154296663_CTAAA_C	FALSE	NA	NA	NA
Atrial fibrillation and flutter	1_154835811_G_A	FALSE	NA	NA	NA
Atrial fibrillation and flutter	1_154852274_A_T	FALSE	NA	NA	NA
Atrial fibrillation and flutter	1_155014317_C_T	FALSE	NA	NA	NA
HDL cholesterol	1_155025096_G_A	FALSE	NA	NA	NA
Body mass index (BMI)	1_155906822_G_A	FALSE	NA	NA	NA
Body mass index (BMI)	1_156141496_A_G	FALSE	NA	NA	NA
HDL cholesterol	1_156142190_GTATT_G	FALSE	NA	NA	NA
Body mass index (BMI)	1_156320865_T_C	FALSE	NA	NA	NA
Body mass index (BMI)	1_156484591_A_G	FALSE	NA	NA	NA
Body mass index (BMI)	1_156518468_T_C	FALSE	NA	NA	NA
Body mass index (BMI)	1_15667108_G_A	FALSE	NA	NA	NA
Birth Weight	1_161531006_C_G	FALSE	NA	NA	NA
HDL cholesterol	1_161690906_G_T	FALSE	NA	NA	NA
Birth Weight	1_161694793_A_T	FALSE	NA	NA	NA
HDL cholesterol	1_161705365_A_G	FALSE	NA	NA	NA
Body mass index (BMI)	1_163610165_T_C	FALSE	NA	NA	NA
Body mass index (BMI)	1_167257774_GT_G	FALSE	NA	NA	NA
Atrial fibrillation and flutter	1_169799840_G_A	FALSE	NA	NA	NA
Atrial fibrillation and flutter	1_170209923_C_T	FALSE	NA	NA	NA
Atrial fibrillation and flutter	1_170666228_A_G	FALSE	NA	NA	NA
Atrial fibrillation and flutter	1_170680138_G_A	FALSE	NA	NA	NA
Body mass index (BMI)	1_173944236_C_G	FALSE	NA	NA	NA
Body mass index (BMI)	1_174283505_G_T	FALSE	NA	NA	NA
Body mass index (BMI)	1_174489573_G_T	FALSE	NA	NA	NA
Body mass index (BMI)	1_174657916_A_G	FALSE	NA	NA	NA
Body mass index (BMI)	1_174772195_C_CA	FALSE	NA	NA	NA
HDL cholesterol	1_174941976_CAGT_C	FALSE	NA	NA	NA
Body mass index (BMI)	1_175026924_A_ATATT	FALSE	NA	NA	NA
Body mass index (BMI)	1_175031751_T_C	FALSE	NA	NA	NA
Body mass index (BMI)	1_177412585_CTT_C	FALSE	NA	NA	NA
Body mass index (BMI)	1_177797481_A_G	FALSE	NA	NA	NA
Type 2 Diabetes	1_177851726_G_A	FALSE	NA	NA	NA
Body mass index (BMI)	1_177879018_T_C	FALSE	NA	NA	NA
Type 2 Diabetes	1_177913651_C_T	FALSE	NA	NA	NA
Body mass index (BMI)	1_177924895_A_G	FALSE	NA	NA	NA
Body mass index (BMI)	1_177932606_A_G	FALSE	NA	NA	NA
Childhood Obesity	1_177935293_T_C	FALSE	NA	NA	NA
Body mass index (BMI)	1_177960366_C_G	FALSE	NA	NA	NA
Body mass index (BMI)	1_177960419_C_T	FALSE	NA	NA	NA
Body mass index (BMI)	1_177973065_G_A	FALSE	NA	NA	NA
Body mass index (BMI)	1_178023757_A_T	FALSE	NA	NA	NA
Body mass index (BMI)	1_178427600_G_A	FALSE	NA	NA	NA
HDL cholesterol	1_178608472_A_G	FALSE	NA	NA	NA
HDL cholesterol	1_181100977_G_C	FALSE	NA	NA	NA
Body mass index (BMI)	1_1814287_G_A	FALSE	NA	NA	NA
HDL cholesterol	1_182162498_G_C	FALSE	NA	NA	NA
HDL cholesterol	1_182186843_A_G	FALSE	NA	NA	NA
LDL direct	1_182201657_T_C	FALSE	NA	NA	NA
HDL cholesterol	1_182359063_C_T	FALSE	NA	NA	NA
HDL cholesterol	1_183121259_A_T	FALSE	NA	NA	NA
HDL cholesterol	1_1851414_GA_G	FALSE	NA	NA	NA
Body mass index (BMI)	1_190147445_T_A	FALSE	NA	NA	NA
Body mass index (BMI)	1_194242934_C_T	FALSE	NA	NA	NA
HDL cholesterol	1_19443436_T_A	FALSE	NA	NA	NA
Body mass index (BMI)	1_194852400_G_A	FALSE	NA	NA	NA
Body mass index (BMI)	1_195094889_C_A	FALSE	NA	NA	NA
Body mass index (BMI)	1_197085477_T_C	FALSE	NA	NA	NA
Body mass index (BMI)	1_197493816_C_T	FALSE	NA	NA	NA
HDL cholesterol	1_198253085_C_G	FALSE	NA	NA	NA
LDL direct	1_199041592_C_T	FALSE	NA	NA	NA
Body mass index (BMI)	1_201842016_G_A	FALSE	NA	NA	NA
Body mass index (BMI)	1_201916663_G_A	FALSE	NA	NA	NA
Body mass index (BMI)	1_201977320_C_T	FALSE	NA	NA	NA
Body mass index (BMI)	1_202134674_G_A	FALSE	NA	NA	NA
Body mass index (BMI)	1_203518288_A_G	FALSE	NA	NA	NA
Type 2 Diabetes	1_205292835_T_C	FALSE	NA	NA	NA
HDL cholesterol	1_205816357_G_T	FALSE	NA	NA	NA
Type 2 Diabetes	1_206420549_G_C	FALSE	NA	NA	NA
Pulse rate	1_207855837_C_T	FALSE	NA	NA	NA
Pulse rate	1_207885997_AT_A	FALSE	NA	NA	NA
Body mass index (BMI)	1_208533936_A_G	FALSE	NA	NA	NA
Body mass index (BMI)	1_209035820_CA_C	FALSE	NA	NA	NA
Body mass index (BMI)	1_209091807_T_C	FALSE	NA	NA	NA
Body mass index (BMI)	1_209331731_C_CT	FALSE	NA	NA	NA
Body mass index (BMI)	1_209974277_G_A	FALSE	NA	NA	NA
Body mass index (BMI)	1_210166569_G_A	FALSE	NA	NA	NA
Fasting Glucose	1_213977102_T_A	FALSE	NA	NA	NA
Type 2 Diabetes	1_213981642_G_A	FALSE	NA	NA	NA
Fasting Glucose	1_213985643_G_C	FALSE	NA	NA	NA
Type 2 Diabetes	1_213985643_G_C	FALSE	NA	NA	NA
Fasting Glucose	1_214004636_T_C	FALSE	NA	NA	NA
Type 2 Diabetes	1_214004636_T_C	FALSE	NA	NA	NA
Pulse rate	1_216598307_C_T	FALSE	NA	NA	NA
Type 2 Diabetes	1_219481380_G_A	FALSE	NA	NA	NA
HDL cholesterol	1_219521561_C_A	FALSE	NA	NA	NA
HDL cholesterol	1_219928157_G_A	FALSE	NA	NA	NA
HDL cholesterol	1_220520100_A_G	FALSE	NA	NA	NA
HDL cholesterol	1_220794269_A_AT	FALSE	NA	NA	NA
LDL direct	1_220794269_A_AT	FALSE	NA	NA	NA
LDL direct	1_220800090_A_G	FALSE	NA	NA	NA
HDL cholesterol	1_220800860_G_A	FALSE	NA	NA	NA
LDL direct	1_220871478_T_TTGAAAATAACACAGTGAACACAG	FALSE	NA	NA	NA
HDL cholesterol	1_220887821_A_C	FALSE	NA	NA	NA
HDL cholesterol	1_220924288_T_C	FALSE	NA	NA	NA
Birth Weight	1_22210150_T_C	FALSE	NA	NA	NA
Acute myocardial infarction	1_222651648_G_GA	FALSE	NA	NA	NA
Chronic ischaemic heart disease	1_222750805_CA_C	FALSE	NA	NA	NA
HDL cholesterol	1_224252957_T_C	FALSE	NA	NA	NA
Body mass index (BMI)	1_226968291_C_T	FALSE	NA	NA	NA
Body mass index (BMI)	1_227765057_T_G	FALSE	NA	NA	NA
HDL cholesterol	1_227870060_A_G	FALSE	NA	NA	NA
HDL cholesterol	1_227915333_A_G	FALSE	NA	NA	NA
HDL cholesterol	1_230061192_ATGTGTG_A	FALSE	NA	NA	NA
HDL cholesterol	1_230136316_T_C	FALSE	NA	NA	NA
HDL cholesterol	1_230138422_G_A	FALSE	NA	NA	NA
HDL cholesterol	1_230142299_C_T	FALSE	NA	NA	NA
HDL cholesterol	1_230144512_C_G	FALSE	NA	NA	NA
HDL cholesterol	1_230154099_GTGTC_G	FALSE	NA	NA	NA
HDL cholesterol	1_230159100_G_A	FALSE	NA	NA	NA
HDL cholesterol	1_230172638_G_A	FALSE	NA	NA	NA
HDL cholesterol	1_230191262_C_T	FALSE	NA	NA	NA
HDL cholesterol	1_230191827_G_GT	FALSE	NA	NA	NA
HDL cholesterol	1_230192881_C_G	FALSE	NA	NA	NA
HDL cholesterol	1_230202640_C_G	FALSE	NA	NA	NA
HDL cholesterol	1_230283406_C_T	FALSE	NA	NA	NA
HDL cholesterol	1_230300340_A_G	FALSE	NA	NA	NA
HDL cholesterol	1_230300869_C_T	FALSE	NA	NA	NA
HDL cholesterol	1_230306653_G_A	FALSE	NA	NA	NA
HDL cholesterol	1_230549333_A_G	FALSE	NA	NA	NA
HDL cholesterol	1_230687617_A_G	FALSE	NA	NA	NA
Body mass index (BMI)	1_23083647_G_T	FALSE	NA	NA	NA
Body mass index (BMI)	1_230978674_A_C	FALSE	NA	NA	NA
Body mass index (BMI)	1_232628298_T_A	FALSE	NA	NA	NA
HDL cholesterol	1_23382049_A_AT	FALSE	NA	NA	NA
HDL cholesterol	1_23408748_G_T	FALSE	NA	NA	NA
LDL direct	1_234593671_T_C	FALSE	NA	NA	NA
LDL direct	1_234615817_A_G	FALSE	NA	NA	NA
LDL direct	1_234617411_C_T	FALSE	NA	NA	NA
LDL direct	1_234662686_A_C	FALSE	NA	NA	NA
Body mass index (BMI)	1_2346817_G_T	FALSE	NA	NA	NA
LDL direct	1_234686506_CT_C	FALSE	NA	NA	NA
LDL direct	1_234704432_AATC_A	FALSE	NA	NA	NA
HDL cholesterol	1_234712862_G_A	FALSE	NA	NA	NA
LDL direct	1_234731029_A_G	FALSE	NA	NA	NA
LDL direct	1_234875713_T_C	FALSE	NA	NA	NA
HDL cholesterol	1_234958896_T_A	FALSE	NA	NA	NA
LDL direct	1_234975037_A_G	FALSE	NA	NA	NA
LDL direct	1_23559660_C_T	FALSE	NA	NA	NA
Body mass index (BMI)	1_241469707_C_T	FALSE	NA	NA	NA
Body mass index (BMI)	1_243402311_T_C	FALSE	NA	NA	NA
Body mass index (BMI)	1_243420558_C_T	FALSE	NA	NA	NA
Body mass index (BMI)	1_243438441_GCT_G	FALSE	NA	NA	NA
Body mass index (BMI)	1_243477215_C_T	FALSE	NA	NA	NA
Body mass index (BMI)	1_243605817_C_T	FALSE	NA	NA	NA
HDL cholesterol	1_243791287_CT_C	FALSE	NA	NA	NA
Body mass index (BMI)	1_243860819_G_T	FALSE	NA	NA	NA
Body mass index (BMI)	1_2531975_G_A	FALSE	NA	NA	NA
LDL direct	1_26607100_AC_A	FALSE	NA	NA	NA
HDL cholesterol	1_26964155_GAAAT_G	FALSE	NA	NA	NA
HDL cholesterol	1_27071113_C_T	FALSE	NA	NA	NA
HDL cholesterol	1_27893147_C_G	FALSE	NA	NA	NA
HDL cholesterol	1_28069548_TA_T	FALSE	NA	NA	NA
Body mass index (BMI)	1_30997517_A_T	FALSE	NA	NA	NA
Body mass index (BMI)	1_31726197_G_C	FALSE	NA	NA	NA
Body mass index (BMI)	1_31756312_G_A	FALSE	NA	NA	NA
Body mass index (BMI)	1_33337216_A_G	FALSE	NA	NA	NA
Body mass index (BMI)	1_33830570_G_A	FALSE	NA	NA	NA
Body mass index (BMI)	1_34132966_C_CT	FALSE	NA	NA	NA
HDL cholesterol	1_38973217_T_C	FALSE	NA	NA	NA
HDL cholesterol	1_39101388_A_ATG	FALSE	NA	NA	NA
Body mass index (BMI)	1_39239196_G_A	FALSE	NA	NA	NA
HDL cholesterol	1_39623753_G_T	FALSE	NA	NA	NA
HDL cholesterol	1_39627261_C_T	FALSE	NA	NA	NA
HDL cholesterol	1_39629862_C_T	FALSE	NA	NA	NA
HDL cholesterol	1_39692806_A_C	FALSE	NA	NA	NA
HDL cholesterol	1_39854924_C_G	FALSE	NA	NA	NA
HDL cholesterol	1_39916592_T_C	FALSE	NA	NA	NA
HDL cholesterol	1_41787539_T_C	FALSE	NA	NA	NA
Pulse rate	1_44504019_G_T	FALSE	NA	NA	NA
Pulse rate	1_44540328_T_C	FALSE	NA	NA	NA
LDL direct	1_44720384_G_A	FALSE	NA	NA	NA
Pulse rate	1_45304495_G_C	FALSE	NA	NA	NA
LDL direct	1_45887140_G_A	FALSE	NA	NA	NA
Body mass index (BMI)	1_46162087_G_A	FALSE	NA	NA	NA
Body mass index (BMI)	1_47196196_C_G	FALSE	NA	NA	NA
Body mass index (BMI)	1_49129286_GTTT_G	FALSE	NA	NA	NA
Type 2 Diabetes	1_50790419_C_T	FALSE	NA	NA	NA
QRS duration	1_51025037_G_A	FALSE	NA	NA	NA
Body mass index (BMI)	1_54260415_A_C	FALSE	NA	NA	NA
LDL direct	1_54706876_G_C	FALSE	NA	NA	NA
LDL direct	1_54967857_C_T	FALSE	NA	NA	NA
LDL direct	1_55004480_C_T	FALSE	NA	NA	NA
LDL direct	1_55024287_A_G	FALSE	NA	NA	NA
LDL direct	1_55028628_C_T	FALSE	NA	NA	NA
LDL direct	1_55033072_C_T	FALSE	NA	NA	NA
Chronic ischaemic heart disease	1_55039974_G_T	FALSE	NA	NA	NA
LDL direct	1_55045644_C_T	FALSE	NA	NA	NA
LDL direct	1_55052643_C_T	FALSE	NA	NA	NA
LDL direct	1_55086045_G_A	FALSE	NA	NA	NA
LDL direct	1_55124992_T_C	FALSE	NA	NA	NA
LDL direct	1_55155024_C_A	FALSE	NA	NA	NA
LDL direct	1_55169370_CAGA_C	FALSE	NA	NA	NA
LDL direct	1_55191494_C_CT	FALSE	NA	NA	NA
LDL direct	1_55192151_ATATT_A	FALSE	NA	NA	NA
LDL direct	1_55235833_T_C	FALSE	NA	NA	NA
LDL direct	1_55236620_A_G	FALSE	NA	NA	NA
LDL direct	1_55238806_C_T	FALSE	NA	NA	NA
LDL direct	1_55259372_G_C	FALSE	NA	NA	NA
LDL direct	1_55271441_T_C	FALSE	NA	NA	NA
LDL direct	1_55272990_C_T	FALSE	NA	NA	NA
LDL direct	1_55280204_T_C	FALSE	NA	NA	NA
LDL direct	1_55281768_A_AT	FALSE	NA	NA	NA
LDL direct	1_55295456_T_A	FALSE	NA	NA	NA
LDL direct	1_55327049_G_A	FALSE	NA	NA	NA
LDL direct	1_55335210_C_G	FALSE	NA	NA	NA
LDL direct	1_55348312_G_A	FALSE	NA	NA	NA
LDL direct	1_55374846_T_G	FALSE	NA	NA	NA
LDL direct	1_55466942_G_C	FALSE	NA	NA	NA
LDL direct	1_55473824_G_A	FALSE	NA	NA	NA
LDL direct	1_55909186_T_A	FALSE	NA	NA	NA
LDL direct	1_55952200_T_C	FALSE	NA	NA	NA
LDL direct	1_55959248_A_G	FALSE	NA	NA	NA
LDL direct	1_56330650_T_A	FALSE	NA	NA	NA
LDL direct	1_56332309_G_C	FALSE	NA	NA	NA
LDL direct	1_56359182_A_T	FALSE	NA	NA	NA
Chronic ischaemic heart disease	1_56450148_G_A	FALSE	NA	NA	NA
Body mass index (BMI)	1_57313549_G_A	FALSE	NA	NA	NA
Body mass index (BMI)	1_57422313_C_T	FALSE	NA	NA	NA
HDL cholesterol	1_61225153_CA_C	FALSE	NA	NA	NA
QRS duration	1_61437849_TTCTGTTTGGTGTA_T	FALSE	NA	NA	NA
LDL direct	1_61860347_C_T	FALSE	NA	NA	NA
HDL cholesterol	1_62114219_G_T	FALSE	NA	NA	NA
Type 2 Diabetes	1_62114219_G_T	FALSE	NA	NA	NA
Body mass index (BMI)	1_62150816_T_TA	FALSE	NA	NA	NA
Body mass index (BMI)	1_62210220_A_G	FALSE	NA	NA	NA
Body mass index (BMI)	1_62212051_T_C	FALSE	NA	NA	NA
LDL direct	1_62367882_G_A	FALSE	NA	NA	NA
LDL direct	1_62492987_T_C	FALSE	NA	NA	NA
LDL direct	1_62553834_G_C	FALSE	NA	NA	NA
LDL direct	1_62893145_C_T	FALSE	NA	NA	NA
HDL cholesterol	1_63510132_G_T	FALSE	NA	NA	NA
Body mass index (BMI)	1_65513597_T_C	FALSE	NA	NA	NA
HDL cholesterol	1_65513597_T_C	FALSE	NA	NA	NA
HDL cholesterol	1_65700918_A_T	FALSE	NA	NA	NA
Body mass index (BMI)	1_66097862_GT_G	FALSE	NA	NA	NA
Pulse rate	1_66525663_T_C	FALSE	NA	NA	NA
Pulse rate	1_66544011_T_C	FALSE	NA	NA	NA
HDL cholesterol	1_70939748_G_A	FALSE	NA	NA	NA
Body mass index (BMI)	1_72053357_AT_A	FALSE	NA	NA	NA
Body mass index (BMI)	1_72337413_C_A	FALSE	NA	NA	NA
HDL cholesterol	1_72353929_T_C	FALSE	NA	NA	NA
Body mass index (BMI)	1_7450881_T_TG	FALSE	NA	NA	NA
Body mass index (BMI)	1_74532078_A_G	FALSE	NA	NA	NA
Childhood Obesity	1_74532078_A_G	FALSE	NA	NA	NA
Body mass index (BMI)	1_76042332_G_A	FALSE	NA	NA	NA
Body mass index (BMI)	1_7678120_C_T	FALSE	NA	NA	NA
Body mass index (BMI)	1_77444315_T_C	FALSE	NA	NA	NA
Body mass index (BMI)	1_77694567_T_A	FALSE	NA	NA	NA
Body mass index (BMI)	1_77934855_A_C	FALSE	NA	NA	NA
Body mass index (BMI)	1_78144338_T_C	FALSE	NA	NA	NA
Body mass index (BMI)	1_78181124_C_T	FALSE	NA	NA	NA
Body mass index (BMI)	1_78364361_C_T	FALSE	NA	NA	NA
Body mass index (BMI)	1_78395365_T_A	FALSE	NA	NA	NA
Body mass index (BMI)	1_81892102_A_T	FALSE	NA	NA	NA
HDL cholesterol	1_81932860_C_T	FALSE	NA	NA	NA
Body mass index (BMI)	1_85237013_A_G	FALSE	NA	NA	NA
HDL cholesterol	1_85376716_T_TTA	FALSE	NA	NA	NA
Pulse rate	1_87783473_T_C	FALSE	NA	NA	NA
Body mass index (BMI)	1_89516942_A_G	FALSE	NA	NA	NA
Body mass index (BMI)	1_90724376_G_A	FALSE	NA	NA	NA
Body mass index (BMI)	1_92265333_A_AC	FALSE	NA	NA	NA
LDL direct	1_92451175_T_TTTTG	FALSE	NA	NA	NA
Body mass index (BMI)	1_92821482_GTATATATATA_G	FALSE	NA	NA	NA
LDL direct	1_92869152_C_CTAT	FALSE	NA	NA	NA
LDL direct	1_92881326_CAAA_C	FALSE	NA	NA	NA
HDL cholesterol	1_93293362_T_C	FALSE	NA	NA	NA
HDL cholesterol	1_93544273_C_T	FALSE	NA	NA	NA
HDL cholesterol	1_93550454_A_G	FALSE	NA	NA	NA
HDL cholesterol	1_93590304_C_A	FALSE	NA	NA	NA
HDL cholesterol	1_93590615_C_G	FALSE	NA	NA	NA
HDL cholesterol	1_93862839_C_T	FALSE	NA	NA	NA
Body mass index (BMI)	1_95809372_G_A	FALSE	NA	NA	NA
Body mass index (BMI)	1_96426115_A_G	FALSE	NA	NA	NA
Body mass index (BMI)	1_96514019_A_AT	FALSE	NA	NA	NA
Body mass index (BMI)	1_96856565_G_T	FALSE	NA	NA	NA
Body mass index (BMI)	1_97111946_T_A	FALSE	NA	NA	NA
Body mass index (BMI)	1_97758360_CA_C	FALSE	NA	NA	NA
HDL cholesterol	1_97852606_A_G	FALSE	NA	NA	NA
Body mass index (BMI)	1_97985232_C_T	FALSE	NA	NA	NA
Body mass index (BMI)	1_98096704_T_C	FALSE	NA	NA	NA
HDL cholesterol	1_99825591_G_A	FALSE	NA	NA	NA
HDL cholesterol	10_100152307_T_C	FALSE	NA	NA	NA
LDL direct	10_100193948_A_C	FALSE	NA	NA	NA
HDL cholesterol	10_100276317_G_A	FALSE	NA	NA	NA
Body mass index (BMI)	10_100600003_G_A	FALSE	NA	NA	NA
Body mass index (BMI)	10_100652147_A_T	FALSE	NA	NA	NA
Body mass index (BMI)	10_100687890_C_A	FALSE	NA	NA	NA
Body mass index (BMI)	10_100705496_T_C	FALSE	NA	NA	NA
Body mass index (BMI)	10_100710675_C_T	FALSE	NA	NA	NA
Body mass index (BMI)	10_100829432_G_A	FALSE	NA	NA	NA
Body mass index (BMI)	10_100875096_G_A	FALSE	NA	NA	NA
Body mass index (BMI)	10_10215702_G_GA	FALSE	NA	NA	NA
Body mass index (BMI)	10_102198560_TTTTA_T	FALSE	NA	NA	NA
Atrial fibrillation and flutter	10_102230055_G_C	FALSE	NA	NA	NA
Body mass index (BMI)	10_102530447_CTTT_C	FALSE	NA	NA	NA
HDL cholesterol	10_102768218_G_A	FALSE	NA	NA	NA
Body mass index (BMI)	10_102814805_T_G	FALSE	NA	NA	NA
Body mass index (BMI)	10_103192742_C_T	FALSE	NA	NA	NA
Birth Weight	10_103197872_T_A	FALSE	NA	NA	NA
Body mass index (BMI)	10_103300139_T_C	FALSE	NA	NA	NA
Body mass index (BMI)	10_103367434_A_C	FALSE	NA	NA	NA
Body mass index (BMI)	10_103635743_C_T	FALSE	NA	NA	NA
Atrial fibrillation and flutter	10_103637983_T_C	FALSE	NA	NA	NA
Atrial fibrillation and flutter	10_103668394_C_T	FALSE	NA	NA	NA
Atrial fibrillation and flutter	10_103759617_A_G	FALSE	NA	NA	NA
Atrial fibrillation and flutter	10_103889814_C_T	FALSE	NA	NA	NA
HDL cholesterol	10_105981554_G_A	FALSE	NA	NA	NA
Fasting Glucose	10_111242074_G_T	FALSE	NA	NA	NA
HDL cholesterol	10_11210930_TA_T	FALSE	NA	NA	NA
HDL cholesterol	10_112155816_C_CA	FALSE	NA	NA	NA
LDL direct	10_112155816_C_CA	FALSE	NA	NA	NA
HDL cholesterol	10_112191481_G_C	FALSE	NA	NA	NA
HDL cholesterol	10_112192273_G_A	FALSE	NA	NA	NA
HDL cholesterol	10_112226665_G_T	FALSE	NA	NA	NA
HDL cholesterol	10_112272055_G_T	FALSE	NA	NA	NA
HDL cholesterol	10_112299762_A_G	FALSE	NA	NA	NA
QRS duration	10_112755873_T_C	FALSE	NA	NA	NA
Type 2 Diabetes	10_112818384_C_T	FALSE	NA	NA	NA
Type 2 Diabetes	10_112833855_A_T	FALSE	NA	NA	NA
Type 2 Diabetes	10_112881817_C_T	FALSE	NA	NA	NA
Type 2 Diabetes	10_112892936_T_C	FALSE	NA	NA	NA
Type 2 Diabetes	10_112919773_C_T	FALSE	NA	NA	NA
HDL cholesterol	10_112937054_A_AT	FALSE	NA	NA	NA
Type 2 Diabetes	10_112952124_G_A	FALSE	NA	NA	NA
Type 2 Diabetes	10_112977565_C_T	FALSE	NA	NA	NA
Type 2 Diabetes	10_112978528_C_T	FALSE	NA	NA	NA
Type 2 Diabetes	10_112981714_T_C	FALSE	NA	NA	NA
Type 2 Diabetes	10_112983491_A_T	FALSE	NA	NA	NA
Body mass index (BMI)	10_112986821_C_G	FALSE	NA	NA	NA
Fasting Glucose	10_112986821_C_G	FALSE	NA	NA	NA
Multivariate Longevity	10_112986821_C_G	FALSE	NA	NA	NA
Type 2 Diabetes	10_112986821_C_G	FALSE	NA	NA	NA
Type 2 Diabetes	10_112987754_C_G	FALSE	NA	NA	NA
LDL direct	10_112996282_A_T	FALSE	NA	NA	NA
Type 2 Diabetes	10_113005631_G_A	FALSE	NA	NA	NA
Type 2 Diabetes	10_113010885_G_A	FALSE	NA	NA	NA
Type 2 Diabetes	10_113011101_C_T	FALSE	NA	NA	NA
Type 2 Diabetes	10_113012670_G_A	FALSE	NA	NA	NA
Type 2 Diabetes	10_113015854_T_A	FALSE	NA	NA	NA
Type 2 Diabetes	10_113028189_G_A	FALSE	NA	NA	NA
Type 2 Diabetes	10_113049390_C_T	FALSE	NA	NA	NA
Type 2 Diabetes	10_113055707_T_G	FALSE	NA	NA	NA
Type 2 Diabetes	10_113064465_T_G	FALSE	NA	NA	NA
Type 2 Diabetes	10_113065217_C_T	FALSE	NA	NA	NA
Type 2 Diabetes	10_113068023_C_T	FALSE	NA	NA	NA
Type 2 Diabetes	10_113070547_G_A	FALSE	NA	NA	NA
Body mass index (BMI)	10_113074456_G_A	FALSE	NA	NA	NA
Type 2 Diabetes	10_113081857_C_T	FALSE	NA	NA	NA
Body mass index (BMI)	10_113142852_T_C	FALSE	NA	NA	NA
Type 2 Diabetes	10_113156827_G_T	FALSE	NA	NA	NA
Type 2 Diabetes	10_113183110_G_A	FALSE	NA	NA	NA
Birth Weight	10_114033028_G_A	FALSE	NA	NA	NA
HDL cholesterol	10_114033028_G_A	FALSE	NA	NA	NA
HDL cholesterol	10_114038188_T_A	FALSE	NA	NA	NA
LDL direct	10_114038188_T_A	FALSE	NA	NA	NA
Body mass index (BMI)	10_117047758_C_CA	FALSE	NA	NA	NA
HDL cholesterol	10_119630320_T_C	FALSE	NA	NA	NA
Body mass index (BMI)	10_120286496_T_G	FALSE	NA	NA	NA
HDL cholesterol	10_121079899_A_G	FALSE	NA	NA	NA
HDL cholesterol	10_121110038_A_G	FALSE	NA	NA	NA
HDL cholesterol	10_121138470_G_T	FALSE	NA	NA	NA
HDL cholesterol	10_121229534_C_T	FALSE	NA	NA	NA
Type 2 Diabetes	10_12206539_C_T	FALSE	NA	NA	NA
Angina pectoris	10_122478431_T_C	FALSE	NA	NA	NA
Chronic ischaemic heart disease	10_122479194_T_C	FALSE	NA	NA	NA
Type 2 Diabetes	10_12265828_C_T	FALSE	NA	NA	NA
Type 2 Diabetes	10_12269466_G_A	FALSE	NA	NA	NA
Type 2 Diabetes	10_12283059_T_C	FALSE	NA	NA	NA
LDL direct	10_122893182_C_T	FALSE	NA	NA	NA
Body mass index (BMI)	10_123470670_T_C	FALSE	NA	NA	NA
Body mass index (BMI)	10_125018503_C_CAAACCAA	FALSE	NA	NA	NA
HDL cholesterol	10_125044329_T_TGCTGGTGTGGTGCCG	FALSE	NA	NA	NA
Body mass index (BMI)	10_126777078_G_A	FALSE	NA	NA	NA
HDL cholesterol	10_12714637_T_G	FALSE	NA	NA	NA
Body mass index (BMI)	10_12903180_G_A	FALSE	NA	NA	NA
Body mass index (BMI)	10_129330688_C_T	FALSE	NA	NA	NA
Body mass index (BMI)	10_130006579_A_G	FALSE	NA	NA	NA
Body mass index (BMI)	10_131154811_C_T	FALSE	NA	NA	NA
Body mass index (BMI)	10_132189263_G_A	FALSE	NA	NA	NA
Body mass index (BMI)	10_16697469_A_G	FALSE	NA	NA	NA
LDL direct	10_17213096_G_A	FALSE	NA	NA	NA
HDL cholesterol	10_17277116_G_A	FALSE	NA	NA	NA
Body mass index (BMI)	10_18278686_G_A	FALSE	NA	NA	NA
Body mass index (BMI)	10_20616340_C_T	FALSE	NA	NA	NA
Body mass index (BMI)	10_20922770_T_G	FALSE	NA	NA	NA
Body mass index (BMI)	10_21590155_C_G	FALSE	NA	NA	NA
Body mass index (BMI)	10_22551023_A_G	FALSE	NA	NA	NA
Body mass index (BMI)	10_2526308_C_G	FALSE	NA	NA	NA
Fasting Glucose	10_26204863_T_G	FALSE	NA	NA	NA
Body mass index (BMI)	10_27019108_A_G	FALSE	NA	NA	NA
HDL cholesterol	10_30191795_C_T	FALSE	NA	NA	NA
HDL cholesterol	10_33313118_T_C	FALSE	NA	NA	NA
HDL cholesterol	10_33359904_G_A	FALSE	NA	NA	NA
Body mass index (BMI)	10_33696506_C_T	FALSE	NA	NA	NA
Body mass index (BMI)	10_33726835_T_C	FALSE	NA	NA	NA
Body mass index (BMI)	10_34119817_A_C	FALSE	NA	NA	NA
Chronic ischaemic heart disease	10_44186143_A_G	FALSE	NA	NA	NA
HDL cholesterol	10_45256244_G_A	FALSE	NA	NA	NA
HDL cholesterol	10_45419296_G_A	FALSE	NA	NA	NA
HDL cholesterol	10_45517172_C_T	FALSE	NA	NA	NA
HDL cholesterol	10_45738986_T_C	FALSE	NA	NA	NA
LDL direct	10_50379438_TTATA_T	FALSE	NA	NA	NA
Body mass index (BMI)	10_50596504_C_T	FALSE	NA	NA	NA
LDL direct	10_50613485_G_A	FALSE	NA	NA	NA
LDL direct	10_50652686_TAG_T	FALSE	NA	NA	NA
Body mass index (BMI)	10_50674998_A_G	FALSE	NA	NA	NA
LDL direct	10_50948456_C_G	FALSE	NA	NA	NA
Body mass index (BMI)	10_51920347_C_T	FALSE	NA	NA	NA
QRS duration	10_52452837_T_C	FALSE	NA	NA	NA
HDL cholesterol	10_5803098_A_G	FALSE	NA	NA	NA
Body mass index (BMI)	10_60082887_C_T	FALSE	NA	NA	NA
Body mass index (BMI)	10_60950247_T_C	FALSE	NA	NA	NA
Body mass index (BMI)	10_61294030_A_C	FALSE	NA	NA	NA
Pulse rate	10_61453847_A_AT	FALSE	NA	NA	NA
Body mass index (BMI)	10_61630049_T_G	FALSE	NA	NA	NA
LDL direct	10_69331892_T_A	FALSE	NA	NA	NA
HDL cholesterol	10_69339353_A_G	FALSE	NA	NA	NA
Type 2 Diabetes	10_69572545_C_T	FALSE	NA	NA	NA
Type 2 Diabetes	10_69579981_G_A	FALSE	NA	NA	NA
Type 2 Diabetes	10_69709758_G_A	FALSE	NA	NA	NA
HDL cholesterol	10_70124080_C_A	FALSE	NA	NA	NA
Body mass index (BMI)	10_73388957_G_A	FALSE	NA	NA	NA
QRS duration	10_74483791_C_A	FALSE	NA	NA	NA
Body mass index (BMI)	10_74661458_A_T	FALSE	NA	NA	NA
Body mass index (BMI)	10_74773549_C_T	FALSE	NA	NA	NA
Body mass index (BMI)	10_75101922_T_C	FALSE	NA	NA	NA
Type 2 Diabetes	10_79144944_A_C	FALSE	NA	NA	NA
HDL cholesterol	10_79199032_C_CA	FALSE	NA	NA	NA
Type 2 Diabetes	10_79200859_G_A	FALSE	NA	NA	NA
Type 2 Diabetes	10_79214457_A_G	FALSE	NA	NA	NA
HDL cholesterol	10_79240172_C_CA	FALSE	NA	NA	NA
HDL cholesterol	10_79376097_T_A	FALSE	NA	NA	NA
HDL cholesterol	10_79389183_C_T	FALSE	NA	NA	NA
Body mass index (BMI)	10_84829146_C_T	FALSE	NA	NA	NA
Body mass index (BMI)	10_85606046_A_C	FALSE	NA	NA	NA
Body mass index (BMI)	10_91253288_G_A	FALSE	NA	NA	NA
HDL cholesterol	10_91737125_G_C	FALSE	NA	NA	NA
Type 2 Diabetes	10_92252042_C_A	FALSE	NA	NA	NA
Type 2 Diabetes	10_92706307_C_T	FALSE	NA	NA	NA
Type 2 Diabetes	10_92716607_C_T	FALSE	NA	NA	NA
Birth Weight	10_92725864_C_T	FALSE	NA	NA	NA
Type 2 Diabetes	10_92725864_C_T	FALSE	NA	NA	NA
HDL cholesterol	10_92999707_A_AT	FALSE	NA	NA	NA
LDL direct	10_92999707_A_AT	FALSE	NA	NA	NA
LDL direct	10_93126201_A_G	FALSE	NA	NA	NA
HDL cholesterol	10_93290122_AT_A	FALSE	NA	NA	NA
HDL cholesterol	10_93543599_A_T	FALSE	NA	NA	NA
HDL cholesterol	10_93589608_G_T	FALSE	NA	NA	NA
Fasting Glucose	10_93632179_A_T	FALSE	NA	NA	NA
Body mass index (BMI)	10_95494548_C_T	FALSE	NA	NA	NA
Body mass index (BMI)	10_97215656_A_G	FALSE	NA	NA	NA
HDL cholesterol	10_98018469_A_G	FALSE	NA	NA	NA
Body mass index (BMI)	10_98034108_C_T	FALSE	NA	NA	NA
Body mass index (BMI)	10_98084965_A_G	FALSE	NA	NA	NA
Body mass index (BMI)	10_98198549_G_GA	FALSE	NA	NA	NA
Body mass index (BMI)	10_98285390_G_A	FALSE	NA	NA	NA
Chronic ischaemic heart disease	11_100722712_G_A	FALSE	NA	NA	NA
Body mass index (BMI)	11_103148904_A_G	FALSE	NA	NA	NA
HDL cholesterol	11_10353319_CTTTTCTTTTCT_C	FALSE	NA	NA	NA
HDL cholesterol	11_10357214_TG_T	FALSE	NA	NA	NA
HDL cholesterol	11_10357216_G_A	FALSE	NA	NA	NA
Angina pectoris	11_103804617_A_G	FALSE	NA	NA	NA
Chronic ischaemic heart disease	11_103804617_A_G	FALSE	NA	NA	NA
LDL direct	11_103991145_GA_G	FALSE	NA	NA	NA
HDL cholesterol	11_110230945_GA_G	FALSE	NA	NA	NA
Body mass index (BMI)	11_11122971_A_G	FALSE	NA	NA	NA
HDL cholesterol	11_111750843_G_GT	FALSE	NA	NA	NA
HDL cholesterol	11_111974608_G_T	FALSE	NA	NA	NA
Body mass index (BMI)	11_113395689_A_C	FALSE	NA	NA	NA
Multivariate Longevity	11_113767455_T_C	FALSE	NA	NA	NA
Body mass index (BMI)	11_115173356_G_A	FALSE	NA	NA	NA
HDL cholesterol	11_116439491_T_TA	FALSE	NA	NA	NA
HDL cholesterol	11_116460704_G_A	FALSE	NA	NA	NA
HDL cholesterol	11_116514061_C_T	FALSE	NA	NA	NA
HDL cholesterol	11_116558890_G_T	FALSE	NA	NA	NA
HDL cholesterol	11_116581817_G_C	FALSE	NA	NA	NA
HDL cholesterol	11_116588682_A_C	FALSE	NA	NA	NA
HDL cholesterol	11_116634723_G_A	FALSE	NA	NA	NA
HDL cholesterol	11_116640805_C_T	FALSE	NA	NA	NA
LDL direct	11_116655605_A_C	FALSE	NA	NA	NA
HDL cholesterol	11_116661939_A_C	FALSE	NA	NA	NA
LDL direct	11_116663570_AT_A	FALSE	NA	NA	NA
LDL direct	11_116667355_G_A	FALSE	NA	NA	NA
HDL cholesterol	11_116681325_C_G	FALSE	NA	NA	NA
HDL cholesterol	11_116723113_C_A	FALSE	NA	NA	NA
LDL direct	11_116723113_C_A	FALSE	NA	NA	NA
HDL cholesterol	11_116748674_A_T	FALSE	NA	NA	NA
LDL direct	11_116770312_C_T	FALSE	NA	NA	NA
HDL cholesterol	11_116775346_C_G	FALSE	NA	NA	NA
HDL cholesterol	11_116779579_T_C	FALSE	NA	NA	NA
HDL cholesterol	11_116787938_G_A	FALSE	NA	NA	NA
HDL cholesterol	11_116798254_G_A	FALSE	NA	NA	NA
HDL cholesterol	11_116802090_C_T	FALSE	NA	NA	NA
HDL cholesterol	11_116802748_C_T	FALSE	NA	NA	NA
LDL direct	11_116804102_A_G	FALSE	NA	NA	NA
HDL cholesterol	11_116808044_C_T	FALSE	NA	NA	NA
HDL cholesterol	11_116808405_T_C	FALSE	NA	NA	NA
HDL cholesterol	11_116812278_C_T	FALSE	NA	NA	NA
HDL cholesterol	11_116813366_G_A	FALSE	NA	NA	NA
HDL cholesterol	11_116813704_A_G	FALSE	NA	NA	NA
LDL direct	11_116818075_A_C	FALSE	NA	NA	NA
HDL cholesterol	11_116821577_C_A	FALSE	NA	NA	NA
LDL direct	11_116830638_G_A	FALSE	NA	NA	NA
HDL cholesterol	11_116867933_T_C	FALSE	NA	NA	NA
HDL cholesterol	11_116871767_A_G	FALSE	NA	NA	NA
Body mass index (BMI)	11_116887077_T_C	FALSE	NA	NA	NA
HDL cholesterol	11_116918032_C_T	FALSE	NA	NA	NA
HDL cholesterol	11_116969657_G_C	FALSE	NA	NA	NA
HDL cholesterol	11_117076419_A_C	FALSE	NA	NA	NA
HDL cholesterol	11_117110459_C_T	FALSE	NA	NA	NA
HDL cholesterol	11_117117673_G_A	FALSE	NA	NA	NA
LDL direct	11_117123072_G_A	FALSE	NA	NA	NA
HDL cholesterol	11_117123213_A_T	FALSE	NA	NA	NA
HDL cholesterol	11_117140583_T_A	FALSE	NA	NA	NA
HDL cholesterol	11_117162690_G_A	FALSE	NA	NA	NA
HDL cholesterol	11_117182083_A_G	FALSE	NA	NA	NA
HDL cholesterol	11_117214554_A_C	FALSE	NA	NA	NA
LDL direct	11_117214554_A_C	FALSE	NA	NA	NA
HDL cholesterol	11_117215985_G_A	FALSE	NA	NA	NA
HDL cholesterol	11_117219014_G_A	FALSE	NA	NA	NA
LDL direct	11_117219364_G_C	FALSE	NA	NA	NA
HDL cholesterol	11_117221669_G_T	FALSE	NA	NA	NA
HDL cholesterol	11_117226506_T_G	FALSE	NA	NA	NA
LDL direct	11_117227236_C_T	FALSE	NA	NA	NA
HDL cholesterol	11_117228309_A_G	FALSE	NA	NA	NA
HDL cholesterol	11_117229689_C_T	FALSE	NA	NA	NA
HDL cholesterol	11_117240652_C_T	FALSE	NA	NA	NA
HDL cholesterol	11_117242795_C_T	FALSE	NA	NA	NA
HDL cholesterol	11_117305359_T_C	FALSE	NA	NA	NA
HDL cholesterol	11_117315790_G_A	FALSE	NA	NA	NA
HDL cholesterol	11_117320185_C_T	FALSE	NA	NA	NA
HDL cholesterol	11_117361173_G_T	FALSE	NA	NA	NA
HDL cholesterol	11_117385542_T_A	FALSE	NA	NA	NA
HDL cholesterol	11_117385720_T_C	FALSE	NA	NA	NA
HDL cholesterol	11_117397168_A_G	FALSE	NA	NA	NA
HDL cholesterol	11_117400529_A_T	FALSE	NA	NA	NA
HDL cholesterol	11_117442308_T_C	FALSE	NA	NA	NA
HDL cholesterol	11_117512084_A_C	FALSE	NA	NA	NA
HDL cholesterol	11_117543943_C_G	FALSE	NA	NA	NA
HDL cholesterol	11_117614555_C_T	FALSE	NA	NA	NA
HDL cholesterol	11_117619471_C_T	FALSE	NA	NA	NA
Body mass index (BMI)	11_11775350_G_T	FALSE	NA	NA	NA
HDL cholesterol	11_118575974_GT_G	FALSE	NA	NA	NA
HDL cholesterol	11_118915273_A_T	FALSE	NA	NA	NA
HDL cholesterol	11_119159378_T_A	FALSE	NA	NA	NA
HDL cholesterol	11_119243193_G_A	FALSE	NA	NA	NA
HDL cholesterol	11_119935249_C_T	FALSE	NA	NA	NA
Body mass index (BMI)	11_120288343_C_A	FALSE	NA	NA	NA
Chronic ischaemic heart disease	11_120493228_T_C	FALSE	NA	NA	NA
Body mass index (BMI)	11_122051879_G_A	FALSE	NA	NA	NA
HDL cholesterol	11_122683770_TGTGTGTGA_T	FALSE	NA	NA	NA
HDL cholesterol	11_122688630_A_C	FALSE	NA	NA	NA
HDL cholesterol	11_122698538_G_A	FALSE	NA	NA	NA
HDL cholesterol	11_122717876_T_C	FALSE	NA	NA	NA
Body mass index (BMI)	11_122894959_C_A	FALSE	NA	NA	NA
HDL cholesterol	11_126173525_C_T	FALSE	NA	NA	NA
LDL direct	11_126250092_AT_A	FALSE	NA	NA	NA
HDL cholesterol	11_126302982_G_GCCT	FALSE	NA	NA	NA
LDL direct	11_126374278_C_G	FALSE	NA	NA	NA
LDL direct	11_126394077_A_C	FALSE	NA	NA	NA
HDL cholesterol	11_126442979_G_A	FALSE	NA	NA	NA
HDL cholesterol	11_126461941_G_A	FALSE	NA	NA	NA
HDL cholesterol	11_127020066_A_T	FALSE	NA	NA	NA
Type 2 Diabetes	11_128172680_T_C	FALSE	NA	NA	NA
Type 2 Diabetes	11_128341105_G_A	FALSE	NA	NA	NA
Type 2 Diabetes	11_128513792_C_T	FALSE	NA	NA	NA
Type 2 Diabetes	11_128607819_G_C	FALSE	NA	NA	NA
Pulse rate	11_128895027_G_A	FALSE	NA	NA	NA
Atrial fibrillation and flutter	11_128918069_C_A	FALSE	NA	NA	NA
HDL cholesterol	11_130851185_C_T	FALSE	NA	NA	NA
Body mass index (BMI)	11_131595339_A_G	FALSE	NA	NA	NA
Body mass index (BMI)	11_132819354_TA_T	FALSE	NA	NA	NA
Body mass index (BMI)	11_133788766_T_C	FALSE	NA	NA	NA
Body mass index (BMI)	11_133940300_G_A	FALSE	NA	NA	NA
Body mass index (BMI)	11_134619638_C_A	FALSE	NA	NA	NA
HDL cholesterol	11_13990788_A_G	FALSE	NA	NA	NA
HDL cholesterol	11_14395618_GTA_G	FALSE	NA	NA	NA
HDL cholesterol	11_14546150_CTTTT_C	FALSE	NA	NA	NA
HDL cholesterol	11_14582684_AT_A	FALSE	NA	NA	NA
Body mass index (BMI)	11_1461947_T_C	FALSE	NA	NA	NA
HDL cholesterol	11_14637965_A_G	FALSE	NA	NA	NA
HDL cholesterol	11_15063981_C_A	FALSE	NA	NA	NA
Type 2 Diabetes	11_15082435_T_G	FALSE	NA	NA	NA
Body mass index (BMI)	11_16727436_C_CT	FALSE	NA	NA	NA
Type 2 Diabetes	11_17076148_G_T	FALSE	NA	NA	NA
Body mass index (BMI)	11_17384070_C_T	FALSE	NA	NA	NA
Type 2 Diabetes	11_17385060_C_G	FALSE	NA	NA	NA
Type 2 Diabetes	11_17401072_T_C	FALSE	NA	NA	NA
Type 2 Diabetes	11_17448596_A_G	FALSE	NA	NA	NA
HDL cholesterol	11_1860026_T_C	FALSE	NA	NA	NA
Body mass index (BMI)	11_19966255_G_C	FALSE	NA	NA	NA
Atrial fibrillation and flutter	11_19985558_T_G	FALSE	NA	NA	NA
Type 2 Diabetes	11_2051952_A_G	FALSE	NA	NA	NA
Body mass index (BMI)	11_20943239_T_C	FALSE	NA	NA	NA
Birth Weight	11_2097630_T_G	FALSE	NA	NA	NA
Type 2 Diabetes	11_2130531_G_C	FALSE	NA	NA	NA
Fasting Glucose	11_2159830_T_G	FALSE	NA	NA	NA
Type 2 Diabetes	11_2169188_G_C	FALSE	NA	NA	NA
Birth Weight	11_2178456_G_A	FALSE	NA	NA	NA
Body mass index (BMI)	11_2204396_T_C	FALSE	NA	NA	NA
Body mass index (BMI)	11_237087_A_G	FALSE	NA	NA	NA
Type 2 Diabetes	11_2627496_C_T	FALSE	NA	NA	NA
Type 2 Diabetes	11_2670241_A_G	FALSE	NA	NA	NA
Type 2 Diabetes	11_2741998_T_C	FALSE	NA	NA	NA
Body mass index (BMI)	11_27440683_C_G	FALSE	NA	NA	NA
Body mass index (BMI)	11_27482389_AT_A	FALSE	NA	NA	NA
Body mass index (BMI)	11_27492659_T_C	FALSE	NA	NA	NA
Childhood Obesity	11_27645689_G_A	FALSE	NA	NA	NA
HDL cholesterol	11_27694586_CT_C	FALSE	NA	NA	NA
Type 2 Diabetes	11_2805373_A_G	FALSE	NA	NA	NA
Type 2 Diabetes	11_2817183_T_C	FALSE	NA	NA	NA
Fasting Glucose	11_2835428_C_G	FALSE	NA	NA	NA
Body mass index (BMI)	11_28605957_T_C	FALSE	NA	NA	NA
Body mass index (BMI)	11_28710895_G_A	FALSE	NA	NA	NA
Type 2 Diabetes	11_2871725_G_C	FALSE	NA	NA	NA
HDL cholesterol	11_2871850_G_A	FALSE	NA	NA	NA
HDL cholesterol	11_2920094_G_GGT	FALSE	NA	NA	NA
Body mass index (BMI)	11_29221137_T_C	FALSE	NA	NA	NA
Body mass index (BMI)	11_30328128_GA_G	FALSE	NA	NA	NA
HDL cholesterol	11_3045410_A_G	FALSE	NA	NA	NA
Body mass index (BMI)	11_30479285_T_G	FALSE	NA	NA	NA
HDL cholesterol	11_30870436_A_G	FALSE	NA	NA	NA
Type 2 Diabetes	11_32642876_A_T	FALSE	NA	NA	NA
Type 2 Diabetes	11_34957345_G_A	FALSE	NA	NA	NA
HDL cholesterol	11_36306877_T_TA	FALSE	NA	NA	NA
Body mass index (BMI)	11_370876_A_G	FALSE	NA	NA	NA
HDL cholesterol	11_380315_C_T	FALSE	NA	NA	NA
Body mass index (BMI)	11_43311290_ATAATATATAATATTATATAT_A	FALSE	NA	NA	NA
Body mass index (BMI)	11_43311346_AT_A	FALSE	NA	NA	NA
Body mass index (BMI)	11_43838840_G_T	FALSE	NA	NA	NA
Body mass index (BMI)	11_43924069_A_G	FALSE	NA	NA	NA
HDL cholesterol	11_45175509_G_A	FALSE	NA	NA	NA
HDL cholesterol	11_45690952_C_A	FALSE	NA	NA	NA
Fasting Glucose	11_45818158_G_A	FALSE	NA	NA	NA
Type 2 Diabetes	11_45840802_A_G	FALSE	NA	NA	NA
HDL cholesterol	11_45912289_G_A	FALSE	NA	NA	NA
Fasting Glucose	11_45913146_T_G	FALSE	NA	NA	NA
HDL cholesterol	11_45959177_G_A	FALSE	NA	NA	NA
Body mass index (BMI)	11_46150487_T_G	FALSE	NA	NA	NA
HDL cholesterol	11_46160188_G_A	FALSE	NA	NA	NA
HDL cholesterol	11_46288417_G_A	FALSE	NA	NA	NA
HDL cholesterol	11_46430713_G_A	FALSE	NA	NA	NA
HDL cholesterol	11_46453413_G_A	FALSE	NA	NA	NA
Body mass index (BMI)	11_46599484_CA_C	FALSE	NA	NA	NA
HDL cholesterol	11_46638992_A_T	FALSE	NA	NA	NA
HDL cholesterol	11_46710271_C_T	FALSE	NA	NA	NA
HDL cholesterol	11_46794083_C_T	FALSE	NA	NA	NA
HDL cholesterol	11_46797393_A_C	FALSE	NA	NA	NA
HDL cholesterol	11_46981977_G_C	FALSE	NA	NA	NA
Fasting Glucose	11_47036038_T_A	FALSE	NA	NA	NA
HDL cholesterol	11_47106488_C_T	FALSE	NA	NA	NA
HDL cholesterol	11_47107177_G_A	FALSE	NA	NA	NA
HDL cholesterol	11_47138418_G_A	FALSE	NA	NA	NA
HDL cholesterol	11_47144980_ATTTTTTTTTTTTTT_A	FALSE	NA	NA	NA
Body mass index (BMI)	11_47162140_G_A	FALSE	NA	NA	NA
HDL cholesterol	11_47254747_C_T	FALSE	NA	NA	NA
HDL cholesterol	11_47409926_C_T	FALSE	NA	NA	NA
HDL cholesterol	11_47529359_G_C	FALSE	NA	NA	NA
HDL cholesterol	11_47648309_G_A	FALSE	NA	NA	NA
Body mass index (BMI)	11_47736079_CA_C	FALSE	NA	NA	NA
HDL cholesterol	11_47753440_G_A	FALSE	NA	NA	NA
Body mass index (BMI)	11_47865045_CT_C	FALSE	NA	NA	NA
HDL cholesterol	11_47865045_CT_C	FALSE	NA	NA	NA
HDL cholesterol	11_47945740_T_G	FALSE	NA	NA	NA
Fasting Glucose	11_47961925_G_A	FALSE	NA	NA	NA
Body mass index (BMI)	11_47964254_AT_A	FALSE	NA	NA	NA
HDL cholesterol	11_47991011_C_T	FALSE	NA	NA	NA
HDL cholesterol	11_48053288_A_T	FALSE	NA	NA	NA
HDL cholesterol	11_48076364_T_C	FALSE	NA	NA	NA
HDL cholesterol	11_48234182_T_A	FALSE	NA	NA	NA
Fasting Glucose	11_48292525_C_T	FALSE	NA	NA	NA
HDL cholesterol	11_48334195_T_C	FALSE	NA	NA	NA
HDL cholesterol	11_48457855_T_G	FALSE	NA	NA	NA
HDL cholesterol	11_48494266_G_A	FALSE	NA	NA	NA
HDL cholesterol	11_48554216_C_T	FALSE	NA	NA	NA
HDL cholesterol	11_48623277_A_C	FALSE	NA	NA	NA
HDL cholesterol	11_48642863_C_T	FALSE	NA	NA	NA
HDL cholesterol	11_48655494_A_G	FALSE	NA	NA	NA
HDL cholesterol	11_48657440_C_A	FALSE	NA	NA	NA
HDL cholesterol	11_48713955_G_A	FALSE	NA	NA	NA
HDL cholesterol	11_48844086_C_T	FALSE	NA	NA	NA
Body mass index (BMI)	11_48902179_C_T	FALSE	NA	NA	NA
HDL cholesterol	11_48943483_G_A	FALSE	NA	NA	NA
HDL cholesterol	11_48953860_G_A	FALSE	NA	NA	NA
HDL cholesterol	11_49059064_T_C	FALSE	NA	NA	NA
HDL cholesterol	11_49360810_A_G	FALSE	NA	NA	NA
HDL cholesterol	11_49396361_A_G	FALSE	NA	NA	NA
Body mass index (BMI)	11_49437922_C_T	FALSE	NA	NA	NA
HDL cholesterol	11_49704651_TA_T	FALSE	NA	NA	NA
HDL cholesterol	11_49767876_T_C	FALSE	NA	NA	NA
HDL cholesterol	11_49823195_T_C	FALSE	NA	NA	NA
HDL cholesterol	11_49861978_T_C	FALSE	NA	NA	NA
HDL cholesterol	11_49862019_T_A	FALSE	NA	NA	NA
HDL cholesterol	11_49887029_T_C	FALSE	NA	NA	NA
HDL cholesterol	11_50250609_G_A	FALSE	NA	NA	NA
HDL cholesterol	11_50271618_G_C	FALSE	NA	NA	NA
HDL cholesterol	11_50487095_T_C	FALSE	NA	NA	NA
HDL cholesterol	11_50699182_A_C	FALSE	NA	NA	NA
HDL cholesterol	11_50783851_G_A	FALSE	NA	NA	NA
HDL cholesterol	11_50816990_T_C	FALSE	NA	NA	NA
HDL cholesterol	11_540005_C_T	FALSE	NA	NA	NA
HDL cholesterol	11_55036965_C_T	FALSE	NA	NA	NA
HDL cholesterol	11_56038006_A_G	FALSE	NA	NA	NA
HDL cholesterol	11_56124425_G_T	FALSE	NA	NA	NA
HDL cholesterol	11_56284451_AAT_A	FALSE	NA	NA	NA
HDL cholesterol	11_56353022_G_A	FALSE	NA	NA	NA
HDL cholesterol	11_56550324_T_C	FALSE	NA	NA	NA
LDL direct	11_5662452_G_GAA	FALSE	NA	NA	NA
LDL direct	11_5670298_C_T	FALSE	NA	NA	NA
LDL direct	11_5675205_TTA_T	FALSE	NA	NA	NA
HDL cholesterol	11_56752694_G_A	FALSE	NA	NA	NA
LDL direct	11_5679844_C_A	FALSE	NA	NA	NA
HDL cholesterol	11_56827108_A_G	FALSE	NA	NA	NA
HDL cholesterol	11_56860610_G_A	FALSE	NA	NA	NA
HDL cholesterol	11_56866840_G_A	FALSE	NA	NA	NA
HDL cholesterol	11_57141482_G_C	FALSE	NA	NA	NA
HDL cholesterol	11_57143622_G_A	FALSE	NA	NA	NA
HDL cholesterol	11_57156641_C_T	FALSE	NA	NA	NA
HDL cholesterol	11_57218403_CAT_C	FALSE	NA	NA	NA
HDL cholesterol	11_57283266_A_C	FALSE	NA	NA	NA
HDL cholesterol	11_57313574_G_C	FALSE	NA	NA	NA
HDL cholesterol	11_61738982_T_C	FALSE	NA	NA	NA
HDL cholesterol	11_61764338_A_G	FALSE	NA	NA	NA
HDL cholesterol	11_61843606_G_A	FALSE	NA	NA	NA
HDL cholesterol	11_61860488_C_T	FALSE	NA	NA	NA
HDL cholesterol	11_61894976_C_T	FALSE	NA	NA	NA
HDL cholesterol	11_61905173_G_C	FALSE	NA	NA	NA
HDL cholesterol	11_61919658_A_G	FALSE	NA	NA	NA
HDL cholesterol	11_62058294_C_T	FALSE	NA	NA	NA
Body mass index (BMI)	11_6218114_G_A	FALSE	NA	NA	NA
HDL cholesterol	11_62767043_G_C	FALSE	NA	NA	NA
Body mass index (BMI)	11_64247950_T_C	FALSE	NA	NA	NA
HDL cholesterol	11_64276298_T_TTGTGTGTGTATGTA	FALSE	NA	NA	NA
HDL cholesterol	11_64278557_G_A	FALSE	NA	NA	NA
HDL cholesterol	11_64374514_A_T	FALSE	NA	NA	NA
Body mass index (BMI)	11_64591337_G_A	FALSE	NA	NA	NA
HDL cholesterol	11_65065467_T_C	FALSE	NA	NA	NA
Body mass index (BMI)	11_65444976_A_G	FALSE	NA	NA	NA
Body mass index (BMI)	11_65599970_G_A	FALSE	NA	NA	NA
HDL cholesterol	11_65799248_T_G	FALSE	NA	NA	NA
HDL cholesterol	11_65857720_G_A	FALSE	NA	NA	NA
Body mass index (BMI)	11_65868088_G_A	FALSE	NA	NA	NA
HDL cholesterol	11_66008315_G_C	FALSE	NA	NA	NA
Body mass index (BMI)	11_66333222_C_T	FALSE	NA	NA	NA
HDL cholesterol	11_66414778_C_T	FALSE	NA	NA	NA
HDL cholesterol	11_67480169_CCTAA_C	FALSE	NA	NA	NA
HDL cholesterol	11_67641414_C_T	FALSE	NA	NA	NA
HDL cholesterol	11_69000328_A_G	FALSE	NA	NA	NA
HDL cholesterol	11_69009855_T_C	FALSE	NA	NA	NA
HDL cholesterol	11_69465796_G_A	FALSE	NA	NA	NA
Type 2 Diabetes	11_69634144_G_A	FALSE	NA	NA	NA
Body mass index (BMI)	11_69687993_C_A	FALSE	NA	NA	NA
Type 2 Diabetes	11_72700952_C_T	FALSE	NA	NA	NA
Fasting Glucose	11_72716066_A_G	FALSE	NA	NA	NA
Type 2 Diabetes	11_72724951_A_G	FALSE	NA	NA	NA
Fasting Glucose	11_72738204_T_C	FALSE	NA	NA	NA
Fasting Glucose	11_73108273_T_C	FALSE	NA	NA	NA
Type 2 Diabetes	11_73166919_G_A	FALSE	NA	NA	NA
HDL cholesterol	11_73525021_AT_A	FALSE	NA	NA	NA
HDL cholesterol	11_75798272_C_A	FALSE	NA	NA	NA
HDL cholesterol	11_75841084_C_T	FALSE	NA	NA	NA
HDL cholesterol	11_75859484_G_A	FALSE	NA	NA	NA
HDL cholesterol	11_76209447_C_T	FALSE	NA	NA	NA
HDL cholesterol	11_76533476_GT_G	FALSE	NA	NA	NA
HDL cholesterol	11_79347905_C_G	FALSE	NA	NA	NA
Body mass index (BMI)	11_801631_T_TG	FALSE	NA	NA	NA
Fasting Glucose	11_8233861_C_A	FALSE	NA	NA	NA
HDL cholesterol	11_823586_C_G	FALSE	NA	NA	NA
Body mass index (BMI)	11_83381986_A_G	FALSE	NA	NA	NA
Body mass index (BMI)	11_83733595_C_T	FALSE	NA	NA	NA
Body mass index (BMI)	11_85054827_T_A	FALSE	NA	NA	NA
Body mass index (BMI)	11_865257_G_A	FALSE	NA	NA	NA
Body mass index (BMI)	11_88888610_C_T	FALSE	NA	NA	NA
Multivariate Longevity	11_89285272_A_G	FALSE	NA	NA	NA
Body mass index (BMI)	11_89334156_T_A	FALSE	NA	NA	NA
Body mass index (BMI)	11_90237290_CA_C	FALSE	NA	NA	NA
Fasting Glucose	11_92922749_C_G	FALSE	NA	NA	NA
Fasting Glucose	11_92931709_T_C	FALSE	NA	NA	NA
Fasting Glucose	11_92931854_T_C	FALSE	NA	NA	NA
Fasting Glucose	11_92933881_A_G	FALSE	NA	NA	NA
Type 2 Diabetes	11_92933881_A_G	FALSE	NA	NA	NA
Fasting Glucose	11_92936020_G_A	FALSE	NA	NA	NA
Fasting Glucose	11_92950498_T_C	FALSE	NA	NA	NA
Fasting Glucose	11_92955359_T_C	FALSE	NA	NA	NA
Fasting Glucose	11_92966828_T_C	FALSE	NA	NA	NA
Fasting Glucose	11_92968430_T_C	FALSE	NA	NA	NA
Type 2 Diabetes	11_92968430_T_C	FALSE	NA	NA	NA
Fasting Glucose	11_92974640_C_T	FALSE	NA	NA	NA
Type 2 Diabetes	11_92974640_C_T	FALSE	NA	NA	NA
Fasting Glucose	11_92974926_T_C	FALSE	NA	NA	NA
Birth Weight	11_92975544_C_G	FALSE	NA	NA	NA
Fasting Glucose	11_92979378_T_C	FALSE	NA	NA	NA
Fasting Glucose	11_92980210_G_A	FALSE	NA	NA	NA
Fasting Glucose	11_92994708_C_T	FALSE	NA	NA	NA
Type 2 Diabetes	11_92994708_C_T	FALSE	NA	NA	NA
Type 2 Diabetes	11_93016598_T_G	FALSE	NA	NA	NA
Fasting Glucose	11_93024407_C_T	FALSE	NA	NA	NA
Fasting Glucose	11_93179384_G_A	FALSE	NA	NA	NA
Fasting Glucose	11_93245692_A_G	FALSE	NA	NA	NA
Fasting Glucose	11_93443738_G_A	FALSE	NA	NA	NA
HDL cholesterol	11_95581390_G_A	FALSE	NA	NA	NA
HDL cholesterol	11_95746711_G_T	FALSE	NA	NA	NA
HDL cholesterol	12_101494285_C_T	FALSE	NA	NA	NA
Birth Weight	12_102577998_G_A	FALSE	NA	NA	NA
Body mass index (BMI)	12_103248567_G_A	FALSE	NA	NA	NA
HDL cholesterol	12_106706939_T_C	FALSE	NA	NA	NA
Body mass index (BMI)	12_107329611_G_A	FALSE	NA	NA	NA
Body mass index (BMI)	12_107928841_C_T	FALSE	NA	NA	NA
Body mass index (BMI)	12_108025644_TC_T	FALSE	NA	NA	NA
Type 2 Diabetes	12_108215857_G_A	FALSE	NA	NA	NA
HDL cholesterol	12_108287518_ATGAG_A	FALSE	NA	NA	NA
HDL cholesterol	12_108699495_G_A	FALSE	NA	NA	NA
HDL cholesterol	12_109273045_G_GA	FALSE	NA	NA	NA
Body mass index (BMI)	12_109608893_C_T	FALSE	NA	NA	NA
HDL cholesterol	12_109612438_T_C	FALSE	NA	NA	NA
HDL cholesterol	12_109643660_C_T	FALSE	NA	NA	NA
HDL cholesterol	12_109885032_G_T	FALSE	NA	NA	NA
HDL cholesterol	12_110031870_CT_C	FALSE	NA	NA	NA
Body mass index (BMI)	12_110285440_C_T	FALSE	NA	NA	NA
HDL cholesterol	12_110361192_C_T	FALSE	NA	NA	NA
LDL direct	12_110929062_C_G	FALSE	NA	NA	NA
Chronic ischaemic heart disease	12_110969032_A_G	FALSE	NA	NA	NA
HDL cholesterol	12_111187081_A_G	FALSE	NA	NA	NA
HDL cholesterol	12_111412375_A_T	FALSE	NA	NA	NA
HDL cholesterol	12_111417492_T_A	FALSE	NA	NA	NA
LDL direct	12_111417492_T_A	FALSE	NA	NA	NA
HDL cholesterol	12_111440175_A_T	FALSE	NA	NA	NA
HDL cholesterol	12_111466567_T_A	FALSE	NA	NA	NA
Angina pectoris	12_111466567_T_A	FALSE	NA	NA	NA
Acute myocardial infarction	12_111466567_T_A	FALSE	NA	NA	NA
Multivariate Longevity	12_111466567_T_A	FALSE	NA	NA	NA
HDL cholesterol	12_111576137_T_C	FALSE	NA	NA	NA
Acute myocardial infarction	12_111576137_T_C	FALSE	NA	NA	NA
LDL direct	12_111576137_T_C	FALSE	NA	NA	NA
HDL cholesterol	12_111584145_A_G	FALSE	NA	NA	NA
Chronic ischaemic heart disease	12_111713938_C_A	FALSE	NA	NA	NA
LDL direct	12_112104835_C_CA	FALSE	NA	NA	NA
HDL cholesterol	12_112123368_G_A	FALSE	NA	NA	NA
LDL direct	12_112584253_A_AAGG	FALSE	NA	NA	NA
LDL direct	12_112592423_G_A	FALSE	NA	NA	NA
HDL cholesterol	12_112597466_C_T	FALSE	NA	NA	NA
LDL direct	12_112772277_A_AGTT	FALSE	NA	NA	NA
HDL cholesterol	12_112797474_C_T	FALSE	NA	NA	NA
HDL cholesterol	12_113233370_A_G	FALSE	NA	NA	NA
HDL cholesterol	12_113638048_G_C	FALSE	NA	NA	NA
Body mass index (BMI)	12_114062045_AT_A	FALSE	NA	NA	NA
Atrial fibrillation and flutter	12_114254231_A_G	FALSE	NA	NA	NA
Atrial fibrillation and flutter	12_114322674_A_G	FALSE	NA	NA	NA
Atrial fibrillation and flutter	12_114370741_CT_C	FALSE	NA	NA	NA
QRS duration	12_114370741_CT_C	FALSE	NA	NA	NA
Pulse rate	12_114399544_C_A	FALSE	NA	NA	NA
HDL cholesterol	12_116698982_T_G	FALSE	NA	NA	NA
HDL cholesterol	12_116723171_T_C	FALSE	NA	NA	NA
HDL cholesterol	12_116738125_T_C	FALSE	NA	NA	NA
HDL cholesterol	12_116738747_G_A	FALSE	NA	NA	NA
Type 2 Diabetes	12_117963415_C_T	FALSE	NA	NA	NA
Body mass index (BMI)	12_117976892_A_G	FALSE	NA	NA	NA
Body mass index (BMI)	12_120469506_T_A	FALSE	NA	NA	NA
Type 2 Diabetes	12_120868037_G_A	FALSE	NA	NA	NA
Type 2 Diabetes	12_120942738_G_A	FALSE	NA	NA	NA
Chronic ischaemic heart disease	12_120954237_G_A	FALSE	NA	NA	NA
HDL cholesterol	12_120964043_C_T	FALSE	NA	NA	NA
Type 2 Diabetes	12_120979061_C_T	FALSE	NA	NA	NA
LDL direct	12_120998573_A_C	FALSE	NA	NA	NA
Type 2 Diabetes	12_120998573_A_C	FALSE	NA	NA	NA
HDL cholesterol	12_121006221_AAG_A	FALSE	NA	NA	NA
LDL direct	12_121025485_T_C	FALSE	NA	NA	NA
Type 2 Diabetes	12_121025485_T_C	FALSE	NA	NA	NA
LDL direct	12_121049829_C_T	FALSE	NA	NA	NA
Type 2 Diabetes	12_121063658_C_A	FALSE	NA	NA	NA
Type 2 Diabetes	12_121088446_A_T	FALSE	NA	NA	NA
Type 2 Diabetes	12_121164957_G_A	FALSE	NA	NA	NA
HDL cholesterol	12_121224163_G_A	FALSE	NA	NA	NA
Body mass index (BMI)	12_121263055_G_A	FALSE	NA	NA	NA
Body mass index (BMI)	12_121269685_T_A	FALSE	NA	NA	NA
Body mass index (BMI)	12_121714349_C_T	FALSE	NA	NA	NA
HDL cholesterol	12_121771062_G_A	FALSE	NA	NA	NA
HDL cholesterol	12_122044510_T_A	FALSE	NA	NA	NA
HDL cholesterol	12_122045233_T_C	FALSE	NA	NA	NA
HDL cholesterol	12_122146642_ACG_A	FALSE	NA	NA	NA
Body mass index (BMI)	12_122188197_G_C	FALSE	NA	NA	NA
HDL cholesterol	12_122468376_A_T	FALSE	NA	NA	NA
HDL cholesterol	12_122520430_A_C	FALSE	NA	NA	NA
Body mass index (BMI)	12_122532234_A_G	FALSE	NA	NA	NA
HDL cholesterol	12_122541326_G_T	FALSE	NA	NA	NA
Body mass index (BMI)	12_122606018_T_G	FALSE	NA	NA	NA
HDL cholesterol	12_122642729_C_G	FALSE	NA	NA	NA
HDL cholesterol	12_122675203_CT_C	FALSE	NA	NA	NA
Body mass index (BMI)	12_122708052_C_T	FALSE	NA	NA	NA
HDL cholesterol	12_122714780_A_G	FALSE	NA	NA	NA
HDL cholesterol	12_122740914_C_CT	FALSE	NA	NA	NA
HDL cholesterol	12_122755431_T_G	FALSE	NA	NA	NA
Body mass index (BMI)	12_122819039_A_G	FALSE	NA	NA	NA
HDL cholesterol	12_122836032_G_T	FALSE	NA	NA	NA
Body mass index (BMI)	12_122860962_G_T	FALSE	NA	NA	NA
Type 2 Diabetes	12_122963381_T_C	FALSE	NA	NA	NA
HDL cholesterol	12_123100618_T_A	FALSE	NA	NA	NA
HDL cholesterol	12_123109352_C_T	FALSE	NA	NA	NA
HDL cholesterol	12_123128435_C_A	FALSE	NA	NA	NA
HDL cholesterol	12_123166851_C_T	FALSE	NA	NA	NA
HDL cholesterol	12_123261322_C_T	FALSE	NA	NA	NA
HDL cholesterol	12_123361498_A_C	FALSE	NA	NA	NA
HDL cholesterol	12_123374305_G_A	FALSE	NA	NA	NA
HDL cholesterol	12_123377957_G_A	FALSE	NA	NA	NA
HDL cholesterol	12_123410716_A_T	FALSE	NA	NA	NA
HDL cholesterol	12_123424023_T_C	FALSE	NA	NA	NA
HDL cholesterol	12_123443368_G_T	FALSE	NA	NA	NA
HDL cholesterol	12_123743753_T_A	FALSE	NA	NA	NA
HDL cholesterol	12_123775966_C_T	FALSE	NA	NA	NA
LDL direct	12_123783091_A_G	FALSE	NA	NA	NA
HDL cholesterol	12_123921361_C_T	FALSE	NA	NA	NA
HDL cholesterol	12_123959862_T_C	FALSE	NA	NA	NA
HDL cholesterol	12_123996705_A_G	FALSE	NA	NA	NA
Body mass index (BMI)	12_124011769_A_G	FALSE	NA	NA	NA
HDL cholesterol	12_124019256_CAA_C	FALSE	NA	NA	NA
HDL cholesterol	12_124023136_A_AT	FALSE	NA	NA	NA
Body mass index (BMI)	12_124024211_A_T	FALSE	NA	NA	NA
HDL cholesterol	12_124148663_C_T	FALSE	NA	NA	NA
HDL cholesterol	12_124150167_C_T	FALSE	NA	NA	NA
HDL cholesterol	12_124217838_C_T	FALSE	NA	NA	NA
HDL cholesterol	12_124324486_C_T	FALSE	NA	NA	NA
HDL cholesterol	12_124490366_C_T	FALSE	NA	NA	NA
HDL cholesterol	12_124538778_C_G	FALSE	NA	NA	NA
HDL cholesterol	12_124563212_A_G	FALSE	NA	NA	NA
HDL cholesterol	12_124572638_G_A	FALSE	NA	NA	NA
HDL cholesterol	12_124601221_C_G	FALSE	NA	NA	NA
HDL cholesterol	12_124605034_G_T	FALSE	NA	NA	NA
HDL cholesterol	12_124644105_CT_C	FALSE	NA	NA	NA
HDL cholesterol	12_124653002_G_A	FALSE	NA	NA	NA
HDL cholesterol	12_124677598_A_G	FALSE	NA	NA	NA
HDL cholesterol	12_124719826_T_C	FALSE	NA	NA	NA
HDL cholesterol	12_124724447_G_A	FALSE	NA	NA	NA
HDL cholesterol	12_124725259_G_A	FALSE	NA	NA	NA
HDL cholesterol	12_124767938_AAATAAT_A	FALSE	NA	NA	NA
HDL cholesterol	12_124771735_C_T	FALSE	NA	NA	NA
HDL cholesterol	12_124803102_A_G	FALSE	NA	NA	NA
HDL cholesterol	12_124804058_C_T	FALSE	NA	NA	NA
HDL cholesterol	12_124809051_T_C	FALSE	NA	NA	NA
HDL cholesterol	12_124814996_C_T	FALSE	NA	NA	NA
HDL cholesterol	12_124816195_G_A	FALSE	NA	NA	NA
HDL cholesterol	12_124822026_C_T	FALSE	NA	NA	NA
HDL cholesterol	12_124824009_A_T	FALSE	NA	NA	NA
Chronic ischaemic heart disease	12_124824136_G_A	FALSE	NA	NA	NA
HDL cholesterol	12_124832845_C_A	FALSE	NA	NA	NA
HDL cholesterol	12_124836954_G_C	FALSE	NA	NA	NA
HDL cholesterol	12_124844767_T_C	FALSE	NA	NA	NA
HDL cholesterol	12_124849879_A_C	FALSE	NA	NA	NA
HDL cholesterol	12_124854492_T_C	FALSE	NA	NA	NA
HDL cholesterol	12_124855250_C_A	FALSE	NA	NA	NA
HDL cholesterol	12_124855849_G_A	FALSE	NA	NA	NA
HDL cholesterol	12_124870524_C_T	FALSE	NA	NA	NA
HDL cholesterol	12_124880353_G_A	FALSE	NA	NA	NA
HDL cholesterol	12_124897706_G_A	FALSE	NA	NA	NA
HDL cholesterol	12_124919287_C_T	FALSE	NA	NA	NA
HDL cholesterol	12_124924352_C_T	FALSE	NA	NA	NA
HDL cholesterol	12_124935020_C_T	FALSE	NA	NA	NA
HDL cholesterol	12_124978118_G_C	FALSE	NA	NA	NA
Type 2 Diabetes	12_12718165_T_G	FALSE	NA	NA	NA
Body mass index (BMI)	12_131854009_G_A	FALSE	NA	NA	NA
Fasting Glucose	12_132553250_C_T	FALSE	NA	NA	NA
HDL cholesterol	12_132580237_G_A	FALSE	NA	NA	NA
Body mass index (BMI)	12_14374033_A_AT	FALSE	NA	NA	NA
Body mass index (BMI)	12_16297241_G_A	FALSE	NA	NA	NA
HDL cholesterol	12_16321210_T_G	FALSE	NA	NA	NA
Body mass index (BMI)	12_16854650_A_T	FALSE	NA	NA	NA
Body mass index (BMI)	12_17067769_C_CT	FALSE	NA	NA	NA
Body mass index (BMI)	12_18995414_A_AG	FALSE	NA	NA	NA
Body mass index (BMI)	12_19087755_G_A	FALSE	NA	NA	NA
HDL cholesterol	12_20229888_A_T	FALSE	NA	NA	NA
HDL cholesterol	12_20310499_T_C	FALSE	NA	NA	NA
Pulse rate	12_20317075_A_G	FALSE	NA	NA	NA
HDL cholesterol	12_20321556_T_A	FALSE	NA	NA	NA
HDL cholesterol	12_20425947_A_G	FALSE	NA	NA	NA
HDL cholesterol	12_20442601_C_T	FALSE	NA	NA	NA
Body mass index (BMI)	12_2047041_T_C	FALSE	NA	NA	NA
HDL cholesterol	12_20472497_A_G	FALSE	NA	NA	NA
Pulse rate	12_2074463_C_T	FALSE	NA	NA	NA
Body mass index (BMI)	12_21525606_A_C	FALSE	NA	NA	NA
Birth Weight	12_21915227_G_A	FALSE	NA	NA	NA
Body mass index (BMI)	12_22823292_T_C	FALSE	NA	NA	NA
Body mass index (BMI)	12_23388863_C_T	FALSE	NA	NA	NA
Body mass index (BMI)	12_23571754_C_T	FALSE	NA	NA	NA
Body mass index (BMI)	12_23731489_C_T	FALSE	NA	NA	NA
Body mass index (BMI)	12_23868155_C_T	FALSE	NA	NA	NA
Body mass index (BMI)	12_23922574_G_A	FALSE	NA	NA	NA
Atrial fibrillation and flutter	12_24562114_T_G	FALSE	NA	NA	NA
Pulse rate	12_24681581_CA_C	FALSE	NA	NA	NA
HDL cholesterol	12_26205237_T_C	FALSE	NA	NA	NA
Birth Weight	12_26738092_G_A	FALSE	NA	NA	NA
HDL cholesterol	12_26796184_C_T	FALSE	NA	NA	NA
HDL cholesterol	12_26949239_G_A	FALSE	NA	NA	NA
Type 2 Diabetes	12_27658291_A_G	FALSE	NA	NA	NA
Type 2 Diabetes	12_27784574_C_T	FALSE	NA	NA	NA
Type 2 Diabetes	12_27801574_T_C	FALSE	NA	NA	NA
Body mass index (BMI)	12_31655074_C_A	FALSE	NA	NA	NA
Atrial fibrillation and flutter	12_32835973_C_T	FALSE	NA	NA	NA
Pulse rate	12_33415968_C_T	FALSE	NA	NA	NA
Ventricular rate	12_33543135_T_C	FALSE	NA	NA	NA
Pulse rate	12_33806038_T_TA	FALSE	NA	NA	NA
Pulse rate	12_34530740_T_A	FALSE	NA	NA	NA
Pulse rate	12_34668791_T_C	FALSE	NA	NA	NA
Pulse rate	12_37570760_G_T	FALSE	NA	NA	NA
Pulse rate	12_37721335_C_T	FALSE	NA	NA	NA
Pulse rate	12_38001577_G_A	FALSE	NA	NA	NA
Pulse rate	12_38060312_T_TG	FALSE	NA	NA	NA
Pulse rate	12_38338255_TC_T	FALSE	NA	NA	NA
Type 2 Diabetes	12_4036350_C_T	FALSE	NA	NA	NA
Body mass index (BMI)	12_41494051_A_T	FALSE	NA	NA	NA
Type 2 Diabetes	12_4178835_T_C	FALSE	NA	NA	NA
Type 2 Diabetes	12_4182430_A_G	FALSE	NA	NA	NA
Body mass index (BMI)	12_42506921_G_A	FALSE	NA	NA	NA
Type 2 Diabetes	12_4259441_T_C	FALSE	NA	NA	NA
Type 2 Diabetes	12_4265207_A_G	FALSE	NA	NA	NA
Type 2 Diabetes	12_4272815_C_T	FALSE	NA	NA	NA
Type 2 Diabetes	12_4276898_A_G	FALSE	NA	NA	NA
Type 2 Diabetes	12_4289884_A_G	FALSE	NA	NA	NA
Type 2 Diabetes	12_4297115_A_G	FALSE	NA	NA	NA
Type 2 Diabetes	12_4297410_T_C	FALSE	NA	NA	NA
HDL cholesterol	12_49429247_T_C	FALSE	NA	NA	NA
Body mass index (BMI)	12_49823448_C_T	FALSE	NA	NA	NA
Childhood Obesity	12_49823448_C_T	FALSE	NA	NA	NA
Body mass index (BMI)	12_49894832_G_C	FALSE	NA	NA	NA
HDL cholesterol	12_49897952_G_C	FALSE	NA	NA	NA
HDL cholesterol	12_50187864_T_C	FALSE	NA	NA	NA
HDL cholesterol	12_53488090_C_T	FALSE	NA	NA	NA
Chronic ischaemic heart disease	12_54120131_C_G	FALSE	NA	NA	NA
HDL cholesterol	12_55974294_G_A	FALSE	NA	NA	NA
Body mass index (BMI)	12_56091485_G_A	FALSE	NA	NA	NA
HDL cholesterol	12_56937074_G_A	FALSE	NA	NA	NA
HDL cholesterol	12_57066899_T_C	FALSE	NA	NA	NA
HDL cholesterol	12_57084384_A_C	FALSE	NA	NA	NA
Body mass index (BMI)	12_57217502_A_G	FALSE	NA	NA	NA
HDL cholesterol	12_57217654_G_A	FALSE	NA	NA	NA
Fasting Glucose	12_57321020_A_T	FALSE	NA	NA	NA
LDL direct	12_57413331_T_C	FALSE	NA	NA	NA
HDL cholesterol	12_57454856_G_A	FALSE	NA	NA	NA
HDL cholesterol	12_57566010_A_G	FALSE	NA	NA	NA
HDL cholesterol	12_57583046_T_C	FALSE	NA	NA	NA
HDL cholesterol	12_57692849_C_T	FALSE	NA	NA	NA
Body mass index (BMI)	12_57873563_C_A	FALSE	NA	NA	NA
HDL cholesterol	12_57885855_C_CA	FALSE	NA	NA	NA
Body mass index (BMI)	12_60550112_G_T	FALSE	NA	NA	NA
HDL cholesterol	12_61584473_C_A	FALSE	NA	NA	NA
HDL cholesterol	12_6386746_G_GT	FALSE	NA	NA	NA
Pulse rate	12_64581597_C_T	FALSE	NA	NA	NA
HDL cholesterol	12_6579177_C_T	FALSE	NA	NA	NA
Birth Weight	12_65890556_C_T	FALSE	NA	NA	NA
Type 2 Diabetes	12_65967666_A_G	FALSE	NA	NA	NA
Birth Weight	12_66000884_C_T	FALSE	NA	NA	NA
HDL cholesterol	12_6630741_C_A	FALSE	NA	NA	NA
Body mass index (BMI)	12_67100160_T_C	FALSE	NA	NA	NA
HDL cholesterol	12_67371977_A_AT	FALSE	NA	NA	NA
[truncated: 3,517 more rows]

## Sheet: Stage_Specificity
## This table reports the stage specificity of the 293 GWAS loci associated with at least one eQTL. We provide the: Trait_Description: description of trait, GWAS_Index: the indexed variant for the 293 GWAS loci, and Stage_Specificity: whether the GWAS locus was associated with an eQTL(s) that was EDev-specific, Shared, or had “No association” due to a low confidence mashr assignment.
Trait_Description	GWAS_Index	Stage_Specificity
Body mass index (BMI)	1_114746674_G_A	EDev
Body mass index (BMI)	1_1624323_AT_A	EDev
HDL cholesterol	11_116779101_C_T	EDev
LDL direct	11_116779579_T_C	EDev
Body mass index (BMI)	16_3953968_T_C	EDev
HDL cholesterol	17_68883786_C_T	EDev
Body mass index (BMI)	17_73747108_A_C	EDev
Body mass index (BMI)	2_202078381_T_C	EDev
HDL cholesterol	4_145451146_T_C	EDev
QRS duration	6_118256880_G_A	EDev
LDL direct	7_1048329_C_T	EDev
HDL cholesterol	7_1053234_A_C	EDev
Body mass index (BMI)	7_2037066_T_C	EDev
fasting glucose	1_150889383_C_T	No association
I48 Atrial fibrillation and flutter	1_203065181_G_A	No association
LDL direct	1_224396908_AAAGAAAAG_A	No association
HDL cholesterol	1_46037164_A_C	No association
LDL direct	1_55023987_A_G	No association
type 2 diabetes	11_2828300_A_C	No association
childhood obesity (eur)	11_28334110_C_T	No association
type 2 diabetes	12_132519043_G_A	No association
Body mass index (BMI)	12_132882706_GT_G	No association
HDL cholesterol	12_6740012_T_C	No association
Body mass index (BMI)	14_101065517_A_G	No association
QRS duration	14_71416783_A_G	No association
HDL cholesterol	14_92034424_C_CA	No association
I25 Chronic ischaemic heart disease	15_41151726_A_G	No association
Multivariate Longevity	15_78623522_G_A	No association
type 2 diabetes	15_89907587_T_C	No association
type 2 diabetes	15_91003706_A_G	No association
Pulse rate	16_65214964_A_ATTAT	No association
LDL direct	17_47709086_C_T	No association
type 2 diabetes	19_12960268_G_A	No association
LDL direct	19_2815374_A_G	No association
Body mass index (BMI)	2_127684440_C_T	No association
type 2 diabetes	2_160249365_G_A	No association
LDL direct	2_169105912_T_C	No association
type 2 diabetes	2_27512105_G_A	No association
LDL direct	2_27522897_GT_G	No association
Pulse rate	2_27522897_GT_G	No association
fasting glucose	2_27757749_C_A	No association
Body mass index (BMI)	20_33928222_T_A	No association
fasting glucose	3_185779847_A_C	No association
type 2 diabetes	3_185823029_A_C	No association
Multivariate Longevity	4_38389131_T_C	No association
LDL direct	5_123545306_G_A	No association
Body mass index (BMI)	5_142436990_C_T	No association
Body mass index (BMI)	5_179561607_T_A	No association
LDL direct	5_75314468_A_C	No association
type 2 diabetes	5_75692544_A_G	No association
Body mass index (BMI)	6_153075740_T_C	No association
QRS duration	7_116488951_T_A	No association
I48 Atrial fibrillation and flutter	7_116488951_T_A	No association
birth weight (eur)	7_35256265_C_A	No association
Body mass index (BMI)	7_75555819_C_CA	No association
LDL direct	8_73989727_C_G	No association
birth weight (eur)	9_123229263_A_G	No association
Body mass index (BMI)	9_89562982_A_G	No association
HDL cholesterol	1_109669671_C_A	Shared
Body mass index (BMI)	1_111730863_T_C	Shared
type 2 diabetes	1_116985555_C_A	Shared
Body mass index (BMI)	1_151038045_G_C	Shared
Body mass index (BMI)	1_16980100_T_C	Shared
HDL cholesterol	1_171482482_C_T	Shared
Body mass index (BMI)	1_171482482_C_T	Shared
Body mass index (BMI)	1_19528771_A_T	Shared
HDL cholesterol	1_205770138_C_T	Shared
HDL cholesterol	1_212338786_C_CA	Shared
type 2 diabetes	1_229430081_A_G	Shared
fasting glucose	1_229506752_T_A	Shared
HDL cholesterol	1_23383982_C_T	Shared
type 2 diabetes	1_235423298_C_T	Shared
LDL direct	1_25386743_A_T	Shared
HDL cholesterol	1_26573196_C_A	Shared
type 2 diabetes	1_39531044_C_T	Shared
HDL cholesterol	1_39582948_C_CA	Shared
Pulse rate	1_6236178_T_G	Shared
LDL direct	1_62598067_T_C	Shared
Body mass index (BMI)	1_70129575_C_G	Shared
LDL direct	10_122897292_C_CT	Shared
HDL cholesterol	10_63387659_G_A	Shared
I48 Atrial fibrillation and flutter	10_63387659_G_A	Shared
Body mass index (BMI)	10_63431885_G_T	Shared
LDL direct	10_63559006_G_T	Shared
I48 Atrial fibrillation and flutter	10_73661890_G_A	Shared
HDL cholesterol	10_75081004_TTTTTG_T	Shared
HDL cholesterol	11_119040329_C_T	Shared
Body mass index (BMI)	11_119040329_C_T	Shared
HDL cholesterol	11_14673589_GCT_G	Shared
LDL direct	11_18636189_C_CT	Shared
type 2 diabetes	11_43841480_G_A	Shared
Body mass index (BMI)	11_43857990_A_G	Shared
HDL cholesterol	11_47369560_G_GA	Shared
HDL cholesterol	11_47654618_A_G	Shared
Body mass index (BMI)	11_47654618_A_G	Shared
type 2 diabetes	11_47756368_G_C	Shared
HDL cholesterol	11_61819414_C_T	Shared
Pulse rate	11_61858251_CA_C	Shared
LDL direct	11_61874070_G_T	Shared
fasting glucose	11_61874070_G_T	Shared
type 2 diabetes	11_65464790_C_G	Shared
HDL cholesterol	12_109579142_T_A	Shared
LDL direct	12_50116093_GTT_G	Shared
HDL cholesterol	12_50870851_C_CA	Shared
fasting glucose	12_56467674_A_G	Shared
I48 Atrial fibrillation and flutter	12_69639182_C_T	Shared
Pulse rate	12_81768919_C_T	Shared
LDL direct	12_8901272_C_CT	Shared
HDL cholesterol	12_8996148_C_T	Shared
Body mass index (BMI)	13_30415655_A_C	Shared
type 2 diabetes	13_30445443_C_T	Shared
Body mass index (BMI)	13_32804647_A_T	Shared
type 2 diabetes	14_103427886_T_C	Shared
HDL cholesterol	14_20463951_C_G	Shared
Body mass index (BMI)	14_90988559_G_A	Shared
Body mass index (BMI)	15_63496987_A_C	Shared
type 2 diabetes	15_75463310_A_G	Shared
I20 Angina pectoris	15_78833507_G_A	Shared
HDL cholesterol	15_90879313_T_C	Shared
I20 Angina pectoris	15_90885406_G_A	Shared
I21 Acute myocardial infarction	15_90885406_G_A	Shared
I25 Chronic ischaemic heart disease	15_90885406_G_A	Shared
Multivariate Longevity	15_90885406_G_A	Shared
birth weight (eur)	15_90885725_C_T	Shared
HDL cholesterol	16_15045737_T_C	Shared
Body mass index (BMI)	16_28287811_G_A	Shared
Body mass index (BMI)	16_28852809_C_T	Shared
HDL cholesterol	16_29983601_C_T	Shared
type 2 diabetes	16_30052459_A_G	Shared
Body mass index (BMI)	16_30153437_G_A	Shared
Body mass index (BMI)	16_3657408_G_C	Shared
HDL cholesterol	16_75274542_TCAGCCTCCTGAG_T	Shared
I25 Chronic ischaemic heart disease	16_75274542_TCAGCCTCCTGAG_T	Shared
HDL cholesterol	16_88039793_T_C	Shared
I25 Chronic ischaemic heart disease	17_2118897_CT_C	Shared
LDL direct	17_28376663_T_A	Shared
Body mass index (BMI)	17_36510707_C_T	Shared
Body mass index (BMI)	17_36646810_A_G	Shared
HDL cholesterol	17_39648605_T_C	Shared
I48 Atrial fibrillation and flutter	17_39721194_C_G	Shared
HDL cholesterol	17_4066233_T_A	Shared
type 2 diabetes	17_42534324_G_A	Shared
Body mass index (BMI)	17_44214652_G_GCTT	Shared
birth weight (eur)	17_7229843_G_A	Shared
Body mass index (BMI)	17_75820763_G_A	Shared
HDL cholesterol	18_23463142_T_C	Shared
Body mass index (BMI)	18_23463142_T_C	Shared
I20 Angina pectoris	19_11076746_T_C	Shared
Multivariate Longevity	19_11076746_T_C	Shared
I21 Acute myocardial infarction	19_11085975_AT_A	Shared
I25 Chronic ischaemic heart disease	19_11085975_AT_A	Shared
Body mass index (BMI)	19_32331442_A_G	Shared
HDL cholesterol	19_35001225_C_T	Shared
HDL cholesterol	19_38259460_G_C	Shared
fasting glucose	19_45699825_G_A	Shared
LDL direct	19_48675495_C_T	Shared
Body mass index (BMI)	2_108720225_T_G	Shared
LDL direct	2_164688063_GAA_G	Shared
type 2 diabetes	2_164735880_G_A	Shared
Body mass index (BMI)	2_171555498_C_G	Shared
I48 Atrial fibrillation and flutter	2_174674948_A_G	Shared
I48 Atrial fibrillation and flutter	2_178556967_A_G	Shared
HDL cholesterol	2_207643407_CT_C	Shared
HDL cholesterol	2_241457251_T_C	Shared
childhood obesity (eur)	2_24953331_C_T	Shared
Body mass index (BMI)	2_24953331_C_T	Shared
Body mass index (BMI)	2_46648895_G_C	Shared
HDL cholesterol	2_65063708_C_A	Shared
I48 Atrial fibrillation and flutter	2_65063708_C_A	Shared
type 2 diabetes	2_65063708_C_A	Shared
Body mass index (BMI)	2_69397618_T_A	Shared
HDL cholesterol	2_85316099_C_T	Shared
HDL cholesterol	20_17616400_C_T	Shared
HDL cholesterol	20_35219303_A_AT	Shared
LDL direct	20_35582252_C_A	Shared
LDL direct	20_41283755_TA_T	Shared
HDL cholesterol	20_52975399_A_C	Shared
HDL cholesterol	20_63715839_G_T	Shared
HDL cholesterol	20_64080106_C_T	Shared
LDL direct	20_64258941_C_G	Shared
Body mass index (BMI)	22_17747991_G_A	Shared
HDL cholesterol	22_21618212_T_TAGTGAA	Shared
Pulse rate	22_38700597_T_C	Shared
type 2 diabetes	22_49980837_C_T	Shared
type 2 diabetes	3_125202613_C_T	Shared
HDL cholesterol	3_131961013_G_C	Shared
Body mass index (BMI)	3_38454702_G_C	Shared
Pulse rate	3_41163218_G_T	Shared
HDL cholesterol	3_49893910_A_T	Shared
Body mass index (BMI)	3_49893910_A_T	Shared
type 2 diabetes	3_53097756_T_C	Shared
Pulse rate	3_53247167_G_T	Shared
LDL direct	3_58242901_G_T	Shared
I48 Atrial fibrillation and flutter	3_66375817_A_C	Shared
Body mass index (BMI)	3_82647129_G_A	Shared
HDL cholesterol	4_109688889_G_GTTCTC	Shared
type 2 diabetes	4_152519319_T_G	Shared
type 2 diabetes	4_17796711_G_A	Shared
birth weight (eur)	4_17917443_C_T	Shared
Body mass index (BMI)	4_6493971_A_G	Shared
Body mass index (BMI)	4_79887316_AT_A	Shared
HDL cholesterol	4_83006116_A_AACTGGGGACT	Shared
Body mass index (BMI)	4_88122482_G_C	Shared
Body mass index (BMI)	5_123321505_G_A	Shared
HDL cholesterol	5_128131550_A_G	Shared
LDL direct	5_148364467_C_G	Shared
Body mass index (BMI)	5_177329087_C_T	Shared
HDL cholesterol	5_82011593_C_T	Shared
Multivariate Longevity	6_108687991_A_G	Shared
Body mass index (BMI)	6_125769131_T_C	Shared
Body mass index (BMI)	6_34563672_C_CA	Shared
HDL cholesterol	6_34611874_A_G	Shared
I25 Chronic ischaemic heart disease	6_34729337_T_A	Shared
LDL direct	6_35114154_G_A	Shared
LDL direct	6_42976402_A_G	Shared
Pulse rate	7_100841905_T_A	Shared
Body mass index (BMI)	7_101157354_G_A	Shared
type 2 diabetes	7_102799737_T_C	Shared
Body mass index (BMI)	7_133856872_A_G	Shared
type 2 diabetes	7_157178887_T_C	Shared
type 2 diabetes	7_28159058_C_T	Shared
Body mass index (BMI)	7_35034518_G_C	Shared
Body mass index (BMI)	7_44749058_A_G	Shared
HDL cholesterol	7_73615186_G_A	Shared
LDL direct	7_87449602_TA_T	Shared
fasting glucose	7_90173282_G_A	Shared
HDL cholesterol	8_102909325_C_G	Shared
LDL direct	8_143987994_C_G	Shared
HDL cholesterol	8_18056461_G_A	Shared
HDL cholesterol	8_38467098_G_A	Shared
Body mass index (BMI)	8_38477697_G_GA	Shared
HDL cholesterol	9_1033230_TA_T	Shared
birth weight (eur)	9_120871670_A_G	Shared
HDL cholesterol	9_128799953_A_G	Shared
LDL direct	9_133263373_T_C	Shared
type 2 diabetes	9_133263862_A_C	Shared
HDL cholesterol	9_133279871_T_C	Shared
HDL cholesterol	9_137081303_G_A	Shared
type 2 diabetes	9_19047082_G_T	Shared
