# Supplementary material for: Multiomic QTL mapping reveals phenotypic complexity of GWAS loci and prioritizes putative causal variants
Source: Cell Genom. 2025 Feb 21;5(3):100775. doi: 10.1016/j.xgen.2025.100775 (PMC11960542; doi:10.1016/j.xgen.2025.100775)
Supplement: Table S6. Motif-overlapping putative causal variant (MOPCV) information, related to Figure 6 — This table provides information on the MOPCVs from the GWAS-QTL 99% credible sets. We provide: Tissue: tissue; Cluster_ID: the identifier for the QTL; Complexity: whether the QTL was “Complex” or “Singleton”; QTL_Combo: all QTL types that are associated with the complex or singleton QTL; Trait_Description: description of trait; MOPCV_ID: the identifier for the MOPCV, designated as “VAR_[chromosome]_[position]_[reference allele]_[alternate allele]”; MOPCV_PP: the posterior probability for the MOPCV from the GWAS colocalization; TFBS_Peak_ID: the ID of the ATAC-seq peak with the overlapped TF motif(s); Priority_Rank: the priority rank assigned based on evidence of causality; No_Overlapped_Motifs: the number of overlapped motifs; and Overlapped_Motif_IDs: the identifiers for the HOCOMOCO or JASPAR motifs (IDs ending in “0.A”, “0.B”, are HOCOMOCO motifs). All colocalization results have been deposited on Figshare. [file mmc7.xlsx]

## Sheet: MOPCVs
## This table provides information on the MOPCVs from the GWAS-QTL 99% credible sets. We provide: Tissue: tissue, Cluster_ID: the identifier for the QTL, Complexity: whether the QTL was “Complex” or “Singleton”, QTL_Combo: all QTL types that are associated with the complex or singleton QTL, Trait_Description: description of trait, MOPCV_ID: the identifier for the MOPCV, designated as “VAR_[chromo…
Tissue	Cluster_ID	Complexity	QTL_Combo	Trait_Description	MOPCV_ID	MOPCV_PP	TFBS_Peak_ID	Priority_Rank	No_Overlapped_Motifs	Overlapped_Motif_IDs
CVPC	CVPC_2617	Complex	caQTL-haQTL	HDL Cholesterol	VAR_12_124385271_C_T	0.983512	cvpc_atac_peak_67940	High	49	E2F1.0.A,E2F4.0.A,E2F7.0.B,EGR1,EGR1.0.A,EGR2,EGR2.0.A,EGR3,EGR4,KLF1.0.A,KLF10,KLF11,KLF12.0.C,KLF14,KLF15,KLF15.0.A,KLF16,KLF2,KLF3.0.B,KLF4,KLF4.0.A,KLF5,KLF5.0.A,KLF6.0.A,KLF9,KLF9.0.C,MAZ,MAZ.0.A,PATZ1.0.C,SP1,SP1.0.A,SP2,SP2.0.A,SP3,SP3.0.B,SP4,SP4.0.A,SP8,SP9,TFDP1.0.C,Wt1,WT1.0.C,ZN281.0.A,ZN320.0.C,ZN770.0.C,ZNF148,ZNF263,ZNF460,ZNF740
PPC	PPC_7828	Singleton	caQTL	HDL Cholesterol	VAR_1_9275686_C_T	0.13061	ppc_atac_peak_1673	High	47	BACH1,BACH1.0.A,Bach1Mafk,BACH2,BACH2.0.A,BATF,BATF3,BATFJUN,FERD3L,FOS,FOS.0.A,FOSB.0.A,FOSBJUNB,FOSJUN,FOSJUNB,FOSJUND,FOSL1,FOSL1.0.A,FOSL1JUN,FOSL1JUNB,FOSL1JUND,FOSL2,FOSL2.0.A,FOSL2JUN,FOSL2JUNB,FOSL2JUND,JDP2,JUN.0.A,JUNB,JUNB.0.A,JUND,JUND.0.A,JUNJUNB,JUNvar.2,MAF.0.A,MAFB.0.B,MAFG,MAFG.0.A,MAFK,MAFK.0.A,MAFNFE2,NF2L2.0.A,NFE2.0.A,NFE2L1,Nfe2l2,Smad2Smad3,Tcf21
CVPC	CVPC_12995	Singleton	caQTL	HDL Cholesterol	VAR_11_560871_G_T	0.00864644	cvpc_atac_peak_40449	High	37	CTCFL.0.A,E2F1.0.A,E2F4.0.A,E2F7.0.B,EGR1.0.A,EGR2.0.A,EGR3,INSM1.0.C,KLF1.0.A,KLF12.0.C,KLF15,KLF15.0.A,KLF17,KLF2,KLF3.0.B,KLF4,KLF5,KLF5.0.A,KLF6.0.A,MAZ,MAZ.0.A,PATZ1.0.C,SALL4.0.B,SP1.0.A,SP2.0.A,SP3.0.B,SP4.0.A,TFDP1,VEZF1.0.C,WT1.0.C,ZBT17.0.A,ZN281.0.A,ZN341.0.C,ZN467.0.C,ZNF148,ZNF263,ZNF740
PPC	PPC_13601	Singleton	caQTL	Type 2 Diabetes	VAR_14_22819744_A_G	0.249033	ppc_atac_peak_78513	High	30	ASCL1,ASCL1.0.A,Ascl2,ATF4.0.A,ATOH1.0.B,ATOH1var.2,BHA15.0.B,BHLHA15var.2,FERD3L,FIGLA,MSC,MYF5,MYF6,MYOD1,MYOD1.0.A,MYOG,MYOG.0.B,NDF1.0.A,Ptf1a,PTF1A.0.B,Ptf1avar.2,Ptf1avar.3,SCRT1,SCRT2,TAL1TCF3,Tcf12,Tcf21,TFAP4,TFAP4.0.A,TFE2.0.A
PPC	PPC_13601	Singleton	caQTL	Type 2 Diabetes	VAR_14_22819980_T_C	0.249033	ppc_atac_peak_78513	High	30	EGR1.0.A,EGR2.0.A,KLF1.0.A,KLF15.0.A,KLF3.0.B,KLF4,KLF5,KLF5.0.A,KLF9,KLF9.0.C,MAZ.0.A,PATZ1.0.C,RARARXRG,RXRA.0.A,SALL4.0.B,SP1.0.A,SP2,SP2.0.A,SP3.0.B,SP4.0.A,SRBP1.0.A,SRBP2.0.B,Z324A.0.C,ZBT17.0.A,ZKSCAN5,ZN281.0.A,ZN467.0.C,ZN770.0.C,ZNF460,ZNF740
PPC	PPC_10801	Singleton	caQTL	HDL Cholesterol	VAR_7_130899925_C_G	0.116082	ppc_atac_peak_253491	High	28	EGR1.0.A,EGR2.0.A,KLF10,KLF11,KLF16,KLF3.0.B,KLF4,KLF6.0.A,KLF9,MAZ.0.A,NKX2-2,NKX21.0.A,NKX25.0.B,SALL4.0.B,SP1.0.A,SP2,SP2.0.A,SP3.0.B,SP4.0.A,SP8,SP9,TBX21.0.A,VEZF1.0.C,Wt1,WT1.0.C,ZBT17.0.A,ZN281.0.A,ZNF740
iPSC	iPSC_13279	Singleton	caQTL	HDL Cholesterol	VAR_11_122634708_G_A	0.00337971	ipsc_atac_peak_38147	High	25	BHA15.0.B,BHLHA15var.2,FIGLA,HTF4.0.A,ITF2.0.C,MSC,MYF5,MYOD1.0.A,MYOG.0.B,NDF1.0.A,NDF2.0.B,PTF1A.0.B,Ptf1avar.2,TAL1TCF3,Tcf12,Tcf21,TFAP4,TFAP4.0.A,TFE2.0.A,ZBT18.0.C,ZIC1,Zic2,ZIC3,ZIC3.0.B,ZIC5
PPC	PPC_1000	Complex	caQTL	HDL Cholesterol	VAR_11_568943_C_G	0.0286245	ppc_atac_peak_41558	High	25	EGR1,EGR2.0.A,EGR4,KLF14,KLF3.0.B,KLF5.0.A,KLF6.0.A,KLF9,KLF9.0.C,NR1H4.0.B,PATZ1.0.C,SP1,SP1.0.A,SP2.0.A,SP3,SP3.0.B,SP4,SP9,VEZF1,WT1.0.C,ZIC3,ZIC3.0.B,ZN281.0.A,ZNF740,ZSC22.0.C
PPC	PPC_13601	Singleton	caQTL	Type 2 Diabetes	VAR_14_22819847_A_G	0.249033	ppc_atac_peak_78513	High	23	COT1.0.C,CTCFL,KLF1.0.A,KLF15.0.A,KLF3.0.B,KLF5.0.A,KLF6.0.A,MAZ.0.A,PATZ1.0.C,Plagl1,SP1,SP1.0.A,SP2.0.A,SP3.0.B,SP4.0.A,VEZF1.0.C,WT1.0.C,ZBT17.0.A,ZN263.0.A,ZN320.0.C,ZN341.0.C,ZN467.0.C,ZN816.0.C
iPSC	iPSC_11088	Singleton	caQTL	HDL Cholesterol	VAR_7_4745021_T_C	0.729825	ipsc_atac_peak_171422	High	22	BATF.0.A,BATF3.0.B,IRF1,IRF1.0.A,IRF2.0.A,IRF3,IRF3.0.B,IRF4,IRF4.0.A,IRF5,IRF7,IRF7.0.C,IRF8,IRF8.0.B,IRF9,IRF9.0.C,STAT1STAT2,Stat2,STAT2.0.A,ZIM3.0.C,ZN250.0.C,ZSCAN4
iPSC	iPSC_12114	Singleton	caQTL	HDL Cholesterol	VAR_9_35757196_T_C	0.107407	ipsc_atac_peak_193844	High	22	BACH1,BACH1.0.A,Bach1Mafk,BACH2.0.A,FOSJUND,FOSL1,FOSL1.0.A,FOSL1JUN,FOSL1JUNB,FOSL2,FOSL2.0.A,FOSL2JUN,JUNB,JUND,MAFK,MAFNFE2,NF2L2.0.A,NFE2.0.A,NFE2L1,Nfe2l2,PBX3,Smad2Smad3
CVPC	CVPC_10730	Singleton	caQTL	Atrial Fibrillation	VAR_6_18209878_G_A	0.999841	cvpc_atac_peak_216457	High	21	FOXA1,FOXA2,FOXA3,FOXD1,Foxf1,FOXF2,FOXG1,FOXI1,FOXK1,FOXK1.0.A,FOXK2,FOXL1,Foxo1,FOXO3,FOXO3.0.B,FOXO4,FOXO6,FOXP1,FOXP2,FOXP2.0.C,FOXP3
CVPC	CVPC_14163	Singleton	caQTL	LDL Direct	VAR_13_110388334_G_A	0.0108757	cvpc_atac_peak_76114	High	21	CTCF,CTCF.0.A,EGR1,EGR1.0.A,EGR2,EGR2.0.A,EGR3,EGR4,Klf12,KLF13,KLF14,KLF3.0.B,KLF6.0.A,KLF9,KLF9.0.C,SP3.0.B,SP4,TBX21.0.A,TBX5,Wt1,ZKSCAN1
iPSC	iPSC_9744	Singleton	caQTL	Body Mass Index	VAR_4_88122482_G_C	0.120264	ipsc_atac_peak_141765	High	21	GLIS1,GLIS3,KLF12.0.C,KLF16,KLF3.0.B,KLF4,KLF6.0.A,KLF9.0.C,SALL4.0.B,SP1,SP2,SP3,SP3.0.B,SP4,SP8,SP9,VEZF1,ZBT17.0.A,ZN281.0.A,ZNF148,ZNF740
PPC	PPC_122	Complex	caQTL-eQTL	Type 2 Diabetes	VAR_7_28149792_T_C	0.0141581	ppc_atac_peak_244298	High	21	Alx1,DUX4,DUX4.0.A,DUXA,HNF1A,HNF1A.0.C,HNF1B,HNF1B.0.A,HXB7.0.C,HXB8.0.C,Lhx3,LHX3.0.C,LHX6,Nkx3-2,NKX61.0.B,ONECUT1,ONECUT3,PDX1.0.A,PHOX2A,PROP1,ZN394.0.C
PPC	PPC_842	Complex	caQTL	Pulse Rate	VAR_2_231411940_T_C	0.005062	ppc_atac_peak_153994	High	21	BATF,BATF.0.A,BATF3,BATFJUN,COE1.0.A,FOS.0.A,FOSB.0.A,FOSBJUNB,FOSJUN,FOSL1,FOSL1.0.A,FOSL1JUN,FOSL1JUND,FOSL2.0.A,FOSL2JUNB,FOSL2JUND,JUN.0.A,JUNB.0.A,JUND.0.A,JUNJUNB,Smad2Smad3
CVPC	CVPC_1558	Complex	caQTL-haQTL	Body Mass Index	VAR_2_46645906_T_C	0.104681	cvpc_atac_peak_128975	High	18	BACH1,BACH1.0.A,Bach1Mafk,BACH2.0.A,JUND.0.A,MAF,MAF.0.A,MAFA,MAFF.0.B,MAFG,MAFG.0.A,MAFK,MAFK.0.A,MAFNFE2,NF2L2.0.A,NFE2.0.A,NFE2L1,Nfe2l2
iPSC	iPSC_10613	Singleton	caQTL	Birth Weight	VAR_6_20686342_C_A	0.181621	ipsc_atac_peak_161016	High	18	ASCL1.0.A,BHA15.0.B,INSM1,INSM1.0.C,LYL1.0.A,MYF5,MYOD1.0.A,MYOG,MYOG.0.B,OLIG2.0.B,PTF1A.0.B,Ptf1avar.2,Rhox11,TFAP4.0.A,ZBT18.0.C,ZN341.0.C,ZN418.0.C,ZN816.0.C
iPSC	iPSC_10613	Singleton	caQTL	Fasting Glucose	VAR_6_20686342_C_A	0.018667	ipsc_atac_peak_161016	High	18	ASCL1.0.A,BHA15.0.B,INSM1,INSM1.0.C,LYL1.0.A,MYF5,MYOD1.0.A,MYOG,MYOG.0.B,OLIG2.0.B,PTF1A.0.B,Ptf1avar.2,Rhox11,TFAP4.0.A,ZBT18.0.C,ZN341.0.C,ZN418.0.C,ZN816.0.C
CVPC	CVPC_2691	Complex	caQTL-haQTL	HDL Cholesterol	VAR_14_68807188_T_C	0.579668	cvpc_atac_peak_80800	High	17	HIC1.0.C,NFIA.0.C,NFIB,NFIC.0.A,NFICTLX1,NFICvar.2,NFIXvar.2,RFX1,RFX1.0.B,RFX2,RFX2.0.A,RFX3,RFX3.0.B,RFX5,RFX7,THAP1.0.C,ZN121.0.C
PPC	PPC_12692	Singleton	caQTL	Body Mass Index	VAR_11_113042225_C_T	0.0285293	ppc_atac_peak_52957	High	16	ETS2.0.B,ETV4,ETV4.0.B,ETV5.0.C,EWSR1-FLI1,FLI1.0.A,LEF1.0.A,NFAC1.0.B,RARA.0.A,SPI1,STAT2.0.A,ZBT17.0.A,ZN257.0.C,ZN394.0.C,ZN467.0.C,ZN502.0.C
PPC	PPC_6708	Singleton	caQTL	LDL Direct	VAR_2_20171406_C_T	0.147863	ppc_atac_peak_133632	High	16	BACH1,BACH2.0.A,BATF,BATF3,BATFJUN,FOS.0.A,FOSB.0.A,FOSL1.0.A,FOSL2.0.A,JUN.0.A,JUNB.0.A,JUND.0.A,JUNJUNB,Mafb,MAFK,Smad2Smad3
CVPC	CVPC_2323	Complex	caQTL-haQTL	Atrial Fibrillation	VAR_9_94951177_C_A	0.493965	cvpc_atac_peak_264640	High	15	CDX2,Foxf1,FOXG1,FOXJ2.0.C,FOXJ3.0.A,FOXK1.0.A,FOXK2,Foxl2,Foxo1,FOXO4.0.C,FOXP1,FOXP1.0.A,FOXP2,FOXQ1.0.C,ZFP28.0.C
CVPC	CVPC_7405	Singleton	caQTL	Body Mass Index	VAR_19_18701156_A_G	0.25568	cvpc_atac_peak_120111	High	14	CTCFL.0.A,MAZ.0.A,NDF2.0.B,PATZ1.0.C,SP2.0.A,SP3.0.B,SP4.0.A,TAF1.0.A,VEZF1.0.C,WT1.0.C,ZBT17.0.A,ZN263.0.A,ZN341.0.C,ZSC22.0.C
iPSC	iPSC_13982	Singleton	caQTL	Body Mass Index	VAR_13_98475731_T_A	0.046073	ipsc_atac_peak_53714	High	13	CREM.0.C,NR2F1,RARA.0.A,RARARXRA,RARARXRG,RARAvar.2,Rarbvar.2,RXRA.0.A,RXRB.0.C,TFAP2A,THA.0.C,THB.0.C,THRBvar.3
iPSC	iPSC_13982	Singleton	caQTL	Body Mass Index	VAR_13_98475783_C_T	0.0549768	ipsc_atac_peak_53714	High	13	BCL6,BCL6.0.A,Ddit3Cebpa,NFKB1,NFKB1.1.B,RELB.0.C,STA5A.0.A,STAT1,Stat5a,Stat5aStat5b,TF65.0.A,ZN274.0.A,ZNF41.0.C
CVPC	CVPC_91	Complex	caQTL-eQTL-haQTL	LDL Direct	VAR_8_143940256_C_G	0.00974232	cvpc_atac_peak_258068	High	12	AP2A.0.A,AP2C.0.A,ESR1.0.A,ESR2.0.A,INSM1,KLF3.0.B,RORA.0.C,SALL4.0.B,TFAP2A,TFAP2Bvar.2,TFAP2Cvar.2,TFAP2E
iPSC	iPSC_11088	Singleton	caQTL	HDL Cholesterol	VAR_7_4745185_A_G	0.0756527	ipsc_atac_peak_171422	High	12	KLF15.0.A,KLF5,KLF6.0.A,MAZ,MAZ.0.A,PATZ1.0.C,SP1.0.A,SP2.0.A,WT1.0.C,ZN341.0.C,ZN467.0.C,ZNF148
iPSC	iPSC_11477	Singleton	caQTL	HDL Cholesterol	VAR_7_135562780_C_T	0.0301974	ipsc_atac_peak_180581	High	12	COT1.0.C,COT2.0.A,NR2F1,Nr2f6var.2,PAX5.0.A,RARA,RARA.0.A,Rarb,Rarg,RORA,THA.0.C,THB.0.C
CVPC	CVPC_14241	Singleton	caQTL	Heart Disease	VAR_1_56522879_A_C	0.0833134	cvpc_atac_peak_7849	High	11	IRF3.0.B,NKX28.0.C,PAX6.0.C,PPARA.0.B,PPARG.0.A,PpargRxra,REL.0.B,VEZF1.0.C,ZFP82.0.C,ZN341.0.C,ZN816.0.C
CVPC	CVPC_14241	Singleton	caQTL	Angina Pectoris	VAR_1_56522879_A_C	0.0484859	cvpc_atac_peak_7849	High	11	IRF3.0.B,NKX28.0.C,PAX6.0.C,PPARA.0.B,PPARG.0.A,PpargRxra,REL.0.B,VEZF1.0.C,ZFP82.0.C,ZN341.0.C,ZN816.0.C
CVPC	CVPC_7659	Singleton	caQTL	LDL Direct	VAR_2_20170880_A_C	0.0145454	cvpc_atac_peak_125793	High	11	ATF4,ATF4.0.A,CEBPA,CEBPA.0.A,CEBPB.0.A,CEBPD,CEBPD.0.C,CEBPG.0.B,CEBPGvar.2,ZKSC1.0.B,ZN136.0.C
PPC	PPC_10890	Singleton	caQTL	Body Mass Index	VAR_8_6465664_C_A	0.168034	ppc_atac_peak_256538	High	11	EHF,EHF.0.B,ELF1.0.A,ELF3.0.A,ELF5.0.A,FLI1.0.A,FOXO4.0.C,MAZ.0.A,Prdm15,SPI1.0.A,ZNF41.0.C
CVPC	CVPC_274	Complex	caQTL-haQTL	QRS Duration	VAR_13_73944073_G_A	0.25838	cvpc_atac_peak_73241	High	10	ARI5B.0.C,MEF2A,MEF2C,STA5A.0.A,STA5B.0.A,Stat5a,Stat5aStat5b,Stat5b,ZFP28.0.C,ZN467.0.C
CVPC	CVPC_7405	Singleton	caQTL	Body Mass Index	VAR_19_18701214_A_G	0.311228	cvpc_atac_peak_120111	High	10	AP2C.0.A,KLF14,KLF9.0.C,SP1,SP1.0.A,SP2.0.A,SP3,SP3.0.B,SP9,Wt1
iPSC	iPSC_14542	Singleton	caQTL	HDL Cholesterol	VAR_15_75164761_C_T	0.0257213	ipsc_atac_peak_65441	High	10	ANDR.0.A,BATF.0.A,FOS,LEF1.0.A,NANOG.0.A,PO5F1.0.A,POU2F2,POU4F2,Pou5f1Sox2,ZNF682
PPC	PPC_10890	Singleton	caQTL	Body Mass Index	VAR_8_6465663_A_G	0.176197	ppc_atac_peak_256538	High	10	EHF,EHF.0.B,ELF1.0.A,ELF3.0.A,ELF5.0.A,FLI1.0.A,FOXO4.0.C,Prdm15,SPI1.0.A,ZNF41.0.C
PPC	PPC_10890	Singleton	caQTL	Body Mass Index	VAR_8_6465757_G_A	0.161656	ppc_atac_peak_256538	High	10	FOXM1.0.A,SOX10,SOX10.0.B,Sox3,SOX3.0.B,SOX4,SOX4.0.B,Sox6,SOX9.0.B,ZN250.0.C
PPC	PPC_6708	Singleton	caQTL	HDL Cholesterol	VAR_2_20171540_T_G	0.214503	ppc_atac_peak_133632	High	10	BARX2,HNF1A,HNF1A.0.C,HNF1B,HNF1B.0.A,POU1F1,POU2F3,POU3F2,POU3F3,POU6F1var.2
PPC	PPC_6708	Singleton	caQTL	LDL Direct	VAR_2_20171540_T_G	0.0777284	ppc_atac_peak_133632	High	10	BARX2,HNF1A,HNF1A.0.C,HNF1B,HNF1B.0.A,POU1F1,POU2F3,POU3F2,POU3F3,POU6F1var.2
CVPC	CVPC_10715	Singleton	caQTL	Body Mass Index	VAR_6_15385050_G_T	0.187721	cvpc_atac_peak_215999	High	9	PO2F2.0.A,POU1F1,POU2F1,POU2F2,POU2F3,POU3F1,POU3F2,POU3F3,POU5F1
CVPC	CVPC_1191	Complex	caQTL-eQTL	Myocardial Infarction	VAR_15_90884642_G_C	0.295827	cvpc_atac_peak_91811	High	9	EGR1.0.A,KLF15.0.A,MAZ.0.A,MXI1.0.A,SNAI1.0.C,ZEB1,ZEB1.0.A,ZN281.0.A,ZN320.0.C
CVPC	CVPC_1191	Complex	caQTL-eQTL	HDL Cholesterol	VAR_15_90884642_G_C	0.0422135	cvpc_atac_peak_91811	High	9	EGR1.0.A,KLF15.0.A,MAZ.0.A,MXI1.0.A,SNAI1.0.C,ZEB1,ZEB1.0.A,ZN281.0.A,ZN320.0.C
CVPC	CVPC_1191	Complex	caQTL-eQTL	Heart Disease	VAR_15_90884642_G_C	0.213316	cvpc_atac_peak_91811	High	9	EGR1.0.A,KLF15.0.A,MAZ.0.A,MXI1.0.A,SNAI1.0.C,ZEB1,ZEB1.0.A,ZN281.0.A,ZN320.0.C
CVPC	CVPC_1191	Complex	caQTL-eQTL	Angina Pectoris	VAR_15_90884642_G_C	0.162642	cvpc_atac_peak_91811	High	9	EGR1.0.A,KLF15.0.A,MAZ.0.A,MXI1.0.A,SNAI1.0.C,ZEB1,ZEB1.0.A,ZN281.0.A,ZN320.0.C
CVPC	CVPC_1191	Complex	caQTL-eQTL	Birth Weight	VAR_15_90884642_G_C	0.0870633	cvpc_atac_peak_91811	High	9	EGR1.0.A,KLF15.0.A,MAZ.0.A,MXI1.0.A,SNAI1.0.C,ZEB1,ZEB1.0.A,ZN281.0.A,ZN320.0.C
CVPC	CVPC_1191	Complex	caQTL-eQTL	Aging	VAR_15_90884642_G_C	0.0082262	cvpc_atac_peak_91811	High	9	EGR1.0.A,KLF15.0.A,MAZ.0.A,MXI1.0.A,SNAI1.0.C,ZEB1,ZEB1.0.A,ZN281.0.A,ZN320.0.C
iPSC	iPSC_13153	Singleton	caQTL	Body Mass Index	VAR_11_76793688_A_G	0.00327373	ipsc_atac_peak_34856	High	9	Arid5a,FOXC1,FOXC2,HNF1A,HNF1A.0.C,HNF1B.0.A,NFAC1.0.B,NFAC4.0.C,PRDM6.0.C
PPC	PPC_12298	Singleton	caQTL	Type 2 Diabetes	VAR_11_2175902_T_G	0.0527225	ppc_atac_peak_41848	High	9	COT1.0.C,COT2.0.A,HNF4G.0.B,MAFF,MAFG,NR2C2,THRB,Wt1,ZN554.0.C
PPC	PPC_12298	Singleton	caQTL	HDL Cholesterol	VAR_11_2175902_T_G	0.0647953	ppc_atac_peak_41848	High	9	COT1.0.C,COT2.0.A,HNF4G.0.B,MAFF,MAFG,NR2C2,THRB,Wt1,ZN554.0.C
PPC	PPC_6708	Singleton	caQTL	HDL Cholesterol	VAR_2_20171619_G_A	0.0874161	ppc_atac_peak_133632	High	9	PEBB.0.C,RUNX1,RUNX2.0.A,TFAP2Avar.2,TFAP2B,TFAP2C,ZN547.0.C,ZN768.0.C,ZNF528
PPC	PPC_6708	Singleton	caQTL	LDL Direct	VAR_2_20171619_G_A	0.0388348	ppc_atac_peak_133632	High	9	PEBB.0.C,RUNX1,RUNX2.0.A,TFAP2Avar.2,TFAP2B,TFAP2C,ZN547.0.C,ZN768.0.C,ZNF528
CVPC	CVPC_14163	Singleton	caQTL	LDL Direct	VAR_13_110388451_A_C	0.0163624	cvpc_atac_peak_76114	High	8	IRF1.0.A,IRF2.0.A,IRF3.0.B,IRF7,NFAC1.0.B,Stat2,STAT2.0.A,ZFP28.0.C
PPC	PPC_131	Complex	caQTL-eQTL	Type 2 Diabetes	VAR_11_65558683_G_A	0.114685	ppc_atac_peak_47866	High	8	AP2B.0.B,EGR2.0.A,MAZ.0.A,PPARG.0.A,VEZF1.0.C,ZBT17.0.A,ZN263.0.A,ZN770.0.C
PPC	PPC_146	Complex	caQTL-eQTL	Birth Weight	VAR_15_90884642_G_C	0.130849	ppc_atac_peak_94634	High	8	EGR1.0.A,KLF15.0.A,MAZ.0.A,MXI1.0.A,SNAI1.0.C,ZEB1,ZEB1.0.A,ZN281.0.A
PPC	PPC_146	Complex	caQTL-eQTL	Aging	VAR_15_90884642_G_C	0.00369299	ppc_atac_peak_94634	High	8	EGR1.0.A,KLF15.0.A,MAZ.0.A,MXI1.0.A,SNAI1.0.C,ZEB1,ZEB1.0.A,ZN281.0.A
PPC	PPC_146	Complex	caQTL-eQTL	Angina Pectoris	VAR_15_90884642_G_C	0.23543	ppc_atac_peak_94634	High	8	EGR1.0.A,KLF15.0.A,MAZ.0.A,MXI1.0.A,SNAI1.0.C,ZEB1,ZEB1.0.A,ZN281.0.A
PPC	PPC_146	Complex	caQTL-eQTL	Heart Disease	VAR_15_90884642_G_C	0.294946	ppc_atac_peak_94634	High	8	EGR1.0.A,KLF15.0.A,MAZ.0.A,MXI1.0.A,SNAI1.0.C,ZEB1,ZEB1.0.A,ZN281.0.A
PPC	PPC_146	Complex	caQTL-eQTL	Myocardial Infarction	VAR_15_90884642_G_C	0.39778	ppc_atac_peak_94634	High	8	EGR1.0.A,KLF15.0.A,MAZ.0.A,MXI1.0.A,SNAI1.0.C,ZEB1,ZEB1.0.A,ZN281.0.A
PPC	PPC_146	Complex	caQTL-eQTL	HDL Cholesterol	VAR_15_90884642_G_C	0.0165702	ppc_atac_peak_94634	High	8	EGR1.0.A,KLF15.0.A,MAZ.0.A,MXI1.0.A,SNAI1.0.C,ZEB1,ZEB1.0.A,ZN281.0.A
CVPC	CVPC_2760	Complex	caQTL-haQTL	HDL Cholesterol	VAR_15_98729846_C_T	0.0728413	cvpc_atac_peak_92605	High	7	ATOH7,BMAL1.0.A,MAX.0.A,MAXMYC,MXI1,MYC.0.A,NR6A1
CVPC	CVPC_7984	Singleton	caQTL	HDL Cholesterol	VAR_2_120590036_G_C	0.99986	cvpc_atac_peak_135436	High	7	Hand1Tcf3,HSF1,HSF1.0.A,HSF2,HSF2.0.A,HSF4,ZN418.0.C
CVPC	CVPC_7984	Singleton	caQTL	Type 2 Diabetes	VAR_2_120590036_G_C	0.999963	cvpc_atac_peak_135436	High	7	Hand1Tcf3,HSF1,HSF1.0.A,HSF2,HSF2.0.A,HSF4,ZN418.0.C
CVPC	CVPC_8428	Singleton	caQTL	Body Mass Index	VAR_20_16533587_A_G	0.0474813	cvpc_atac_peak_149289	High	7	HXA1.0.C,LEF1.0.A,NKX61.0.B,PIT1.0.C,PO3F2.0.A,ZNF24,ZNF8.0.C
PPC	PPC_7042	Singleton	caQTL	Type 2 Diabetes	VAR_2_120590036_G_C	0.999913	ppc_atac_peak_143615	High	7	Hand1Tcf3,HSF1,HSF1.0.A,HSF2,HSF2.0.A,HSF4,ZN418.0.C
PPC	PPC_7042	Singleton	caQTL	HDL Cholesterol	VAR_2_120590036_G_C	0.999286	ppc_atac_peak_143615	High	7	Hand1Tcf3,HSF1,HSF1.0.A,HSF2,HSF2.0.A,HSF4,ZN418.0.C
CVPC	CVPC_102	Complex	caQTL-haQTL	Pulse Rate	VAR_17_76688776_T_C	0.195497	cvpc_atac_peak_109329	High	6	TEAD1,TEAD1.0.A,TEAD2,TEAD3,TEAD4,TEAD4.0.A
CVPC	CVPC_11689	Singleton	caQTL	Body Mass Index	VAR_8_11970691_C_T	0.630653	cvpc_atac_peak_245894	High	6	CTCF,CTCF.0.A,CTCFL,CTCFL.0.A,NEUROD1,Rbpjl
CVPC	CVPC_2794	Complex	caQTL-haQTL	Pulse Rate	VAR_16_65249933_C_T	0.0761257	cvpc_atac_peak_97850	High	6	HNF1A.0.C,NFAC2.0.B,NFAC4.0.C,Prdm15,RBPJ,TBX3.0.C
CVPC	CVPC_659	Complex	caQTL-haQTL	Type 2 Diabetes	VAR_7_150845623_G_A	0.00794424	cvpc_atac_peak_244150	High	6	KLF12.0.C,SMAD2.0.A,SMAD2SMAD3SMAD4,SMAD4.0.B,ZN322.0.B,ZNF682
CVPC	CVPC_9011	Singleton	caQTL	HDL Cholesterol	VAR_3_15501629_G_A	0.0274643	cvpc_atac_peak_163549	High	6	COE1.0.A,PLAG1,ZBTB6,ZN263.0.A,ZN320.0.C,ZN554.0.C
iPSC	iPSC_15353	Singleton	caQTL	Pulse Rate	VAR_17_76688776_T_C	0.203901	ipsc_atac_peak_81469	High	6	TEAD1,TEAD1.0.A,TEAD2,TEAD3,TEAD4,TEAD4.0.A
PPC	PPC_10918	Singleton	caQTL	Body Mass Index	VAR_8_11970691_C_T	0.966357	ppc_atac_peak_257260	High	6	CTCF,CTCF.0.A,CTCFL,CTCFL.0.A,NEUROD1,Rbpjl
PPC	PPC_5973	Singleton	caQTL	Pulse Rate	VAR_17_76688776_T_C	0.204165	ppc_atac_peak_114439	High	6	TEAD1,TEAD1.0.A,TEAD2,TEAD3,TEAD4,TEAD4.0.A
PPC	PPC_7114	Singleton	caQTL	Body Mass Index	VAR_2_143730394_T_C	0.0341026	ppc_atac_peak_145913	High	6	Arid5a,CEBPE.0.A,CEBPGvar.2,HLF,NFIL3,OZF.0.C
PPC	PPC_724	Complex	caQTL-eQTL	Angina Pectoris	VAR_15_78738184_T_G	0.00261741	ppc_atac_peak_93137	High	6	NR1H3.0.B,Nr1h3Rxra,NR1I3.0.C,RORG.0.C,SRBP2.0.B,SREBF2
CVPC	CVPC_11244	Singleton	caQTL	Birth Weight	VAR_7_23544877_C_G	0.0442128	cvpc_atac_peak_232451	High	5	HXB8.0.C,Lhx3,NFAC1.0.B,POU4F3,ZN394.0.C
CVPC	CVPC_2148	Complex	caQTL-haQTL	LDL Direct	VAR_1_16181880_A_G	0.0326657	cvpc_atac_peak_2340	High	5	HSF1.0.A,NKX21.0.A,Nr2f6var.2,ZBT18.0.C,ZNF16
CVPC	CVPC_533	Complex	caQTL-haQTL	Body Mass Index	VAR_17_75838609_T_G	0.297498	cvpc_atac_peak_109162	High	5	P53.0.A,Rargvar.2,THA.0.C,THAP1,THRBvar.3
iPSC	iPSC_11477	Singleton	caQTL	HDL Cholesterol	VAR_7_135563004_C_T	0.00520327	ipsc_atac_peak_180581	High	5	NR2C2,VEZF1.0.C,ZIC1.0.B,ZKSCAN5,ZNF135
iPSC	iPSC_11619	Singleton	caQTL	Type 2 Diabetes	VAR_8_11105290_T_C	0.413901	ipsc_atac_peak_183038	High	5	ANDR.0.A,Foxd3,FOXJ3.0.A,ZN274.0.A,ZNF136
PPC	PPC_1000	Complex	caQTL	HDL Cholesterol	VAR_11_569030_C_G	0.0433543	ppc_atac_peak_41558	High	5	AHR.0.B,AhrArnt,SP1.0.A,SP2.0.A,SP3.0.B
PPC	PPC_12163	Singleton	caQTL	Body Mass Index	VAR_10_116847786_T_C	0.00782366	ppc_atac_peak_38868	High	5	NR1D1.0.B,NR1D2,Rarb,RORB,ZN554.0.C
PPC	PPC_12276	Singleton	caQTL	HDL Cholesterol	VAR_11_568211_G_A	0.177141	ppc_atac_peak_41557	High	5	SP2,SP2.0.A,SP3.0.B,WT1.0.C,ZSC22.0.C
PPC	PPC_12298	Singleton	caQTL	HDL Cholesterol	VAR_11_2175882_A_G	0.194049	ppc_atac_peak_41848	High	5	HIC2,KLF5,NFIC.0.A,NFIXvar.2,SALL4.0.B
PPC	PPC_12298	Singleton	caQTL	Type 2 Diabetes	VAR_11_2175882_A_G	0.0527225	ppc_atac_peak_41848	High	5	HIC2,KLF5,NFIC.0.A,NFIXvar.2,SALL4.0.B
PPC	PPC_6526	Singleton	caQTL	Body Mass Index	VAR_19_45677156_G_T	0.180451	ppc_atac_peak_129385	High	5	CTCFL.0.A,THA.0.C,Wt1,ZN770.0.C,Znf281
PPC	PPC_8938	Singleton	caQTL	Type 2 Diabetes	VAR_4_82666409_G_C	0.26637	ppc_atac_peak_199574	High	5	SP2.0.A,ZN263.0.A,ZN770.0.C,ZNF135,ZNF460
CVPC	CVPC_14163	Singleton	caQTL	LDL Direct	VAR_13_110387602_G_A	0.0159469	cvpc_atac_peak_76114	High	4	CTCFL,EWSR1-FLI1,MAZ.0.A,ZN263.0.A
CVPC	CVPC_1429	Complex	caQTL-haQTL	Pulse Rate	VAR_1_87436628_G_A	0.196989	cvpc_atac_peak_10891	High	4	EVI1.0.B,GATA6,Mecom,PHOX2A
CVPC	CVPC_14646	Singleton	caQTL	HDL Cholesterol	VAR_15_75170809_G_A	0.0505234	cvpc_atac_peak_89950	High	4	FOXC1.0.C,FOXD2,Foxl2,ZN563.0.C
CVPC	CVPC_6817	Singleton	caQTL	Body Mass Index	VAR_17_21376293_T_G	0.0208756	cvpc_atac_peak_103896	High	4	NR1H4.0.B,ZN322.0.B,ZNF16,ZNF460
iPSC	iPSC_11619	Singleton	caQTL	Type 2 Diabetes	VAR_8_11105419_G_C	0.121718	ipsc_atac_peak_183038	High	4	BATF3.0.B,ELF1,ZIC4,ZIC5
iPSC	iPSC_11627	Singleton	caQTL	Body Mass Index	VAR_8_11970691_C_T	0.993446	ipsc_atac_peak_183172	High	4	CTCF,CTCF.0.A,CTCFL,CTCFL.0.A
iPSC	iPSC_11784	Singleton	caQTL	LDL Direct	VAR_1_16181880_A_G	0.0217483	ipsc_atac_peak_1869	High	4	HSF1.0.A,NKX21.0.A,ZBT18.0.C,ZNF16
iPSC	iPSC_12114	Singleton	caQTL	HDL Cholesterol	VAR_9_35757078_A_G	0.12143	ipsc_atac_peak_193844	High	4	ELF3.0.A,ELF5.0.A,SOX4.0.B,ZNF41.0.C
iPSC	iPSC_14093	Singleton	caQTL	HDL Cholesterol	VAR_14_24299328_G_T	0.000943931	ipsc_atac_peak_55578	High	4	VEZF1.0.C,ZBT17.0.A,ZN768.0.C,ZNF460
iPSC	iPSC_14542	Singleton	caQTL	HDL Cholesterol	VAR_15_75164703_G_A	0.0228291	ipsc_atac_peak_65441	High	4	NR1D1.0.B,SIX2,Stat4,ZN322.0.B
iPSC	iPSC_148	Complex	caQTL-eQTL	HDL Cholesterol	VAR_16_30123335_T_C	0.10593	ipsc_atac_peak_70574	High	4	EGR1,EGR2,MXI1.0.A,WT1.0.C
iPSC	iPSC_148	Complex	caQTL-eQTL	Body Mass Index	VAR_16_30123335_T_C	0.156191	ipsc_atac_peak_70574	High	4	EGR1,EGR2,MXI1.0.A,WT1.0.C
PPC	PPC_10407	Singleton	caQTL	HDL Cholesterol	VAR_1_230158968_C_A	0.0111728	ppc_atac_peak_24212	High	4	Hmx1,Hmx2,Hmx3,ZNF85.0.C
PPC	PPC_10407	Singleton	caQTL	Body Mass Index	VAR_1_230158968_C_A	0.00368236	ppc_atac_peak_24212	High	4	Hmx1,Hmx2,Hmx3,ZNF85.0.C
PPC	PPC_12163	Singleton	caQTL	Body Mass Index	VAR_10_116847717_T_C	0.321173	ppc_atac_peak_38868	High	4	ALX1.0.B,HOXA4,POU6F1var.2,ZN547.0.C
PPC	PPC_12428	Singleton	caQTL	HDL Cholesterol	VAR_11_30387407_G_A	0.00874901	ppc_atac_peak_44892	High	4	GATA2,GATA4.0.A,GATA5,GATA6.0.A
PPC	PPC_146	Complex	caQTL-eQTL	HDL Cholesterol	VAR_15_90884967_T_C	0.0330835	ppc_atac_peak_94634	High	4	SMAD3.0.B,THAP11,ZN143.0.A,ZNF76.0.C
PPC	PPC_146	Complex	caQTL-eQTL	Aging	VAR_15_90884967_T_C	0.0199784	ppc_atac_peak_94634	High	4	SMAD3.0.B,THAP11,ZN143.0.A,ZNF76.0.C
PPC	PPC_7828	Singleton	caQTL	HDL Cholesterol	VAR_1_9276057_C_A	0.0385734	ppc_atac_peak_1673	High	4	COE1.0.A,EBF1,Ebf2,EBF3
PPC	PPC_983	Complex	caQTL	Body Mass Index	VAR_1_16520695_G_C	0.147665	ppc_atac_peak_2861	High	4	MSANTD3,NR1I2,VDR.0.A,ZSCAN4
CVPC	CVPC_1191	Complex	caQTL-eQTL	Heart Disease	VAR_15_90884382_G_A	0.324562	cvpc_atac_peak_91811	High	3	SP1.0.A,VEZF1.0.C,ZN335.0.A
CVPC	CVPC_1191	Complex	caQTL-eQTL	Myocardial Infarction	VAR_15_90884382_G_A	0.142611	cvpc_atac_peak_91811	High	3	SP1.0.A,VEZF1.0.C,ZN335.0.A
CVPC	CVPC_1191	Complex	caQTL-eQTL	Birth Weight	VAR_15_90884382_G_A	0.401511	cvpc_atac_peak_91811	High	3	SP1.0.A,VEZF1.0.C,ZN335.0.A
CVPC	CVPC_1191	Complex	caQTL-eQTL	Angina Pectoris	VAR_15_90884382_G_A	0.18575	cvpc_atac_peak_91811	High	3	SP1.0.A,VEZF1.0.C,ZN335.0.A
CVPC	CVPC_1191	Complex	caQTL-eQTL	HDL Cholesterol	VAR_15_90884382_G_A	0.0268712	cvpc_atac_peak_91811	High	3	SP1.0.A,VEZF1.0.C,ZN335.0.A
CVPC	CVPC_14646	Singleton	caQTL	HDL Cholesterol	VAR_15_75170803_A_G	0.0174264	cvpc_atac_peak_89950	High	3	FOXC1.0.C,FOXD2,Foxl2
CVPC	CVPC_2217	Complex	caQTL-haQTL	Body Mass Index	VAR_8_9014200_C_T	0.0536562	cvpc_atac_peak_245450	High	3	NFE2.0.A,Nfe2l2,NR1D1.0.B
CVPC	CVPC_2328	Complex	caQTL-haQTL	HDL Cholesterol	VAR_9_99400288_C_T	0.999893	cvpc_atac_peak_265227	High	3	ZN528.0.C,ZN768.0.C,ZNF85.0.C
CVPC	CVPC_2328	Complex	caQTL-haQTL	Body Mass Index	VAR_9_99400288_C_T	0.999829	cvpc_atac_peak_265227	High	3	ZN528.0.C,ZN768.0.C,ZNF85.0.C
CVPC	CVPC_307	Complex	caQTL-eQTL-haQTL	Body Mass Index	VAR_8_38472132_C_T	0.260141	cvpc_atac_peak_248686	High	3	DMRT3,DMRTA2,ZN274.0.A
iPSC	iPSC_10146	Singleton	caQTL	Pulse Rate	VAR_5_75696024_A_C	0.00267594	ipsc_atac_peak_151216	High	3	CRX.0.B,Mecom,ZNF317
iPSC	iPSC_10146	Singleton	caQTL	Type 2 Diabetes	VAR_5_75696024_A_C	0.0200099	ipsc_atac_peak_151216	High	3	CRX.0.B,Mecom,ZNF317
iPSC	iPSC_13900	Singleton	caQTL	Body Mass Index	VAR_13_58052056_G_A	0.0759311	ipsc_atac_peak_52074	High	3	ATF6,ATF6A.0.B,Z324A.0.C
iPSC	iPSC_13900	Singleton	caQTL	Body Mass Index	VAR_13_58052054_G_A	0.0799346	ipsc_atac_peak_52074	High	3	ATF6,ATF6A.0.B,Z324A.0.C
iPSC	iPSC_9729	Singleton	caQTL	Type 2 Diabetes	VAR_4_82666409_G_C	0.563664	ipsc_atac_peak_141331	High	3	ZN770.0.C,ZNF135,ZNF460
PPC	PPC_11792	Singleton	caQTL	HDL Cholesterol	VAR_9_137079177_A_C	0.0658124	ppc_atac_peak_281922	High	3	KLF15,ZBTB14,ZNF148
PPC	PPC_146	Complex	caQTL-eQTL	Myocardial Infarction	VAR_15_90884382_G_A	0.112835	ppc_atac_peak_94634	High	3	SP1.0.A,VEZF1.0.C,ZN335.0.A
PPC	PPC_146	Complex	caQTL-eQTL	Birth Weight	VAR_15_90884382_G_A	0.355076	ppc_atac_peak_94634	High	3	SP1.0.A,VEZF1.0.C,ZN335.0.A
PPC	PPC_146	Complex	caQTL-eQTL	Heart Disease	VAR_15_90884382_G_A	0.264061	ppc_atac_peak_94634	High	3	SP1.0.A,VEZF1.0.C,ZN335.0.A
PPC	PPC_146	Complex	caQTL-eQTL	HDL Cholesterol	VAR_15_90884382_G_A	0.00730133	ppc_atac_peak_94634	High	3	SP1.0.A,VEZF1.0.C,ZN335.0.A
PPC	PPC_146	Complex	caQTL-eQTL	Angina Pectoris	VAR_15_90884382_G_A	0.158214	ppc_atac_peak_94634	High	3	SP1.0.A,VEZF1.0.C,ZN335.0.A
PPC	PPC_7443	Singleton	caQTL	Body Mass Index	VAR_20_6654862_G_A	0.0799213	ppc_atac_peak_156827	High	3	EBF1,RELA,ZNF76.0.C
CVPC	CVPC_10078	Singleton	caQTL	HDL Cholesterol	VAR_5_1282299_G_A	0.835118	cvpc_atac_peak_197204	High	2	PLAGL2,ZN320.0.C
CVPC	CVPC_11244	Singleton	caQTL	Birth Weight	VAR_7_23545083_C_T	0.0442128	cvpc_atac_peak_232451	High	2	CTCF,CTCF.0.A
CVPC	CVPC_14933	Singleton	caQTL	Type 2 Diabetes	VAR_16_69527253_G_A	0.0524097	cvpc_atac_peak_98482	High	2	PLAGL2,ZNF382
CVPC	CVPC_14933	Singleton	caQTL	Body Mass Index	VAR_16_69527253_G_A	0.0187599	cvpc_atac_peak_98482	High	2	PLAGL2,ZNF382
CVPC	CVPC_2391	Complex	caQTL-haQTL	HDL Cholesterol	VAR_10_62077257_C_T	0.18703	cvpc_atac_peak_31610	High	2	NFATC1,NFATC3
CVPC	CVPC_2794	Complex	caQTL-haQTL	Pulse Rate	VAR_16_65249951_A_C	0.0790244	cvpc_atac_peak_97850	High	2	GRHL2,SPDEF
CVPC	CVPC_533	Complex	caQTL-haQTL	Body Mass Index	VAR_17_75838523_A_G	0.0917262	cvpc_atac_peak_109162	High	2	KLF15.0.A,MBD2.0.B
iPSC	iPSC_12114	Singleton	caQTL	HDL Cholesterol	VAR_9_35757365_T_A	0.0794729	ipsc_atac_peak_193844	High	2	VEZF1.0.C,ZKSC1.0.B
iPSC	iPSC_14672	Singleton	caQTL	HDL Cholesterol	VAR_15_101363132_G_T	0.0085946	ipsc_atac_peak_67813	High	2	AhrArnt,ZSC31.0.C
PPC	PPC_11119	Singleton	caQTL	HDL Cholesterol	VAR_8_70092862_T_C	0.0217546	ppc_atac_peak_262535	High	2	HNF6.0.B,PO3F2.0.A
PPC	PPC_12298	Singleton	caQTL	HDL Cholesterol	VAR_11_2175918_G_A	0.0109988	ppc_atac_peak_41848	High	2	MAF.0.A,MAFB.0.B
PPC	PPC_6526	Singleton	caQTL	Body Mass Index	VAR_19_45676926_C_T	0.180451	ppc_atac_peak_129385	High	2	ZN263.0.A,ZN467.0.C
PPC	PPC_6526	Singleton	caQTL	Body Mass Index	VAR_19_45678134_G_C	0.198792	ppc_atac_peak_129385	High	2	CTCF,CTCF.0.A
PPC	PPC_7098	Singleton	caQTL	HDL Cholesterol	VAR_2_134782976_A_G	0.173224	ppc_atac_peak_145302	High	2	CTCF,CTCF.0.A
PPC	PPC_7419	Singleton	caQTL	HDL Cholesterol	VAR_20_574708_G_A	0.99993	ppc_atac_peak_156068	High	2	TAF1.0.A,ZBT17.0.A
CVPC	CVPC_10078	Singleton	caQTL	HDL Cholesterol	VAR_5_1282204_C_A	0.160349	cvpc_atac_peak_197204	High	1	NKX2-3
CVPC	CVPC_10715	Singleton	caQTL	Body Mass Index	VAR_6_15385223_A_C	0.0550095	cvpc_atac_peak_215999	High	1	RARARXRA
CVPC	CVPC_10891	Singleton	caQTL	Body Mass Index	VAR_6_89531167_C_T	0.00189585	cvpc_atac_peak_222269	High	1	ZBTB14
CVPC	CVPC_2148	Complex	caQTL-haQTL	LDL Direct	VAR_1_16182039_A_G	0.0326657	cvpc_atac_peak_2340	High	1	ESR2
CVPC	CVPC_659	Complex	caQTL-haQTL	Type 2 Diabetes	VAR_7_150845427_G_T	0.0129046	cvpc_atac_peak_244150	High	1	GLI3.0.B
CVPC	CVPC_8015	Singleton	caQTL	Body Mass Index	VAR_2_127695843_C_T	0.0436569	cvpc_atac_peak_136152	High	1	THAP1.0.C
iPSC	iPSC_11477	Singleton	caQTL	HDL Cholesterol	VAR_7_135562799_A_G	0.0226953	ipsc_atac_peak_180581	High	1	ZN770.0.C
iPSC	iPSC_11784	Singleton	caQTL	LDL Direct	VAR_1_16182039_A_G	0.0217483	ipsc_atac_peak_1869	High	1	ESR2
iPSC	iPSC_13807	Singleton	caQTL	Body Mass Index	VAR_13_28100491_T_C	0.991907	ipsc_atac_peak_49950	High	1	TCFL5
iPSC	iPSC_13807	Singleton	caQTL	HDL Cholesterol	VAR_13_28100491_T_C	0.0999928	ipsc_atac_peak_49950	High	1	TCFL5
iPSC	iPSC_285	Complex	caQTL-eQTL	HDL Cholesterol	VAR_9_137079177_A_C	0.232812	ipsc_atac_peak_200661	High	1	ZBTB14
PPC	PPC_10407	Singleton	caQTL	HDL Cholesterol	VAR_1_230159560_C_G	0.00549013	ppc_atac_peak_24212	High	1	ESR2.0.A
PPC	PPC_13601	Singleton	caQTL	Type 2 Diabetes	VAR_14_22819726_C_G	0.249033	ppc_atac_peak_78513	High	1	PAX6.0.C
PPC	PPC_146	Complex	caQTL-eQTL	Aging	VAR_15_90885359_T_G	0.0559043	ppc_atac_peak_94634	High	1	NFYB
PPC	PPC_146	Complex	caQTL-eQTL	Birth Weight	VAR_15_90885060_C_T	0.00406578	ppc_atac_peak_94634	High	1	ZIM3.0.C
PPC	PPC_146	Complex	caQTL-eQTL	Aging	VAR_15_90885060_C_T	0.0367609	ppc_atac_peak_94634	High	1	ZIM3.0.C
PPC	PPC_146	Complex	caQTL-eQTL	HDL Cholesterol	VAR_15_90885060_C_T	0.0255303	ppc_atac_peak_94634	High	1	ZIM3.0.C
PPC	PPC_146	Complex	caQTL-eQTL	HDL Cholesterol	VAR_15_90885359_T_G	0.0187642	ppc_atac_peak_94634	High	1	NFYB
PPC	PPC_146	Complex	caQTL-eQTL	Birth Weight	VAR_15_90885359_T_G	0.00221525	ppc_atac_peak_94634	High	1	NFYB
PPC	PPC_6708	Singleton	caQTL	HDL Cholesterol	VAR_2_20171852_T_C	0.00977722	ppc_atac_peak_133632	High	1	ZIM3.0.C
PPC	PPC_6708	Singleton	caQTL	LDL Direct	VAR_2_20171852_T_C	0.0905248	ppc_atac_peak_133632	High	1	ZIM3.0.C
PPC	PPC_7070	Singleton	caQTL	Body Mass Index	VAR_2_127695843_C_T	0.0137431	ppc_atac_peak_144383	High	1	THAP1.0.C
PPC	PPC_12276	Singleton	caQTL	HDL Cholesterol	VAR_11_568943_C_G	0.0525806	ppc_atac_peak_41558	Moderate	25	EGR1,EGR2.0.A,EGR4,KLF14,KLF3.0.B,KLF5.0.A,KLF6.0.A,KLF9,KLF9.0.C,NR1H4.0.B,PATZ1.0.C,SP1,SP1.0.A,SP2.0.A,SP3,SP3.0.B,SP4,SP9,VEZF1,WT1.0.C,ZIC3,ZIC3.0.B,ZN281.0.A,ZNF740,ZSC22.0.C
PPC	PPC_12277	Singleton	caQTL	HDL Cholesterol	VAR_11_568943_C_G	0.0179829	ppc_atac_peak_41558	Moderate	25	EGR1,EGR2.0.A,EGR4,KLF14,KLF3.0.B,KLF5.0.A,KLF6.0.A,KLF9,KLF9.0.C,NR1H4.0.B,PATZ1.0.C,SP1,SP1.0.A,SP2.0.A,SP3,SP3.0.B,SP4,SP9,VEZF1,WT1.0.C,ZIC3,ZIC3.0.B,ZN281.0.A,ZNF740,ZSC22.0.C
CVPC	CVPC_9123	Singleton	caQTL	HDL Cholesterol	VAR_3_46926232_C_T	0.00355512	cvpc_atac_peak_166880	Moderate	13	CTCFL,CTCFL.0.A,ELF3,KLF6.0.A,SP1.0.A,SP2.0.A,SP3.0.B,SP4.0.A,TAF1.0.A,WT1.0.C,Zfx,ZN263.0.A,ZNF460
CVPC	CVPC_9143	Singleton	caQTL	Body Mass Index	VAR_3_52820170_A_C	0.0436958	cvpc_atac_peak_167654	Moderate	8	KLF6.0.A,VEZF1.0.C,Z324A.0.C,Zic1Zic2,Zic2,ZN449.0.C,ZNF449,ZSC31.0.C
CVPC	CVPC_533	Complex	caQTL-haQTL	Body Mass Index	VAR_17_75845204_T_C	0.0129204	cvpc_atac_peak_109164	Moderate	7	Klf12,PAX3var.2,PAX5,RARBvar.3,RARGvar.3,SP1,SP4
PPC	PPC_4363	Singleton	eQTL	Body Mass Index	VAR_2_24920780_C_G	0.275343	ppc_atac_peak_134224	Moderate	7	COE1.0.A,CTCFL,THB.0.C,ZIC3.0.B,ZN263.0.A,ZN436.0.C,ZSC31.0.C
CVPC	CVPC_3010	Complex	haQTL	Body Mass Index	VAR_8_11970691_C_T	0.940721	cvpc_atac_peak_245894	Moderate	6	CTCF,CTCF.0.A,CTCFL,CTCFL.0.A,NEUROD1,Rbpjl
CVPC	CVPC_661	Complex	caQTL-haQTL	Body Mass Index	VAR_8_11970691_C_T	0.420222	cvpc_atac_peak_245894	Moderate	6	CTCF,CTCF.0.A,CTCFL,CTCFL.0.A,NEUROD1,Rbpjl
iPSC	iPSC_9729	Singleton	caQTL	Type 2 Diabetes	VAR_4_82663343_A_G	0.0950833	ipsc_atac_peak_141329	Moderate	5	SOX2.0.A,Sox3,SOX3.0.B,SOX4.0.B,ZN350.0.C
PPC	PPC_1000	Complex	caQTL	HDL Cholesterol	VAR_11_568211_G_A	0.147056	ppc_atac_peak_41557	Moderate	5	SP2,SP2.0.A,SP3.0.B,WT1.0.C,ZSC22.0.C
PPC	PPC_12276	Singleton	caQTL	HDL Cholesterol	VAR_11_569030_C_G	0.04717	ppc_atac_peak_41558	Moderate	5	AHR.0.B,AhrArnt,SP1.0.A,SP2.0.A,SP3.0.B
PPC	PPC_12277	Singleton	caQTL	HDL Cholesterol	VAR_11_569030_C_G	0.0252133	ppc_atac_peak_41558	Moderate	5	AHR.0.B,AhrArnt,SP1.0.A,SP2.0.A,SP3.0.B
PPC	PPC_12277	Singleton	caQTL	HDL Cholesterol	VAR_11_568211_G_A	0.0999777	ppc_atac_peak_41557	Moderate	5	SP2,SP2.0.A,SP3.0.B,WT1.0.C,ZSC22.0.C
CVPC	CVPC_6980	Singleton	caQTL	Pulse Rate	VAR_1_87436628_G_A	0.171691	cvpc_atac_peak_10891	Moderate	4	EVI1.0.B,GATA6,Mecom,PHOX2A
CVPC	CVPC_6980	Singleton	caQTL	Pulse Rate	VAR_1_87436479_A_G	0.00236931	cvpc_atac_peak_10891	Moderate	4	ELF1.0.A,ELF5.0.A,GABPA.0.A,Stat4
iPSC	iPSC_11477	Singleton	caQTL	HDL Cholesterol	VAR_7_135561999_T_C	0.0593469	ipsc_atac_peak_180580	Moderate	4	TAF1.0.A,ZBTB6.0.C,ZNF135,ZNF460
iPSC	iPSC_14819	Singleton	caQTL	Body Mass Index	VAR_16_30123335_T_C	0.21303	ipsc_atac_peak_70574	Moderate	4	EGR1,EGR2,MXI1.0.A,WT1.0.C
CVPC	CVPC_1356	Complex	eQTL-haQTL	LDL Direct	VAR_11_61829161_C_T	0.0134819	cvpc_atac_peak_46090	Moderate	3	HTF4.0.A,PTF1A.0.B,ZSC31.0.C
CVPC	CVPC_1356	Complex	eQTL-haQTL	Fasting Glucose	VAR_11_61829161_C_T	0.0125077	cvpc_atac_peak_46090	Moderate	3	HTF4.0.A,PTF1A.0.B,ZSC31.0.C
CVPC	CVPC_15081	Singleton	haQTL	LDL Direct	VAR_11_61829161_C_T	0.0297922	cvpc_atac_peak_46090	Moderate	3	HTF4.0.A,PTF1A.0.B,ZSC31.0.C
CVPC	CVPC_15082	Singleton	haQTL	Fasting Glucose	VAR_11_61829161_C_T	0.0327681	cvpc_atac_peak_46090	Moderate	3	HTF4.0.A,PTF1A.0.B,ZSC31.0.C
CVPC	CVPC_15082	Singleton	haQTL	LDL Direct	VAR_11_61829161_C_T	0.0502144	cvpc_atac_peak_46090	Moderate	3	HTF4.0.A,PTF1A.0.B,ZSC31.0.C
iPSC	iPSC_11477	Singleton	caQTL	HDL Cholesterol	VAR_7_135561557_A_G	0.0685017	ipsc_atac_peak_180580	Moderate	3	HNF1A,HNF1A.0.C,HNF1B.0.A
PPC	PPC_724	Complex	caQTL-eQTL	Angina Pectoris	VAR_15_78727236_G_T	0.00175167	ppc_atac_peak_93135	Moderate	3	ETV2.0.B,OZF.0.C,TCF7.0.A
CVPC	CVPC_15088	Singleton	haQTL	HDL Cholesterol	VAR_11_65151043_C_T	0.0175004	cvpc_atac_peak_46559	Moderate	2	JUNDvar.2,Plagl1
CVPC	CVPC_533	Complex	caQTL-haQTL	Body Mass Index	VAR_17_75845621_T_C	0.00448707	cvpc_atac_peak_109164	Moderate	2	HSF1.0.A,Stat5b
PPC	PPC_12504	Singleton	caQTL	LDL Direct	VAR_11_61829161_C_T	0.0769583	ppc_atac_peak_47200	Moderate	2	PTF1A.0.B,ZSC31.0.C
PPC	PPC_2360	Singleton	eQTL	LDL Direct	VAR_11_61829161_C_T	0.045288	ppc_atac_peak_47200	Moderate	2	PTF1A.0.B,ZSC31.0.C
PPC	PPC_2807	Singleton	eQTL	LDL Direct	VAR_11_61829161_C_T	0.0263762	ppc_atac_peak_47200	Moderate	2	PTF1A.0.B,ZSC31.0.C
PPC	PPC_5340	Singleton	eQTL	LDL Direct	VAR_11_61829161_C_T	0.04112	ppc_atac_peak_47200	Moderate	2	PTF1A.0.B,ZSC31.0.C
CVPC	CVPC_13485	Singleton	caQTL	Body Mass Index	VAR_11_134732038_G_A	0.00498063	cvpc_atac_peak_54758	Moderate	1	FOXC1.0.C
CVPC	CVPC_15082	Singleton	haQTL	Fasting Glucose	VAR_11_61854084_G_C	0.00635825	cvpc_atac_peak_46096	Moderate	1	ZN528.0.C
CVPC	CVPC_5094	Singleton	eQTL	HDL Cholesterol	VAR_4_145482013_A_G	0.632848	cvpc_atac_peak_193111	Moderate	1	Wt1
iPSC	iPSC_973	Complex	eQTL	HDL Cholesterol	VAR_9_137079177_A_C	0.0397656	ipsc_atac_peak_200661	Moderate	1	ZBTB14
PPC	PPC_12823	Singleton	caQTL	Body Mass Index	VAR_11_134741913_C_T	0.00603157	ppc_atac_peak_56278	Moderate	1	ZN335.0.A
PPC	PPC_131	Complex	caQTL-eQTL	Type 2 Diabetes	VAR_11_65569780_A_T	0.0460206	ppc_atac_peak_47869	Moderate	1	ELK4.0.A
PPC	PPC_500	Complex	caQTL-eQTL	Body Mass Index	VAR_7_2064104_C_T	0.0553332	ppc_atac_peak_241559	Moderate	1	ZN547.0.C
iPSC	iPSC_13153	Singleton	caQTL	Body Mass Index	VAR_11_76784032_C_T	0.0123256	ipsc_atac_peak_34855	Low	37	EGR1.0.A,EGR2.0.A,KLF1.0.A,KLF15.0.A,KLF16,KLF3.0.B,KLF5,KLF5.0.A,KLF6.0.A,MAZ,MAZ.0.A,MZF1var.2,PATZ1.0.C,SALL4.0.B,SP2,SP2.0.A,SP3.0.B,SP4.0.A,SP8,VEZF1.0.C,Wt1,WT1.0.C,ZBT17.0.A,Zic2,ZN263.0.A,ZN281.0.A,ZN341.0.C,ZN467.0.C,ZN770.0.C,ZN816.0.C,ZNF135,ZNF148,ZNF263,Znf281,ZNF460,ZNF684,ZSC22.0.C
CVPC	CVPC_16438	Singleton	haQTL	HDL Cholesterol	VAR_17_8151441_G_A	0.0162068	cvpc_atac_peak_102278	Low	30	AP2B.0.B,KLF1.0.A,KLF10,KLF11,Klf12,KLF13,KLF14,KLF15,KLF15.0.A,KLF16,KLF2,KLF3,KLF3.0.B,KLF5.0.A,KLF6.0.A,KLF9,KLF9.0.C,MBD2.0.B,PATZ1.0.C,SP1,SP1.0.A,SP2,SP2.0.A,SP3,SP3.0.B,SP4,SP8,SP9,WT1.0.C,ZIC5
iPSC	iPSC_1071	Complex	eQTL-haQTL	Type 2 Diabetes	VAR_22_49983991_C_G	0.0451771	ipsc_atac_peak_122793	Low	27	EGR2.0.A,KLF15.0.A,KLF3.0.B,KLF5,KLF6.0.A,MAZ,MAZ.0.A,NR2C2,PATZ1.0.C,SALL4.0.B,SP1.0.A,SP2.0.A,SP3.0.B,VEZF1,VEZF1.0.C,Wt1,WT1.0.C,ZN263.0.A,ZN281.0.A,ZN341.0.C,ZN436.0.C,ZN467.0.C,ZNF148,ZNF263,Znf281,ZNF740,ZSC22.0.C
CVPC	CVPC_11477	Singleton	caQTL	Body Mass Index	VAR_7_99431761_A_G	0.0683669	cvpc_atac_peak_239245	Low	26	BC11A.0.A,ETS2.0.B,IRF1,IRF1.0.A,IRF2.0.A,IRF3.0.B,IRF4.0.A,IRF7,IRF8.0.B,LEF1.0.A,NFAC1.0.B,NFAC2.0.B,NFAC4.0.C,PRDM1.0.A,PRDM6.0.C,SOX2.0.A,SOX4.0.B,SPI1,SPIB,STAT1STAT2,Stat2,STAT2.0.A,ZFP28.0.C,ZFP82.0.C,ZIM3.0.C,ZN384.0.C
CVPC	CVPC_15088	Singleton	haQTL	HDL Cholesterol	VAR_11_65134531_C_A	0.0585114	cvpc_atac_peak_46558	Low	26	CTCFL,EGR2.0.A,GLIS2,GLIS3,KLF10,KLF11,KLF12.0.C,KLF16,KLF3.0.B,KLF4,KLF4.0.A,KLF5,KLF5.0.A,KLF8.0.C,KLF9.0.C,RREB1,SALL4.0.B,SP2,SP3.0.B,SP4.0.A,ZIC1.0.B,ZIC3,ZN281.0.A,ZNF148,ZNF684,ZNF740
CVPC	CVPC_16922	Singleton	haQTL	HDL Cholesterol	VAR_19_41226518_T_C	0.0313593	cvpc_atac_peak_121742	Low	26	E2F7.0.B,ELK4,ELK4.0.A,ERG.0.A,ETS1.0.A,ETV1.0.A,ETV2.0.B,FLI1.0.A,KLF15.0.A,KLF17,KLF3.0.B,KLF6.0.A,MAZ.0.A,OSR2.0.C,PATZ1.0.C,SP1.0.A,SP3.0.B,SP4.0.A,VEZF1.0.C,WT1.0.C,ZBT17.0.A,ZN281.0.A,ZN341.0.C,ZN467.0.C,ZN770.0.C,ZSC22.0.C
iPSC	iPSC_8486	Singleton	eQTL	Body Mass Index	VAR_9_89603867_G_A	0.00488702	ipsc_atac_peak_195752	Low	26	KLF12.0.C,KLF15.0.A,KLF16,KLF4,KLF5,KLF6.0.A,MAZ,MAZ.0.A,PATZ1.0.C,RREB1,RXRA.0.A,SALL4.0.B,SP1.0.A,SP3.0.B,THB.0.C,VEZF1.0.C,WT1.0.C,ZBT17.0.A,ZKSCAN5,ZN281.0.A,ZN341.0.C,ZN467.0.C,ZN586.0.C,ZNF148,ZNF282,ZNF740
PPC	PPC_983	Complex	caQTL	Body Mass Index	VAR_1_16491182_T_C	0.104454	ppc_atac_peak_2854	Low	26	COT1.0.C,COT2.0.A,ERR1.0.A,ERR2.0.A,ERR3.0.B,ESR1,ESR1.0.A,ESR2,ESR2.0.A,ESRRA,Esrrg,NR2F1var.3,NR2F2,NR4A2,NR4A2.0.C,NR5A1,Nr5a2,NR5A2.0.B,NR6A1,NR6A1.0.B,PPARG,RARA.0.A,RORA.0.C,RXRA.0.A,STF1.0.B,ZSC31.0.C
CVPC	CVPC_380	Complex	caQTL-eQTL-haQTL	HDL Cholesterol	VAR_12_109523157_T_C	0.0387639	cvpc_atac_peak_65981	Low	25	CREB1,HES5,HEY2,MEIS2.0.B,MSC,MYF6,MYOD1,PKNOX2,Ptf1avar.3,Rbpjl,SNAI1,SNAI2,SNAI2.0.A,SNAI3,TBX1,TBX15,TBX3,TBX4,TBX5,TBX6,TGIF1,TGIF2,TGIF2LX,TGIF2LY,ZEB1.0.A
iPSC	iPSC_1096	Complex	caQTL-eQTL	Body Mass Index	VAR_1_16986662_G_A	0.0658724	ipsc_atac_peak_1995	Low	25	Klf1,KLF1.0.A,KLF10,KLF11,Klf12,KLF12.0.C,KLF13,KLF14,KLF16,KLF2,KLF3,KLF3.0.B,KLF4.0.A,KLF5,KLF6,KLF9,KLF9.0.C,SP1,SP1.0.A,SP2.0.A,SP3,SP3.0.B,SP4,SP8,SP9
iPSC	iPSC_12297	Singleton	caQTL	Body Mass Index	VAR_1_16986662_G_A	0.0586762	ipsc_atac_peak_1995	Low	25	Klf1,KLF1.0.A,KLF10,KLF11,Klf12,KLF12.0.C,KLF13,KLF14,KLF16,KLF2,KLF3,KLF3.0.B,KLF4.0.A,KLF5,KLF6,KLF9,KLF9.0.C,SP1,SP1.0.A,SP2.0.A,SP3,SP3.0.B,SP4,SP8,SP9
iPSC	iPSC_1361	Complex	caQTL	Body Mass Index	VAR_1_16491182_T_C	0.20093	ipsc_atac_peak_1908	Low	25	COT1.0.C,COT2.0.A,ERR1.0.A,ERR2.0.A,ERR3.0.B,ESR1,ESR1.0.A,ESR2,ESR2.0.A,ESRRA,Esrrg,NR2F1var.3,NR2F2,NR4A2,NR4A2.0.C,NR5A1,Nr5a2,NR5A2.0.B,NR6A1,NR6A1.0.B,PPARG,RARA.0.A,RORA.0.C,RXRA.0.A,ZSC31.0.C
iPSC	iPSC_562	Complex	caQTL-eQTL	Body Mass Index	VAR_1_16986662_G_A	0.0690179	ipsc_atac_peak_1995	Low	25	Klf1,KLF1.0.A,KLF10,KLF11,Klf12,KLF12.0.C,KLF13,KLF14,KLF16,KLF2,KLF3,KLF3.0.B,KLF4.0.A,KLF5,KLF6,KLF9,KLF9.0.C,SP1,SP1.0.A,SP2.0.A,SP3,SP3.0.B,SP4,SP8,SP9
PPC	PPC_4378	Singleton	eQTL	Pulse Rate	VAR_1_6236178_T_G	0.0277739	ppc_atac_peak_1063	Low	25	E2F4.0.A,E2F6,E2F6.0.A,E2F7.0.B,EGR2.0.A,ELF1,ELF1.0.A,ELF3,ELF5.0.A,ETS1.0.A,ETV5,FEV.0.B,GABPA.0.A,KLF15.0.A,PATZ1.0.C,SP1.0.A,SP2.0.A,TBX3.0.C,TFDP1.0.C,VEZF1.0.C,WT1.0.C,ZBTB7A,ZN341.0.C,ZN467.0.C,ZNF75D
iPSC	iPSC_15771	Singleton	caQTL	Body Mass Index	VAR_19_18153061_C_T	0.00379387	ipsc_atac_peak_90085	Low	24	EHF.0.B,ELF1.0.A,ELF2,ELF2.0.C,ELF4,ELF5,ELK1,ELK1.0.B,ELK3,ELK4,ELK4.0.A,ERF,ERG,ETS1,ETS2,ETV1.0.A,ETV3,ETV5,ETV6,FEV,FLI1,HINFP.0.C,STAT1.0.A,ZBTB7A
iPSC	iPSC_16062	Singleton	caQTL	LDL Direct	VAR_2_20169940_T_A	0.018044	ipsc_atac_peak_95452	Low	24	KLF1.0.A,KLF3.0.B,KLF5.0.A,KLF6.0.A,MAFF.0.B,MAFNFE2,PATZ1.0.C,PO2F2.0.A,POU1F1,POU2F1,POU2F2,POU2F3,POU3F1,POU3F2,POU3F3,POU5F1,SP1,SP1.0.A,SP2,SP2.0.A,SP3.0.B,SP4,SP4.0.A,Z354A.0.C
CVPC	CVPC_3358	Singleton	eQTL	HDL Cholesterol	VAR_19_34999957_C_G	0.241647	cvpc_atac_peak_121055	Low	23	EGR1.0.A,EGR2.0.A,KLF15.0.A,KLF3.0.B,KLF5.0.A,MAZ.0.A,SP3.0.B,SP4.0.A,THAP1.0.C,VEZF1.0.C,Wt1,WT1.0.C,ZBT17.0.A,ZN140.0.C,ZN263.0.A,ZN281.0.A,ZN341.0.C,ZN467.0.C,ZNF140,ZNF263,Znf281,ZNF684,ZSC22.0.C
PPC	PPC_1397	Singleton	eQTL	HDL Cholesterol	VAR_19_34999957_C_G	0.13072	ppc_atac_peak_127926	Low	23	EGR1.0.A,EGR2.0.A,KLF15.0.A,KLF3.0.B,KLF5.0.A,MAZ.0.A,SP3.0.B,SP4.0.A,THAP1.0.C,VEZF1.0.C,Wt1,WT1.0.C,ZBT17.0.A,ZN140.0.C,ZN263.0.A,ZN281.0.A,ZN341.0.C,ZN467.0.C,ZNF140,ZNF263,Znf281,ZNF684,ZSC22.0.C
CVPC	CVPC_20000	Singleton	haQTL	Type 2 Diabetes	VAR_1_235417067_A_G	0.0292207	cvpc_atac_peak_24333	Low	22	CDX2,CUX1,CUX2,EVI1.0.B,GATA1,GATA1.0.A,GATA2,GATA2.0.A,GATA3.0.A,GATA4,GATA4.0.A,GATA6,GATA6.0.A,HOXA10,HOXB13,HXB13.0.A,JUNDvar.2,MEIS1var.2,ONECUT1,PBX1,PBX2.0.C,TAL1.0.A
iPSC	iPSC_4354	Singleton	eQTL	Body Mass Index	VAR_15_63503429_T_C	0.0536665	ipsc_atac_peak_64144	Low	21	EGR2.0.A,FLI1.0.A,KLF15.0.A,MAZ,MAZ.0.A,PATZ1.0.C,SP3.0.B,SP4.0.A,TAF1.0.A,THAP1.0.C,VEZF1.0.C,WT1.0.C,ZBT17.0.A,ZN263.0.A,ZN281.0.A,ZN341.0.C,ZN436.0.C,ZN467.0.C,ZN770.0.C,ZNF148,ZSC22.0.C
PPC	PPC_5677	Singleton	caQTL	Body Mass Index	VAR_17_2338017_G_A	0.0417463	ppc_atac_peak_105653	Low	21	AP2B.0.B,EGR1.0.A,EGR2.0.A,KLF15.0.A,KLF3.0.B,MAZ.0.A,NR5A1,Nr5a2,NR5A2.0.B,SP2.0.A,SP3.0.B,SP4.0.A,STF1.0.B,TFAP2Bvar.2,THAP1.0.C,Wt1,WT1.0.C,ZBT17.0.A,ZN281.0.A,ZN770.0.C,ZNF135
CVPC	CVPC_3010	Complex	haQTL	Body Mass Index	VAR_8_11995360_G_A	0.00859391	cvpc_atac_peak_245899	Low	20	DUX4,FOS,FOS.0.A,FOSB.0.A,FOSBJUNB,FOSJUN,FOSL1,FOSL1.0.A,FOSL1JUN,FOSL1JUND,FOSL2.0.A,FOSL2JUN,FOSL2JUNB,FOSL2JUND,JUN.0.A,JUNB,JUND,JUND.0.A,JUNvar.2,Smad2Smad3
CVPC	CVPC_9123	Singleton	caQTL	HDL Cholesterol	VAR_3_46884049_T_C	0.959122	cvpc_atac_peak_166872	Low	20	COT1.0.C,NR1D1.0.B,NR2C2,NR2F1var.2,Nr2f6,PPARA.0.B,PPARARXRA,PPARD,PPARG.0.A,PpargRxra,RORAvar.2,Rxra,RXRA.0.A,RXRB,RXRG,TEAD2,TEAD4,THA.0.C,THRB,ZN768.0.C
iPSC	iPSC_796	Complex	caQTL-eQTL	Body Mass Index	VAR_2_202053509_C_T	0.0251261	ipsc_atac_peak_107429	Low	20	EGR1.0.A,EGR2.0.A,EWSR1-FLI1,KLF11,KLF15.0.A,KLF16,KLF6.0.A,KLF9,SALL4.0.B,SP1,SP3,SP3.0.B,SP4,SP4.0.A,SP8,SP9,TBX18,TBX21.0.A,TBX3.0.C,ZBT17.0.A
iPSC	iPSC_2250	Singleton	eQTL	HDL Cholesterol	VAR_19_34999957_C_G	0.243651	ipsc_atac_peak_91195	Low	19	EGR1.0.A,EGR2.0.A,KLF15.0.A,MAZ.0.A,PATZ1.0.C,SP4.0.A,THAP1.0.C,VEZF1.0.C,Wt1,WT1.0.C,ZBT17.0.A,ZN140.0.C,ZN263.0.A,ZN341.0.C,ZNF140,ZNF263,Znf281,ZNF684,ZSC22.0.C
PPC	PPC_11849	Singleton	caQTL	Body Mass Index	VAR_1_16980375_G_A	0.010449	ppc_atac_peak_2969	Low	19	E2F1.0.A,E2F3.0.A,E2F4.0.A,E2F6,ESR2.0.A,KLF12.0.C,KLF15,KLF2,KLF3.0.B,KLF4,KLF4.0.A,KLF5,KLF5.0.A,KLF6.0.A,SP3.0.B,TFDP1,TFDP1.0.C,VEZF1.0.C,ZN467.0.C
PPC	PPC_131	Complex	caQTL-eQTL	Type 2 Diabetes	VAR_11_65539931_C_T	0.144089	ppc_atac_peak_47860	Low	19	E2F7.0.B,EGR1.0.A,EGR2.0.A,EGR3,KLF15.0.A,KLF3.0.B,KLF6.0.A,MAZ.0.A,PATZ1.0.C,SP1.0.A,SP2.0.A,SP3.0.B,SP4.0.A,TAF1.0.A,VEZF1.0.C,WT1.0.C,ZN467.0.C,ZN770.0.C,ZSC22.0.C
CVPC	CVPC_10891	Singleton	caQTL	Body Mass Index	VAR_6_89469192_A_T	0.0801115	cvpc_atac_peak_222254	Low	17	FOXA1,FOXA2,FOXA3,FOXD1,Foxf1,FOXF2,FOXG1,Foxj2,Foxj3,FOXK1,FOXK2,FOXO3,FOXO3.0.B,FOXP1,FOXP2,FOXP2.0.C,ZN547.0.C
CVPC	CVPC_15090	Singleton	haQTL	Body Mass Index	VAR_11_66112992_G_A	0.0130058	cvpc_atac_peak_46725	Low	15	BCL6.0.A,STA5A.0.A,STA5B.0.A,STAT1,STAT1.0.A,STAT3,STAT3.0.A,Stat4,STAT4.0.A,Stat5a,Stat5aStat5b,Stat5b,TEAD4.0.A,ZN136.0.C,ZNF528
iPSC	iPSC_1096	Complex	caQTL-eQTL	Body Mass Index	VAR_1_16980375_G_A	0.0171596	ipsc_atac_peak_1994	Low	15	E2F1.0.A,E2F3.0.A,E2F6,ESR2.0.A,KLF12.0.C,KLF15,KLF3.0.B,KLF4,KLF4.0.A,KLF5,KLF5.0.A,KLF6.0.A,SP3.0.B,TFDP1.0.C,ZN467.0.C
iPSC	iPSC_12297	Singleton	caQTL	Body Mass Index	VAR_1_16980375_G_A	0.0173818	ipsc_atac_peak_1994	Low	15	E2F1.0.A,E2F3.0.A,E2F6,ESR2.0.A,KLF12.0.C,KLF15,KLF3.0.B,KLF4,KLF4.0.A,KLF5,KLF5.0.A,KLF6.0.A,SP3.0.B,TFDP1.0.C,ZN467.0.C
iPSC	iPSC_562	Complex	caQTL-eQTL	Body Mass Index	VAR_1_16980375_G_A	0.072499	ipsc_atac_peak_1994	Low	15	E2F1.0.A,E2F3.0.A,E2F6,ESR2.0.A,KLF12.0.C,KLF15,KLF3.0.B,KLF4,KLF4.0.A,KLF5,KLF5.0.A,KLF6.0.A,SP3.0.B,TFDP1.0.C,ZN467.0.C
CVPC	CVPC_12851	Singleton	caQTL	Atrial Fibrillation	VAR_10_103738397_T_A	0.010803	cvpc_atac_peak_36765	Low	14	BACH2var.2,FOSJUNvar.2,NR1H3.0.B,NR1I2.0.C,NR1I3.0.C,Rargvar.2,RXRB.0.C,SRBP1.0.A,SREBF1,SREBF1var.2,SREBF2,THA.0.C,THB.0.C,THRBvar.3
CVPC	CVPC_20505	Singleton	haQTL	Atrial Fibrillation	VAR_10_103738397_T_A	0.00496271	cvpc_atac_peak_36765	Low	14	BACH2var.2,FOSJUNvar.2,NR1H3.0.B,NR1I2.0.C,NR1I3.0.C,Rargvar.2,RXRB.0.C,SRBP1.0.A,SREBF1,SREBF1var.2,SREBF2,THA.0.C,THB.0.C,THRBvar.3
CVPC	CVPC_18595	Singleton	haQTL	Pulse Rate	VAR_4_168760321_G_T	0.00500104	cvpc_atac_peak_195145	Low	13	EGR2.0.A,KLF10,KLF17,KLF2,KLF4,KLF8.0.C,KLF9,RREB1,ZBT17.0.A,ZBTB14,ZN281.0.A,ZNF148,ZSCAN4
CVPC	CVPC_199	Complex	caQTL-eQTL-haQTL	Type 2 Diabetes	VAR_19_12933730_C_A	0.010152	cvpc_atac_peak_119397	Low	13	EGR1,EGR1.0.A,EGR2.0.A,EGR3,EGR4,KLF3.0.B,KLF9,KLF9.0.C,SP2.0.A,SP3.0.B,SP4,WT1.0.C,ZN341.0.C
CVPC	CVPC_91	Complex	caQTL-eQTL-haQTL	LDL Direct	VAR_8_143977316_C_T	0.290539	cvpc_atac_peak_258080	Low	13	AP2B.0.B,GLIS2,KLF3.0.B,KLF9.0.C,PLAG1,PLAGL2,SP1,SP1.0.A,SP2,SP2.0.A,SP3.0.B,SP4,SP4.0.A
CVPC	CVPC_91	Complex	caQTL-eQTL-haQTL	LDL Direct	VAR_8_143977310_G_A	0.000919835	cvpc_atac_peak_258080	Low	13	GLIS2,KLF3.0.B,KLF9.0.C,NFIC.0.A,PLAGL2,SP1,SP1.0.A,SP2,SP2.0.A,SP3.0.B,SP4,SP4.0.A,ZNF682
CVPC	CVPC_1558	Complex	caQTL-haQTL	Body Mass Index	VAR_2_46663155_A_G	0.0132537	cvpc_atac_peak_128980	Low	12	EGR2.0.A,NFAC1.0.B,PRDM1,RXRA.0.A,SOX2.0.A,SOX4.0.B,TBX21.0.A,VEZF1.0.C,ZFP82.0.C,ZN335.0.A,ZN586.0.C,ZN770.0.C
CVPC	CVPC_19176	Singleton	haQTL	Type 2 Diabetes	VAR_6_43838872_G_A	0.0137104	cvpc_atac_peak_219073	Low	12	CEBPA,CEBPA.0.A,CEBPB.0.A,CEBPD,CEBPGvar.2,DBP,DBP.0.B,HLF,HLF.0.C,NFIL3,RHOXF1,TEF
iPSC	iPSC_8381	Singleton	eQTL	Body Mass Index	VAR_2_46663155_A_G	0.0220068	ipsc_atac_peak_97576	Low	12	EGR2.0.A,NFAC1.0.B,PRDM1,PTF1A.0.B,SOX2.0.A,SOX4.0.B,TBX21.0.A,VEZF1.0.C,ZFP82.0.C,ZN335.0.A,ZN586.0.C,ZN770.0.C
CVPC	CVPC_3888	Singleton	eQTL	Pulse Rate	VAR_7_100897339_G_T	0.00552702	cvpc_atac_peak_239438	Low	11	EGR2.0.A,KLF11,KLF3.0.B,KLF6.0.A,MAZ.0.A,PATZ1.0.C,RREB1,SP2.0.A,SP3.0.B,ZN331.0.C,ZNF740
CVPC	CVPC_7405	Singleton	caQTL	Body Mass Index	VAR_19_18719894_A_G	0.0225549	cvpc_atac_peak_120113	Low	11	AP2A.0.A,NFKB1.1.B,NFKB2.0.B,Plagl1,REL,TF65.0.A,TFAP2A,TFAP2Cvar.2,Zfx,ZFX.0.A,ZN436.0.C
iPSC	iPSC_1915	Singleton	eQTL	HDL Cholesterol	VAR_12_50764080_G_T	0.000746964	ipsc_atac_peak_42868	Low	11	AP2A.0.A,AP2B.0.B,AP2C.0.A,INSM1,INSM1.0.C,TFAP2Avar.2,TFAP2B,TFAP2C,Wt1,ZN281.0.A,ZSC22.0.C
iPSC	iPSC_3291	Singleton	eQTL	HDL Cholesterol	VAR_1_171486183_C_T	0.520031	ipsc_atac_peak_13003	Low	11	IRF1,IRF1.0.A,IRF2.0.A,NFKB2.0.B,PRDM1.0.A,RELB.0.C,SMAD2SMAD3SMAD4,SMAD4.0.B,ZN263.0.A,ZN394.0.C,ZNF684
iPSC	iPSC_3291	Singleton	eQTL	Body Mass Index	VAR_1_171486183_C_T	0.453323	ipsc_atac_peak_13003	Low	11	IRF1,IRF1.0.A,IRF2.0.A,NFKB2.0.B,PRDM1.0.A,RELB.0.C,SMAD2SMAD3SMAD4,SMAD4.0.B,ZN263.0.A,ZN394.0.C,ZNF684
iPSC	iPSC_3608	Singleton	eQTL	LDL Direct	VAR_20_35540122_G_A	0.11477	ipsc_atac_peak_113446	Low	11	GFI1.0.C,Gfi1b,GFI1B.0.A,IRF2,LEF1.0.A,MEIS2var.2,NANOG.0.A,ONECUT1,Sox1,SOX2.0.A,ZN140.0.C
PPC	PPC_146	Complex	caQTL-eQTL	Aging	VAR_15_90885725_C_T	0.00931717	ppc_atac_peak_94635	Low	11	ERG.0.A,ETS1.0.A,ETV2.0.B,IRF3.0.B,MAZ.0.A,NR1I2.0.C,OLIG2.0.B,PTF1A.0.B,SPI1.0.A,ZN341.0.C,ZN467.0.C
PPC	PPC_146	Complex	caQTL-eQTL	HDL Cholesterol	VAR_15_90885725_C_T	0.00613031	ppc_atac_peak_94635	Low	11	ERG.0.A,ETS1.0.A,ETV2.0.B,IRF3.0.B,MAZ.0.A,NR1I2.0.C,OLIG2.0.B,PTF1A.0.B,SPI1.0.A,ZN341.0.C,ZN467.0.C
PPC	PPC_146	Complex	caQTL-eQTL	Myocardial Infarction	VAR_15_90885725_C_T	0.109321	ppc_atac_peak_94635	Low	11	ERG.0.A,ETS1.0.A,ETV2.0.B,IRF3.0.B,MAZ.0.A,NR1I2.0.C,OLIG2.0.B,PTF1A.0.B,SPI1.0.A,ZN341.0.C,ZN467.0.C
PPC	PPC_146	Complex	caQTL-eQTL	Heart Disease	VAR_15_90885725_C_T	0.115795	ppc_atac_peak_94635	Low	11	ERG.0.A,ETS1.0.A,ETV2.0.B,IRF3.0.B,MAZ.0.A,NR1I2.0.C,OLIG2.0.B,PTF1A.0.B,SPI1.0.A,ZN341.0.C,ZN467.0.C
PPC	PPC_146	Complex	caQTL-eQTL	Birth Weight	VAR_15_90885725_C_T	0.133066	ppc_atac_peak_94635	Low	11	ERG.0.A,ETS1.0.A,ETV2.0.B,IRF3.0.B,MAZ.0.A,NR1I2.0.C,OLIG2.0.B,PTF1A.0.B,SPI1.0.A,ZN341.0.C,ZN467.0.C
PPC	PPC_146	Complex	caQTL-eQTL	Angina Pectoris	VAR_15_90885725_C_T	0.171212	ppc_atac_peak_94635	Low	11	ERG.0.A,ETS1.0.A,ETV2.0.B,IRF3.0.B,MAZ.0.A,NR1I2.0.C,OLIG2.0.B,PTF1A.0.B,SPI1.0.A,ZN341.0.C,ZN467.0.C
PPC	PPC_4334	Singleton	eQTL	Type 2 Diabetes	VAR_2_27518370_T_C	0.024901	ppc_atac_peak_134622	Low	11	BRAC.0.A,FOXJ2.0.C,FOXM1.0.A,MAF.0.A,MAFF,NANOG.0.A,NRL,PKNOX1,TBX19,TBXT,ZN582.0.C
PPC	PPC_4334	Singleton	eQTL	Pulse Rate	VAR_2_27518370_T_C	0.0128052	ppc_atac_peak_134622	Low	11	BRAC.0.A,FOXJ2.0.C,FOXM1.0.A,MAF.0.A,MAFF,NANOG.0.A,NRL,PKNOX1,TBX19,TBXT,ZN582.0.C
PPC	PPC_4334	Singleton	eQTL	Fasting Glucose	VAR_2_27518370_T_C	0.172127	ppc_atac_peak_134622	Low	11	BRAC.0.A,FOXJ2.0.C,FOXM1.0.A,MAF.0.A,MAFF,NANOG.0.A,NRL,PKNOX1,TBX19,TBXT,ZN582.0.C
CVPC	CVPC_13011	Singleton	caQTL	Type 2 Diabetes	VAR_11_2175902_T_G	0.0529258	cvpc_atac_peak_40645	Low	10	COT1.0.C,COT2.0.A,HNF4G.0.B,MAFF,MAFG,NR2C2,SP3.0.B,THRB,Wt1,ZN554.0.C
CVPC	CVPC_13012	Singleton	caQTL	HDL Cholesterol	VAR_11_2175902_T_G	0.0770418	cvpc_atac_peak_40645	Low	10	COT1.0.C,COT2.0.A,HNF4G.0.B,MAFF,MAFG,NR2C2,SP3.0.B,THRB,Wt1,ZN554.0.C
CVPC	CVPC_4584	Singleton	eQTL	HDL Cholesterol	VAR_2_85310189_G_A	0.0422897	cvpc_atac_peak_132545	Low	10	E2F1.0.A,E2F4.0.A,E2F6,E2F7.0.B,Plagl1,SP2.0.A,SP3.0.B,SP4.0.A,TFDP1,TFDP1.0.C
iPSC	iPSC_4865	Singleton	eQTL	HDL Cholesterol	VAR_2_85313960_T_C	0.067188	ipsc_atac_peak_100211	Low	10	ANDR.0.A,Arid5a,FOXB1,FOXC1,FOXC2,Lhx3,LHX3.0.C,POU4F2,SIX1.0.A,SIX2.0.A
iPSC	iPSC_8950	Singleton	caQTL	Body Mass Index	VAR_20_48876067_A_G	0.0297419	ipsc_atac_peak_114823	Low	10	COE1.0.A,COT1.0.C,EBF1,Ebf2,EBF3,MAZ.0.A,NR2C2,PPARG.0.A,THRBvar.3,Znf423
PPC	PPC_11849	Singleton	caQTL	Body Mass Index	VAR_1_16979534_C_A	0.0275347	ppc_atac_peak_2969	Low	10	EGR2.0.A,KLF15.0.A,MAZ.0.A,PATZ1.0.C,THAP11,VEZF1.0.C,ZBT17.0.A,ZN143.0.A,ZN320.0.C,ZN467.0.C
PPC	PPC_12428	Singleton	caQTL	HDL Cholesterol	VAR_11_30407638_G_A	0.0869754	ppc_atac_peak_44896	Low	10	KLF6.0.A,WT1.0.C,Z324A.0.C,Zfx,ZN263.0.A,ZN554.0.C,ZN770.0.C,ZNF135,ZNF460,ZSC22.0.C
PPC	PPC_1397	Singleton	eQTL	HDL Cholesterol	VAR_19_35041410_T_C	0.00598543	ppc_atac_peak_127936	Low	10	CENPB,EGR1.0.A,EGR2.0.A,KLF3.0.B,KLF5.0.A,VEZF1.0.C,WT1.0.C,ZBT17.0.A,Znf281,ZSC22.0.C
PPC	PPC_1962	Singleton	eQTL	Body Mass Index	VAR_1_171486183_C_T	0.322045	ppc_atac_peak_17944	Low	10	IRF1,IRF2.0.A,NFKB1.1.B,NFKB2.0.B,PRDM1.0.A,RELB.0.C,SMAD2SMAD3SMAD4,SMAD4.0.B,ZN263.0.A,ZNF684
PPC	PPC_1962	Singleton	eQTL	HDL Cholesterol	VAR_1_171486183_C_T	0.379917	ppc_atac_peak_17944	Low	10	IRF1,IRF2.0.A,NFKB1.1.B,NFKB2.0.B,PRDM1.0.A,RELB.0.C,SMAD2SMAD3SMAD4,SMAD4.0.B,ZN263.0.A,ZNF684
PPC	PPC_4570	Singleton	eQTL	Pulse Rate	VAR_7_100897340_G_T	0.0337987	ppc_atac_peak_250769	Low	10	EGR2.0.A,KLF11,KLF3.0.B,KLF6.0.A,PATZ1.0.C,RREB1,SP2.0.A,SP3.0.B,ZN331.0.C,ZNF740
CVPC	CVPC_10733	Singleton	caQTL	Atrial Fibrillation	VAR_6_18342029_A_G	0.00531184	cvpc_atac_peak_216476	Low	9	ARGFX,Arid3a,Arx,HMBOX1,Lhx3,LHX3.0.C,PHOX2B,POU4F2,PROP1
CVPC	CVPC_10773	Singleton	caQTL	Body Mass Index	VAR_1_1847030_A_G	0.0608011	cvpc_atac_peak_207	Low	9	BC11A.0.A,ETS2.0.B,IRF4.0.A,IRF8.0.B,PRDM6.0.C,SPI1,Stat2,STAT2.0.A,ZFP82.0.C
CVPC	CVPC_15060	Singleton	haQTL	Fasting Glucose	VAR_11_47272248_G_C	0.9946	cvpc_atac_peak_45391	Low	9	GATA1.0.A,GATA2,GATA3.0.A,GATA4.0.A,IRF1,IRF1.0.A,IRF2.0.A,LEF1,STAT2.0.A
CVPC	CVPC_5043	Singleton	eQTL	Body Mass Index	VAR_19_32345686_G_T	0.0369403	cvpc_atac_peak_120809	Low	9	ETS2.0.B,ETV5.0.C,MAZ.0.A,PATZ1.0.C,PRDM6.0.C,VEZF1.0.C,ZN341.0.C,ZN467.0.C,ZN586.0.C
iPSC	iPSC_2034	Singleton	eQTL	HDL Cholesterol	VAR_17_3980732_A_G	0.0408747	ipsc_atac_peak_75191	Low	9	ASCL1.0.A,MYOD1.0.A,MYOG,MYOG.0.B,OSR2.0.C,Tcf12,TFAP4.0.A,ZN134.0.C,ZN436.0.C
iPSC	iPSC_3347	Singleton	eQTL	Birth Weight	VAR_9_120868947_A_G	0.03802	ipsc_atac_peak_198286	Low	9	EGR1.0.A,KLF15.0.A,KLF4,MAZ.0.A,PATZ1.0.C,SP1.0.A,SP2.0.A,Zfx,ZFX.0.A
PPC	PPC_11119	Singleton	caQTL	HDL Cholesterol	VAR_8_70093676_C_T	0.00311346	ppc_atac_peak_262536	Low	9	ELF3.0.A,IRF1,IRF1.0.A,IRF3,IRF8.0.B,NFAC1.0.B,SIX2,ZFP82.0.C,ZNF382
PPC	PPC_12303	Singleton	caQTL	Type 2 Diabetes	VAR_11_2835964_A_C	0.999978	ppc_atac_peak_42001	Low	9	COE1.0.A,CTCFL,EBF1,Ebf2,EBF3,SP1.0.A,SP4.0.A,ZN320.0.C,ZN816.0.C
PPC	PPC_3127	Singleton	eQTL	Type 2 Diabetes	VAR_4_17810291_A_C	0.158146	ppc_atac_peak_195149	Low	9	MYF5,MYOD1,MYOD1.0.A,MYOG,Ptf1avar.2,TFAP4.0.A,ZBT18.0.C,ZBTB18,ZSCAN29
PPC	PPC_4338	Singleton	eQTL	Type 2 Diabetes	VAR_3_125212126_T_G	0.00295816	ppc_atac_peak_185103	Low	9	COT1.0.C,EGR1.0.A,EGR2.0.A,KLF16,NR2C2,SP8,Spz1,Wt1,ZN281.0.A
CVPC	CVPC_12851	Singleton	caQTL	Atrial Fibrillation	VAR_10_103738307_T_C	0.0038686	cvpc_atac_peak_36765	Low	8	MAZ.0.A,SPIC,Spz1,SRF.0.A,VEZF1.0.C,WT1.0.C,ZN250.0.C,ZN586.0.C
CVPC	CVPC_20505	Singleton	haQTL	Atrial Fibrillation	VAR_10_103738307_T_C	0.00548143	cvpc_atac_peak_36765	Low	8	MAZ.0.A,SPIC,Spz1,SRF.0.A,VEZF1.0.C,WT1.0.C,ZN250.0.C,ZN586.0.C
iPSC	iPSC_1099	Complex	caQTL-eQTL	Body Mass Index	VAR_6_125746855_T_G	0.0336273	ipsc_atac_peak_167475	Low	8	GATA3.0.A,PRDM6.0.C,SOX4.0.B,TYY1.0.A,ZFP42,ZN350.0.C,ZN467.0.C,ZN586.0.C
PPC	PPC_8938	Singleton	caQTL	Type 2 Diabetes	VAR_4_82661058_C_G	0.101574	ppc_atac_peak_199571	Low	8	EHF,ELF1.0.A,ELF3.0.A,ELF5.0.A,ETV5.0.C,SPI1.0.A,ZN708.0.C,ZSC22.0.C
CVPC	CVPC_18595	Singleton	haQTL	Pulse Rate	VAR_4_168769663_T_C	0.00357771	cvpc_atac_peak_195147	Low	7	MAF,MAFF.0.B,MAFG.0.A,Stat6,ZN329.0.C,ZN547.0.C,ZSCAN4
CVPC	CVPC_19123	Singleton	haQTL	Body Mass Index	VAR_6_26171991_C_T	0.0435167	cvpc_atac_peak_217256	Low	7	EGR3,KLF15,KLF15.0.A,KLF6.0.A,PATZ1.0.C,SP1.0.A,SP2.0.A
CVPC	CVPC_2217	Complex	caQTL-haQTL	Body Mass Index	VAR_8_9003384_T_C	0.00410012	cvpc_atac_peak_245449	Low	7	ELF5.0.A,ERG.0.A,ETS1.0.A,ETV2.0.B,ETV5.0.C,FLI1.0.A,ZN490.0.C
CVPC	CVPC_9011	Singleton	caQTL	HDL Cholesterol	VAR_3_15512170_G_C	0.0147755	cvpc_atac_peak_163550	Low	7	AIRE.0.C,MAFF.0.B,NR1D1.0.B,ZN467.0.C,ZN708.0.C,ZN770.0.C,ZNF41.0.C
CVPC	CVPC_91	Complex	caQTL-eQTL-haQTL	LDL Direct	VAR_8_143977246_G_A	0.070868	cvpc_atac_peak_258080	Low	7	KLF15,KLF15.0.A,KLF3.0.B,SP1.0.A,SP2.0.A,SP3.0.B,ZIC5
iPSC	iPSC_1071	Complex	eQTL-haQTL	Type 2 Diabetes	VAR_22_49983919_G_A	0.0145876	ipsc_atac_peak_122793	Low	7	CTCFL.0.A,SP1.0.A,SP2.0.A,SP3.0.B,SP4.0.A,TAF1.0.A,WT1.0.C
iPSC	iPSC_212	Complex	caQTL-eQTL-haQTL	Heart Disease	VAR_15_90884642_G_C	0.117103	ipsc_atac_peak_66936	Low	7	EGR1.0.A,KLF15.0.A,MAZ.0.A,SNAI1.0.C,ZEB1,ZEB1.0.A,ZN281.0.A
iPSC	iPSC_212	Complex	caQTL-eQTL-haQTL	Myocardial Infarction	VAR_15_90884642_G_C	0.162667	ipsc_atac_peak_66936	Low	7	EGR1.0.A,KLF15.0.A,MAZ.0.A,SNAI1.0.C,ZEB1,ZEB1.0.A,ZN281.0.A
iPSC	iPSC_212	Complex	caQTL-eQTL-haQTL	Angina Pectoris	VAR_15_90884642_G_C	0.140667	ipsc_atac_peak_66936	Low	7	EGR1.0.A,KLF15.0.A,MAZ.0.A,SNAI1.0.C,ZEB1,ZEB1.0.A,ZN281.0.A
iPSC	iPSC_6423	Singleton	eQTL	Heart Disease	VAR_15_90884642_G_C	0.217566	ipsc_atac_peak_66936	Low	7	EGR1.0.A,KLF15.0.A,MAZ.0.A,SNAI1.0.C,ZEB1,ZEB1.0.A,ZN281.0.A
iPSC	iPSC_6423	Singleton	eQTL	Myocardial Infarction	VAR_15_90884642_G_C	0.365059	ipsc_atac_peak_66936	Low	7	EGR1.0.A,KLF15.0.A,MAZ.0.A,SNAI1.0.C,ZEB1,ZEB1.0.A,ZN281.0.A
iPSC	iPSC_6423	Singleton	eQTL	Birth Weight	VAR_15_90884642_G_C	0.0835303	ipsc_atac_peak_66936	Low	7	EGR1.0.A,KLF15.0.A,MAZ.0.A,SNAI1.0.C,ZEB1,ZEB1.0.A,ZN281.0.A
iPSC	iPSC_6423	Singleton	eQTL	Angina Pectoris	VAR_15_90884642_G_C	0.1636	ipsc_atac_peak_66936	Low	7	EGR1.0.A,KLF15.0.A,MAZ.0.A,SNAI1.0.C,ZEB1,ZEB1.0.A,ZN281.0.A
iPSC	iPSC_6785	Singleton	eQTL	Body Mass Index	VAR_13_30445443_C_T	0.0303757	ipsc_atac_peak_50153	Low	7	COT1.0.C,Nr2f6var.2,PPARARXRA,Rarb,Rarg,SRBP1.0.A,ZN816.0.C
iPSC	iPSC_6785	Singleton	eQTL	Type 2 Diabetes	VAR_13_30445443_C_T	0.189261	ipsc_atac_peak_50153	Low	7	COT1.0.C,Nr2f6var.2,PPARARXRA,Rarb,Rarg,SRBP1.0.A,ZN816.0.C
iPSC	iPSC_7399	Singleton	eQTL	Body Mass Index	VAR_1_111749681_T_C	0.239993	ipsc_atac_peak_9978	Low	7	SOX10,SOX2.0.A,Sox3,SOX3.0.B,SOX4,SOX4.0.B,TBX19
PPC	PPC_1123	Singleton	eQTL	Fasting Glucose	VAR_19_45693376_C_G	0.961221	ppc_atac_peak_129388	Low	7	EWSR1-FLI1,IRF3.0.B,KLF13,NFAC1.0.B,SOX2.0.A,ZN467.0.C,ZN680.0.C
PPC	PPC_842	Complex	caQTL	Pulse Rate	VAR_2_231388679_A_G	0.0220472	ppc_atac_peak_153987	Low	7	BHA15.0.B,MYOD1,MYOD1.0.A,MYOG.0.B,NR2C2,PPARG.0.A,ZN331.0.C
CVPC	CVPC_1287	Complex	caQTL-eQTL	Body Mass Index	VAR_1_16980100_T_C	0.0174177	cvpc_atac_peak_2458	Low	6	ZBTB26,ZBTB6,ZBTB6.0.C,ZN322.0.B,ZN331.0.C,ZN667.0.C
CVPC	CVPC_1287	Complex	caQTL-eQTL	Body Mass Index	VAR_1_16980101_C_T	0.0199018	cvpc_atac_peak_2458	Low	6	ZBTB26,ZBTB6,ZBTB6.0.C,ZN322.0.B,ZN331.0.C,ZN667.0.C
CVPC	CVPC_18107	Singleton	haQTL	Atrial Fibrillation	VAR_1_170224684_G_C	1	cvpc_atac_peak_16953	Low	6	MAF.0.A,Mafb,MAFB.0.B,MAFF,MAFG,NRL
CVPC	CVPC_18595	Singleton	haQTL	Pulse Rate	VAR_4_168769669_C_A	0.00650986	cvpc_atac_peak_195147	Low	6	MAF,MAFF.0.B,MAFG.0.A,ZN329.0.C,ZN547.0.C,ZSCAN4
CVPC	CVPC_20243	Singleton	haQTL	Body Mass Index	VAR_1_16980100_T_C	0.0132595	cvpc_atac_peak_2458	Low	6	ZBTB26,ZBTB6,ZBTB6.0.C,ZN322.0.B,ZN331.0.C,ZN667.0.C
CVPC	CVPC_20243	Singleton	haQTL	Body Mass Index	VAR_1_16980101_C_T	0.0151506	cvpc_atac_peak_2458	Low	6	ZBTB26,ZBTB6,ZBTB6.0.C,ZN322.0.B,ZN331.0.C,ZN667.0.C
CVPC	CVPC_424	Complex	caQTL-eQTL-haQTL	Pulse Rate	VAR_3_53300118_G_A	0.0943846	cvpc_atac_peak_167724	Low	6	GLI3,Zfx,ZN768.0.C,ZN770.0.C,ZNF135,ZNF460
CVPC	CVPC_5316	Singleton	eQTL	Body Mass Index	VAR_17_73744666_C_T	0.00375325	cvpc_atac_peak_108784	Low	6	VEZF1.0.C,WT1.0.C,ZBT17.0.A,ZN263.0.A,ZN586.0.C,ZN680.0.C
CVPC	CVPC_5316	Singleton	eQTL	Body Mass Index	VAR_17_73750009_G_A	0.000938294	cvpc_atac_peak_108786	Low	6	FOXA1.0.A,FOXA2.0.A,FOXE1,Foxl2,HINFP.0.C,REST.0.A
iPSC	iPSC_16076	Singleton	caQTL	Body Mass Index	VAR_2_24927142_C_G	0.0574048	ipsc_atac_peak_95808	Low	6	CTCFL.0.A,SP2.0.A,TFAP2Avar.3,TFAP2Bvar.3,TFAP2Cvar.3,ZNF148
iPSC	iPSC_6230	Singleton	eQTL	HDL Cholesterol	VAR_7_1065736_A_G	0.00105595	ipsc_atac_peak_170916	Low	6	KLF3.0.B,P53.0.A,P63.0.A,TP63,TP73,Znf423
iPSC	iPSC_8003	Singleton	eQTL	Pulse Rate	VAR_16_65249933_C_T	0.0722897	ipsc_atac_peak_72096	Low	6	HNF1A.0.C,NFAC2.0.B,NFAC4.0.C,Prdm15,RBPJ,TBX3.0.C
PPC	PPC_11729	Singleton	caQTL	Body Mass Index	VAR_9_130914320_A_G	0.00938748	ppc_atac_peak_280436	Low	6	COT1.0.C,Nr2f6var.2,RARA.0.A,RXRA.0.A,THA.0.C,ZNF354C
PPC	PPC_11849	Singleton	caQTL	Body Mass Index	VAR_1_16980101_C_T	0.0068326	ppc_atac_peak_2969	Low	6	ZBTB26,ZBTB6,ZBTB6.0.C,ZN322.0.B,ZN331.0.C,ZN667.0.C
PPC	PPC_11849	Singleton	caQTL	Body Mass Index	VAR_1_16980100_T_C	0.00597977	ppc_atac_peak_2969	Low	6	ZBTB26,ZBTB6,ZBTB6.0.C,ZN322.0.B,ZN331.0.C,ZN667.0.C
PPC	PPC_12475	Singleton	caQTL	Body Mass Index	VAR_11_45401189_T_C	0.192738	ppc_atac_peak_46211	Low	6	ELF1,ETV1,GABPA,JUNvar.2,MEIS2,MEIS3
PPC	PPC_13423	Singleton	caQTL	Type 2 Diabetes	VAR_13_58056517_G_T	0.0499481	ppc_atac_peak_73605	Low	6	Foxq1,Nr2f6var.2,RARA,Rarb,Rarg,ZN136.0.C
PPC	PPC_13423	Singleton	caQTL	Body Mass Index	VAR_13_58056517_G_T	0.073502	ppc_atac_peak_73605	Low	6	Foxq1,Nr2f6var.2,RARA,Rarb,Rarg,ZN136.0.C
PPC	PPC_4338	Singleton	eQTL	Type 2 Diabetes	VAR_3_125212138_T_G	0.00295816	ppc_atac_peak_185103	Low	6	BCL6.0.A,STAT3,Stat5aStat5b,Stat5b,Stat6,STAT6.0.B
PPC	PPC_6708	Singleton	caQTL	LDL Direct	VAR_2_20167374_C_T	0.00796712	ppc_atac_peak_133631	Low	6	MYOG.0.B,PLAG1,Ptf1a,THA.0.C,THRBvar.3,ZN816.0.C
PPC	PPC_724	Complex	caQTL-eQTL	Angina Pectoris	VAR_15_78761766_A_G	0.0578775	ppc_atac_peak_93143	Low	6	AHR.0.B,AhrArnt,EGR1,THAP1.0.C,ZBT14.0.C,ZBTB14
PPC	PPC_7443	Singleton	caQTL	Body Mass Index	VAR_20_6613702_G_A	0.00795053	ppc_atac_peak_156821	Low	6	CEBPG.0.B,CEBPGvar.2,FOSJUNvar.2,FOSL2JUNDvar.2,JUN,JUNDvar.2
PPC	PPC_8938	Singleton	caQTL	Type 2 Diabetes	VAR_4_82661928_C_G	0.04034	ppc_atac_peak_199572	Low	6	PKNOX2,SALL4.0.B,SMAD3.0.B,TBX3.0.C,TGIF1,VDR.0.A
CVPC	CVPC_10773	Singleton	caQTL	Body Mass Index	VAR_1_1881249_A_G	0.0405982	cvpc_atac_peak_214	Low	5	GATA1.0.A,GATA2,GATA4.0.A,GATA5,GATA6
CVPC	CVPC_13011	Singleton	caQTL	Type 2 Diabetes	VAR_11_2175882_A_G	0.040922	cvpc_atac_peak_40645	Low	5	HIC2,KLF5,NFIC.0.A,NFIXvar.2,SALL4.0.B
CVPC	CVPC_13012	Singleton	caQTL	HDL Cholesterol	VAR_11_2175882_A_G	0.235103	cvpc_atac_peak_40645	Low	5	HIC2,KLF5,NFIC.0.A,NFIXvar.2,SALL4.0.B
CVPC	CVPC_13670	Singleton	caQTL	Body Mass Index	VAR_12_54259474_G_A	0.041819	cvpc_atac_peak_60673	Low	5	BC11A.0.A,IRF2.0.A,PO3F2.0.A,ZN350.0.C,ZN586.0.C
CVPC	CVPC_14241	Singleton	caQTL	Angina Pectoris	VAR_1_56521306_G_T	0.0467879	cvpc_atac_peak_7848	Low	5	GFI1.0.C,Gfi1b,GFI1B.0.A,NFKB1.1.B,ZN274.0.A
CVPC	CVPC_14241	Singleton	caQTL	Heart Disease	VAR_1_56521306_G_T	0.0855987	cvpc_atac_peak_7848	Low	5	GFI1.0.C,Gfi1b,GFI1B.0.A,NFKB1.1.B,ZN274.0.A
CVPC	CVPC_14646	Singleton	caQTL	HDL Cholesterol	VAR_15_75168076_T_C	0.0771102	cvpc_atac_peak_89949	Low	5	Hmx1,Hmx2,Hmx3,Nkx3-2,ZNF8.0.C
CVPC	CVPC_1501	Complex	caQTL-haQTL	Body Mass Index	VAR_19_33820576_T_C	0.175952	cvpc_atac_peak_120975	Low	5	EGR1,EGR3,KAISO.0.A,WT1.0.C,ZBTB33
CVPC	CVPC_16283	Singleton	haQTL	Body Mass Index	VAR_16_30123335_T_C	0.162703	cvpc_atac_peak_95878	Low	5	AP2A.0.A,EGR1,EGR2,MXI1.0.A,WT1.0.C
CVPC	CVPC_16283	Singleton	haQTL	HDL Cholesterol	VAR_16_30123335_T_C	0.114017	cvpc_atac_peak_95878	Low	5	AP2A.0.A,EGR1,EGR2,MXI1.0.A,WT1.0.C
CVPC	CVPC_1698	Complex	caQTL-haQTL	Body Mass Index	VAR_20_48858444_C_T	0.019407	cvpc_atac_peak_152585	Low	5	ASCL1.0.A,BCL6,OLIG2.0.B,PTF1A.0.B,ZN320.0.C
CVPC	CVPC_18595	Singleton	haQTL	Pulse Rate	VAR_4_168760296_T_C	0.00890268	cvpc_atac_peak_195145	Low	5	Nr2f6var.2,RARA.0.A,Rarb,Rarg,ZNF263
CVPC	CVPC_19624	Singleton	haQTL	Atrial Fibrillation	VAR_7_116546187_A_G	0.130136	cvpc_atac_peak_240987	Low	5	CLOCK,FOXJ3.0.A,MXI1,SCRT1,SCRT2
CVPC	CVPC_19624	Singleton	haQTL	QRS Duration	VAR_7_116546187_A_G	0.300394	cvpc_atac_peak_240987	Low	5	CLOCK,FOXJ3.0.A,MXI1,SCRT1,SCRT2
CVPC	CVPC_199	Complex	caQTL-eQTL-haQTL	Type 2 Diabetes	VAR_19_12919466_G_A	0.0145407	cvpc_atac_peak_119396	Low	5	COE1.0.A,EBF1,Ebf2,EBF3,ZN263.0.A
CVPC	CVPC_199	Complex	caQTL-eQTL-haQTL	Type 2 Diabetes	VAR_19_12945743_G_A	0.0185364	cvpc_atac_peak_119399	Low	5	HES1,HES2,NRF1.0.A,TCFL5,ZBTB14
CVPC	CVPC_20000	Singleton	haQTL	Type 2 Diabetes	VAR_1_235417506_A_G	0.0292207	cvpc_atac_peak_24333	Low	5	IRF1.0.A,IRF2.0.A,IRF3,IRF3.0.B,MZF1.0.B
CVPC	CVPC_2217	Complex	caQTL-haQTL	Body Mass Index	VAR_8_9037960_C_T	0.0191639	cvpc_atac_peak_245455	Low	5	ETV4.0.B,SPI1,TCF7.0.A,ZN257.0.C,ZN274.0.A
CVPC	CVPC_2217	Complex	caQTL-haQTL	Body Mass Index	VAR_8_9002766_G_T	0.00225005	cvpc_atac_peak_245449	Low	5	CTCFL.0.A,KLF15.0.A,SP1,SP2.0.A,SP4.0.A
CVPC	CVPC_326	Complex	eQTL-haQTL	Atrial Fibrillation	VAR_7_116546187_A_G	0.130164	cvpc_atac_peak_240987	Low	5	CLOCK,FOXJ3.0.A,MXI1,SCRT1,SCRT2
CVPC	CVPC_326	Complex	eQTL-haQTL	QRS Duration	VAR_7_116546187_A_G	0.302146	cvpc_atac_peak_240987	Low	5	CLOCK,FOXJ3.0.A,MXI1,SCRT1,SCRT2
CVPC	CVPC_4751	Singleton	eQTL	Body Mass Index	VAR_17_44168790_T_G	0.0015776	cvpc_atac_peak_105685	Low	5	MEIS1.0.A,THA11.0.B,THAP11,ZN143.0.A,ZNF76.0.C
CVPC	CVPC_4751	Singleton	eQTL	Body Mass Index	VAR_17_44148179_A_C	0.00104964	cvpc_atac_peak_105683	Low	5	ESR1.0.A,PBX3.0.A,PKNOX1,PKNX1.0.B,ZN121.0.C
CVPC	CVPC_8015	Singleton	caQTL	Body Mass Index	VAR_2_127701640_C_G	0.00608943	cvpc_atac_peak_136154	Low	5	MBD2.0.B,PATZ1.0.C,SP1.0.A,ZN263.0.A,ZN816.0.C
CVPC	CVPC_870	Complex	eQTL-haQTL	HDL Cholesterol	VAR_16_30123335_T_C	0.326397	cvpc_atac_peak_95878	Low	5	AP2A.0.A,EGR1,EGR2,MXI1.0.A,WT1.0.C
CVPC	CVPC_870	Complex	eQTL-haQTL	Body Mass Index	VAR_16_30123335_T_C	0.342133	cvpc_atac_peak_95878	Low	5	AP2A.0.A,EGR1,EGR2,MXI1.0.A,WT1.0.C
iPSC	iPSC_2024	Singleton	eQTL	Body Mass Index	VAR_4_6493971_A_G	0.165538	ipsc_atac_peak_137413	Low	5	ALX1.0.B,Dmbx1,DUX4,DUX4.0.A,ZN320.0.C
iPSC	iPSC_7492	Singleton	eQTL	LDL Direct	VAR_7_1028270_T_C	0.0201734	ipsc_atac_peak_170910	Low	5	PPARA.0.B,PPARARXRA,PPARG.0.A,RXRA.0.A,TGIF1.0.A
PPC	PPC_11729	Singleton	caQTL	Body Mass Index	VAR_9_130914136_G_A	0.00963739	ppc_atac_peak_280436	Low	5	BHLHE22var.2,HTF4.0.A,ITF2.0.C,NDF1.0.A,TFAP4.0.A
PPC	PPC_131	Complex	caQTL-eQTL	Type 2 Diabetes	VAR_11_65510990_T_C	0.043664	ppc_atac_peak_47854	Low	5	Dmrt1,FOXH1,PO3F1.0.C,SOX2,ZN394.0.C
PPC	PPC_7443	Singleton	caQTL	Body Mass Index	VAR_20_6654248_T_C	0.0610296	ppc_atac_peak_156826	Low	5	IKZF1.0.C,NFKB2.0.B,SMAD3.0.B,THA.0.C,ZN331.0.C
CVPC	CVPC_102	Complex	caQTL-haQTL	Pulse Rate	VAR_17_76691695_G_T	0.138134	cvpc_atac_peak_109330	Low	4	FOXH1.0.A,NKX21.0.A,RREB1,ZNF76.0.C
CVPC	CVPC_1833	Complex	caQTL-haQTL	Body Mass Index	VAR_3_85821351_T_C	0.000999233	cvpc_atac_peak_171010	Low	4	HXA1.0.C,MEIS1var.2,NKX61.0.B,PBX1
CVPC	CVPC_2760	Complex	caQTL-haQTL	HDL Cholesterol	VAR_15_98737963_C_T	0.0265275	cvpc_atac_peak_92607	Low	4	ELF3,HEN1.0.C,ZN341.0.C,ZNF18.0.C
CVPC	CVPC_5316	Singleton	eQTL	Body Mass Index	VAR_17_73750088_G_A	0.0987764	cvpc_atac_peak_108786	Low	4	MEF2A,MEF2B.0.A,ZN136.0.C,ZN436.0.C
CVPC	CVPC_9123	Singleton	caQTL	HDL Cholesterol	VAR_3_46923707_C_G	0.00109697	cvpc_atac_peak_166879	Low	4	NFAC2.0.B,NFAC3.0.B,NFAT5,PBX3
iPSC	iPSC_1096	Complex	caQTL-eQTL	Body Mass Index	VAR_1_16980101_C_T	0.0112207	ipsc_atac_peak_1994	Low	4	ZBTB6,ZBTB6.0.C,ZN322.0.B,ZN331.0.C
iPSC	iPSC_1096	Complex	caQTL-eQTL	Body Mass Index	VAR_1_16980100_T_C	0.00982014	ipsc_atac_peak_1994	Low	4	ZBTB6,ZBTB6.0.C,ZN322.0.B,ZN331.0.C
iPSC	iPSC_1099	Complex	caQTL-eQTL	Body Mass Index	VAR_6_125790283_A_T	0.0058914	ipsc_atac_peak_167483	Low	4	SMAD3.0.B,Zic2,ZIC3.0.B,ZSC31.0.C
iPSC	iPSC_12297	Singleton	caQTL	Body Mass Index	VAR_1_16980101_C_T	0.011366	ipsc_atac_peak_1994	Low	4	ZBTB6,ZBTB6.0.C,ZN322.0.B,ZN331.0.C
iPSC	iPSC_12297	Singleton	caQTL	Body Mass Index	VAR_1_16980100_T_C	0.00994733	ipsc_atac_peak_1994	Low	4	ZBTB6,ZBTB6.0.C,ZN322.0.B,ZN331.0.C
iPSC	iPSC_12501	Singleton	caQTL	Heart Disease	VAR_10_30027143_C_G	0.00447229	ipsc_atac_peak_20949	Low	4	NFAC1.0.B,REL,RELA,ZNF16
iPSC	iPSC_1323	Complex	caQTL	HDL Cholesterol	VAR_7_26115894_A_G	0.0429083	ipsc_atac_peak_172924	Low	4	PAX5.0.A,PBX1.0.A,PBX3.0.A,PKNX1.0.B
iPSC	iPSC_1361	Complex	caQTL	Body Mass Index	VAR_1_16520695_G_C	0.0194469	ipsc_atac_peak_1912	Low	4	MSANTD3,NR1I2,VDR.0.A,ZSCAN4
iPSC	iPSC_13666	Singleton	caQTL	HDL Cholesterol	VAR_12_109550033_A_G	0.0279715	ipsc_atac_peak_46809	Low	4	FIGLA,THA.0.C,THB.0.C,ZN121.0.C
iPSC	iPSC_13666	Singleton	caQTL	HDL Cholesterol	VAR_12_109501052_A_G	0.0279715	ipsc_atac_peak_46802	Low	4	THAP1.0.C,ZN263.0.A,ZN436.0.C,ZSC22.0.C
iPSC	iPSC_15770	Singleton	caQTL	Body Mass Index	VAR_19_18104437_A_G	0.338446	ipsc_atac_peak_90079	Low	4	INSM1,KLF1.0.A,KLF5.0.A,SP1
iPSC	iPSC_15771	Singleton	caQTL	Body Mass Index	VAR_19_18104437_A_G	0.151744	ipsc_atac_peak_90079	Low	4	INSM1,KLF1.0.A,KLF5.0.A,SP1
iPSC	iPSC_4865	Singleton	eQTL	HDL Cholesterol	VAR_2_85313657_T_G	0.0670409	ipsc_atac_peak_100211	Low	4	Zfx,ZN467.0.C,ZN770.0.C,ZNF16
iPSC	iPSC_4865	Singleton	eQTL	HDL Cholesterol	VAR_2_85310189_G_A	0.106937	ipsc_atac_peak_100210	Low	4	E2F7.0.B,SP2.0.A,TFDP1,TFDP1.0.C
iPSC	iPSC_562	Complex	caQTL-eQTL	Body Mass Index	VAR_1_16980101_C_T	0.0474072	ipsc_atac_peak_1994	Low	4	ZBTB6,ZBTB6.0.C,ZN322.0.B,ZN331.0.C
iPSC	iPSC_562	Complex	caQTL-eQTL	Body Mass Index	VAR_1_16980100_T_C	0.0414899	ipsc_atac_peak_1994	Low	4	ZBTB6,ZBTB6.0.C,ZN322.0.B,ZN331.0.C
CVPC	CVPC_16830	Singleton	haQTL	HDL Cholesterol	VAR_19_7903283_G_A	0.992827	cvpc_atac_peak_118893	Low	3	THAP1.0.C,ZN329.0.C,Znf423
CVPC	CVPC_16830	Singleton	haQTL	Type 2 Diabetes	VAR_19_7903283_G_A	0.993846	cvpc_atac_peak_118893	Low	3	THAP1.0.C,ZN329.0.C,Znf423
CVPC	CVPC_17180	Singleton	haQTL	HDL Cholesterol	VAR_2_66426842_C_A	0.104317	cvpc_atac_peak_130849	Low	3	SP2.0.A,Zfx,ZFX.0.A
CVPC	CVPC_2323	Complex	caQTL-haQTL	Atrial Fibrillation	VAR_9_94919793_A_T	0.0375411	cvpc_atac_peak_264628	Low	3	PIT1.0.C,ZN134.0.C,ZN563.0.C
CVPC	CVPC_292	Complex	caQTL-eQTL-haQTL	Body Mass Index	VAR_3_49886991_G_A	0.0565592	cvpc_atac_peak_167274	Low	3	ANDR.0.A,DMRTA2,DMRTC2
CVPC	CVPC_2935	Complex	haQTL	Type 2 Diabetes	VAR_3_152385956_A_G	0.00354923	cvpc_atac_peak_176853	Low	3	ANDR.0.A,HSF1,ZN680.0.C
CVPC	CVPC_5316	Singleton	eQTL	Body Mass Index	VAR_17_73744646_G_A	0.00289848	cvpc_atac_peak_108784	Low	3	FLI1.0.A,ZNF41.0.C,ZSCAN4
CVPC	CVPC_8428	Singleton	caQTL	Body Mass Index	VAR_20_16573422_A_G	0.0454272	cvpc_atac_peak_149292	Low	3	SP2.0.A,ZN449.0.C,ZNF449
CVPC	CVPC_8987	Singleton	caQTL	Body Mass Index	VAR_3_12893433_A_G	0.00631085	cvpc_atac_peak_163135	Low	3	PAX5.0.A,ZKSC1.0.B,ZN121.0.C
CVPC	CVPC_9123	Singleton	caQTL	HDL Cholesterol	VAR_3_46913914_G_C	0.00262861	cvpc_atac_peak_166878	Low	3	CTCF.0.A,NFIC.0.A,Prdm15
iPSC	iPSC_10654	Singleton	caQTL	LDL Direct	VAR_6_34609480_A_G	0.997296	ipsc_atac_peak_161966	Low	3	Spz1,ZN121.0.C,ZN264.0.C
iPSC	iPSC_13096	Singleton	caQTL	Type 2 Diabetes	VAR_11_65793314_G_A	0.217571	ipsc_atac_peak_33408	Low	3	RFX1.0.B,ZN449.0.C,ZNF449
iPSC	iPSC_13807	Singleton	caQTL	HDL Cholesterol	VAR_13_28107758_C_G	0.00174125	ipsc_atac_peak_49951	Low	3	HEN1.0.C,OSR2.0.C,RFX5.0.A
iPSC	iPSC_15770	Singleton	caQTL	Body Mass Index	VAR_19_18110837_C_T	0.00133196	ipsc_atac_peak_90080	Low	3	NR2F1var.3,NR2F6var.3,NR4A2RXRA
iPSC	iPSC_15770	Singleton	caQTL	Body Mass Index	VAR_19_18104351_A_G	0.0021124	ipsc_atac_peak_90079	Low	3	ESR1.0.A,SMAD3.0.B,ZN436.0.C
iPSC	iPSC_15771	Singleton	caQTL	Body Mass Index	VAR_19_18104351_A_G	0.00243173	ipsc_atac_peak_90079	Low	3	ESR1.0.A,SMAD3.0.B,ZN436.0.C
iPSC	iPSC_212	Complex	caQTL-eQTL-haQTL	Heart Disease	VAR_15_90884967_T_C	0.237259	ipsc_atac_peak_66936	Low	3	THAP11,ZN143.0.A,ZNF76.0.C
iPSC	iPSC_212	Complex	caQTL-eQTL-haQTL	HDL Cholesterol	VAR_15_90884967_T_C	0.110495	ipsc_atac_peak_66936	Low	3	THAP11,ZN143.0.A,ZNF76.0.C
iPSC	iPSC_212	Complex	caQTL-eQTL-haQTL	Aging	VAR_15_90884967_T_C	0.0979177	ipsc_atac_peak_66936	Low	3	THAP11,ZN143.0.A,ZNF76.0.C
iPSC	iPSC_212	Complex	caQTL-eQTL-haQTL	Myocardial Infarction	VAR_15_90884967_T_C	0.103312	ipsc_atac_peak_66936	Low	3	THAP11,ZN143.0.A,ZNF76.0.C
iPSC	iPSC_2849	Singleton	eQTL	Body Mass Index	VAR_17_44203914_G_T	0.00625287	ipsc_atac_peak_78516	Low	3	MEF2A.0.A,MEF2C,MEF2C.0.A
iPSC	iPSC_3449	Singleton	eQTL	Body Mass Index	VAR_7_44749058_A_G	0.725094	ipsc_atac_peak_174617	Low	3	FLI1.0.A,MYOD1,ZN770.0.C
iPSC	iPSC_3592	Singleton	eQTL	HDL Cholesterol	VAR_20_17617595_G_A	0.0696446	ipsc_atac_peak_112152	Low	3	SP1.0.A,Zfx,ZFX.0.A
iPSC	iPSC_5321	Singleton	eQTL	Type 2 Diabetes	VAR_4_18021211_T_C	0.00940014	ipsc_atac_peak_138338	Low	3	PATZ1.0.C,THAP1.0.C,ZN341.0.C
iPSC	iPSC_7028	Singleton	eQTL	HDL Cholesterol	VAR_14_20470092_A_C	0.811885	ipsc_atac_peak_55108	Low	3	GABPA.0.A,IRF3,PDX1.0.A
iPSC	iPSC_7051	Singleton	eQTL	Aging	VAR_15_90884967_T_C	0.0795124	ipsc_atac_peak_66936	Low	3	THAP11,ZN143.0.A,ZNF76.0.C
PPC	PPC_11849	Singleton	caQTL	Body Mass Index	VAR_1_16986848_G_A	0.117385	ppc_atac_peak_2971	Low	3	HEN1.0.C,THAP1.0.C,ZN329.0.C
PPC	PPC_4164	Singleton	eQTL	HDL Cholesterol	VAR_14_20470092_A_C	0.809472	ppc_atac_peak_78199	Low	3	GABPA.0.A,IRF3,PDX1.0.A
PPC	PPC_500	Complex	caQTL-eQTL	Body Mass Index	VAR_7_2070637_C_G	0.164143	ppc_atac_peak_241561	Low	3	MTF1,MTF1.0.C,ZN490.0.C
PPC	PPC_7443	Singleton	caQTL	Body Mass Index	VAR_20_6613796_T_C	0.00881105	ppc_atac_peak_156821	Low	3	THA11.0.B,THAP11,ZN143.0.A
CVPC	CVPC_14646	Singleton	caQTL	HDL Cholesterol	VAR_15_75168041_A_G	0.078243	cvpc_atac_peak_89949	Low	2	GLI2,GLI3
CVPC	CVPC_1501	Complex	caQTL-haQTL	Body Mass Index	VAR_19_33819895_A_G	0.0554978	cvpc_atac_peak_120975	Low	2	Zfx,ZFX.0.A
CVPC	CVPC_17410	Singleton	haQTL	Body Mass Index	VAR_2_207091384_T_C	0.0357817	cvpc_atac_peak_143386	Low	2	ZN317.0.C,ZNF317
CVPC	CVPC_18595	Singleton	haQTL	Pulse Rate	VAR_4_168777220_G_T	0.00459937	cvpc_atac_peak_195152	Low	2	ZIM3.0.C,ZNF317
CVPC	CVPC_18773	Singleton	haQTL	HDL Cholesterol	VAR_5_68418419_A_G	1	cvpc_atac_peak_202640	Low	2	OLIG2.0.B,ZN667.0.C
CVPC	CVPC_19176	Singleton	haQTL	Type 2 Diabetes	VAR_6_43843237_G_A	0.196598	cvpc_atac_peak_219075	Low	2	HSF1,HSF2.0.A
CVPC	CVPC_19725	Singleton	haQTL	LDL Direct	VAR_8_9103507_C_T	0.0572473	cvpc_atac_peak_245473	Low	2	MSANTD3,NKX2-2
CVPC	CVPC_307	Complex	caQTL-eQTL-haQTL	Body Mass Index	VAR_8_38467893_G_A	0.0613586	cvpc_atac_peak_248685	Low	2	THAP1.0.C,ZN341.0.C
CVPC	CVPC_3451	Singleton	eQTL	HDL Cholesterol	VAR_20_35147102_G_C	0.144102	cvpc_atac_peak_150927	Low	2	IRF1,PAX5
CVPC	CVPC_4584	Singleton	eQTL	HDL Cholesterol	VAR_2_85325063_C_A	0.00597283	cvpc_atac_peak_132548	Low	2	RXRB.0.C,VDR
CVPC	CVPC_522	Complex	caQTL-haQTL	HDL Cholesterol	VAR_17_676489_G_C	0.0916396	cvpc_atac_peak_101338	Low	2	NFIA.0.C,NFIC.0.A
CVPC	CVPC_522	Complex	caQTL-haQTL	HDL Cholesterol	VAR_17_714629_G_A	0.124805	cvpc_atac_peak_101345	Low	2	REST,REST.0.A
CVPC	CVPC_5316	Singleton	eQTL	Body Mass Index	VAR_17_73750296_C_T	0.000918755	cvpc_atac_peak_108786	Low	2	CTCF.0.A,Znf423
CVPC	CVPC_5673	Singleton	eQTL	QRS Duration	VAR_6_118313535_A_C	0.00936456	cvpc_atac_peak_224640	Low	2	SPIB,STAT6.0.B
iPSC	iPSC_1071	Complex	eQTL-haQTL	Type 2 Diabetes	VAR_22_49962626_C_T	0.0419942	ipsc_atac_peak_122789	Low	2	Zic2,ZIC3.0.B
iPSC	iPSC_1071	Complex	eQTL-haQTL	Type 2 Diabetes	VAR_22_49983956_A_G	0.0806437	ipsc_atac_peak_122793	Low	2	REST,REST.0.A
iPSC	iPSC_1071	Complex	eQTL-haQTL	Type 2 Diabetes	VAR_22_49962654_C_T	0.100724	ipsc_atac_peak_122789	Low	2	KLF13,ZN708.0.C
iPSC	iPSC_1071	Complex	eQTL-haQTL	Type 2 Diabetes	VAR_22_49960624_A_C	0.0150175	ipsc_atac_peak_122788	Low	2	PKNOX2,SP2.0.A
iPSC	iPSC_11477	Singleton	caQTL	HDL Cholesterol	VAR_7_135558225_T_G	0.0583025	ipsc_atac_peak_180579	Low	2	CEBPE.0.A,FOXH1
iPSC	iPSC_13058	Singleton	caQTL	Type 2 Diabetes	VAR_11_47508395_C_A	0.994228	ipsc_atac_peak_32330	Low	2	REL.0.B,TF65.0.A
iPSC	iPSC_13058	Singleton	caQTL	Body Mass Index	VAR_11_47508395_C_A	1	ipsc_atac_peak_32330	Low	2	REL.0.B,TF65.0.A
iPSC	iPSC_13153	Singleton	caQTL	Body Mass Index	VAR_11_76784085_G_A	0.00435326	ipsc_atac_peak_34855	Low	2	HEN1.0.C,RREB1
iPSC	iPSC_14649	Singleton	caQTL	Birth Weight	VAR_15_98647372_G_A	0.0782468	ipsc_atac_peak_67473	Low	2	NFIC.0.A,REST
iPSC	iPSC_1612	Singleton	eQTL	Birth Weight	VAR_17_7261244_C_T	0.0572016	ipsc_atac_peak_75589	Low	2	PRDM4,THRBvar.2
iPSC	iPSC_1612	Singleton	eQTL	Birth Weight	VAR_17_7281743_C_A	0.116072	ipsc_atac_peak_75591	Low	2	EGR2.0.A,KLF6.0.A
iPSC	iPSC_2108	Singleton	eQTL	HDL Cholesterol	VAR_10_75079597_A_G	0.0519087	ipsc_atac_peak_23737	Low	2	PBX2.0.C,PKNOX1
iPSC	iPSC_2497	Singleton	eQTL	HDL Cholesterol	VAR_20_63740795_G_C	0.0488891	ipsc_atac_peak_116417	Low	2	NRF1,ZBTB14
iPSC	iPSC_2917	Singleton	eQTL	Type 2 Diabetes	VAR_11_47508395_C_A	0.00844481	ipsc_atac_peak_32330	Low	2	REL.0.B,TF65.0.A
iPSC	iPSC_2917	Singleton	eQTL	Body Mass Index	VAR_11_47508395_C_A	0.0205452	ipsc_atac_peak_32330	Low	2	REL.0.B,TF65.0.A
iPSC	iPSC_3091	Singleton	eQTL	Body Mass Index	VAR_5_142441445_T_C	0.070391	ipsc_atac_peak_155726	Low	2	ZN586.0.C,ZNF354C
iPSC	iPSC_6420	Singleton	eQTL	HDL Cholesterol	VAR_20_52972308_T_C	0.367758	ipsc_atac_peak_115321	Low	2	MEIS2,MEIS3
iPSC	iPSC_796	Complex	caQTL-eQTL	Body Mass Index	VAR_2_202046825_G_A	0.197276	ipsc_atac_peak_107427	Low	2	SIX1,SIX2
iPSC	iPSC_8003	Singleton	eQTL	Pulse Rate	VAR_16_65249951_A_C	0.0750423	ipsc_atac_peak_72096	Low	2	GRHL2,SPDEF
PPC	PPC_12483	Singleton	caQTL	HDL Cholesterol	VAR_11_47594246_G_C	0.0156626	ppc_atac_peak_46545	Low	2	RFX5.0.A,ZBT14.0.C
PPC	PPC_1962	Singleton	eQTL	Body Mass Index	VAR_1_171460270_C_G	0.0621849	ppc_atac_peak_17942	Low	2	P53.0.A,P73.0.A
PPC	PPC_1962	Singleton	eQTL	HDL Cholesterol	VAR_1_171460270_C_G	0.047989	ppc_atac_peak_17942	Low	2	P53.0.A,P73.0.A
PPC	PPC_500	Complex	caQTL-eQTL	Body Mass Index	VAR_7_2070882_T_C	0.0315452	ppc_atac_peak_241561	Low	2	NFAC2.0.B,NFAC4.0.C
CVPC	CVPC_1287	Complex	caQTL-eQTL	Body Mass Index	VAR_1_16980180_C_G	0.0189691	cvpc_atac_peak_2458	Low	1	NFATC4
CVPC	CVPC_13670	Singleton	caQTL	Body Mass Index	VAR_12_54280451_A_G	0.0157982	cvpc_atac_peak_60677	Low	1	LEF1
CVPC	CVPC_15003	Singleton	haQTL	LDL Direct	VAR_11_18634724_C_T	0.0563187	cvpc_atac_peak_42689	Low	1	THAP1.0.C
CVPC	CVPC_15090	Singleton	haQTL	Body Mass Index	VAR_11_66085100_G_A	0.0137964	cvpc_atac_peak_46720	Low	1	PAX3var.2
CVPC	CVPC_16301	Singleton	haQTL	HDL Cholesterol	VAR_16_57186104_A_C	0.450822	cvpc_atac_peak_97202	Low	1	NFAT5
CVPC	CVPC_16438	Singleton	haQTL	HDL Cholesterol	VAR_17_8151542_C_A	0.0853605	cvpc_atac_peak_102278	Low	1	ZNF528
CVPC	CVPC_17176	Singleton	haQTL	HDL Cholesterol	VAR_2_65056838_T_C	0.187354	cvpc_atac_peak_130702	Low	1	SP1.0.A
CVPC	CVPC_17176	Singleton	haQTL	Atrial Fibrillation	VAR_2_65056838_T_C	0.606265	cvpc_atac_peak_130702	Low	1	SP1.0.A
CVPC	CVPC_17180	Singleton	haQTL	HDL Cholesterol	VAR_2_66426965_T_A	0.0636509	cvpc_atac_peak_130849	Low	1	Nkx2-5var.2
CVPC	CVPC_19176	Singleton	haQTL	Type 2 Diabetes	VAR_6_43838598_T_C	0.0137104	cvpc_atac_peak_219073	Low	1	ZN667.0.C
CVPC	CVPC_19725	Singleton	haQTL	LDL Direct	VAR_8_9105985_T_G	0.0376295	cvpc_atac_peak_245474	Low	1	BRAC.0.A
CVPC	CVPC_20243	Singleton	haQTL	Body Mass Index	VAR_1_16980180_C_G	0.0144406	cvpc_atac_peak_2458	Low	1	NFATC4
CVPC	CVPC_2760	Complex	caQTL-haQTL	Fasting Glucose	VAR_15_98727906_A_G	0.590467	cvpc_atac_peak_92604	Low	1	ZSC31.0.C
CVPC	CVPC_2760	Complex	caQTL-haQTL	HDL Cholesterol	VAR_15_98746378_G_C	0.00421891	cvpc_atac_peak_92609	Low	1	Smad4
CVPC	CVPC_2760	Complex	caQTL-haQTL	HDL Cholesterol	VAR_15_98727906_A_G	0.0315348	cvpc_atac_peak_92604	Low	1	ZSC31.0.C
CVPC	CVPC_292	Complex	caQTL-eQTL-haQTL	Body Mass Index	VAR_3_49869678_C_A	0.565566	cvpc_atac_peak_167271	Low	1	Znf281
CVPC	CVPC_307	Complex	caQTL-eQTL-haQTL	Body Mass Index	VAR_8_38468528_G_A	0.0658304	cvpc_atac_peak_248685	Low	1	KLF8.0.C
CVPC	CVPC_307	Complex	caQTL-eQTL-haQTL	Body Mass Index	VAR_8_38468886_T_C	0.0762645	cvpc_atac_peak_248685	Low	1	PPARG.0.A
CVPC	CVPC_3085	Singleton	eQTL	HDL Cholesterol	VAR_2_65056838_T_C	0.0738705	cvpc_atac_peak_130702	Low	1	SP1.0.A
CVPC	CVPC_3085	Singleton	eQTL	Atrial Fibrillation	VAR_2_65056838_T_C	0.368849	cvpc_atac_peak_130702	Low	1	SP1.0.A
CVPC	CVPC_3451	Singleton	eQTL	HDL Cholesterol	VAR_20_35146690_G_A	0.124479	cvpc_atac_peak_150927	Low	1	ZBT14.0.C
CVPC	CVPC_5310	Singleton	eQTL	LDL Direct	VAR_11_18634724_C_T	0.0576514	cvpc_atac_peak_42689	Low	1	THAP1.0.C
CVPC	CVPC_5316	Singleton	eQTL	Body Mass Index	VAR_17_73750247_A_G	0.000909297	cvpc_atac_peak_108786	Low	1	MAF.0.A
CVPC	CVPC_5316	Singleton	eQTL	Body Mass Index	VAR_17_73744720_A_G	0.00236614	cvpc_atac_peak_108784	Low	1	Rbpjl
CVPC	CVPC_5316	Singleton	eQTL	Body Mass Index	VAR_17_73744972_G_A	0.00385155	cvpc_atac_peak_108784	Low	1	NRF1
CVPC	CVPC_6474	Singleton	eQTL	Type 2 Diabetes	VAR_2_160279033_C_T	0.244691	cvpc_atac_peak_139085	Low	1	DBP.0.B
CVPC	CVPC_6817	Singleton	caQTL	Body Mass Index	VAR_17_21378313_T_G	0.00258685	cvpc_atac_peak_103898	Low	1	ZNF16
CVPC	CVPC_7816	Singleton	caQTL	HDL Cholesterol	VAR_2_65056838_T_C	0.0852923	cvpc_atac_peak_130702	Low	1	SP1.0.A
CVPC	CVPC_7816	Singleton	caQTL	Atrial Fibrillation	VAR_2_65056838_T_C	0.281684	cvpc_atac_peak_130702	Low	1	SP1.0.A
CVPC	CVPC_8208	Singleton	caQTL	LDL Direct	VAR_2_202338235_A_G	0.0254939	cvpc_atac_peak_142900	Low	1	TCF7L1
CVPC	CVPC_8472	Singleton	caQTL	Birth Weight	VAR_20_32632005_T_C	0.00151573	cvpc_atac_peak_150555	Low	1	PATZ1.0.C
CVPC	CVPC_91	Complex	caQTL-eQTL-haQTL	LDL Direct	VAR_8_143995638_G_A	0.00839756	cvpc_atac_peak_258083	Low	1	ZFX.0.A
iPSC	iPSC_1096	Complex	caQTL-eQTL	Body Mass Index	VAR_1_16987159_C_T	0.0658724	ipsc_atac_peak_1995	Low	1	SP2.0.A
iPSC	iPSC_1096	Complex	caQTL-eQTL	Body Mass Index	VAR_1_16986848_G_A	0.1281	ipsc_atac_peak_1995	Low	1	THAP1.0.C
iPSC	iPSC_11477	Singleton	caQTL	HDL Cholesterol	VAR_7_135558492_T_C	0.013627	ipsc_atac_peak_180579	Low	1	PROX1
iPSC	iPSC_12297	Singleton	caQTL	Body Mass Index	VAR_1_16987159_C_T	0.0586762	ipsc_atac_peak_1995	Low	1	SP2.0.A
iPSC	iPSC_12297	Singleton	caQTL	Body Mass Index	VAR_1_16986848_G_A	0.114106	ipsc_atac_peak_1995	Low	1	THAP1.0.C
iPSC	iPSC_14030	Singleton	caQTL	Body Mass Index	VAR_13_111228468_G_A	0.0682084	ipsc_atac_peak_54701	Low	1	E2F6
iPSC	iPSC_16076	Singleton	caQTL	Body Mass Index	VAR_2_24920780_C_G	0.400995	ipsc_atac_peak_95806	Low	1	ZSC31.0.C
iPSC	iPSC_1612	Singleton	eQTL	Birth Weight	VAR_17_7281773_G_A	0.210409	ipsc_atac_peak_75591	Low	1	MECP2.0.C
iPSC	iPSC_1673	Singleton	eQTL	Atrial Fibrillation	VAR_2_65049602_A_G	0.0397669	ipsc_atac_peak_98833	Low	1	THA.0.C
iPSC	iPSC_1673	Singleton	eQTL	HDL Cholesterol	VAR_2_65049602_A_G	0.0511788	ipsc_atac_peak_98833	Low	1	THA.0.C
iPSC	iPSC_1673	Singleton	eQTL	Type 2 Diabetes	VAR_2_65049318_T_C	0.136658	ipsc_atac_peak_98833	Low	1	NR1D1.0.B
iPSC	iPSC_1673	Singleton	eQTL	HDL Cholesterol	VAR_2_65049318_T_C	0.130225	ipsc_atac_peak_98833	Low	1	NR1D1.0.B
iPSC	iPSC_1673	Singleton	eQTL	Type 2 Diabetes	VAR_2_65049602_A_G	0.0463063	ipsc_atac_peak_98833	Low	1	THA.0.C
iPSC	iPSC_1673	Singleton	eQTL	Atrial Fibrillation	VAR_2_65049318_T_C	0.105427	ipsc_atac_peak_98833	Low	1	NR1D1.0.B
iPSC	iPSC_212	Complex	caQTL-eQTL-haQTL	Myocardial Infarction	VAR_15_90885946_G_T	0.0440927	ipsc_atac_peak_66937	Low	1	NR1H2RXRA
iPSC	iPSC_212	Complex	caQTL-eQTL-haQTL	Heart Disease	VAR_15_90884382_G_A	0.178174	ipsc_atac_peak_66936	Low	1	ZN335.0.A
iPSC	iPSC_212	Complex	caQTL-eQTL-haQTL	Myocardial Infarction	VAR_15_90884382_G_A	0.0784175	ipsc_atac_peak_66936	Low	1	ZN335.0.A
iPSC	iPSC_212	Complex	caQTL-eQTL-haQTL	Angina Pectoris	VAR_15_90885946_G_T	0.188747	ipsc_atac_peak_66937	Low	1	NR1H2RXRA
iPSC	iPSC_212	Complex	caQTL-eQTL-haQTL	Angina Pectoris	VAR_15_90884382_G_A	0.160653	ipsc_atac_peak_66936	Low	1	ZN335.0.A
iPSC	iPSC_212	Complex	caQTL-eQTL-haQTL	Heart Disease	VAR_15_90885946_G_T	0.052564	ipsc_atac_peak_66937	Low	1	NR1H2RXRA
iPSC	iPSC_2497	Singleton	eQTL	HDL Cholesterol	VAR_20_63738996_T_C	0.0588482	ipsc_atac_peak_116416	Low	1	NFIC.0.A
iPSC	iPSC_30	Complex	caQTL-haQTL	Body Mass Index	VAR_16_19917340_T_C	0.00559268	ipsc_atac_peak_69671	Low	1	PROX1
iPSC	iPSC_3822	Singleton	eQTL	HDL Cholesterol	VAR_17_39653965_C_G	0.45067	ipsc_atac_peak_78002	Low	1	ZN320.0.C
iPSC	iPSC_4151	Singleton	eQTL	LDL Direct	VAR_6_42961020_T_G	0.135864	ipsc_atac_peak_162992	Low	1	MAFK
iPSC	iPSC_5321	Singleton	eQTL	Type 2 Diabetes	VAR_4_17810992_A_C	0.0363826	ipsc_atac_peak_138335	Low	1	ZN436.0.C
iPSC	iPSC_562	Complex	caQTL-eQTL	Body Mass Index	VAR_1_16986848_G_A	0.134217	ipsc_atac_peak_1995	Low	1	THAP1.0.C
iPSC	iPSC_562	Complex	caQTL-eQTL	Body Mass Index	VAR_1_16987159_C_T	0.0690179	ipsc_atac_peak_1995	Low	1	SP2.0.A
iPSC	iPSC_6293	Singleton	eQTL	LDL Direct	VAR_11_18634724_C_T	0.0574308	ipsc_atac_peak_30534	Low	1	THAP1.0.C
iPSC	iPSC_6423	Singleton	eQTL	Heart Disease	VAR_15_90884382_G_A	0.311495	ipsc_atac_peak_66936	Low	1	ZN335.0.A
iPSC	iPSC_6423	Singleton	eQTL	Heart Disease	VAR_15_90885946_G_T	0.091896	ipsc_atac_peak_66937	Low	1	NR1H2RXRA
iPSC	iPSC_6423	Singleton	eQTL	Angina Pectoris	VAR_15_90885946_G_T	0.206565	ipsc_atac_peak_66937	Low	1	NR1H2RXRA
iPSC	iPSC_6423	Singleton	eQTL	Birth Weight	VAR_15_90885946_G_T	0.118366	ipsc_atac_peak_66937	Low	1	NR1H2RXRA
iPSC	iPSC_6423	Singleton	eQTL	Myocardial Infarction	VAR_15_90884382_G_A	0.165601	ipsc_atac_peak_66936	Low	1	ZN335.0.A
iPSC	iPSC_6423	Singleton	eQTL	Myocardial Infarction	VAR_15_90885946_G_T	0.0931142	ipsc_atac_peak_66937	Low	1	NR1H2RXRA
iPSC	iPSC_6423	Singleton	eQTL	Birth Weight	VAR_15_90884382_G_A	0.362486	ipsc_atac_peak_66936	Low	1	ZN335.0.A
iPSC	iPSC_6423	Singleton	eQTL	Angina Pectoris	VAR_15_90884382_G_A	0.175819	ipsc_atac_peak_66936	Low	1	ZN335.0.A
iPSC	iPSC_7187	Singleton	eQTL	Body Mass Index	VAR_1_114758064_C_T	0.0197141	ipsc_atac_peak_10261	Low	1	NRF1.0.A
iPSC	iPSC_7399	Singleton	eQTL	Body Mass Index	VAR_1_111747361_C_T	0.249172	ipsc_atac_peak_9977	Low	1	THRBvar.3
iPSC	iPSC_7891	Singleton	eQTL	Type 2 Diabetes	VAR_12_132489806_C_A	0.227964	ipsc_atac_peak_49112	Low	1	ZN563.0.C
iPSC	iPSC_8003	Singleton	eQTL	Pulse Rate	VAR_16_65240530_A_C	0.0484754	ipsc_atac_peak_72095	Low	1	PRDM1
iPSC	iPSC_8486	Singleton	eQTL	Body Mass Index	VAR_9_89605006_A_C	0.00240945	ipsc_atac_peak_195753	Low	1	ZKSCAN1
iPSC	iPSC_8486	Singleton	eQTL	Body Mass Index	VAR_9_89604085_T_A	0.00488702	ipsc_atac_peak_195752	Low	1	REL.0.B
iPSC	iPSC_8596	Singleton	eQTL	LDL Direct	VAR_11_61829161_C_T	0.0499571	ipsc_atac_peak_32840	Low	1	PTF1A.0.B
iPSC	iPSC_8596	Singleton	eQTL	Fasting Glucose	VAR_11_61829161_C_T	0.0263521	ipsc_atac_peak_32840	Low	1	PTF1A.0.B
PPC	PPC_1108	Singleton	eQTL	HDL Cholesterol	VAR_7_73623036_G_A	0.329109	ppc_atac_peak_248343	Low	1	MTF1
PPC	PPC_1124	Singleton	eQTL	Atrial Fibrillation	VAR_2_65049602_A_G	0.112562	ppc_atac_peak_138427	Low	1	THA.0.C
PPC	PPC_1124	Singleton	eQTL	Type 2 Diabetes	VAR_2_65049602_A_G	0.098948	ppc_atac_peak_138427	Low	1	THA.0.C
PPC	PPC_1124	Singleton	eQTL	HDL Cholesterol	VAR_2_65049602_A_G	0.178173	ppc_atac_peak_138427	Low	1	THA.0.C
PPC	PPC_11729	Singleton	caQTL	Body Mass Index	VAR_9_130906663_G_A	0.0360094	ppc_atac_peak_280433	Low	1	ZSC31.0.C
PPC	PPC_11729	Singleton	caQTL	Body Mass Index	VAR_9_130913828_C_T	0.00947274	ppc_atac_peak_280435	Low	1	ZFX.0.A
PPC	PPC_11849	Singleton	caQTL	Body Mass Index	VAR_1_16987159_C_T	0.0603622	ppc_atac_peak_2971	Low	1	SP2.0.A
PPC	PPC_11849	Singleton	caQTL	Body Mass Index	VAR_1_16980180_C_G	0.0065124	ppc_atac_peak_2969	Low	1	NFATC4
PPC	PPC_1325	Singleton	eQTL	HDL Cholesterol	VAR_8_38467893_G_A	0.0637082	ppc_atac_peak_260056	Low	1	THAP1.0.C
PPC	PPC_1325	Singleton	eQTL	Body Mass Index	VAR_8_38467893_G_A	0.0875581	ppc_atac_peak_260056	Low	1	THAP1.0.C
PPC	PPC_1325	Singleton	eQTL	Body Mass Index	VAR_8_38468528_G_A	0.0939394	ppc_atac_peak_260056	Low	1	KLF8.0.C
PPC	PPC_1325	Singleton	eQTL	Body Mass Index	VAR_8_38468886_T_C	0.108829	ppc_atac_peak_260056	Low	1	PPARG.0.A
PPC	PPC_1325	Singleton	eQTL	HDL Cholesterol	VAR_8_38468528_G_A	0.0637082	ppc_atac_peak_260056	Low	1	KLF8.0.C
PPC	PPC_1325	Singleton	eQTL	HDL Cholesterol	VAR_8_38468886_T_C	0.0113789	ppc_atac_peak_260056	Low	1	PPARG.0.A
PPC	PPC_14129	Singleton	caQTL	Body Mass Index	VAR_15_79091679_C_T	0.00525257	ppc_atac_peak_93224	Low	1	PAX5.0.A
PPC	PPC_146	Complex	caQTL-eQTL	HDL Cholesterol	VAR_15_90885946_G_T	0.00948011	ppc_atac_peak_94635	Low	1	NR1H2RXRA
PPC	PPC_146	Complex	caQTL-eQTL	Birth Weight	VAR_15_90885946_G_T	0.115946	ppc_atac_peak_94635	Low	1	NR1H2RXRA
PPC	PPC_146	Complex	caQTL-eQTL	Angina Pectoris	VAR_15_90885946_G_T	0.185881	ppc_atac_peak_94635	Low	1	NR1H2RXRA
PPC	PPC_146	Complex	caQTL-eQTL	HDL Cholesterol	VAR_15_90885812_G_A	0.0115866	ppc_atac_peak_94635	Low	1	MAF.0.A
PPC	PPC_146	Complex	caQTL-eQTL	Aging	VAR_15_90885812_G_A	0.0559043	ppc_atac_peak_94635	Low	1	MAF.0.A
PPC	PPC_146	Complex	caQTL-eQTL	Myocardial Infarction	VAR_15_90885946_G_T	0.063445	ppc_atac_peak_94635	Low	1	NR1H2RXRA
PPC	PPC_146	Complex	caQTL-eQTL	Aging	VAR_15_90885946_G_T	0.00533499	ppc_atac_peak_94635	Low	1	NR1H2RXRA
PPC	PPC_146	Complex	caQTL-eQTL	Heart Disease	VAR_15_90885946_G_T	0.077902	ppc_atac_peak_94635	Low	1	NR1H2RXRA
PPC	PPC_3127	Singleton	eQTL	Type 2 Diabetes	VAR_4_17810992_A_C	0.0505308	ppc_atac_peak_195149	Low	1	ZN436.0.C
PPC	PPC_3742	Singleton	eQTL	LDL Direct	VAR_11_18634724_C_T	0.0545222	ppc_atac_peak_43961	Low	1	THAP1.0.C
PPC	PPC_500	Complex	caQTL-eQTL	Body Mass Index	VAR_7_2064729_A_G	0.0268568	ppc_atac_peak_241560	Low	1	Hand1Tcf3
PPC	PPC_8938	Singleton	caQTL	Type 2 Diabetes	VAR_4_82663909_C_A	0.0268279	ppc_atac_peak_199573	Low	1	ZNF317
