# Supplementary material for: Multiomic QTL mapping reveals phenotypic complexity of GWAS loci and prioritizes putative causal variants
Source: Cell Genom. 2025 Feb 21;5(3):100775. doi: 10.1016/j.xgen.2025.100775 (PMC11960542; doi:10.1016/j.xgen.2025.100775)
Supplement: Data S1. A compressed file containing source data, related to Figures 2–6 [file mmc8.zip]

Archive with 33 entries (32 files):
- Data S1/
- Data S1/SOURCEDATA.FIGURE6A.txt
- __MACOSX/Data S1/._SOURCEDATA.FIGURE6A.txt
- Data S1/SOURCEDATA.FIGURE2BCD.txt
- __MACOSX/Data S1/._SOURCEDATA.FIGURE2BCD.txt
- Data S1/SOURCEDATA.FIGURE6C.txt
- __MACOSX/Data S1/._SOURCEDATA.FIGURE6C.txt
- Data S1/SOURCEDATA.FIGURE6B.txt
- __MACOSX/Data S1/._SOURCEDATA.FIGURE6B.txt
- Data S1/SOURCEDATA.FIGURE5CD.txt
- __MACOSX/Data S1/._SOURCEDATA.FIGURE5CD.txt
- Data S1/SOURCEDATA.FIGURE4BCD.txt
- __MACOSX/Data S1/._SOURCEDATA.FIGURE4BCD.txt
- Data S1/SOURCEDATA.FIGURE2A.txt
- __MACOSX/Data S1/._SOURCEDATA.FIGURE2A.txt
- Data S1/SOURCEDATA.FIGURE2E.txt
- __MACOSX/Data S1/._SOURCEDATA.FIGURE2E.txt
- Data S1/SOURCEDATA.FIGURE3A.txt
- __MACOSX/Data S1/._SOURCEDATA.FIGURE3A.txt
- Data S1/SOURCEDATA.FIGURE5AB.txt
- __MACOSX/Data S1/._SOURCEDATA.FIGURE5AB.txt
- Data S1/SOURCEDATA.FIGURE3C.txt
- __MACOSX/Data S1/._SOURCEDATA.FIGURE3C.txt
- Data S1/SOURCEDATA.FIGURE3B.txt
- __MACOSX/Data S1/._SOURCEDATA.FIGURE3B.txt
- Data S1/SOURCEDATA.FIGURE2F.txt
- __MACOSX/Data S1/._SOURCEDATA.FIGURE2F.txt
- Data S1/SOURCEDATA.FIGURE4A.txt
- __MACOSX/Data S1/._SOURCEDATA.FIGURE4A.txt
- Data S1/SOURCEDATA.FIGURE5E.txt
- __MACOSX/Data S1/._SOURCEDATA.FIGURE5E.txt
- Data S1/SOURCEDATA.FIGURE4E.txt
- __MACOSX/Data S1/._SOURCEDATA.FIGURE4E.txt
