# Supplementary material for: Multiomic QTL mapping reveals phenotypic complexity of GWAS loci and prioritizes putative causal variants
Source: Cell Genom. 2025 Feb 21;5(3):100775. doi: 10.1016/j.xgen.2025.100775 (PMC11960542; doi:10.1016/j.xgen.2025.100775)
Supplement: Data S1. A compressed file containing source data, related to Figures 2–6 [file mmc8.zip › Data S1/SOURCEDATA.FIGURE6C.txt]

snp_id	chrom	pos	ref	alt	pval	element_id	type	R2	topsnp_pos	LD_group	color
7_26831935_A_C	chr7	26831935	A	C	0.57	Type 2 Diabetes	GWAS	0.00201398	28152661	0-0.2	darkblue
7_26831935_A_C	chr7	26831935	A	C	1	ENSG00000153814.13	eQTL	0.00201398	28152661	0-0.2	darkblue
7_26832962_C_T	chr7	26832962	C	T	0.17	Type 2 Diabetes	GWAS	3.12206e-06	28152661	0-0.2	darkblue
7_26832962_C_T	chr7	26832962	C	T	1	ENSG00000153814.13	eQTL	3.12206e-06	28152661	0-0.2	darkblue
7_26833033_T_C	chr7	26833033	T	C	1	ENSG00000153814.13	eQTL	0.0025085	28152661	0-0.2	darkblue
7_26833033_T_C	chr7	26833033	T	C	0.53	Type 2 Diabetes	GWAS	0.0025085	28152661	0-0.2	darkblue
7_26833369_C_A	chr7	26833369	C	A	1	ENSG00000153814.13	eQTL	3.12206e-06	28152661	0-0.2	darkblue
7_26833369_C_A	chr7	26833369	C	A	0.18	Type 2 Diabetes	GWAS	3.12206e-06	28152661	0-0.2	darkblue
7_26833575_G_C	chr7	26833575	G	C	1	ENSG00000153814.13	eQTL	2.54228e-06	28152661	0-0.2	darkblue
7_26833575_G_C	chr7	26833575	G	C	0.16	Type 2 Diabetes	GWAS	2.54228e-06	28152661	0-0.2	darkblue
7_26835020_A_G	chr7	26835020	A	G	0.17	Type 2 Diabetes	GWAS	3.12206e-06	28152661	0-0.2	darkblue
7_26835020_A_G	chr7	26835020	A	G	1	ENSG00000153814.13	eQTL	3.12206e-06	28152661	0-0.2	darkblue
7_26835444_C_T	chr7	26835444	C	T	1	ENSG00000153814.13	eQTL	3.12206e-06	28152661	0-0.2	darkblue
7_26835444_C_T	chr7	26835444	C	T	0.18	Type 2 Diabetes	GWAS	3.12206e-06	28152661	0-0.2	darkblue
7_26836350_A_C	chr7	26836350	A	C	0.17	Type 2 Diabetes	GWAS	3.12206e-06	28152661	0-0.2	darkblue
7_26836350_A_C	chr7	26836350	A	C	1	ENSG00000153814.13	eQTL	3.12206e-06	28152661	0-0.2	darkblue
7_26836960_G_A	chr7	26836960	G	A	0.17	Type 2 Diabetes	GWAS	3.12206e-06	28152661	0-0.2	darkblue
7_26836960_G_A	chr7	26836960	G	A	1	ENSG00000153814.13	eQTL	3.12206e-06	28152661	0-0.2	darkblue
7_26837427_C_T	chr7	26837427	C	T	1	ENSG00000153814.13	eQTL	0.0017563	28152661	0-0.2	darkblue
7_26837427_C_T	chr7	26837427	C	T	0.4	Type 2 Diabetes	GWAS	0.0017563	28152661	0-0.2	darkblue
7_26837570_T_C	chr7	26837570	T	C	0.17	Type 2 Diabetes	GWAS	3.12206e-06	28152661	0-0.2	darkblue
7_26837570_T_C	chr7	26837570	T	C	1	ENSG00000153814.13	eQTL	3.12206e-06	28152661	0-0.2	darkblue
7_26837591_T_C	chr7	26837591	T	C	0.17	Type 2 Diabetes	GWAS	3.12206e-06	28152661	0-0.2	darkblue
7_26837591_T_C	chr7	26837591	T	C	1	ENSG00000153814.13	eQTL	3.12206e-06	28152661	0-0.2	darkblue
7_26837917_A_G	chr7	26837917	A	G	1	ENSG00000153814.13	eQTL	3.12206e-06	28152661	0-0.2	darkblue
7_26837917_A_G	chr7	26837917	A	G	0.17	Type 2 Diabetes	GWAS	3.12206e-06	28152661	0-0.2	darkblue
7_26837948_T_C	chr7	26837948	T	C	0.17	Type 2 Diabetes	GWAS	3.12206e-06	28152661	0-0.2	darkblue
7_26837948_T_C	chr7	26837948	T	C	1	ENSG00000153814.13	eQTL	3.12206e-06	28152661	0-0.2	darkblue
7_26840643_G_A	chr7	26840643	G	A	1	ENSG00000153814.13	eQTL	0.00277377	28152661	0-0.2	darkblue
7_26840643_G_A	chr7	26840643	G	A	0.82	Type 2 Diabetes	GWAS	0.00277377	28152661	0-0.2	darkblue
7_26841196_T_C	chr7	26841196	T	C	0.37	Type 2 Diabetes	GWAS	0.00179824	28152661	0-0.2	darkblue
7_26841196_T_C	chr7	26841196	T	C	1	ENSG00000153814.13	eQTL	0.00179824	28152661	0-0.2	darkblue
7_26841233_C_T	chr7	26841233	C	T	1	ENSG00000153814.13	eQTL	0.0075444	28152661	0-0.2	darkblue
7_26841233_C_T	chr7	26841233	C	T	0.64	Type 2 Diabetes	GWAS	0.0075444	28152661	0-0.2	darkblue
7_26841558_G_A	chr7	26841558	G	A	1	ENSG00000153814.13	eQTL	3.12206e-06	28152661	0-0.2	darkblue
7_26841558_G_A	chr7	26841558	G	A	0.18	Type 2 Diabetes	GWAS	3.12206e-06	28152661	0-0.2	darkblue
7_26841673_T_C	chr7	26841673	T	C	0.18	Type 2 Diabetes	GWAS	3.12206e-06	28152661	0-0.2	darkblue
7_26841673_T_C	chr7	26841673	T	C	1	ENSG00000153814.13	eQTL	3.12206e-06	28152661	0-0.2	darkblue
7_26841683_T_G	chr7	26841683	T	G	1	ENSG00000153814.13	eQTL	3.12206e-06	28152661	0-0.2	darkblue
7_26841683_T_G	chr7	26841683	T	G	0.18	Type 2 Diabetes	GWAS	3.12206e-06	28152661	0-0.2	darkblue
7_26841826_C_G	chr7	26841826	C	G	1	ENSG00000153814.13	eQTL	0.000859445	28152661	0-0.2	darkblue
7_26841826_C_G	chr7	26841826	C	G	0.67	Type 2 Diabetes	GWAS	0.000859445	28152661	0-0.2	darkblue
7_26842448_G_A	chr7	26842448	G	A	1	ENSG00000153814.13	eQTL	3.12206e-06	28152661	0-0.2	darkblue
7_26842448_G_A	chr7	26842448	G	A	0.18	Type 2 Diabetes	GWAS	3.12206e-06	28152661	0-0.2	darkblue
7_26842612_G_A	chr7	26842612	G	A	0.73	Type 2 Diabetes	GWAS	0.00204389	28152661	0-0.2	darkblue
7_26842612_G_A	chr7	26842612	G	A	1	ENSG00000153814.13	eQTL	0.00204389	28152661	0-0.2	darkblue
7_26842633_A_G	chr7	26842633	A	G	0.18	Type 2 Diabetes	GWAS	3.12206e-06	28152661	0-0.2	darkblue
7_26842633_A_G	chr7	26842633	A	G	1	ENSG00000153814.13	eQTL	3.12206e-06	28152661	0-0.2	darkblue
7_26843540_A_G	chr7	26843540	A	G	1	ENSG00000153814.13	eQTL	0.00187456	28152661	0-0.2	darkblue
7_26843540_A_G	chr7	26843540	A	G	0.36	Type 2 Diabetes	GWAS	0.00187456	28152661	0-0.2	darkblue
7_26844516_A_C	chr7	26844516	A	C	0.2	Type 2 Diabetes	GWAS	3.76093e-06	28152661	0-0.2	darkblue
7_26844516_A_C	chr7	26844516	A	C	1	ENSG00000153814.13	eQTL	3.76093e-06	28152661	0-0.2	darkblue
7_26845052_A_T	chr7	26845052	A	T	0.19	Type 2 Diabetes	GWAS	3.12206e-06	28152661	0-0.2	darkblue
7_26845052_A_T	chr7	26845052	A	T	1	ENSG00000153814.13	eQTL	3.12206e-06	28152661	0-0.2	darkblue
7_26845078_T_C	chr7	26845078	T	C	1	ENSG00000153814.13	eQTL	0.000833519	28152661	0-0.2	darkblue
7_26845078_T_C	chr7	26845078	T	C	0.51	Type 2 Diabetes	GWAS	0.000833519	28152661	0-0.2	darkblue
7_26846266_C_G	chr7	26846266	C	G	1	ENSG00000153814.13	eQTL	3.12206e-06	28152661	0-0.2	darkblue
7_26846266_C_G	chr7	26846266	C	G	0.19	Type 2 Diabetes	GWAS	3.12206e-06	28152661	0-0.2	darkblue
7_26846690_T_A	chr7	26846690	T	A	1	ENSG00000153814.13	eQTL	3.12206e-06	28152661	0-0.2	darkblue
7_26846690_T_A	chr7	26846690	T	A	0.19	Type 2 Diabetes	GWAS	3.12206e-06	28152661	0-0.2	darkblue
7_26846700_A_G	chr7	26846700	A	G	1	ENSG00000153814.13	eQTL	0.00117673	28152661	0-0.2	darkblue
7_26846700_A_G	chr7	26846700	A	G	0.64	Type 2 Diabetes	GWAS	0.00117673	28152661	0-0.2	darkblue
7_26846716_C_T	chr7	26846716	C	T	1	ENSG00000153814.13	eQTL	0.0075444	28152661	0-0.2	darkblue
7_26846716_C_T	chr7	26846716	C	T	0.51	Type 2 Diabetes	GWAS	0.0075444	28152661	0-0.2	darkblue
7_26846849_C_T	chr7	26846849	C	T	0.18	Type 2 Diabetes	GWAS	3.12206e-06	28152661	0-0.2	darkblue
7_26846849_C_T	chr7	26846849	C	T	1	ENSG00000153814.13	eQTL	3.12206e-06	28152661	0-0.2	darkblue
7_26846953_T_C	chr7	26846953	T	C	1	ENSG00000153814.13	eQTL	0.0075444	28152661	0-0.2	darkblue
7_26846953_T_C	chr7	26846953	T	C	0.56	Type 2 Diabetes	GWAS	0.0075444	28152661	0-0.2	darkblue
7_26847025_G_A	chr7	26847025	G	A	1	ENSG00000153814.13	eQTL	0.00277377	28152661	0-0.2	darkblue
7_26847025_G_A	chr7	26847025	G	A	0.78	Type 2 Diabetes	GWAS	0.00277377	28152661	0-0.2	darkblue
7_26847450_T_C	chr7	26847450	T	C	1	ENSG00000153814.13	eQTL	3.12206e-06	28152661	0-0.2	darkblue
7_26847450_T_C	chr7	26847450	T	C	0.19	Type 2 Diabetes	GWAS	3.12206e-06	28152661	0-0.2	darkblue
7_26847493_G_T	chr7	26847493	G	T	0.65	Type 2 Diabetes	GWAS	0.00117673	28152661	0-0.2	darkblue
7_26847493_G_T	chr7	26847493	G	T	1	ENSG00000153814.13	eQTL	0.00117673	28152661	0-0.2	darkblue
7_26847563_G_C	chr7	26847563	G	C	0.36	Type 2 Diabetes	GWAS	0.002553	28152661	0-0.2	darkblue
7_26847563_G_C	chr7	26847563	G	C	1	ENSG00000153814.13	eQTL	0.002553	28152661	0-0.2	darkblue
7_26847996_C_T	chr7	26847996	C	T	0.19	Type 2 Diabetes	GWAS	3.12206e-06	28152661	0-0.2	darkblue
7_26847996_C_T	chr7	26847996	C	T	1	ENSG00000153814.13	eQTL	3.12206e-06	28152661	0-0.2	darkblue
7_26848323_T_A	chr7	26848323	T	A	0.19	Type 2 Diabetes	GWAS	3.12206e-06	28152661	0-0.2	darkblue
7_26848323_T_A	chr7	26848323	T	A	1	ENSG00000153814.13	eQTL	3.12206e-06	28152661	0-0.2	darkblue
7_26848455_A_G	chr7	26848455	A	G	0.19	Type 2 Diabetes	GWAS	3.12206e-06	28152661	0-0.2	darkblue
7_26848455_A_G	chr7	26848455	A	G	1	ENSG00000153814.13	eQTL	3.12206e-06	28152661	0-0.2	darkblue
7_26848536_T_C	chr7	26848536	T	C	0.19	Type 2 Diabetes	GWAS	3.12206e-06	28152661	0-0.2	darkblue
7_26848536_T_C	chr7	26848536	T	C	1	ENSG00000153814.13	eQTL	3.12206e-06	28152661	0-0.2	darkblue
7_26848658_T_C	chr7	26848658	T	C	0.19	Type 2 Diabetes	GWAS	3.12206e-06	28152661	0-0.2	darkblue
7_26848658_T_C	chr7	26848658	T	C	1	ENSG00000153814.13	eQTL	3.12206e-06	28152661	0-0.2	darkblue
7_26849299_T_C	chr7	26849299	T	C	1	ENSG00000153814.13	eQTL	2.54228e-06	28152661	0-0.2	darkblue
7_26849299_T_C	chr7	26849299	T	C	0.18	Type 2 Diabetes	GWAS	2.54228e-06	28152661	0-0.2	darkblue
7_26849757_G_A	chr7	26849757	G	A	1	ENSG00000153814.13	eQTL	0.0012922	28152661	0-0.2	darkblue
7_26849757_G_A	chr7	26849757	G	A	0.052	Type 2 Diabetes	GWAS	0.0012922	28152661	0-0.2	darkblue
7_26850243_A_G	chr7	26850243	A	G	1	ENSG00000153814.13	eQTL	3.12206e-06	28152661	0-0.2	darkblue
7_26850243_A_G	chr7	26850243	A	G	0.2	Type 2 Diabetes	GWAS	3.12206e-06	28152661	0-0.2	darkblue
7_26850953_G_C	chr7	26850953	G	C	1	ENSG00000153814.13	eQTL	3.12206e-06	28152661	0-0.2	darkblue
7_26850953_G_C	chr7	26850953	G	C	0.19	Type 2 Diabetes	GWAS	3.12206e-06	28152661	0-0.2	darkblue
7_26851053_T_C	chr7	26851053	T	C	0.19	Type 2 Diabetes	GWAS	3.12206e-06	28152661	0-0.2	darkblue
7_26851053_T_C	chr7	26851053	T	C	1	ENSG00000153814.13	eQTL	3.12206e-06	28152661	0-0.2	darkblue
7_26851208_A_T	chr7	26851208	A	T	1	ENSG00000153814.13	eQTL	0.0075444	28152661	0-0.2	darkblue
7_26851208_A_T	chr7	26851208	A	T	0.55	Type 2 Diabetes	GWAS	0.0075444	28152661	0-0.2	darkblue
7_26851397_T_C	chr7	26851397	T	C	0.19	Type 2 Diabetes	GWAS	3.12206e-06	28152661	0-0.2	darkblue
7_26851397_T_C	chr7	26851397	T	C	1	ENSG00000153814.13	eQTL	3.12206e-06	28152661	0-0.2	darkblue
7_26851580_T_C	chr7	26851580	T	C	1	ENSG00000153814.13	eQTL	0.000201944	28152661	0-0.2	darkblue
7_26851580_T_C	chr7	26851580	T	C	0.64	Type 2 Diabetes	GWAS	0.000201944	28152661	0-0.2	darkblue
7_26852046_T_C	chr7	26852046	T	C	0.2	Type 2 Diabetes	GWAS	3.12206e-06	28152661	0-0.2	darkblue
7_26852046_T_C	chr7	26852046	T	C	1	ENSG00000153814.13	eQTL	3.12206e-06	28152661	0-0.2	darkblue
7_26852212_T_G	chr7	26852212	T	G	0.24	Type 2 Diabetes	GWAS	3.12206e-06	28152661	0-0.2	darkblue
7_26852212_T_G	chr7	26852212	T	G	1	ENSG00000153814.13	eQTL	3.12206e-06	28152661	0-0.2	darkblue
7_26852706_G_A	chr7	26852706	G	A	1	ENSG00000153814.13	eQTL	2.54228e-06	28152661	0-0.2	darkblue
7_26852706_G_A	chr7	26852706	G	A	0.18	Type 2 Diabetes	GWAS	2.54228e-06	28152661	0-0.2	darkblue
7_26852821_G_A	chr7	26852821	G	A	1	ENSG00000153814.13	eQTL	3.12206e-06	28152661	0-0.2	darkblue
7_26852821_G_A	chr7	26852821	G	A	0.21	Type 2 Diabetes	GWAS	3.12206e-06	28152661	0-0.2	darkblue
7_26852912_G_A	chr7	26852912	G	A	0.21	Type 2 Diabetes	GWAS	3.12206e-06	28152661	0-0.2	darkblue
7_26852912_G_A	chr7	26852912	G	A	1	ENSG00000153814.13	eQTL	3.12206e-06	28152661	0-0.2	darkblue
7_26853009_C_G	chr7	26853009	C	G	0.58	Type 2 Diabetes	GWAS	2.50621e-05	28152661	0-0.2	darkblue
7_26853009_C_G	chr7	26853009	C	G	1	ENSG00000153814.13	eQTL	2.50621e-05	28152661	0-0.2	darkblue
7_26853698_T_C	chr7	26853698	T	C	0.2	Type 2 Diabetes	GWAS	4.03286e-05	28152661	0-0.2	darkblue
7_26853698_T_C	chr7	26853698	T	C	1	ENSG00000153814.13	eQTL	4.03286e-05	28152661	0-0.2	darkblue
7_26853738_A_C	chr7	26853738	A	C	0.2	Type 2 Diabetes	GWAS	4.03286e-05	28152661	0-0.2	darkblue
7_26853738_A_C	chr7	26853738	A	C	1	ENSG00000153814.13	eQTL	4.03286e-05	28152661	0-0.2	darkblue
7_26853905_T_C	chr7	26853905	T	C	0.2	Type 2 Diabetes	GWAS	3.12206e-06	28152661	0-0.2	darkblue
7_26853905_T_C	chr7	26853905	T	C	1	ENSG00000153814.13	eQTL	3.12206e-06	28152661	0-0.2	darkblue
7_26854504_T_G	chr7	26854504	T	G	1	ENSG00000153814.13	eQTL	3.12206e-06	28152661	0-0.2	darkblue
7_26854504_T_G	chr7	26854504	T	G	0.19	Type 2 Diabetes	GWAS	3.12206e-06	28152661	0-0.2	darkblue
7_26855241_A_T	chr7	26855241	A	T	1	ENSG00000153814.13	eQTL	3.12206e-06	28152661	0-0.2	darkblue
7_26855241_A_T	chr7	26855241	A	T	0.2	Type 2 Diabetes	GWAS	3.12206e-06	28152661	0-0.2	darkblue
7_26855446_T_C	chr7	26855446	T	C	1	ENSG00000153814.13	eQTL	2.54228e-06	28152661	0-0.2	darkblue
7_26855446_T_C	chr7	26855446	T	C	0.19	Type 2 Diabetes	GWAS	2.54228e-06	28152661	0-0.2	darkblue
7_26855461_A_T	chr7	26855461	A	T	0.19	Type 2 Diabetes	GWAS	2.54228e-06	28152661	0-0.2	darkblue
7_26855461_A_T	chr7	26855461	A	T	1	ENSG00000153814.13	eQTL	2.54228e-06	28152661	0-0.2	darkblue
7_26855837_G_A	chr7	26855837	G	A	1	ENSG00000153814.13	eQTL	0.000119628	28152661	0-0.2	darkblue
7_26855837_G_A	chr7	26855837	G	A	0.19	Type 2 Diabetes	GWAS	0.000119628	28152661	0-0.2	darkblue
7_26856617_G_A	chr7	26856617	G	A	1	ENSG00000153814.13	eQTL	7.9831e-05	28152661	0-0.2	darkblue
7_26856617_G_A	chr7	26856617	G	A	0.52	Type 2 Diabetes	GWAS	7.9831e-05	28152661	0-0.2	darkblue
7_26856936_T_A	chr7	26856936	T	A	0.19	Type 2 Diabetes	GWAS	3.12206e-06	28152661	0-0.2	darkblue
7_26856936_T_A	chr7	26856936	T	A	1	ENSG00000153814.13	eQTL	3.12206e-06	28152661	0-0.2	darkblue
7_26857820_T_C	chr7	26857820	T	C	1	ENSG00000153814.13	eQTL	3.12206e-06	28152661	0-0.2	darkblue
7_26857820_T_C	chr7	26857820	T	C	0.18	Type 2 Diabetes	GWAS	3.12206e-06	28152661	0-0.2	darkblue
7_26857934_C_A	chr7	26857934	C	A	1	ENSG00000153814.13	eQTL	0.000112826	28152661	0-0.2	darkblue
7_26857934_C_A	chr7	26857934	C	A	0.52	Type 2 Diabetes	GWAS	0.000112826	28152661	0-0.2	darkblue
7_26858021_A_G	chr7	26858021	A	G	1	ENSG00000153814.13	eQTL	3.12206e-06	28152661	0-0.2	darkblue
7_26858021_A_G	chr7	26858021	A	G	0.2	Type 2 Diabetes	GWAS	3.12206e-06	28152661	0-0.2	darkblue
7_26860161_G_A	chr7	26860161	G	A	0.64	Type 2 Diabetes	GWAS	0.000493043	28152661	0-0.2	darkblue
7_26860161_G_A	chr7	26860161	G	A	1	ENSG00000153814.13	eQTL	0.000493043	28152661	0-0.2	darkblue
7_26860737_C_A	chr7	26860737	C	A	1	ENSG00000153814.13	eQTL	1.24714e-05	28152661	0-0.2	darkblue
7_26860737_C_A	chr7	26860737	C	A	0.28	Type 2 Diabetes	GWAS	1.24714e-05	28152661	0-0.2	darkblue
7_26862121_T_C	chr7	26862121	T	C	0.27	Type 2 Diabetes	GWAS	1.24714e-05	28152661	0-0.2	darkblue
7_26862121_T_C	chr7	26862121	T	C	1	ENSG00000153814.13	eQTL	1.24714e-05	28152661	0-0.2	darkblue
7_26863503_T_G	chr7	26863503	T	G	1	ENSG00000153814.13	eQTL	0.000187541	28152661	0-0.2	darkblue
7_26863503_T_G	chr7	26863503	T	G	0.81	Type 2 Diabetes	GWAS	0.000187541	28152661	0-0.2	darkblue
7_26863618_T_C	chr7	26863618	T	C	0.065	Type 2 Diabetes	GWAS	0.00128881	28152661	0-0.2	darkblue
7_26863618_T_C	chr7	26863618	T	C	1	ENSG00000153814.13	eQTL	0.00128881	28152661	0-0.2	darkblue
7_26864042_C_T	chr7	26864042	C	T	1	ENSG00000153814.13	eQTL	1.66791e-05	28152661	0-0.2	darkblue
7_26864042_C_T	chr7	26864042	C	T	0.24	Type 2 Diabetes	GWAS	1.66791e-05	28152661	0-0.2	darkblue
7_26864711_C_G	chr7	26864711	C	G	1	ENSG00000153814.13	eQTL	9.2679e-05	28152661	0-0.2	darkblue
7_26864711_C_G	chr7	26864711	C	G	0.2	Type 2 Diabetes	GWAS	9.2679e-05	28152661	0-0.2	darkblue
7_26865151_C_T	chr7	26865151	C	T	1	ENSG00000153814.13	eQTL	9.2679e-05	28152661	0-0.2	darkblue
7_26865151_C_T	chr7	26865151	C	T	0.2	Type 2 Diabetes	GWAS	9.2679e-05	28152661	0-0.2	darkblue
7_26865309_A_G	chr7	26865309	A	G	1	ENSG00000153814.13	eQTL	9.2679e-05	28152661	0-0.2	darkblue
7_26865309_A_G	chr7	26865309	A	G	0.21	Type 2 Diabetes	GWAS	9.2679e-05	28152661	0-0.2	darkblue
7_26865334_G_A	chr7	26865334	G	A	1	ENSG00000153814.13	eQTL	0.0014113	28152661	0-0.2	darkblue
7_26865334_G_A	chr7	26865334	G	A	0.61	Type 2 Diabetes	GWAS	0.0014113	28152661	0-0.2	darkblue
7_26866112_A_T	chr7	26866112	A	T	1	ENSG00000153814.13	eQTL	9.2679e-05	28152661	0-0.2	darkblue
7_26866112_A_T	chr7	26866112	A	T	0.2	Type 2 Diabetes	GWAS	9.2679e-05	28152661	0-0.2	darkblue
7_26866359_A_C	chr7	26866359	A	C	1	ENSG00000153814.13	eQTL	0.000166945	28152661	0-0.2	darkblue
7_26866359_A_C	chr7	26866359	A	C	0.93	Type 2 Diabetes	GWAS	0.000166945	28152661	0-0.2	darkblue
7_26867495_C_T	chr7	26867495	C	T	0.59	Type 2 Diabetes	GWAS	0.000930229	28152661	0-0.2	darkblue
7_26867495_C_T	chr7	26867495	C	T	1	ENSG00000153814.13	eQTL	0.000930229	28152661	0-0.2	darkblue
7_26867504_T_C	chr7	26867504	T	C	0.14	Type 2 Diabetes	GWAS	1.50869e-07	28152661	0-0.2	darkblue
7_26867504_T_C	chr7	26867504	T	C	1	ENSG00000153814.13	eQTL	1.50869e-07	28152661	0-0.2	darkblue
7_26867800_T_C	chr7	26867800	T	C	0.44	Type 2 Diabetes	GWAS	0.000930229	28152661	0-0.2	darkblue
7_26867800_T_C	chr7	26867800	T	C	1	ENSG00000153814.13	eQTL	0.000930229	28152661	0-0.2	darkblue
7_26868779_T_C	chr7	26868779	T	C	1	ENSG00000153814.13	eQTL	0.000930229	28152661	0-0.2	darkblue
7_26868779_T_C	chr7	26868779	T	C	0.4	Type 2 Diabetes	GWAS	0.000930229	28152661	0-0.2	darkblue
7_26868896_A_G	chr7	26868896	A	G	1	ENSG00000153814.13	eQTL	0.000930229	28152661	0-0.2	darkblue
7_26868896_A_G	chr7	26868896	A	G	0.4	Type 2 Diabetes	GWAS	0.000930229	28152661	0-0.2	darkblue
7_26868977_T_C	chr7	26868977	T	C	1	ENSG00000153814.13	eQTL	0.000930229	28152661	0-0.2	darkblue
7_26868977_T_C	chr7	26868977	T	C	0.42	Type 2 Diabetes	GWAS	0.000930229	28152661	0-0.2	darkblue
7_26869353_T_C	chr7	26869353	T	C	1	ENSG00000153814.13	eQTL	0.0011895	28152661	0-0.2	darkblue
7_26869353_T_C	chr7	26869353	T	C	0.37	Type 2 Diabetes	GWAS	0.0011895	28152661	0-0.2	darkblue
7_26869505_G_C	chr7	26869505	G	C	0.81	Type 2 Diabetes	GWAS	0.000187541	28152661	0-0.2	darkblue
7_26869505_G_C	chr7	26869505	G	C	1	ENSG00000153814.13	eQTL	0.000187541	28152661	0-0.2	darkblue
7_26869574_G_A	chr7	26869574	G	A	1	ENSG00000153814.13	eQTL	0.00413377	28152661	0-0.2	darkblue
7_26869574_G_A	chr7	26869574	G	A	0.63	Type 2 Diabetes	GWAS	0.00413377	28152661	0-0.2	darkblue
7_26872285_C_T	chr7	26872285	C	T	0.24	Type 2 Diabetes	GWAS	0.000214388	28152661	0-0.2	darkblue
7_26872285_C_T	chr7	26872285	C	T	1	ENSG00000153814.13	eQTL	0.000214388	28152661	0-0.2	darkblue
7_26873155_A_G	chr7	26873155	A	G	1	ENSG00000153814.13	eQTL	0.00427346	28152661	0-0.2	darkblue
7_26873155_A_G	chr7	26873155	A	G	0.51	Type 2 Diabetes	GWAS	0.00427346	28152661	0-0.2	darkblue
7_26875015_T_C	chr7	26875015	T	C	1	ENSG00000153814.13	eQTL	0.00427346	28152661	0-0.2	darkblue
7_26875015_T_C	chr7	26875015	T	C	0.54	Type 2 Diabetes	GWAS	0.00427346	28152661	0-0.2	darkblue
7_26875768_T_A	chr7	26875768	T	A	1	ENSG00000153814.13	eQTL	0.000495407	28152661	0-0.2	darkblue
7_26875768_T_A	chr7	26875768	T	A	0.88	Type 2 Diabetes	GWAS	0.000495407	28152661	0-0.2	darkblue
7_26876341_T_G	chr7	26876341	T	G	1	ENSG00000153814.13	eQTL	0.00427346	28152661	0-0.2	darkblue
7_26876341_T_G	chr7	26876341	T	G	0.46	Type 2 Diabetes	GWAS	0.00427346	28152661	0-0.2	darkblue
7_26876579_C_T	chr7	26876579	C	T	0.44	Type 2 Diabetes	GWAS	0.000457462	28152661	0-0.2	darkblue
7_26876579_C_T	chr7	26876579	C	T	1	ENSG00000153814.13	eQTL	0.000457462	28152661	0-0.2	darkblue
7_26878487_T_C	chr7	26878487	T	C	0.29	Type 2 Diabetes	GWAS	0.00101632	28152661	0-0.2	darkblue
7_26878487_T_C	chr7	26878487	T	C	1	ENSG00000153814.13	eQTL	0.00101632	28152661	0-0.2	darkblue
7_26879050_C_T	chr7	26879050	C	T	1	ENSG00000153814.13	eQTL	0.000209041	28152661	0-0.2	darkblue
7_26879050_C_T	chr7	26879050	C	T	0.15	Type 2 Diabetes	GWAS	0.000209041	28152661	0-0.2	darkblue
7_26880649_T_C	chr7	26880649	T	C	0.3	Type 2 Diabetes	GWAS	0.000552366	28152661	0-0.2	darkblue
7_26880649_T_C	chr7	26880649	T	C	1	ENSG00000153814.13	eQTL	0.000552366	28152661	0-0.2	darkblue
7_26880695_T_G	chr7	26880695	T	G	0.086	Type 2 Diabetes	GWAS	0.00175903	28152661	0-0.2	darkblue
7_26880695_T_G	chr7	26880695	T	G	1	ENSG00000153814.13	eQTL	0.00175903	28152661	0-0.2	darkblue
7_26880875_C_T	chr7	26880875	C	T	0.11	Type 2 Diabetes	GWAS	0.00177784	28152661	0-0.2	darkblue
7_26880875_C_T	chr7	26880875	C	T	1	ENSG00000153814.13	eQTL	0.00177784	28152661	0-0.2	darkblue
7_26881002_A_T	chr7	26881002	A	T	1	ENSG00000153814.13	eQTL	0.00101632	28152661	0-0.2	darkblue
7_26881002_A_T	chr7	26881002	A	T	0.28	Type 2 Diabetes	GWAS	0.00101632	28152661	0-0.2	darkblue
7_26881488_A_G	chr7	26881488	A	G	0.094	Type 2 Diabetes	GWAS	0.00177784	28152661	0-0.2	darkblue
7_26881488_A_G	chr7	26881488	A	G	1	ENSG00000153814.13	eQTL	0.00177784	28152661	0-0.2	darkblue
7_26882993_G_A	chr7	26882993	G	A	0.28	Type 2 Diabetes	GWAS	0.014545	28152661	0-0.2	darkblue
7_26882993_G_A	chr7	26882993	G	A	1	ENSG00000153814.13	eQTL	0.014545	28152661	0-0.2	darkblue
7_26883763_G_C	chr7	26883763	G	C	1	ENSG00000153814.13	eQTL	0.014168	28152661	0-0.2	darkblue
7_26883763_G_C	chr7	26883763	G	C	0.38	Type 2 Diabetes	GWAS	0.014168	28152661	0-0.2	darkblue
7_26885849_G_C	chr7	26885849	G	C	1	ENSG00000153814.13	eQTL	0.00177784	28152661	0-0.2	darkblue
7_26885849_G_C	chr7	26885849	G	C	0.091	Type 2 Diabetes	GWAS	0.00177784	28152661	0-0.2	darkblue
7_26886879_A_G	chr7	26886879	A	G	1	ENSG00000153814.13	eQTL	1.44273e-05	28152661	0-0.2	darkblue
7_26886879_A_G	chr7	26886879	A	G	0.39	Type 2 Diabetes	GWAS	1.44273e-05	28152661	0-0.2	darkblue
7_26887213_G_A	chr7	26887213	G	A	1	ENSG00000153814.13	eQTL	0.000563302	28152661	0-0.2	darkblue
7_26887213_G_A	chr7	26887213	G	A	0.31	Type 2 Diabetes	GWAS	0.000563302	28152661	0-0.2	darkblue
7_26888098_A_C	chr7	26888098	A	C	1	ENSG00000153814.13	eQTL	0.000375226	28152661	0-0.2	darkblue
7_26888098_A_C	chr7	26888098	A	C	0.33	Type 2 Diabetes	GWAS	0.000375226	28152661	0-0.2	darkblue
7_26888601_A_T	chr7	26888601	A	T	1	ENSG00000153814.13	eQTL	0.014545	28152661	0-0.2	darkblue
7_26888601_A_T	chr7	26888601	A	T	0.31	Type 2 Diabetes	GWAS	0.014545	28152661	0-0.2	darkblue
7_26891586_T_A	chr7	26891586	T	A	0.28	Type 2 Diabetes	GWAS	0.000240482	28152661	0-0.2	darkblue
7_26891586_T_A	chr7	26891586	T	A	1	ENSG00000153814.13	eQTL	0.000240482	28152661	0-0.2	darkblue
7_26892275_A_G	chr7	26892275	A	G	0.13	Type 2 Diabetes	GWAS	0.00144298	28152661	0-0.2	darkblue
7_26892275_A_G	chr7	26892275	A	G	1	ENSG00000153814.13	eQTL	0.00144298	28152661	0-0.2	darkblue
7_26892415_C_T	chr7	26892415	C	T	0.39	Type 2 Diabetes	GWAS	0.0113605	28152661	0-0.2	darkblue
7_26892415_C_T	chr7	26892415	C	T	1	ENSG00000153814.13	eQTL	0.0113605	28152661	0-0.2	darkblue
7_26892659_A_G	chr7	26892659	A	G	0.34	Type 2 Diabetes	GWAS	0.000375226	28152661	0-0.2	darkblue
7_26892659_A_G	chr7	26892659	A	G	1	ENSG00000153814.13	eQTL	0.000375226	28152661	0-0.2	darkblue
7_26893310_T_C	chr7	26893310	T	C	1	ENSG00000153814.13	eQTL	0.00293636	28152661	0-0.2	darkblue
7_26893310_T_C	chr7	26893310	T	C	0.24	Type 2 Diabetes	GWAS	0.00293636	28152661	0-0.2	darkblue
7_26893369_G_T	chr7	26893369	G	T	0.23	Type 2 Diabetes	GWAS	0.0116579	28152661	0-0.2	darkblue
7_26893369_G_T	chr7	26893369	G	T	1	ENSG00000153814.13	eQTL	0.0116579	28152661	0-0.2	darkblue
7_26893585_T_C	chr7	26893585	T	C	0.33	Type 2 Diabetes	GWAS	0.00022604	28152661	0-0.2	darkblue
7_26893585_T_C	chr7	26893585	T	C	1	ENSG00000153814.13	eQTL	0.00022604	28152661	0-0.2	darkblue
7_26896576_T_C	chr7	26896576	T	C	1	ENSG00000153814.13	eQTL	0.0131791	28152661	0-0.2	darkblue
7_26896576_T_C	chr7	26896576	T	C	0.22	Type 2 Diabetes	GWAS	0.0131791	28152661	0-0.2	darkblue
7_26897250_T_C	chr7	26897250	T	C	1	ENSG00000153814.13	eQTL	0.00162473	28152661	0-0.2	darkblue
7_26897250_T_C	chr7	26897250	T	C	0.96	Type 2 Diabetes	GWAS	0.00162473	28152661	0-0.2	darkblue
7_26899190_G_A	chr7	26899190	G	A	0.67	Type 2 Diabetes	GWAS	0.000387041	28152661	0-0.2	darkblue
7_26899190_G_A	chr7	26899190	G	A	1	ENSG00000153814.13	eQTL	0.000387041	28152661	0-0.2	darkblue
7_26899510_T_C	chr7	26899510	T	C	0.56	Type 2 Diabetes	GWAS	0.00265177	28152661	0-0.2	darkblue
7_26899510_T_C	chr7	26899510	T	C	1	ENSG00000153814.13	eQTL	0.00265177	28152661	0-0.2	darkblue
7_26901446_T_C	chr7	26901446	T	C	1	ENSG00000153814.13	eQTL	0.00162473	28152661	0-0.2	darkblue
7_26901446_T_C	chr7	26901446	T	C	0.9	Type 2 Diabetes	GWAS	0.00162473	28152661	0-0.2	darkblue
7_26901856_A_T	chr7	26901856	A	T	0.39	Type 2 Diabetes	GWAS	0.000356889	28152661	0-0.2	darkblue
7_26901856_A_T	chr7	26901856	A	T	1	ENSG00000153814.13	eQTL	0.000356889	28152661	0-0.2	darkblue
7_26903147_C_T	chr7	26903147	C	T	0.17	Type 2 Diabetes	GWAS	0.00545398	28152661	0-0.2	darkblue
7_26903147_C_T	chr7	26903147	C	T	1	ENSG00000153814.13	eQTL	0.00545398	28152661	0-0.2	darkblue
7_26903216_C_T	chr7	26903216	C	T	0.97	Type 2 Diabetes	GWAS	0.00162473	28152661	0-0.2	darkblue
7_26903216_C_T	chr7	26903216	C	T	1	ENSG00000153814.13	eQTL	0.00162473	28152661	0-0.2	darkblue
7_26906329_G_A	chr7	26906329	G	A	0.35	Type 2 Diabetes	GWAS	0.0036513	28152661	0-0.2	darkblue
7_26906329_G_A	chr7	26906329	G	A	1	ENSG00000153814.13	eQTL	0.0036513	28152661	0-0.2	darkblue
7_26909157_G_A	chr7	26909157	G	A	0.95	Type 2 Diabetes	GWAS	0.00122437	28152661	0-0.2	darkblue
7_26909157_G_A	chr7	26909157	G	A	1	ENSG00000153814.13	eQTL	0.00122437	28152661	0-0.2	darkblue
7_26910587_A_T	chr7	26910587	A	T	1	ENSG00000153814.13	eQTL	0.000596438	28152661	0-0.2	darkblue
7_26910587_A_T	chr7	26910587	A	T	0.59	Type 2 Diabetes	GWAS	0.000596438	28152661	0-0.2	darkblue
7_26910668_G_A	chr7	26910668	G	A	1	ENSG00000153814.13	eQTL	0.0036513	28152661	0-0.2	darkblue
7_26910668_G_A	chr7	26910668	G	A	0.35	Type 2 Diabetes	GWAS	0.0036513	28152661	0-0.2	darkblue
7_26910930_C_T	chr7	26910930	C	T	1	ENSG00000153814.13	eQTL	0.000596438	28152661	0-0.2	darkblue
7_26910930_C_T	chr7	26910930	C	T	0.62	Type 2 Diabetes	GWAS	0.000596438	28152661	0-0.2	darkblue
7_26911286_G_C	chr7	26911286	G	C	0.21	Type 2 Diabetes	GWAS	0.00604985	28152661	0-0.2	darkblue
7_26911286_G_C	chr7	26911286	G	C	1	ENSG00000153814.13	eQTL	0.00604985	28152661	0-0.2	darkblue
7_26911575_C_A	chr7	26911575	C	A	1	ENSG00000153814.13	eQTL	0.014168	28152661	0-0.2	darkblue
7_26911575_C_A	chr7	26911575	C	A	0.21	Type 2 Diabetes	GWAS	0.014168	28152661	0-0.2	darkblue
7_26912520_T_C	chr7	26912520	T	C	1	ENSG00000153814.13	eQTL	0.00665872	28152661	0-0.2	darkblue
7_26912520_T_C	chr7	26912520	T	C	0.19	Type 2 Diabetes	GWAS	0.00665872	28152661	0-0.2	darkblue
7_26913283_T_A	chr7	26913283	T	A	1	ENSG00000153814.13	eQTL	0.00123419	28152661	0-0.2	darkblue
7_26913283_T_A	chr7	26913283	T	A	0.95	Type 2 Diabetes	GWAS	0.00123419	28152661	0-0.2	darkblue
7_26913945_C_G	chr7	26913945	C	G	0.24	Type 2 Diabetes	GWAS	0.00665872	28152661	0-0.2	darkblue
7_26913945_C_G	chr7	26913945	C	G	1	ENSG00000153814.13	eQTL	0.00665872	28152661	0-0.2	darkblue
7_26914130_T_G	chr7	26914130	T	G	0.13	Type 2 Diabetes	GWAS	0.00667754	28152661	0-0.2	darkblue
7_26914130_T_G	chr7	26914130	T	G	1	ENSG00000153814.13	eQTL	0.00667754	28152661	0-0.2	darkblue
7_26914200_C_T	chr7	26914200	C	T	1	ENSG00000153814.13	eQTL	0.0114134	28152661	0-0.2	darkblue
7_26914200_C_T	chr7	26914200	C	T	0.17	Type 2 Diabetes	GWAS	0.0114134	28152661	0-0.2	darkblue
7_26915127_G_A	chr7	26915127	G	A	1	ENSG00000153814.13	eQTL	0.00604985	28152661	0-0.2	darkblue
7_26915127_G_A	chr7	26915127	G	A	0.17	Type 2 Diabetes	GWAS	0.00604985	28152661	0-0.2	darkblue
7_26916208_T_A	chr7	26916208	T	A	0.12	Type 2 Diabetes	GWAS	0.00604985	28152661	0-0.2	darkblue
7_26916208_T_A	chr7	26916208	T	A	1	ENSG00000153814.13	eQTL	0.00604985	28152661	0-0.2	darkblue
7_26917260_T_A	chr7	26917260	T	A	1	ENSG00000153814.13	eQTL	0.000850499	28152661	0-0.2	darkblue
7_26917260_T_A	chr7	26917260	T	A	0.47	Type 2 Diabetes	GWAS	0.000850499	28152661	0-0.2	darkblue
7_26918943_T_A	chr7	26918943	T	A	1	ENSG00000153814.13	eQTL	0.0036513	28152661	0-0.2	darkblue
7_26918943_T_A	chr7	26918943	T	A	0.34	Type 2 Diabetes	GWAS	0.0036513	28152661	0-0.2	darkblue
7_26919230_T_C	chr7	26919230	T	C	1	ENSG00000153814.13	eQTL	0.0053625	28152661	0-0.2	darkblue
7_26919230_T_C	chr7	26919230	T	C	0.13	Type 2 Diabetes	GWAS	0.0053625	28152661	0-0.2	darkblue
7_26919298_G_A	chr7	26919298	G	A	0.98	Type 2 Diabetes	GWAS	0.00162473	28152661	0-0.2	darkblue
7_26919298_G_A	chr7	26919298	G	A	1	ENSG00000153814.13	eQTL	0.00162473	28152661	0-0.2	darkblue
7_26920392_A_G	chr7	26920392	A	G	1	ENSG00000153814.13	eQTL	0.00269472	28152661	0-0.2	darkblue
7_26920392_A_G	chr7	26920392	A	G	0.45	Type 2 Diabetes	GWAS	0.00269472	28152661	0-0.2	darkblue
7_26922968_A_G	chr7	26922968	A	G	1	ENSG00000153814.13	eQTL	0.000399975	28152661	0-0.2	darkblue
7_26922968_A_G	chr7	26922968	A	G	0.64	Type 2 Diabetes	GWAS	0.000399975	28152661	0-0.2	darkblue
7_26923895_T_C	chr7	26923895	T	C	0.19	Type 2 Diabetes	GWAS	0.00665872	28152661	0-0.2	darkblue
7_26923895_T_C	chr7	26923895	T	C	1	ENSG00000153814.13	eQTL	0.00665872	28152661	0-0.2	darkblue
7_26924533_T_A	chr7	26924533	T	A	0.98	Type 2 Diabetes	GWAS	0.00162473	28152661	0-0.2	darkblue
7_26924533_T_A	chr7	26924533	T	A	1	ENSG00000153814.13	eQTL	0.00162473	28152661	0-0.2	darkblue
7_26924563_C_T	chr7	26924563	C	T	0.16	Type 2 Diabetes	GWAS	0.00604985	28152661	0-0.2	darkblue
7_26924563_C_T	chr7	26924563	C	T	1	ENSG00000153814.13	eQTL	0.00604985	28152661	0-0.2	darkblue
7_26926707_A_G	chr7	26926707	A	G	1	ENSG00000153814.13	eQTL	0.00269472	28152661	0-0.2	darkblue
7_26926707_A_G	chr7	26926707	A	G	0.45	Type 2 Diabetes	GWAS	0.00269472	28152661	0-0.2	darkblue
7_26927167_G_A	chr7	26927167	G	A	0.64	Type 2 Diabetes	GWAS	0.000399975	28152661	0-0.2	darkblue
7_26927167_G_A	chr7	26927167	G	A	1	ENSG00000153814.13	eQTL	0.000399975	28152661	0-0.2	darkblue
7_26927631_G_A	chr7	26927631	G	A	0.97	Type 2 Diabetes	GWAS	0.00162473	28152661	0-0.2	darkblue
7_26927631_G_A	chr7	26927631	G	A	1	ENSG00000153814.13	eQTL	0.00162473	28152661	0-0.2	darkblue
7_26929152_C_A	chr7	26929152	C	A	0.95	Type 2 Diabetes	GWAS	0.00162473	28152661	0-0.2	darkblue
7_26929152_C_A	chr7	26929152	C	A	1	ENSG00000153814.13	eQTL	0.00162473	28152661	0-0.2	darkblue
7_26929256_C_T	chr7	26929256	C	T	1	ENSG00000153814.13	eQTL	0.000387041	28152661	0-0.2	darkblue
7_26929256_C_T	chr7	26929256	C	T	0.65	Type 2 Diabetes	GWAS	0.000387041	28152661	0-0.2	darkblue
7_26929634_C_A	chr7	26929634	C	A	0.31	Type 2 Diabetes	GWAS	0.0036513	28152661	0-0.2	darkblue
7_26929634_C_A	chr7	26929634	C	A	1	ENSG00000153814.13	eQTL	0.0036513	28152661	0-0.2	darkblue
7_26931418_C_T	chr7	26931418	C	T	0.31	Type 2 Diabetes	GWAS	0.0122934	28152661	0-0.2	darkblue
7_26931418_C_T	chr7	26931418	C	T	1	ENSG00000153814.13	eQTL	0.0122934	28152661	0-0.2	darkblue
7_26935419_A_C	chr7	26935419	A	C	0.89	Type 2 Diabetes	GWAS	0.00163994	28152661	0-0.2	darkblue
7_26935419_A_C	chr7	26935419	A	C	1	ENSG00000153814.13	eQTL	0.00163994	28152661	0-0.2	darkblue
7_26936313_C_T	chr7	26936313	C	T	0.37	Type 2 Diabetes	GWAS	0.00363619	28152661	0-0.2	darkblue
7_26936313_C_T	chr7	26936313	C	T	1	ENSG00000153814.13	eQTL	0.00363619	28152661	0-0.2	darkblue
7_26937106_A_G	chr7	26937106	A	G	1	ENSG00000153814.13	eQTL	0.00162473	28152661	0-0.2	darkblue
7_26937106_A_G	chr7	26937106	A	G	0.97	Type 2 Diabetes	GWAS	0.00162473	28152661	0-0.2	darkblue
7_26937211_G_A	chr7	26937211	G	A	1	ENSG00000153814.13	eQTL	0.00162473	28152661	0-0.2	darkblue
7_26937211_G_A	chr7	26937211	G	A	0.99	Type 2 Diabetes	GWAS	0.00162473	28152661	0-0.2	darkblue
7_26937573_G_A	chr7	26937573	G	A	0.97	Type 2 Diabetes	GWAS	0.00162473	28152661	0-0.2	darkblue
7_26937573_G_A	chr7	26937573	G	A	1	ENSG00000153814.13	eQTL	0.00162473	28152661	0-0.2	darkblue
7_26939520_C_T	chr7	26939520	C	T	0.21	Type 2 Diabetes	GWAS	0.014168	28152661	0-0.2	darkblue
7_26939520_C_T	chr7	26939520	C	T	1	ENSG00000153814.13	eQTL	0.014168	28152661	0-0.2	darkblue
7_26941645_C_A	chr7	26941645	C	A	0.88	Type 2 Diabetes	GWAS	0.0021165	28152661	0-0.2	darkblue
7_26941645_C_A	chr7	26941645	C	A	1	ENSG00000153814.13	eQTL	0.0021165	28152661	0-0.2	darkblue
7_26944040_T_C	chr7	26944040	T	C	1	ENSG00000153814.13	eQTL	0.00061416	28152661	0-0.2	darkblue
7_26944040_T_C	chr7	26944040	T	C	0.42	Type 2 Diabetes	GWAS	0.00061416	28152661	0-0.2	darkblue
7_26946196_A_G	chr7	26946196	A	G	0.38	Type 2 Diabetes	GWAS	0.000604189	28152661	0-0.2	darkblue
7_26946196_A_G	chr7	26946196	A	G	1	ENSG00000153814.13	eQTL	0.000604189	28152661	0-0.2	darkblue
7_26946441_C_T	chr7	26946441	C	T	1	ENSG00000153814.13	eQTL	0.014168	28152661	0-0.2	darkblue
7_26946441_C_T	chr7	26946441	C	T	0.22	Type 2 Diabetes	GWAS	0.014168	28152661	0-0.2	darkblue
7_26949592_G_C	chr7	26949592	G	C	1	ENSG00000153814.13	eQTL	0.00426067	28152661	0-0.2	darkblue
7_26949592_G_C	chr7	26949592	G	C	0.37	Type 2 Diabetes	GWAS	0.00426067	28152661	0-0.2	darkblue
7_26949945_C_T	chr7	26949945	C	T	0.36	Type 2 Diabetes	GWAS	0.00426067	28152661	0-0.2	darkblue
7_26949945_C_T	chr7	26949945	C	T	1	ENSG00000153814.13	eQTL	0.00426067	28152661	0-0.2	darkblue
7_26951197_A_G	chr7	26951197	A	G	0.96	Type 2 Diabetes	GWAS	0.00162473	28152661	0-0.2	darkblue
7_26951197_A_G	chr7	26951197	A	G	1	ENSG00000153814.13	eQTL	0.00162473	28152661	0-0.2	darkblue
7_26951611_T_C	chr7	26951611	T	C	0.2	Type 2 Diabetes	GWAS	0.0131791	28152661	0-0.2	darkblue
7_26951611_T_C	chr7	26951611	T	C	1	ENSG00000153814.13	eQTL	0.0131791	28152661	0-0.2	darkblue
7_26954017_G_A	chr7	26954017	G	A	1	ENSG00000153814.13	eQTL	0.0021165	28152661	0-0.2	darkblue
7_26954017_G_A	chr7	26954017	G	A	0.95	Type 2 Diabetes	GWAS	0.0021165	28152661	0-0.2	darkblue
7_26954193_G_T	chr7	26954193	G	T	1	ENSG00000153814.13	eQTL	0.00604985	28152661	0-0.2	darkblue
7_26954193_G_T	chr7	26954193	G	T	0.11	Type 2 Diabetes	GWAS	0.00604985	28152661	0-0.2	darkblue
7_26955784_A_C	chr7	26955784	A	C	1	ENSG00000153814.13	eQTL	0.014168	28152661	0-0.2	darkblue
7_26955784_A_C	chr7	26955784	A	C	0.2	Type 2 Diabetes	GWAS	0.014168	28152661	0-0.2	darkblue
7_26956783_G_T	chr7	26956783	G	T	0.45	Type 2 Diabetes	GWAS	0.000392079	28152661	0-0.2	darkblue
7_26956783_G_T	chr7	26956783	G	T	1	ENSG00000153814.13	eQTL	0.000392079	28152661	0-0.2	darkblue
7_26957410_T_G	chr7	26957410	T	G	0.33	Type 2 Diabetes	GWAS	0.00311985	28152661	0-0.2	darkblue
7_26957410_T_G	chr7	26957410	T	G	1	ENSG00000153814.13	eQTL	0.00311985	28152661	0-0.2	darkblue
7_26961361_T_G	chr7	26961361	T	G	1	ENSG00000153814.13	eQTL	0.00412741	28152661	0-0.2	darkblue
7_26961361_T_G	chr7	26961361	T	G	0.32	Type 2 Diabetes	GWAS	0.00412741	28152661	0-0.2	darkblue
7_26962789_C_T	chr7	26962789	C	T	1	ENSG00000153814.13	eQTL	0.014168	28152661	0-0.2	darkblue
7_26962789_C_T	chr7	26962789	C	T	0.18	Type 2 Diabetes	GWAS	0.014168	28152661	0-0.2	darkblue
7_26963333_T_C	chr7	26963333	T	C	0.4	Type 2 Diabetes	GWAS	0.00310587	28152661	0-0.2	darkblue
7_26963333_T_C	chr7	26963333	T	C	1	ENSG00000153814.13	eQTL	0.00310587	28152661	0-0.2	darkblue
7_26963835_G_C	chr7	26963835	G	C	1	ENSG00000153814.13	eQTL	0.000596438	28152661	0-0.2	darkblue
7_26963835_G_C	chr7	26963835	G	C	0.42	Type 2 Diabetes	GWAS	0.000596438	28152661	0-0.2	darkblue
7_26969430_G_T	chr7	26969430	G	T	1	ENSG00000153814.13	eQTL	0.00269472	28152661	0-0.2	darkblue
7_26969430_G_T	chr7	26969430	G	T	0.45	Type 2 Diabetes	GWAS	0.00269472	28152661	0-0.2	darkblue
7_26969559_A_G	chr7	26969559	A	G	1	ENSG00000153814.13	eQTL	0.00314801	28152661	0-0.2	darkblue
7_26969559_A_G	chr7	26969559	A	G	0.47	Type 2 Diabetes	GWAS	0.00314801	28152661	0-0.2	darkblue
7_26969997_C_A	chr7	26969997	C	A	1	ENSG00000153814.13	eQTL	0.014168	28152661	0-0.2	darkblue
7_26969997_C_A	chr7	26969997	C	A	0.19	Type 2 Diabetes	GWAS	0.014168	28152661	0-0.2	darkblue
7_26971061_T_C	chr7	26971061	T	C	1	ENSG00000153814.13	eQTL	0.00268152	28152661	0-0.2	darkblue
7_26971061_T_C	chr7	26971061	T	C	0.36	Type 2 Diabetes	GWAS	0.00268152	28152661	0-0.2	darkblue
7_26971079_A_G	chr7	26971079	A	G	1	ENSG00000153814.13	eQTL	0.014168	28152661	0-0.2	darkblue
7_26971079_A_G	chr7	26971079	A	G	0.18	Type 2 Diabetes	GWAS	0.014168	28152661	0-0.2	darkblue
7_26972883_A_C	chr7	26972883	A	C	1	ENSG00000153814.13	eQTL	0.00657076	28152661	0-0.2	darkblue
7_26972883_A_C	chr7	26972883	A	C	0.15	Type 2 Diabetes	GWAS	0.00657076	28152661	0-0.2	darkblue
7_26973132_G_A	chr7	26973132	G	A	1	ENSG00000153814.13	eQTL	0.00363619	28152661	0-0.2	darkblue
7_26973132_G_A	chr7	26973132	G	A	0.4	Type 2 Diabetes	GWAS	0.00363619	28152661	0-0.2	darkblue
7_26973814_T_C	chr7	26973814	T	C	1	ENSG00000153814.13	eQTL	0.00362116	28152661	0-0.2	darkblue
7_26973814_T_C	chr7	26973814	T	C	0.36	Type 2 Diabetes	GWAS	0.00362116	28152661	0-0.2	darkblue
7_26974109_G_T	chr7	26974109	G	T	1	ENSG00000153814.13	eQTL	0.00415919	28152661	0-0.2	darkblue
7_26974109_G_T	chr7	26974109	G	T	0.4	Type 2 Diabetes	GWAS	0.00415919	28152661	0-0.2	darkblue
7_26974244_T_C	chr7	26974244	T	C	1	ENSG00000153814.13	eQTL	0.00163015	28152661	0-0.2	darkblue
7_26974244_T_C	chr7	26974244	T	C	0.45	Type 2 Diabetes	GWAS	0.00163015	28152661	0-0.2	darkblue
7_26974595_T_C	chr7	26974595	T	C	1	ENSG00000153814.13	eQTL	0.00161265	28152661	0-0.2	darkblue
7_26974595_T_C	chr7	26974595	T	C	0.41	Type 2 Diabetes	GWAS	0.00161265	28152661	0-0.2	darkblue
7_26974683_G_A	chr7	26974683	G	A	1	ENSG00000153814.13	eQTL	0.00147154	28152661	0-0.2	darkblue
7_26974683_G_A	chr7	26974683	G	A	0.68	Type 2 Diabetes	GWAS	0.00147154	28152661	0-0.2	darkblue
7_26974821_G_A	chr7	26974821	G	A	0.65	Type 2 Diabetes	GWAS	0.00377792	28152661	0-0.2	darkblue
7_26974821_G_A	chr7	26974821	G	A	1	ENSG00000153814.13	eQTL	0.00377792	28152661	0-0.2	darkblue
7_26975369_T_G	chr7	26975369	T	G	0.47	Type 2 Diabetes	GWAS	0.00126697	28152661	0-0.2	darkblue
7_26975369_T_G	chr7	26975369	T	G	1	ENSG00000153814.13	eQTL	0.00126697	28152661	0-0.2	darkblue
7_26976060_C_T	chr7	26976060	C	T	0.48	Type 2 Diabetes	GWAS	0.00126697	28152661	0-0.2	darkblue
7_26976060_C_T	chr7	26976060	C	T	1	ENSG00000153814.13	eQTL	0.00126697	28152661	0-0.2	darkblue
7_26976830_C_A	chr7	26976830	C	A	1	ENSG00000153814.13	eQTL	0.00126697	28152661	0-0.2	darkblue
7_26976830_C_A	chr7	26976830	C	A	0.5	Type 2 Diabetes	GWAS	0.00126697	28152661	0-0.2	darkblue
7_26977711_G_A	chr7	26977711	G	A	0.98	Type 2 Diabetes	GWAS	0.000842737	28152661	0-0.2	darkblue
7_26977711_G_A	chr7	26977711	G	A	1	ENSG00000153814.13	eQTL	0.000842737	28152661	0-0.2	darkblue
7_26978251_G_A	chr7	26978251	G	A	1	ENSG00000153814.13	eQTL	0.00126697	28152661	0-0.2	darkblue
7_26978251_G_A	chr7	26978251	G	A	0.49	Type 2 Diabetes	GWAS	0.00126697	28152661	0-0.2	darkblue
7_26978673_G_T	chr7	26978673	G	T	0.18	Type 2 Diabetes	GWAS	0.014168	28152661	0-0.2	darkblue
7_26978673_G_T	chr7	26978673	G	T	1	ENSG00000153814.13	eQTL	0.014168	28152661	0-0.2	darkblue
7_26978874_T_C	chr7	26978874	T	C	0.13	Type 2 Diabetes	GWAS	0.00656882	28152661	0-0.2	darkblue
7_26978874_T_C	chr7	26978874	T	C	1	ENSG00000153814.13	eQTL	0.00656882	28152661	0-0.2	darkblue
7_26978999_C_T	chr7	26978999	C	T	0.29	Type 2 Diabetes	GWAS	0.00468342	28152661	0-0.2	darkblue
7_26978999_C_T	chr7	26978999	C	T	1	ENSG00000153814.13	eQTL	0.00468342	28152661	0-0.2	darkblue
7_26981837_G_A	chr7	26981837	G	A	0.31	Type 2 Diabetes	GWAS	0.00468342	28152661	0-0.2	darkblue
7_26981837_G_A	chr7	26981837	G	A	1	ENSG00000153814.13	eQTL	0.00468342	28152661	0-0.2	darkblue
7_26982801_T_C	chr7	26982801	T	C	0.42	Type 2 Diabetes	GWAS	0.0012518	28152661	0-0.2	darkblue
7_26982801_T_C	chr7	26982801	T	C	1	ENSG00000153814.13	eQTL	0.0012518	28152661	0-0.2	darkblue
7_26983445_G_C	chr7	26983445	G	C	1	ENSG00000153814.13	eQTL	0.00126697	28152661	0-0.2	darkblue
7_26983445_G_C	chr7	26983445	G	C	0.49	Type 2 Diabetes	GWAS	0.00126697	28152661	0-0.2	darkblue
7_26983635_A_G	chr7	26983635	A	G	0.42	Type 2 Diabetes	GWAS	0.00268152	28152661	0-0.2	darkblue
7_26983635_A_G	chr7	26983635	A	G	1	ENSG00000153814.13	eQTL	0.00268152	28152661	0-0.2	darkblue
7_26983803_C_T	chr7	26983803	C	T	1	ENSG00000153814.13	eQTL	0.00126697	28152661	0-0.2	darkblue
7_26983803_C_T	chr7	26983803	C	T	0.51	Type 2 Diabetes	GWAS	0.00126697	28152661	0-0.2	darkblue
7_26986535_A_C	chr7	26986535	A	C	1	ENSG00000153814.13	eQTL	0.00138982	28152661	0-0.2	darkblue
7_26986535_A_C	chr7	26986535	A	C	0.59	Type 2 Diabetes	GWAS	0.00138982	28152661	0-0.2	darkblue
7_26987253_A_C	chr7	26987253	A	C	0.96	Type 2 Diabetes	GWAS	0.00120464	28152661	0-0.2	darkblue
7_26987253_A_C	chr7	26987253	A	C	1	ENSG00000153814.13	eQTL	0.00120464	28152661	0-0.2	darkblue
7_26989801_T_C	chr7	26989801	T	C	0.95	Type 2 Diabetes	GWAS	0.000842737	28152661	0-0.2	darkblue
7_26989801_T_C	chr7	26989801	T	C	1	ENSG00000153814.13	eQTL	0.000842737	28152661	0-0.2	darkblue
7_26990863_T_G	chr7	26990863	T	G	1	ENSG00000153814.13	eQTL	0.000948995	28152661	0-0.2	darkblue
7_26990863_T_G	chr7	26990863	T	G	0.47	Type 2 Diabetes	GWAS	0.000948995	28152661	0-0.2	darkblue
7_26991918_A_C	chr7	26991918	A	C	0.13	Type 2 Diabetes	GWAS	0.00656882	28152661	0-0.2	darkblue
7_26991918_A_C	chr7	26991918	A	C	1	ENSG00000153814.13	eQTL	0.00656882	28152661	0-0.2	darkblue
7_26994532_T_C	chr7	26994532	T	C	0.93	Type 2 Diabetes	GWAS	0.000842737	28152661	0-0.2	darkblue
7_26994532_T_C	chr7	26994532	T	C	1	ENSG00000153814.13	eQTL	0.000842737	28152661	0-0.2	darkblue
7_26995328_A_G	chr7	26995328	A	G	0.42	Type 2 Diabetes	GWAS	0.00362116	28152661	0-0.2	darkblue
7_26995328_A_G	chr7	26995328	A	G	1	ENSG00000153814.13	eQTL	0.00362116	28152661	0-0.2	darkblue
7_26998020_C_T	chr7	26998020	C	T	1	ENSG00000153814.13	eQTL	0.00471697	28152661	0-0.2	darkblue
7_26998020_C_T	chr7	26998020	C	T	0.32	Type 2 Diabetes	GWAS	0.00471697	28152661	0-0.2	darkblue
7_26998544_C_T	chr7	26998544	C	T	1	ENSG00000153814.13	eQTL	0.014168	28152661	0-0.2	darkblue
7_26998544_C_T	chr7	26998544	C	T	0.22	Type 2 Diabetes	GWAS	0.014168	28152661	0-0.2	darkblue
7_27000902_T_C	chr7	27000902	T	C	0.2	Type 2 Diabetes	GWAS	0.014168	28152661	0-0.2	darkblue
7_27000902_T_C	chr7	27000902	T	C	1	ENSG00000153814.13	eQTL	0.014168	28152661	0-0.2	darkblue
7_27001351_T_G	chr7	27001351	T	G	1	ENSG00000153814.13	eQTL	0.00471697	28152661	0-0.2	darkblue
7_27001351_T_G	chr7	27001351	T	G	0.33	Type 2 Diabetes	GWAS	0.00471697	28152661	0-0.2	darkblue
7_27001365_C_T	chr7	27001365	C	T	0.12	Type 2 Diabetes	GWAS	0.00864631	28152661	0-0.2	darkblue
7_27001365_C_T	chr7	27001365	C	T	1	ENSG00000153814.13	eQTL	0.00864631	28152661	0-0.2	darkblue
7_27001532_A_G	chr7	27001532	A	G	1	ENSG00000153814.13	eQTL	0.00126697	28152661	0-0.2	darkblue
7_27001532_A_G	chr7	27001532	A	G	0.47	Type 2 Diabetes	GWAS	0.00126697	28152661	0-0.2	darkblue
7_27002053_C_G	chr7	27002053	C	G	1	ENSG00000153814.13	eQTL	0.00415919	28152661	0-0.2	darkblue
7_27002053_C_G	chr7	27002053	C	G	0.33	Type 2 Diabetes	GWAS	0.00415919	28152661	0-0.2	darkblue
7_27002306_A_G	chr7	27002306	A	G	1	ENSG00000153814.13	eQTL	0.00414326	28152661	0-0.2	darkblue
7_27002306_A_G	chr7	27002306	A	G	0.38	Type 2 Diabetes	GWAS	0.00414326	28152661	0-0.2	darkblue
7_27005394_C_T	chr7	27005394	C	T	0.32	Type 2 Diabetes	GWAS	0.00471697	28152661	0-0.2	darkblue
7_27005394_C_T	chr7	27005394	C	T	1	ENSG00000153814.13	eQTL	0.00471697	28152661	0-0.2	darkblue
7_27008253_C_T	chr7	27008253	C	T	0.29	Type 2 Diabetes	GWAS	0.00525666	28152661	0-0.2	darkblue
7_27008253_C_T	chr7	27008253	C	T	1	ENSG00000153814.13	eQTL	0.00525666	28152661	0-0.2	darkblue
7_27009204_G_T	chr7	27009204	G	T	0.32	Type 2 Diabetes	GWAS	0.00473389	28152661	0-0.2	darkblue
7_27009204_G_T	chr7	27009204	G	T	1	ENSG00000153814.13	eQTL	0.00473389	28152661	0-0.2	darkblue
7_27009910_T_C	chr7	27009910	T	C	1	ENSG00000153814.13	eQTL	0.014168	28152661	0-0.2	darkblue
7_27009910_T_C	chr7	27009910	T	C	0.2	Type 2 Diabetes	GWAS	0.014168	28152661	0-0.2	darkblue
7_27011148_G_A	chr7	27011148	G	A	1	ENSG00000153814.13	eQTL	0.014168	28152661	0-0.2	darkblue
7_27011148_G_A	chr7	27011148	G	A	0.2	Type 2 Diabetes	GWAS	0.014168	28152661	0-0.2	darkblue
7_27012562_T_C	chr7	27012562	T	C	0.17	Type 2 Diabetes	GWAS	0.00662043	28152661	0-0.2	darkblue
7_27012562_T_C	chr7	27012562	T	C	1	ENSG00000153814.13	eQTL	0.00662043	28152661	0-0.2	darkblue
7_27018586_C_T	chr7	27018586	C	T	0.45	Type 2 Diabetes	GWAS	0.00126697	28152661	0-0.2	darkblue
7_27018586_C_T	chr7	27018586	C	T	1	ENSG00000153814.13	eQTL	0.00126697	28152661	0-0.2	darkblue
7_27018747_A_G	chr7	27018747	A	G	1	ENSG00000153814.13	eQTL	0.00265177	28152661	0-0.2	darkblue
7_27018747_A_G	chr7	27018747	A	G	0.51	Type 2 Diabetes	GWAS	0.00265177	28152661	0-0.2	darkblue
7_27020860_G_A	chr7	27020860	G	A	0.11	Type 2 Diabetes	GWAS	0.00945697	28152661	0-0.2	darkblue
7_27020860_G_A	chr7	27020860	G	A	1	ENSG00000153814.13	eQTL	0.00945697	28152661	0-0.2	darkblue
7_27021001_C_T	chr7	27021001	C	T	0.33	Type 2 Diabetes	GWAS	0.00527416	28152661	0-0.2	darkblue
7_27021001_C_T	chr7	27021001	C	T	1	ENSG00000153814.13	eQTL	0.00527416	28152661	0-0.2	darkblue
7_27021250_C_T	chr7	27021250	C	T	1	ENSG00000153814.13	eQTL	0.00945697	28152661	0-0.2	darkblue
7_27021250_C_T	chr7	27021250	C	T	0.11	Type 2 Diabetes	GWAS	0.00945697	28152661	0-0.2	darkblue
7_27022174_A_C	chr7	27022174	A	C	0.59	Type 2 Diabetes	GWAS	0.00142346	28152661	0-0.2	darkblue
7_27022174_A_C	chr7	27022174	A	C	1	ENSG00000153814.13	eQTL	0.00142346	28152661	0-0.2	darkblue
7_27023230_T_C	chr7	27023230	T	C	0.16	Type 2 Diabetes	GWAS	0.0085917	28152661	0-0.2	darkblue
7_27023230_T_C	chr7	27023230	T	C	1	ENSG00000153814.13	eQTL	0.0085917	28152661	0-0.2	darkblue
7_27024086_G_A	chr7	27024086	G	A	1	ENSG00000153814.13	eQTL	0.0128609	28152661	0-0.2	darkblue
7_27024086_G_A	chr7	27024086	G	A	0.21	Type 2 Diabetes	GWAS	0.0128609	28152661	0-0.2	darkblue
7_27025635_G_T	chr7	27025635	G	T	1	ENSG00000153814.13	eQTL	0.000580534	28152661	0-0.2	darkblue
7_27025635_G_T	chr7	27025635	G	T	0.49	Type 2 Diabetes	GWAS	0.000580534	28152661	0-0.2	darkblue
7_27026086_A_G	chr7	27026086	A	G	1	ENSG00000153814.13	eQTL	0.000834095	28152661	0-0.2	darkblue
7_27026086_A_G	chr7	27026086	A	G	0.92	Type 2 Diabetes	GWAS	0.000834095	28152661	0-0.2	darkblue
7_27026159_A_C	chr7	27026159	A	C	1	ENSG00000153814.13	eQTL	0.000834095	28152661	0-0.2	darkblue
7_27026159_A_C	chr7	27026159	A	C	0.95	Type 2 Diabetes	GWAS	0.000834095	28152661	0-0.2	darkblue
7_27027350_G_C	chr7	27027350	G	C	1	ENSG00000153814.13	eQTL	0.00721247	28152661	0-0.2	darkblue
7_27027350_G_C	chr7	27027350	G	C	0.14	Type 2 Diabetes	GWAS	0.00721247	28152661	0-0.2	darkblue
7_27028207_G_A	chr7	27028207	G	A	0.55	Type 2 Diabetes	GWAS	0.00208486	28152661	0-0.2	darkblue
7_27028207_G_A	chr7	27028207	G	A	1	ENSG00000153814.13	eQTL	0.00208486	28152661	0-0.2	darkblue
7_27028271_G_A	chr7	27028271	G	A	0.6	Type 2 Diabetes	GWAS	0.00209451	28152661	0-0.2	darkblue
7_27028271_G_A	chr7	27028271	G	A	1	ENSG00000153814.13	eQTL	0.00209451	28152661	0-0.2	darkblue
7_27028872_C_G	chr7	27028872	C	G	0.15	Type 2 Diabetes	GWAS	0.00865536	28152661	0-0.2	darkblue
7_27028872_C_G	chr7	27028872	C	G	1	ENSG00000153814.13	eQTL	0.00865536	28152661	0-0.2	darkblue
7_27030070_C_T	chr7	27030070	C	T	0.29	Type 2 Diabetes	GWAS	0.0046266	28152661	0-0.2	darkblue
7_27030070_C_T	chr7	27030070	C	T	1	ENSG00000153814.13	eQTL	0.0046266	28152661	0-0.2	darkblue
7_27030978_C_T	chr7	27030978	C	T	0.22	Type 2 Diabetes	GWAS	0.0131791	28152661	0-0.2	darkblue
7_27030978_C_T	chr7	27030978	C	T	1	ENSG00000153814.13	eQTL	0.0131791	28152661	0-0.2	darkblue
7_27031209_G_A	chr7	27031209	G	A	0.44	Type 2 Diabetes	GWAS	0.00471697	28152661	0-0.2	darkblue
7_27031209_G_A	chr7	27031209	G	A	1	ENSG00000153814.13	eQTL	0.00471697	28152661	0-0.2	darkblue
7_27031857_T_C	chr7	27031857	T	C	0.18	Type 2 Diabetes	GWAS	0.00610203	28152661	0-0.2	darkblue
7_27031857_T_C	chr7	27031857	T	C	1	ENSG00000153814.13	eQTL	0.00610203	28152661	0-0.2	darkblue
7_27032205_C_T	chr7	27032205	C	T	1	ENSG00000153814.13	eQTL	0.00672223	28152661	0-0.2	darkblue
7_27032205_C_T	chr7	27032205	C	T	0.15	Type 2 Diabetes	GWAS	0.00672223	28152661	0-0.2	darkblue
7_27032269_C_T	chr7	27032269	C	T	1	ENSG00000153814.13	eQTL	0.00295185	28152661	0-0.2	darkblue
7_27032269_C_T	chr7	27032269	C	T	0.67	Type 2 Diabetes	GWAS	0.00295185	28152661	0-0.2	darkblue
7_27034112_T_C	chr7	27034112	T	C	0.85	Type 2 Diabetes	GWAS	0.0046654	28152661	0-0.2	darkblue
7_27034112_T_C	chr7	27034112	T	C	1	ENSG00000153814.13	eQTL	0.0046654	28152661	0-0.2	darkblue
7_27034794_G_T	chr7	27034794	G	T	0.2	Type 2 Diabetes	GWAS	0.00596553	28152661	0-0.2	darkblue
7_27034794_G_T	chr7	27034794	G	T	1	ENSG00000153814.13	eQTL	0.00596553	28152661	0-0.2	darkblue
7_27035254_C_G	chr7	27035254	C	G	1	ENSG00000153814.13	eQTL	0.00871504	28152661	0-0.2	darkblue
7_27035254_C_G	chr7	27035254	C	G	0.17	Type 2 Diabetes	GWAS	0.00871504	28152661	0-0.2	darkblue
7_27035914_G_A	chr7	27035914	G	A	0.19	Type 2 Diabetes	GWAS	0.0128609	28152661	0-0.2	darkblue
7_27035914_G_A	chr7	27035914	G	A	1	ENSG00000153814.13	eQTL	0.0128609	28152661	0-0.2	darkblue
7_27036583_T_C	chr7	27036583	T	C	0.2	Type 2 Diabetes	GWAS	0.00148906	28152661	0-0.2	darkblue
7_27036583_T_C	chr7	27036583	T	C	1	ENSG00000153814.13	eQTL	0.00148906	28152661	0-0.2	darkblue
7_27037158_A_G	chr7	27037158	A	G	1	ENSG00000153814.13	eQTL	0.00117583	28152661	0-0.2	darkblue
7_27037158_A_G	chr7	27037158	A	G	0.87	Type 2 Diabetes	GWAS	0.00117583	28152661	0-0.2	darkblue
7_27037276_T_C	chr7	27037276	T	C	0.41	Type 2 Diabetes	GWAS	0.00604121	28152661	0-0.2	darkblue
7_27037276_T_C	chr7	27037276	T	C	1	ENSG00000153814.13	eQTL	0.00604121	28152661	0-0.2	darkblue
7_27037321_G_A	chr7	27037321	G	A	0.14	Type 2 Diabetes	GWAS	0.0103031	28152661	0-0.2	darkblue
7_27037321_G_A	chr7	27037321	G	A	1	ENSG00000153814.13	eQTL	0.0103031	28152661	0-0.2	darkblue
7_27038261_A_G	chr7	27038261	A	G	0.11	Type 2 Diabetes	GWAS	0.00878009	28152661	0-0.2	darkblue
7_27038261_A_G	chr7	27038261	A	G	1	ENSG00000153814.13	eQTL	0.00878009	28152661	0-0.2	darkblue
7_27039135_C_G	chr7	27039135	C	G	0.11	Type 2 Diabetes	GWAS	0.00952028	28152661	0-0.2	darkblue
7_27039135_C_G	chr7	27039135	C	G	1	ENSG00000153814.13	eQTL	0.00952028	28152661	0-0.2	darkblue
7_27040034_G_A	chr7	27040034	G	A	0.85	Type 2 Diabetes	GWAS	0.00192707	28152661	0-0.2	darkblue
7_27040034_G_A	chr7	27040034	G	A	1	ENSG00000153814.13	eQTL	0.00192707	28152661	0-0.2	darkblue
7_27042806_A_C	chr7	27042806	A	C	0.57	Type 2 Diabetes	GWAS	0.00180459	28152661	0-0.2	darkblue
7_27042806_A_C	chr7	27042806	A	C	1	ENSG00000153814.13	eQTL	0.00180459	28152661	0-0.2	darkblue
7_27046254_C_T	chr7	27046254	C	T	0.18	Type 2 Diabetes	GWAS	0.00737696	28152661	0-0.2	darkblue
7_27046254_C_T	chr7	27046254	C	T	1	ENSG00000153814.13	eQTL	0.00737696	28152661	0-0.2	darkblue
7_27048677_A_G	chr7	27048677	A	G	1	ENSG00000153814.13	eQTL	0.00800668	28152661	0-0.2	darkblue
7_27048677_A_G	chr7	27048677	A	G	0.16	Type 2 Diabetes	GWAS	0.00800668	28152661	0-0.2	darkblue
7_27048678_C_T	chr7	27048678	C	T	1	ENSG00000153814.13	eQTL	0.0138075	28152661	0-0.2	darkblue
7_27048678_C_T	chr7	27048678	C	T	0.21	Type 2 Diabetes	GWAS	0.0138075	28152661	0-0.2	darkblue
7_27048835_A_G	chr7	27048835	A	G	1	ENSG00000153814.13	eQTL	0.00662138	28152661	0-0.2	darkblue
7_27048835_A_G	chr7	27048835	A	G	0.18	Type 2 Diabetes	GWAS	0.00662138	28152661	0-0.2	darkblue
7_27049421_T_C	chr7	27049421	T	C	1	ENSG00000153814.13	eQTL	0.0138075	28152661	0-0.2	darkblue
7_27049421_T_C	chr7	27049421	T	C	0.2	Type 2 Diabetes	GWAS	0.0138075	28152661	0-0.2	darkblue
7_27050145_A_G	chr7	27050145	A	G	0.17	Type 2 Diabetes	GWAS	0.000140962	28152661	0-0.2	darkblue
7_27050145_A_G	chr7	27050145	A	G	1	ENSG00000153814.13	eQTL	0.000140962	28152661	0-0.2	darkblue
7_27051888_G_A	chr7	27051888	G	A	1	ENSG00000153814.13	eQTL	0.00519431	28152661	0-0.2	darkblue
7_27051888_G_A	chr7	27051888	G	A	0.18	Type 2 Diabetes	GWAS	0.00519431	28152661	0-0.2	darkblue
7_27053480_T_C	chr7	27053480	T	C	1	ENSG00000153814.13	eQTL	0.00733081	28152661	0-0.2	darkblue
7_27053480_T_C	chr7	27053480	T	C	0.15	Type 2 Diabetes	GWAS	0.00733081	28152661	0-0.2	darkblue
7_27053796_G_A	chr7	27053796	G	A	1	ENSG00000153814.13	eQTL	0.00367001	28152661	0-0.2	darkblue
7_27053796_G_A	chr7	27053796	G	A	0.4	Type 2 Diabetes	GWAS	0.00367001	28152661	0-0.2	darkblue
7_27054911_A_G	chr7	27054911	A	G	0.33	Type 2 Diabetes	GWAS	0.00367001	28152661	0-0.2	darkblue
7_27054911_A_G	chr7	27054911	A	G	1	ENSG00000153814.13	eQTL	0.00367001	28152661	0-0.2	darkblue
7_27055357_G_T	chr7	27055357	G	T	0.93	Type 2 Diabetes	GWAS	0.00116654	28152661	0-0.2	darkblue
7_27055357_G_T	chr7	27055357	G	T	1	ENSG00000153814.13	eQTL	0.00116654	28152661	0-0.2	darkblue
7_27057485_C_T	chr7	27057485	C	T	1	ENSG00000153814.13	eQTL	2.17589e-08	28152661	0-0.2	darkblue
7_27057485_C_T	chr7	27057485	C	T	0.55	Type 2 Diabetes	GWAS	2.17589e-08	28152661	0-0.2	darkblue
7_27058051_C_T	chr7	27058051	C	T	1	ENSG00000153814.13	eQTL	0.0138075	28152661	0-0.2	darkblue
7_27058051_C_T	chr7	27058051	C	T	0.19	Type 2 Diabetes	GWAS	0.0138075	28152661	0-0.2	darkblue
7_27058405_T_A	chr7	27058405	T	A	1	ENSG00000153814.13	eQTL	0.00550511	28152661	0-0.2	darkblue
7_27058405_T_A	chr7	27058405	T	A	0.15	Type 2 Diabetes	GWAS	0.00550511	28152661	0-0.2	darkblue
7_27059185_G_A	chr7	27059185	G	A	1	ENSG00000153814.13	eQTL	0.0088549	28152661	0-0.2	darkblue
7_27059185_G_A	chr7	27059185	G	A	0.2	Type 2 Diabetes	GWAS	0.0088549	28152661	0-0.2	darkblue
7_27059380_G_A	chr7	27059380	G	A	0.2	Type 2 Diabetes	GWAS	0.010231	28152661	0-0.2	darkblue
7_27059380_G_A	chr7	27059380	G	A	1	ENSG00000153814.13	eQTL	0.010231	28152661	0-0.2	darkblue
7_27060005_T_C	chr7	27060005	T	C	0.47	Type 2 Diabetes	GWAS	0.000564217	28152661	0-0.2	darkblue
7_27060005_T_C	chr7	27060005	T	C	1	ENSG00000153814.13	eQTL	0.000564217	28152661	0-0.2	darkblue
7_27062743_C_G	chr7	27062743	C	G	1	ENSG00000153814.13	eQTL	0.00806755	28152661	0-0.2	darkblue
7_27062743_C_G	chr7	27062743	C	G	0.11	Type 2 Diabetes	GWAS	0.00806755	28152661	0-0.2	darkblue
7_27063330_T_C	chr7	27063330	T	C	0.12	Type 2 Diabetes	GWAS	0.00806755	28152661	0-0.2	darkblue
7_27063330_T_C	chr7	27063330	T	C	1	ENSG00000153814.13	eQTL	0.00806755	28152661	0-0.2	darkblue
7_27063781_G_T	chr7	27063781	G	T	0.91	Type 2 Diabetes	GWAS	0.000816943	28152661	0-0.2	darkblue
7_27063781_G_T	chr7	27063781	G	T	1	ENSG00000153814.13	eQTL	0.000816943	28152661	0-0.2	darkblue
7_27065250_C_T	chr7	27065250	C	T	0.2	Type 2 Diabetes	GWAS	0.010231	28152661	0-0.2	darkblue
7_27065250_C_T	chr7	27065250	C	T	1	ENSG00000153814.13	eQTL	0.010231	28152661	0-0.2	darkblue
7_27066010_A_G	chr7	27066010	A	G	0.19	Type 2 Diabetes	GWAS	0.00154113	28152661	0-0.2	darkblue
7_27066010_A_G	chr7	27066010	A	G	1	ENSG00000153814.13	eQTL	0.00154113	28152661	0-0.2	darkblue
7_27066450_G_A	chr7	27066450	G	A	1	ENSG00000153814.13	eQTL	0.00748883	28152661	0-0.2	darkblue
7_27066450_G_A	chr7	27066450	G	A	0.11	Type 2 Diabetes	GWAS	0.00748883	28152661	0-0.2	darkblue
7_27066855_C_T	chr7	27066855	C	T	1	ENSG00000153814.13	eQTL	0.00117583	28152661	0-0.2	darkblue
7_27066855_C_T	chr7	27066855	C	T	0.93	Type 2 Diabetes	GWAS	0.00117583	28152661	0-0.2	darkblue
7_27067814_C_T	chr7	27067814	C	T	0.11	Type 2 Diabetes	GWAS	0.00677595	28152661	0-0.2	darkblue
7_27067814_C_T	chr7	27067814	C	T	1	ENSG00000153814.13	eQTL	0.00677595	28152661	0-0.2	darkblue
7_27067840_A_T	chr7	27067840	A	T	1	ENSG00000153814.13	eQTL	0.00117583	28152661	0-0.2	darkblue
7_27067840_A_T	chr7	27067840	A	T	0.91	Type 2 Diabetes	GWAS	0.00117583	28152661	0-0.2	darkblue
7_27068508_G_A	chr7	27068508	G	A	1	ENSG00000153814.13	eQTL	0.00392647	28152661	0-0.2	darkblue
7_27068508_G_A	chr7	27068508	G	A	0.61	Type 2 Diabetes	GWAS	0.00392647	28152661	0-0.2	darkblue
7_27069987_C_T	chr7	27069987	C	T	0.57	Type 2 Diabetes	GWAS	0.00345736	28152661	0-0.2	darkblue
7_27069987_C_T	chr7	27069987	C	T	1	ENSG00000153814.13	eQTL	0.00345736	28152661	0-0.2	darkblue
7_27070306_A_G	chr7	27070306	A	G	0.13	Type 2 Diabetes	GWAS	0.00614912	28152661	0-0.2	darkblue
7_27070306_A_G	chr7	27070306	A	G	1	ENSG00000153814.13	eQTL	0.00614912	28152661	0-0.2	darkblue
7_27070768_G_A	chr7	27070768	G	A	1	ENSG00000153814.13	eQTL	0.0128609	28152661	0-0.2	darkblue
7_27070768_G_A	chr7	27070768	G	A	0.19	Type 2 Diabetes	GWAS	0.0128609	28152661	0-0.2	darkblue
7_27071576_T_C	chr7	27071576	T	C	0.11	Type 2 Diabetes	GWAS	0.0079465	28152661	0-0.2	darkblue
7_27071576_T_C	chr7	27071576	T	C	1	ENSG00000153814.13	eQTL	0.0079465	28152661	0-0.2	darkblue
7_27071736_C_G	chr7	27071736	C	G	0.14	Type 2 Diabetes	GWAS	0.00871504	28152661	0-0.2	darkblue
7_27071736_C_G	chr7	27071736	C	G	1	ENSG00000153814.13	eQTL	0.00871504	28152661	0-0.2	darkblue
7_27072375_T_C	chr7	27072375	T	C	0.68	Type 2 Diabetes	GWAS	0.00399508	28152661	0-0.2	darkblue
7_27072375_T_C	chr7	27072375	T	C	1	ENSG00000153814.13	eQTL	0.00399508	28152661	0-0.2	darkblue
7_27074483_C_T	chr7	27074483	C	T	1	ENSG00000153814.13	eQTL	0.00952028	28152661	0-0.2	darkblue
7_27074483_C_T	chr7	27074483	C	T	0.12	Type 2 Diabetes	GWAS	0.00952028	28152661	0-0.2	darkblue
7_27075646_G_A	chr7	27075646	G	A	1	ENSG00000153814.13	eQTL	0.00877114	28152661	0-0.2	darkblue
7_27075646_G_A	chr7	27075646	G	A	0.13	Type 2 Diabetes	GWAS	0.00877114	28152661	0-0.2	darkblue
7_27075663_G_C	chr7	27075663	G	C	0.63	Type 2 Diabetes	GWAS	0.00450066	28152661	0-0.2	darkblue
7_27075663_G_C	chr7	27075663	G	C	1	ENSG00000153814.13	eQTL	0.00450066	28152661	0-0.2	darkblue
7_27076099_G_A	chr7	27076099	G	A	0.64	Type 2 Diabetes	GWAS	0.00394536	28152661	0-0.2	darkblue
7_27076099_G_A	chr7	27076099	G	A	1	ENSG00000153814.13	eQTL	0.00394536	28152661	0-0.2	darkblue
7_27076578_T_C	chr7	27076578	T	C	1	ENSG00000153814.13	eQTL	0.00737878	28152661	0-0.2	darkblue
7_27076578_T_C	chr7	27076578	T	C	0.13	Type 2 Diabetes	GWAS	0.00737878	28152661	0-0.2	darkblue
7_27076812_T_C	chr7	27076812	T	C	0.51	Type 2 Diabetes	GWAS	0.000564217	28152661	0-0.2	darkblue
7_27076812_T_C	chr7	27076812	T	C	1	ENSG00000153814.13	eQTL	0.000564217	28152661	0-0.2	darkblue
7_27077129_T_C	chr7	27077129	T	C	1	ENSG00000153814.13	eQTL	0.00150526	28152661	0-0.2	darkblue
7_27077129_T_C	chr7	27077129	T	C	0.21	Type 2 Diabetes	GWAS	0.00150526	28152661	0-0.2	darkblue
7_27077901_G_A	chr7	27077901	G	A	1	ENSG00000153814.13	eQTL	0.014168	28152661	0-0.2	darkblue
7_27077901_G_A	chr7	27077901	G	A	0.19	Type 2 Diabetes	GWAS	0.014168	28152661	0-0.2	darkblue
7_27079898_T_C	chr7	27079898	T	C	1	ENSG00000153814.13	eQTL	0.00732612	28152661	0-0.2	darkblue
7_27079898_T_C	chr7	27079898	T	C	0.19	Type 2 Diabetes	GWAS	0.00732612	28152661	0-0.2	darkblue
7_27080490_A_G	chr7	27080490	A	G	1	ENSG00000153814.13	eQTL	0.00287483	28152661	0-0.2	darkblue
7_27080490_A_G	chr7	27080490	A	G	0.72	Type 2 Diabetes	GWAS	0.00287483	28152661	0-0.2	darkblue
7_27081070_T_C	chr7	27081070	T	C	0.78	Type 2 Diabetes	GWAS	0.00288893	28152661	0-0.2	darkblue
7_27081070_T_C	chr7	27081070	T	C	1	ENSG00000153814.13	eQTL	0.00288893	28152661	0-0.2	darkblue
7_27081138_T_C	chr7	27081138	T	C	1	ENSG00000153814.13	eQTL	0.000564217	28152661	0-0.2	darkblue
7_27081138_T_C	chr7	27081138	T	C	0.49	Type 2 Diabetes	GWAS	0.000564217	28152661	0-0.2	darkblue
7_27082459_A_T	chr7	27082459	A	T	0.21	Type 2 Diabetes	GWAS	0.00195384	28152661	0-0.2	darkblue
7_27082459_A_T	chr7	27082459	A	T	1	ENSG00000153814.13	eQTL	0.00195384	28152661	0-0.2	darkblue
7_27082944_A_T	chr7	27082944	A	T	0.49	Type 2 Diabetes	GWAS	0.000564217	28152661	0-0.2	darkblue
7_27082944_A_T	chr7	27082944	A	T	1	ENSG00000153814.13	eQTL	0.000564217	28152661	0-0.2	darkblue
7_27083949_T_C	chr7	27083949	T	C	1	ENSG00000153814.13	eQTL	0.000859445	28152661	0-0.2	darkblue
7_27083949_T_C	chr7	27083949	T	C	0.49	Type 2 Diabetes	GWAS	0.000859445	28152661	0-0.2	darkblue
7_27084968_T_C	chr7	27084968	T	C	1	ENSG00000153814.13	eQTL	0.000859445	28152661	0-0.2	darkblue
7_27084968_T_C	chr7	27084968	T	C	0.48	Type 2 Diabetes	GWAS	0.000859445	28152661	0-0.2	darkblue
7_27085402_C_G	chr7	27085402	C	G	0.15	Type 2 Diabetes	GWAS	0.00738292	28152661	0-0.2	darkblue
7_27085402_C_G	chr7	27085402	C	G	1	ENSG00000153814.13	eQTL	0.00738292	28152661	0-0.2	darkblue
7_27085432_G_A	chr7	27085432	G	A	0.24	Type 2 Diabetes	GWAS	0.0146884	28152661	0-0.2	darkblue
7_27085432_G_A	chr7	27085432	G	A	1	ENSG00000153814.13	eQTL	0.0146884	28152661	0-0.2	darkblue
7_27086648_T_C	chr7	27086648	T	C	1	ENSG00000153814.13	eQTL	0.00667263	28152661	0-0.2	darkblue
7_27086648_T_C	chr7	27086648	T	C	0.18	Type 2 Diabetes	GWAS	0.00667263	28152661	0-0.2	darkblue
7_27086705_T_C	chr7	27086705	T	C	0.73	Type 2 Diabetes	GWAS	0.00338046	28152661	0-0.2	darkblue
7_27086705_T_C	chr7	27086705	T	C	1	ENSG00000153814.13	eQTL	0.00338046	28152661	0-0.2	darkblue
7_27087285_A_G	chr7	27087285	A	G	1	ENSG00000153814.13	eQTL	0.0161388	28152661	0-0.2	darkblue
7_27087285_A_G	chr7	27087285	A	G	0.25	Type 2 Diabetes	GWAS	0.0161388	28152661	0-0.2	darkblue
7_27087471_G_C	chr7	27087471	G	C	1	ENSG00000153814.13	eQTL	0.0161388	28152661	0-0.2	darkblue
7_27087471_G_C	chr7	27087471	G	C	0.25	Type 2 Diabetes	GWAS	0.0161388	28152661	0-0.2	darkblue
7_27087612_T_C	chr7	27087612	T	C	1	ENSG00000153814.13	eQTL	0.00812912	28152661	0-0.2	darkblue
7_27087612_T_C	chr7	27087612	T	C	0.17	Type 2 Diabetes	GWAS	0.00812912	28152661	0-0.2	darkblue
7_27088077_G_T	chr7	27088077	G	T	0.56	Type 2 Diabetes	GWAS	0.00448327	28152661	0-0.2	darkblue
7_27088077_G_T	chr7	27088077	G	T	1	ENSG00000153814.13	eQTL	0.00448327	28152661	0-0.2	darkblue
7_27091954_C_T	chr7	27091954	C	T	0.19	Type 2 Diabetes	GWAS	0.00139497	28152661	0-0.2	darkblue
7_27091954_C_T	chr7	27091954	C	T	1	ENSG00000153814.13	eQTL	0.00139497	28152661	0-0.2	darkblue
7_27094384_G_T	chr7	27094384	G	T	0.042	Type 2 Diabetes	GWAS	0.000503972	28152661	0-0.2	darkblue
7_27094384_G_T	chr7	27094384	G	T	1	ENSG00000153814.13	eQTL	0.000503972	28152661	0-0.2	darkblue
7_27095019_C_T	chr7	27095019	C	T	1	ENSG00000153814.13	eQTL	0.0136779	28152661	0-0.2	darkblue
7_27095019_C_T	chr7	27095019	C	T	0.3	Type 2 Diabetes	GWAS	0.0136779	28152661	0-0.2	darkblue
7_27095695_C_T	chr7	27095695	C	T	0.95	Type 2 Diabetes	GWAS	0.000953234	28152661	0-0.2	darkblue
7_27095695_C_T	chr7	27095695	C	T	1	ENSG00000153814.13	eQTL	0.000953234	28152661	0-0.2	darkblue
7_27096628_C_T	chr7	27096628	C	T	1	ENSG00000153814.13	eQTL	0.00308939	28152661	0-0.2	darkblue
7_27096628_C_T	chr7	27096628	C	T	0.76	Type 2 Diabetes	GWAS	0.00308939	28152661	0-0.2	darkblue
7_27096689_G_A	chr7	27096689	G	A	1	ENSG00000153814.13	eQTL	0.00553342	28152661	0-0.2	darkblue
7_27096689_G_A	chr7	27096689	G	A	0.47	Type 2 Diabetes	GWAS	0.00553342	28152661	0-0.2	darkblue
7_27097110_C_G	chr7	27097110	C	G	0.46	Type 2 Diabetes	GWAS	0.00888025	28152661	0-0.2	darkblue
7_27097110_C_G	chr7	27097110	C	G	1	ENSG00000153814.13	eQTL	0.00888025	28152661	0-0.2	darkblue
7_27098564_C_T	chr7	27098564	C	T	0.35	Type 2 Diabetes	GWAS	0.00218886	28152661	0-0.2	darkblue
7_27098564_C_T	chr7	27098564	C	T	1	ENSG00000153814.13	eQTL	0.00218886	28152661	0-0.2	darkblue
7_27098937_C_A	chr7	27098937	C	A	0.48	Type 2 Diabetes	GWAS	0.00159355	28152661	0-0.2	darkblue
7_27098937_C_A	chr7	27098937	C	A	1	ENSG00000153814.13	eQTL	0.00159355	28152661	0-0.2	darkblue
7_27098938_A_T	chr7	27098938	A	T	1	ENSG00000153814.13	eQTL	0.00159355	28152661	0-0.2	darkblue
7_27098938_A_T	chr7	27098938	A	T	0.49	Type 2 Diabetes	GWAS	0.00159355	28152661	0-0.2	darkblue
7_27099135_T_G	chr7	27099135	T	G	0.27	Type 2 Diabetes	GWAS	0.00182674	28152661	0-0.2	darkblue
7_27099135_T_G	chr7	27099135	T	G	1	ENSG00000153814.13	eQTL	0.00182674	28152661	0-0.2	darkblue
7_27099210_G_A	chr7	27099210	G	A	0.083	Type 2 Diabetes	GWAS	0.000470973	28152661	0-0.2	darkblue
7_27099210_G_A	chr7	27099210	G	A	1	ENSG00000153814.13	eQTL	0.000470973	28152661	0-0.2	darkblue
7_27100259_G_A	chr7	27100259	G	A	1	ENSG00000153814.13	eQTL	0.00100708	28152661	0-0.2	darkblue
7_27100259_G_A	chr7	27100259	G	A	0.18	Type 2 Diabetes	GWAS	0.00100708	28152661	0-0.2	darkblue
7_27100618_G_A	chr7	27100618	G	A	0.74	Type 2 Diabetes	GWAS	0.00118391	28152661	0-0.2	darkblue
7_27100618_G_A	chr7	27100618	G	A	1	ENSG00000153814.13	eQTL	0.00118391	28152661	0-0.2	darkblue
7_27101869_G_C	chr7	27101869	G	C	1	ENSG00000153814.13	eQTL	0.00118391	28152661	0-0.2	darkblue
7_27101869_G_C	chr7	27101869	G	C	0.72	Type 2 Diabetes	GWAS	0.00118391	28152661	0-0.2	darkblue
7_27102038_C_G	chr7	27102038	C	G	1	ENSG00000153814.13	eQTL	0.00298114	28152661	0-0.2	darkblue
7_27102038_C_G	chr7	27102038	C	G	0.44	Type 2 Diabetes	GWAS	0.00298114	28152661	0-0.2	darkblue
7_27103921_T_C	chr7	27103921	T	C	1	ENSG00000153814.13	eQTL	0.00056336	28152661	0-0.2	darkblue
7_27103921_T_C	chr7	27103921	T	C	0.18	Type 2 Diabetes	GWAS	0.00056336	28152661	0-0.2	darkblue
7_27104138_T_C	chr7	27104138	T	C	1	ENSG00000153814.13	eQTL	0.00160511	28152661	0-0.2	darkblue
7_27104138_T_C	chr7	27104138	T	C	0.094	Type 2 Diabetes	GWAS	0.00160511	28152661	0-0.2	darkblue
7_27104773_G_A	chr7	27104773	G	A	1	ENSG00000153814.13	eQTL	4.55414e-05	28152661	0-0.2	darkblue
7_27104773_G_A	chr7	27104773	G	A	0.35	Type 2 Diabetes	GWAS	4.55414e-05	28152661	0-0.2	darkblue
7_27105302_C_T	chr7	27105302	C	T	1	ENSG00000153814.13	eQTL	0.000191442	28152661	0-0.2	darkblue
7_27105302_C_T	chr7	27105302	C	T	0.36	Type 2 Diabetes	GWAS	0.000191442	28152661	0-0.2	darkblue
7_27105405_T_C	chr7	27105405	T	C	0.55	Type 2 Diabetes	GWAS	0.000290677	28152661	0-0.2	darkblue
7_27105405_T_C	chr7	27105405	T	C	1	ENSG00000153814.13	eQTL	0.000290677	28152661	0-0.2	darkblue
7_27105481_G_A	chr7	27105481	G	A	0.92	Type 2 Diabetes	GWAS	0.000190645	28152661	0-0.2	darkblue
7_27105481_G_A	chr7	27105481	G	A	1	ENSG00000153814.13	eQTL	0.000190645	28152661	0-0.2	darkblue
7_27105731_A_G	chr7	27105731	A	G	1	ENSG00000153814.13	eQTL	0.000190645	28152661	0-0.2	darkblue
7_27105731_A_G	chr7	27105731	A	G	0.95	Type 2 Diabetes	GWAS	0.000190645	28152661	0-0.2	darkblue
7_27105898_T_C	chr7	27105898	T	C	0.94	Type 2 Diabetes	GWAS	0.000190645	28152661	0-0.2	darkblue
7_27105898_T_C	chr7	27105898	T	C	1	ENSG00000153814.13	eQTL	0.000190645	28152661	0-0.2	darkblue
7_27106098_G_A	chr7	27106098	G	A	0.91	Type 2 Diabetes	GWAS	0.000190645	28152661	0-0.2	darkblue
7_27106098_G_A	chr7	27106098	G	A	1	ENSG00000153814.13	eQTL	0.000190645	28152661	0-0.2	darkblue
7_27106116_T_A	chr7	27106116	T	A	1	ENSG00000153814.13	eQTL	0.000190645	28152661	0-0.2	darkblue
7_27106116_T_A	chr7	27106116	T	A	0.91	Type 2 Diabetes	GWAS	0.000190645	28152661	0-0.2	darkblue
7_27106519_G_A	chr7	27106519	G	A	1	ENSG00000153814.13	eQTL	0.000600488	28152661	0-0.2	darkblue
7_27106519_G_A	chr7	27106519	G	A	0.48	Type 2 Diabetes	GWAS	0.000600488	28152661	0-0.2	darkblue
7_27106583_A_G	chr7	27106583	A	G	0.92	Type 2 Diabetes	GWAS	0.000190645	28152661	0-0.2	darkblue
7_27106583_A_G	chr7	27106583	A	G	1	ENSG00000153814.13	eQTL	0.000190645	28152661	0-0.2	darkblue
7_27107188_T_C	chr7	27107188	T	C	0.87	Type 2 Diabetes	GWAS	0.000590033	28152661	0-0.2	darkblue
7_27107188_T_C	chr7	27107188	T	C	1	ENSG00000153814.13	eQTL	0.000590033	28152661	0-0.2	darkblue
7_27109480_T_C	chr7	27109480	T	C	1	ENSG00000153814.13	eQTL	0.000298213	28152661	0-0.2	darkblue
7_27109480_T_C	chr7	27109480	T	C	0.88	Type 2 Diabetes	GWAS	0.000298213	28152661	0-0.2	darkblue
7_27109785_A_G	chr7	27109785	A	G	0.94	Type 2 Diabetes	GWAS	0.000298213	28152661	0-0.2	darkblue
7_27109785_A_G	chr7	27109785	A	G	1	ENSG00000153814.13	eQTL	0.000298213	28152661	0-0.2	darkblue
7_27111015_T_C	chr7	27111015	T	C	1	ENSG00000153814.13	eQTL	0.000298213	28152661	0-0.2	darkblue
7_27111015_T_C	chr7	27111015	T	C	0.89	Type 2 Diabetes	GWAS	0.000298213	28152661	0-0.2	darkblue
7_27111569_G_A	chr7	27111569	G	A	1	ENSG00000153814.13	eQTL	0.000749944	28152661	0-0.2	darkblue
7_27111569_G_A	chr7	27111569	G	A	0.69	Type 2 Diabetes	GWAS	0.000749944	28152661	0-0.2	darkblue
7_27115734_T_C	chr7	27115734	T	C	0.98	Type 2 Diabetes	GWAS	0.00395041	28152661	0-0.2	darkblue
7_27115734_T_C	chr7	27115734	T	C	1	ENSG00000153814.13	eQTL	0.00395041	28152661	0-0.2	darkblue
7_27118137_G_A	chr7	27118137	G	A	1	ENSG00000153814.13	eQTL	0.000749944	28152661	0-0.2	darkblue
7_27118137_G_A	chr7	27118137	G	A	0.72	Type 2 Diabetes	GWAS	0.000749944	28152661	0-0.2	darkblue
7_27118877_A_T	chr7	27118877	A	T	0.45	Type 2 Diabetes	GWAS	0.000600488	28152661	0-0.2	darkblue
7_27118877_A_T	chr7	27118877	A	T	1	ENSG00000153814.13	eQTL	0.000600488	28152661	0-0.2	darkblue
7_27119517_G_C	chr7	27119517	G	C	1	ENSG00000153814.13	eQTL	0.000298213	28152661	0-0.2	darkblue
7_27119517_G_C	chr7	27119517	G	C	0.93	Type 2 Diabetes	GWAS	0.000298213	28152661	0-0.2	darkblue
7_27119786_C_T	chr7	27119786	C	T	1	ENSG00000153814.13	eQTL	0.000298213	28152661	0-0.2	darkblue
7_27119786_C_T	chr7	27119786	C	T	0.91	Type 2 Diabetes	GWAS	0.000298213	28152661	0-0.2	darkblue
7_27120271_G_A	chr7	27120271	G	A	1	ENSG00000153814.13	eQTL	0.00833993	28152661	0-0.2	darkblue
7_27120271_G_A	chr7	27120271	G	A	0.37	Type 2 Diabetes	GWAS	0.00833993	28152661	0-0.2	darkblue
7_27122916_C_G	chr7	27122916	C	G	0.87	Type 2 Diabetes	GWAS	0.0037421	28152661	0-0.2	darkblue
7_27122916_C_G	chr7	27122916	C	G	1	ENSG00000153814.13	eQTL	0.0037421	28152661	0-0.2	darkblue
7_27123140_C_T	chr7	27123140	C	T	1	ENSG00000153814.13	eQTL	0.00018948	28152661	0-0.2	darkblue
7_27123140_C_T	chr7	27123140	C	T	0.43	Type 2 Diabetes	GWAS	0.00018948	28152661	0-0.2	darkblue
7_27123614_C_T	chr7	27123614	C	T	1	ENSG00000153814.13	eQTL	0.00727753	28152661	0-0.2	darkblue
7_27123614_C_T	chr7	27123614	C	T	0.97	Type 2 Diabetes	GWAS	0.00727753	28152661	0-0.2	darkblue
7_27123772_A_T	chr7	27123772	A	T	0.43	Type 2 Diabetes	GWAS	0.00018948	28152661	0-0.2	darkblue
7_27123772_A_T	chr7	27123772	A	T	1	ENSG00000153814.13	eQTL	0.00018948	28152661	0-0.2	darkblue
7_27124089_G_T	chr7	27124089	G	T	0.98	Type 2 Diabetes	GWAS	0.00727753	28152661	0-0.2	darkblue
7_27124089_G_T	chr7	27124089	G	T	1	ENSG00000153814.13	eQTL	0.00727753	28152661	0-0.2	darkblue
7_27124745_C_A	chr7	27124745	C	A	0.7	Type 2 Diabetes	GWAS	0.000749944	28152661	0-0.2	darkblue
7_27124745_C_A	chr7	27124745	C	A	1	ENSG00000153814.13	eQTL	0.000749944	28152661	0-0.2	darkblue
7_27124751_C_G	chr7	27124751	C	G	1	ENSG00000153814.13	eQTL	0.00018948	28152661	0-0.2	darkblue
7_27124751_C_G	chr7	27124751	C	G	0.42	Type 2 Diabetes	GWAS	0.00018948	28152661	0-0.2	darkblue
7_27124944_C_T	chr7	27124944	C	T	0.42	Type 2 Diabetes	GWAS	0.00018948	28152661	0-0.2	darkblue
7_27124944_C_T	chr7	27124944	C	T	1	ENSG00000153814.13	eQTL	0.00018948	28152661	0-0.2	darkblue
7_27126873_T_C	chr7	27126873	T	C	0.38	Type 2 Diabetes	GWAS	0.00018948	28152661	0-0.2	darkblue
7_27126873_T_C	chr7	27126873	T	C	1	ENSG00000153814.13	eQTL	0.00018948	28152661	0-0.2	darkblue
7_27127131_C_T	chr7	27127131	C	T	1	ENSG00000153814.13	eQTL	0.000741819	28152661	0-0.2	darkblue
7_27127131_C_T	chr7	27127131	C	T	0.68	Type 2 Diabetes	GWAS	0.000741819	28152661	0-0.2	darkblue
7_27127242_C_A	chr7	27127242	C	A	1	ENSG00000153814.13	eQTL	0.00692817	28152661	0-0.2	darkblue
7_27127242_C_A	chr7	27127242	C	A	0.4	Type 2 Diabetes	GWAS	0.00692817	28152661	0-0.2	darkblue
7_27127337_G_C	chr7	27127337	G	C	1	ENSG00000153814.13	eQTL	0.000551291	28152661	0-0.2	darkblue
7_27127337_G_C	chr7	27127337	G	C	0.91	Type 2 Diabetes	GWAS	0.000551291	28152661	0-0.2	darkblue
7_27127688_A_G	chr7	27127688	A	G	1	ENSG00000153814.13	eQTL	0.00018948	28152661	0-0.2	darkblue
7_27127688_A_G	chr7	27127688	A	G	0.38	Type 2 Diabetes	GWAS	0.00018948	28152661	0-0.2	darkblue
7_27127727_G_A	chr7	27127727	G	A	1	ENSG00000153814.13	eQTL	0.000749944	28152661	0-0.2	darkblue
7_27127727_G_A	chr7	27127727	G	A	0.64	Type 2 Diabetes	GWAS	0.000749944	28152661	0-0.2	darkblue
7_27127756_T_A	chr7	27127756	T	A	0.39	Type 2 Diabetes	GWAS	0.00018948	28152661	0-0.2	darkblue
7_27127756_T_A	chr7	27127756	T	A	1	ENSG00000153814.13	eQTL	0.00018948	28152661	0-0.2	darkblue
7_27127918_T_C	chr7	27127918	T	C	1	ENSG00000153814.13	eQTL	0.000551291	28152661	0-0.2	darkblue
7_27127918_T_C	chr7	27127918	T	C	0.91	Type 2 Diabetes	GWAS	0.000551291	28152661	0-0.2	darkblue
7_27128236_G_T	chr7	27128236	G	T	1	ENSG00000153814.13	eQTL	0.00018948	28152661	0-0.2	darkblue
7_27128236_G_T	chr7	27128236	G	T	0.38	Type 2 Diabetes	GWAS	0.00018948	28152661	0-0.2	darkblue
7_27128645_G_T	chr7	27128645	G	T	1	ENSG00000153814.13	eQTL	0.00018948	28152661	0-0.2	darkblue
7_27128645_G_T	chr7	27128645	G	T	0.38	Type 2 Diabetes	GWAS	0.00018948	28152661	0-0.2	darkblue
7_27128893_C_G	chr7	27128893	C	G	0.42	Type 2 Diabetes	GWAS	0.00018948	28152661	0-0.2	darkblue
7_27128893_C_G	chr7	27128893	C	G	1	ENSG00000153814.13	eQTL	0.00018948	28152661	0-0.2	darkblue
7_27128971_A_G	chr7	27128971	A	G	0.88	Type 2 Diabetes	GWAS	0.000551291	28152661	0-0.2	darkblue
7_27128971_A_G	chr7	27128971	A	G	1	ENSG00000153814.13	eQTL	0.000551291	28152661	0-0.2	darkblue
7_27129100_C_T	chr7	27129100	C	T	0.38	Type 2 Diabetes	GWAS	0.00018948	28152661	0-0.2	darkblue
7_27129100_C_T	chr7	27129100	C	T	1	ENSG00000153814.13	eQTL	0.00018948	28152661	0-0.2	darkblue
7_27129474_T_G	chr7	27129474	T	G	1	ENSG00000153814.13	eQTL	0.00018948	28152661	0-0.2	darkblue
7_27129474_T_G	chr7	27129474	T	G	0.38	Type 2 Diabetes	GWAS	0.00018948	28152661	0-0.2	darkblue
7_27129998_T_C	chr7	27129998	T	C	1	ENSG00000153814.13	eQTL	0.00018948	28152661	0-0.2	darkblue
7_27129998_T_C	chr7	27129998	T	C	0.38	Type 2 Diabetes	GWAS	0.00018948	28152661	0-0.2	darkblue
7_27130540_C_T	chr7	27130540	C	T	1	ENSG00000153814.13	eQTL	0.000908152	28152661	0-0.2	darkblue
7_27130540_C_T	chr7	27130540	C	T	0.88	Type 2 Diabetes	GWAS	0.000908152	28152661	0-0.2	darkblue
7_27130964_C_T	chr7	27130964	C	T	1	ENSG00000153814.13	eQTL	0.00384381	28152661	0-0.2	darkblue
7_27130964_C_T	chr7	27130964	C	T	0.32	Type 2 Diabetes	GWAS	0.00384381	28152661	0-0.2	darkblue
7_27131087_G_A	chr7	27131087	G	A	1	ENSG00000153814.13	eQTL	0.000166458	28152661	0-0.2	darkblue
7_27131087_G_A	chr7	27131087	G	A	0.82	Type 2 Diabetes	GWAS	0.000166458	28152661	0-0.2	darkblue
7_27131969_G_A	chr7	27131969	G	A	0.33	Type 2 Diabetes	GWAS	0.00510329	28152661	0-0.2	darkblue
7_27131969_G_A	chr7	27131969	G	A	1	ENSG00000153814.13	eQTL	0.00510329	28152661	0-0.2	darkblue
7_27132702_C_T	chr7	27132702	C	T	1	ENSG00000153814.13	eQTL	0.000908152	28152661	0-0.2	darkblue
7_27132702_C_T	chr7	27132702	C	T	0.98	Type 2 Diabetes	GWAS	0.000908152	28152661	0-0.2	darkblue
7_27132952_G_A	chr7	27132952	G	A	1	ENSG00000153814.13	eQTL	0.00191908	28152661	0-0.2	darkblue
7_27132952_G_A	chr7	27132952	G	A	0.55	Type 2 Diabetes	GWAS	0.00191908	28152661	0-0.2	darkblue
7_27133657_G_C	chr7	27133657	G	C	1	ENSG00000153814.13	eQTL	0.00573372	28152661	0-0.2	darkblue
7_27133657_G_C	chr7	27133657	G	C	0.45	Type 2 Diabetes	GWAS	0.00573372	28152661	0-0.2	darkblue
7_27134124_A_G	chr7	27134124	A	G	0.39	Type 2 Diabetes	GWAS	0.00018948	28152661	0-0.2	darkblue
7_27134124_A_G	chr7	27134124	A	G	1	ENSG00000153814.13	eQTL	0.00018948	28152661	0-0.2	darkblue
7_27134697_G_A	chr7	27134697	G	A	1	ENSG00000153814.13	eQTL	0.000900058	28152661	0-0.2	darkblue
7_27134697_G_A	chr7	27134697	G	A	0.92	Type 2 Diabetes	GWAS	0.000900058	28152661	0-0.2	darkblue
7_27135676_G_A	chr7	27135676	G	A	1	ENSG00000153814.13	eQTL	0.00510329	28152661	0-0.2	darkblue
7_27135676_G_A	chr7	27135676	G	A	0.35	Type 2 Diabetes	GWAS	0.00510329	28152661	0-0.2	darkblue
7_27138127_C_T	chr7	27138127	C	T	1	ENSG00000153814.13	eQTL	0.000908152	28152661	0-0.2	darkblue
7_27138127_C_T	chr7	27138127	C	T	0.9	Type 2 Diabetes	GWAS	0.000908152	28152661	0-0.2	darkblue
7_27139171_T_C	chr7	27139171	T	C	0.86	Type 2 Diabetes	GWAS	0.000908152	28152661	0-0.2	darkblue
7_27139171_T_C	chr7	27139171	T	C	1	ENSG00000153814.13	eQTL	0.000908152	28152661	0-0.2	darkblue
7_27140195_G_A	chr7	27140195	G	A	1	ENSG00000153814.13	eQTL	0.00573794	28152661	0-0.2	darkblue
7_27140195_G_A	chr7	27140195	G	A	0.93	Type 2 Diabetes	GWAS	0.00573794	28152661	0-0.2	darkblue
7_27141473_A_C	chr7	27141473	A	C	1	ENSG00000153814.13	eQTL	0.000618144	28152661	0-0.2	darkblue
7_27141473_A_C	chr7	27141473	A	C	0.28	Type 2 Diabetes	GWAS	0.000618144	28152661	0-0.2	darkblue
7_27142626_C_T	chr7	27142626	C	T	1	ENSG00000153814.13	eQTL	0.00143133	28152661	0-0.2	darkblue
7_27142626_C_T	chr7	27142626	C	T	0.31	Type 2 Diabetes	GWAS	0.00143133	28152661	0-0.2	darkblue
7_27142710_T_G	chr7	27142710	T	G	0.8	Type 2 Diabetes	GWAS	0.000476808	28152661	0-0.2	darkblue
7_27142710_T_G	chr7	27142710	T	G	1	ENSG00000153814.13	eQTL	0.000476808	28152661	0-0.2	darkblue
7_27143849_G_T	chr7	27143849	G	T	1	ENSG00000153814.13	eQTL	0.000856216	28152661	0-0.2	darkblue
7_27143849_G_T	chr7	27143849	G	T	0.33	Type 2 Diabetes	GWAS	0.000856216	28152661	0-0.2	darkblue
7_27143911_C_G	chr7	27143911	C	G	0.44	Type 2 Diabetes	GWAS	2.21495e-05	28152661	0-0.2	darkblue
7_27143911_C_G	chr7	27143911	C	G	1	ENSG00000153814.13	eQTL	2.21495e-05	28152661	0-0.2	darkblue
7_27145223_T_C	chr7	27145223	T	C	1	ENSG00000153814.13	eQTL	0.00111102	28152661	0-0.2	darkblue
7_27145223_T_C	chr7	27145223	T	C	0.71	Type 2 Diabetes	GWAS	0.00111102	28152661	0-0.2	darkblue
7_27146104_C_G	chr7	27146104	C	G	0.33	Type 2 Diabetes	GWAS	0.0021424	28152661	0-0.2	darkblue
7_27146104_C_G	chr7	27146104	C	G	1	ENSG00000153814.13	eQTL	0.0021424	28152661	0-0.2	darkblue
7_27146977_A_G	chr7	27146977	A	G	1	ENSG00000153814.13	eQTL	0.00187538	28152661	0-0.2	darkblue
7_27146977_A_G	chr7	27146977	A	G	0.88	Type 2 Diabetes	GWAS	0.00187538	28152661	0-0.2	darkblue
7_27147152_C_G	chr7	27147152	C	G	1	ENSG00000153814.13	eQTL	0.000125218	28152661	0-0.2	darkblue
7_27147152_C_G	chr7	27147152	C	G	0.84	Type 2 Diabetes	GWAS	0.000125218	28152661	0-0.2	darkblue
7_27148134_C_T	chr7	27148134	C	T	0.58	Type 2 Diabetes	GWAS	0.00174173	28152661	0-0.2	darkblue
7_27148134_C_T	chr7	27148134	C	T	1	ENSG00000153814.13	eQTL	0.00174173	28152661	0-0.2	darkblue
7_27148760_C_T	chr7	27148760	C	T	0.58	Type 2 Diabetes	GWAS	0.00174173	28152661	0-0.2	darkblue
7_27148760_C_T	chr7	27148760	C	T	1	ENSG00000153814.13	eQTL	0.00174173	28152661	0-0.2	darkblue
7_27148988_G_A	chr7	27148988	G	A	1	ENSG00000153814.13	eQTL	0.00167443	28152661	0-0.2	darkblue
7_27148988_G_A	chr7	27148988	G	A	0.73	Type 2 Diabetes	GWAS	0.00167443	28152661	0-0.2	darkblue
7_27149040_G_A	chr7	27149040	G	A	1	ENSG00000153814.13	eQTL	1.67184e-05	28152661	0-0.2	darkblue
7_27149040_G_A	chr7	27149040	G	A	0.49	Type 2 Diabetes	GWAS	1.67184e-05	28152661	0-0.2	darkblue
7_27149576_C_T	chr7	27149576	C	T	1	ENSG00000153814.13	eQTL	0.00192516	28152661	0-0.2	darkblue
7_27149576_C_T	chr7	27149576	C	T	0.95	Type 2 Diabetes	GWAS	0.00192516	28152661	0-0.2	darkblue
7_27149827_C_T	chr7	27149827	C	T	1	ENSG00000153814.13	eQTL	0.00314211	28152661	0-0.2	darkblue
7_27149827_C_T	chr7	27149827	C	T	0.84	Type 2 Diabetes	GWAS	0.00314211	28152661	0-0.2	darkblue
7_27149879_A_T	chr7	27149879	A	T	0.96	Type 2 Diabetes	GWAS	0.00193526	28152661	0-0.2	darkblue
7_27149879_A_T	chr7	27149879	A	T	1	ENSG00000153814.13	eQTL	0.00193526	28152661	0-0.2	darkblue
7_27149942_A_G	chr7	27149942	A	G	0.96	Type 2 Diabetes	GWAS	0.00193526	28152661	0-0.2	darkblue
7_27149942_A_G	chr7	27149942	A	G	1	ENSG00000153814.13	eQTL	0.00193526	28152661	0-0.2	darkblue
7_27150363_C_T	chr7	27150363	C	T	0.58	Type 2 Diabetes	GWAS	0.00174173	28152661	0-0.2	darkblue
7_27150363_C_T	chr7	27150363	C	T	1	ENSG00000153814.13	eQTL	0.00174173	28152661	0-0.2	darkblue
7_27150779_A_C	chr7	27150779	A	C	0.56	Type 2 Diabetes	GWAS	0.00204258	28152661	0-0.2	darkblue
7_27150779_A_C	chr7	27150779	A	C	1	ENSG00000153814.13	eQTL	0.00204258	28152661	0-0.2	darkblue
7_27151051_A_C	chr7	27151051	A	C	0.95	Type 2 Diabetes	GWAS	0.00193526	28152661	0-0.2	darkblue
7_27151051_A_C	chr7	27151051	A	C	1	ENSG00000153814.13	eQTL	0.00193526	28152661	0-0.2	darkblue
7_27152185_A_G	chr7	27152185	A	G	0.87	Type 2 Diabetes	GWAS	0.00314211	28152661	0-0.2	darkblue
7_27152185_A_G	chr7	27152185	A	G	1	ENSG00000153814.13	eQTL	0.00314211	28152661	0-0.2	darkblue
7_27156450_A_C	chr7	27156450	A	C	0.78	Type 2 Diabetes	GWAS	0.00152231	28152661	0-0.2	darkblue
7_27156450_A_C	chr7	27156450	A	C	1	ENSG00000153814.13	eQTL	0.00152231	28152661	0-0.2	darkblue
7_27156494_C_T	chr7	27156494	C	T	0.57	Type 2 Diabetes	GWAS	0.00214434	28152661	0-0.2	darkblue
7_27156494_C_T	chr7	27156494	C	T	1	ENSG00000153814.13	eQTL	0.00214434	28152661	0-0.2	darkblue
7_27156815_G_A	chr7	27156815	G	A	1	ENSG00000153814.13	eQTL	0.00291842	28152661	0-0.2	darkblue
7_27156815_G_A	chr7	27156815	G	A	0.37	Type 2 Diabetes	GWAS	0.00291842	28152661	0-0.2	darkblue
7_27157024_A_G	chr7	27157024	A	G	1	ENSG00000153814.13	eQTL	0.00167443	28152661	0-0.2	darkblue
7_27157024_A_G	chr7	27157024	A	G	0.72	Type 2 Diabetes	GWAS	0.00167443	28152661	0-0.2	darkblue
7_27157700_A_G	chr7	27157700	A	G	0.5	Type 2 Diabetes	GWAS	0.000440097	28152661	0-0.2	darkblue
7_27157700_A_G	chr7	27157700	A	G	1	ENSG00000153814.13	eQTL	0.000440097	28152661	0-0.2	darkblue
7_27157982_C_G	chr7	27157982	C	G	0.62	Type 2 Diabetes	GWAS	0.00173037	28152661	0-0.2	darkblue
7_27157982_C_G	chr7	27157982	C	G	1	ENSG00000153814.13	eQTL	0.00173037	28152661	0-0.2	darkblue
7_27158464_A_C	chr7	27158464	A	C	1	ENSG00000153814.13	eQTL	0.00174173	28152661	0-0.2	darkblue
7_27158464_A_C	chr7	27158464	A	C	0.64	Type 2 Diabetes	GWAS	0.00174173	28152661	0-0.2	darkblue
7_27158467_C_T	chr7	27158467	C	T	1	ENSG00000153814.13	eQTL	0.00314211	28152661	0-0.2	darkblue
7_27158467_C_T	chr7	27158467	C	T	0.79	Type 2 Diabetes	GWAS	0.00314211	28152661	0-0.2	darkblue
7_27159241_A_G	chr7	27159241	A	G	1	ENSG00000153814.13	eQTL	0.00152231	28152661	0-0.2	darkblue
7_27159241_A_G	chr7	27159241	A	G	0.84	Type 2 Diabetes	GWAS	0.00152231	28152661	0-0.2	darkblue
7_27161236_C_G	chr7	27161236	C	G	1	ENSG00000153814.13	eQTL	0.00164938	28152661	0-0.2	darkblue
7_27161236_C_G	chr7	27161236	C	G	0.88	Type 2 Diabetes	GWAS	0.00164938	28152661	0-0.2	darkblue
7_27161286_A_G	chr7	27161286	A	G	1	ENSG00000153814.13	eQTL	0.00224002	28152661	0-0.2	darkblue
7_27161286_A_G	chr7	27161286	A	G	0.66	Type 2 Diabetes	GWAS	0.00224002	28152661	0-0.2	darkblue
7_27161639_C_G	chr7	27161639	C	G	1	ENSG00000153814.13	eQTL	0.00125588	28152661	0-0.2	darkblue
7_27161639_C_G	chr7	27161639	C	G	0.88	Type 2 Diabetes	GWAS	0.00125588	28152661	0-0.2	darkblue
7_27161913_C_A	chr7	27161913	C	A	1	ENSG00000153814.13	eQTL	5.41679e-06	28152661	0-0.2	darkblue
7_27161913_C_A	chr7	27161913	C	A	0.49	Type 2 Diabetes	GWAS	5.41679e-06	28152661	0-0.2	darkblue
7_27162670_A_G	chr7	27162670	A	G	0.9	Type 2 Diabetes	GWAS	1.13767e-05	28152661	0-0.2	darkblue
7_27162670_A_G	chr7	27162670	A	G	1	ENSG00000153814.13	eQTL	1.13767e-05	28152661	0-0.2	darkblue
7_27164299_G_A	chr7	27164299	G	A	1	ENSG00000153814.13	eQTL	0.00437148	28152661	0-0.2	darkblue
7_27164299_G_A	chr7	27164299	G	A	0.55	Type 2 Diabetes	GWAS	0.00437148	28152661	0-0.2	darkblue
7_27165113_C_A	chr7	27165113	C	A	1	ENSG00000153814.13	eQTL	0.0041321	28152661	0-0.2	darkblue
7_27165113_C_A	chr7	27165113	C	A	0.74	Type 2 Diabetes	GWAS	0.0041321	28152661	0-0.2	darkblue
7_27165663_A_G	chr7	27165663	A	G	0.62	Type 2 Diabetes	GWAS	0.00113576	28152661	0-0.2	darkblue
7_27165663_A_G	chr7	27165663	A	G	1	ENSG00000153814.13	eQTL	0.00113576	28152661	0-0.2	darkblue
7_27166400_A_T	chr7	27166400	A	T	1	ENSG00000153814.13	eQTL	0.00365591	28152661	0-0.2	darkblue
7_27166400_A_T	chr7	27166400	A	T	0.59	Type 2 Diabetes	GWAS	0.00365591	28152661	0-0.2	darkblue
7_27166848_G_C	chr7	27166848	G	C	1	ENSG00000153814.13	eQTL	0.000131186	28152661	0-0.2	darkblue
7_27166848_G_C	chr7	27166848	G	C	0.6	Type 2 Diabetes	GWAS	0.000131186	28152661	0-0.2	darkblue
7_27167069_T_G	chr7	27167069	T	G	0.86	Type 2 Diabetes	GWAS	1.54048e-05	28152661	0-0.2	darkblue
7_27167069_T_G	chr7	27167069	T	G	1	ENSG00000153814.13	eQTL	1.54048e-05	28152661	0-0.2	darkblue
7_27167882_G_A	chr7	27167882	G	A	1	ENSG00000153814.13	eQTL	0.00133839	28152661	0-0.2	darkblue
7_27167882_G_A	chr7	27167882	G	A	0.99	Type 2 Diabetes	GWAS	0.00133839	28152661	0-0.2	darkblue
7_27168399_C_T	chr7	27168399	C	T	0.85	Type 2 Diabetes	GWAS	1.33749e-07	28152661	0-0.2	darkblue
7_27168399_C_T	chr7	27168399	C	T	1	ENSG00000153814.13	eQTL	1.33749e-07	28152661	0-0.2	darkblue
7_27168661_C_T	chr7	27168661	C	T	1	ENSG00000153814.13	eQTL	0.000565512	28152661	0-0.2	darkblue
7_27168661_C_T	chr7	27168661	C	T	0.79	Type 2 Diabetes	GWAS	0.000565512	28152661	0-0.2	darkblue
7_27171929_C_T	chr7	27171929	C	T	0.26	Type 2 Diabetes	GWAS	0.00194414	28152661	0-0.2	darkblue
7_27171929_C_T	chr7	27171929	C	T	1	ENSG00000153814.13	eQTL	0.00194414	28152661	0-0.2	darkblue
7_27174938_T_C	chr7	27174938	T	C	1	ENSG00000153814.13	eQTL	7.24109e-05	28152661	0-0.2	darkblue
7_27174938_T_C	chr7	27174938	T	C	0.91	Type 2 Diabetes	GWAS	7.24109e-05	28152661	0-0.2	darkblue
7_27175422_C_T	chr7	27175422	C	T	1	ENSG00000153814.13	eQTL	0.000548448	28152661	0-0.2	darkblue
7_27175422_C_T	chr7	27175422	C	T	0.9	Type 2 Diabetes	GWAS	0.000548448	28152661	0-0.2	darkblue
7_27177740_G_A	chr7	27177740	G	A	1	ENSG00000153814.13	eQTL	7.24109e-05	28152661	0-0.2	darkblue
7_27177740_G_A	chr7	27177740	G	A	0.98	Type 2 Diabetes	GWAS	7.24109e-05	28152661	0-0.2	darkblue
7_27178127_A_G	chr7	27178127	A	G	1	ENSG00000153814.13	eQTL	0.000817801	28152661	0-0.2	darkblue
7_27178127_A_G	chr7	27178127	A	G	0.98	Type 2 Diabetes	GWAS	0.000817801	28152661	0-0.2	darkblue
7_27178610_G_A	chr7	27178610	G	A	1	ENSG00000153814.13	eQTL	0.000817801	28152661	0-0.2	darkblue
7_27178610_G_A	chr7	27178610	G	A	0.97	Type 2 Diabetes	GWAS	0.000817801	28152661	0-0.2	darkblue
7_27178800_T_C	chr7	27178800	T	C	1	ENSG00000153814.13	eQTL	0.000756831	28152661	0-0.2	darkblue
7_27178800_T_C	chr7	27178800	T	C	0.89	Type 2 Diabetes	GWAS	0.000756831	28152661	0-0.2	darkblue
7_27178849_T_C	chr7	27178849	T	C	1	ENSG00000153814.13	eQTL	0.000817801	28152661	0-0.2	darkblue
7_27178849_T_C	chr7	27178849	T	C	0.96	Type 2 Diabetes	GWAS	0.000817801	28152661	0-0.2	darkblue
7_27181212_A_G	chr7	27181212	A	G	0.17	Type 2 Diabetes	GWAS	0.000397502	28152661	0-0.2	darkblue
7_27181212_A_G	chr7	27181212	A	G	1	ENSG00000153814.13	eQTL	0.000397502	28152661	0-0.2	darkblue
7_27183463_A_T	chr7	27183463	A	T	0.36	Type 2 Diabetes	GWAS	0.00024567	28152661	0-0.2	darkblue
7_27183463_A_T	chr7	27183463	A	T	1	ENSG00000153814.13	eQTL	0.00024567	28152661	0-0.2	darkblue
7_27183944_G_T	chr7	27183944	G	T	0.34	Type 2 Diabetes	GWAS	0.000267128	28152661	0-0.2	darkblue
7_27183944_G_T	chr7	27183944	G	T	1	ENSG00000153814.13	eQTL	0.000267128	28152661	0-0.2	darkblue
7_27184152_C_T	chr7	27184152	C	T	1	ENSG00000153814.13	eQTL	0.000104522	28152661	0-0.2	darkblue
7_27184152_C_T	chr7	27184152	C	T	0.85	Type 2 Diabetes	GWAS	0.000104522	28152661	0-0.2	darkblue
7_27185939_A_T	chr7	27185939	A	T	0.87	Type 2 Diabetes	GWAS	5.60385e-05	28152661	0-0.2	darkblue
7_27185939_A_T	chr7	27185939	A	T	1	ENSG00000153814.13	eQTL	5.60385e-05	28152661	0-0.2	darkblue
7_27187169_C_T	chr7	27187169	C	T	0.31	Type 2 Diabetes	GWAS	0.000514057	28152661	0-0.2	darkblue
7_27187169_C_T	chr7	27187169	C	T	1	ENSG00000153814.13	eQTL	0.000514057	28152661	0-0.2	darkblue
7_27187740_G_A	chr7	27187740	G	A	0.56	Type 2 Diabetes	GWAS	0.000886808	28152661	0-0.2	darkblue
7_27187740_G_A	chr7	27187740	G	A	1	ENSG00000153814.13	eQTL	0.000886808	28152661	0-0.2	darkblue
7_27188716_G_A	chr7	27188716	G	A	1	ENSG00000153814.13	eQTL	0.00293094	28152661	0-0.2	darkblue
7_27188716_G_A	chr7	27188716	G	A	0.87	Type 2 Diabetes	GWAS	0.00293094	28152661	0-0.2	darkblue
7_27189500_G_A	chr7	27189500	G	A	1	ENSG00000153814.13	eQTL	0.000369875	28152661	0-0.2	darkblue
7_27189500_G_A	chr7	27189500	G	A	0.13	Type 2 Diabetes	GWAS	0.000369875	28152661	0-0.2	darkblue
7_27189930_C_T	chr7	27189930	C	T	1	ENSG00000153814.13	eQTL	0.000491274	28152661	0-0.2	darkblue
7_27189930_C_T	chr7	27189930	C	T	0.025	Type 2 Diabetes	GWAS	0.000491274	28152661	0-0.2	darkblue
7_27191369_C_T	chr7	27191369	C	T	0.027	Type 2 Diabetes	GWAS	0.000491274	28152661	0-0.2	darkblue
7_27191369_C_T	chr7	27191369	C	T	1	ENSG00000153814.13	eQTL	0.000491274	28152661	0-0.2	darkblue
7_27191657_T_G	chr7	27191657	T	G	0.03	Type 2 Diabetes	GWAS	0.000491274	28152661	0-0.2	darkblue
7_27191657_T_G	chr7	27191657	T	G	1	ENSG00000153814.13	eQTL	0.000491274	28152661	0-0.2	darkblue
7_27192143_C_T	chr7	27192143	C	T	0.29	Type 2 Diabetes	GWAS	0.00107655	28152661	0-0.2	darkblue
7_27192143_C_T	chr7	27192143	C	T	1	ENSG00000153814.13	eQTL	0.00107655	28152661	0-0.2	darkblue
7_27192507_C_G	chr7	27192507	C	G	0.29	Type 2 Diabetes	GWAS	0.00106677	28152661	0-0.2	darkblue
7_27192507_C_G	chr7	27192507	C	G	1	ENSG00000153814.13	eQTL	0.00106677	28152661	0-0.2	darkblue
7_27197339_C_T	chr7	27197339	C	T	0.035	Type 2 Diabetes	GWAS	0.000491274	28152661	0-0.2	darkblue
7_27197339_C_T	chr7	27197339	C	T	1	ENSG00000153814.13	eQTL	0.000491274	28152661	0-0.2	darkblue
7_27197834_C_T	chr7	27197834	C	T	0.43	Type 2 Diabetes	GWAS	0.000873744	28152661	0-0.2	darkblue
7_27197834_C_T	chr7	27197834	C	T	1	ENSG00000153814.13	eQTL	0.000873744	28152661	0-0.2	darkblue
7_27199072_C_G	chr7	27199072	C	G	1	ENSG00000153814.13	eQTL	0.000369875	28152661	0-0.2	darkblue
7_27199072_C_G	chr7	27199072	C	G	0.15	Type 2 Diabetes	GWAS	0.000369875	28152661	0-0.2	darkblue
7_27200863_C_G	chr7	27200863	C	G	1	ENSG00000153814.13	eQTL	0.00042513	28152661	0-0.2	darkblue
7_27200863_C_G	chr7	27200863	C	G	0.4	Type 2 Diabetes	GWAS	0.00042513	28152661	0-0.2	darkblue
7_27201854_T_G	chr7	27201854	T	G	1	ENSG00000153814.13	eQTL	0.000385526	28152661	0-0.2	darkblue
7_27201854_T_G	chr7	27201854	T	G	0.95	Type 2 Diabetes	GWAS	0.000385526	28152661	0-0.2	darkblue
7_27202041_G_C	chr7	27202041	G	C	1	ENSG00000153814.13	eQTL	0.00144221	28152661	0-0.2	darkblue
7_27202041_G_C	chr7	27202041	G	C	0.15	Type 2 Diabetes	GWAS	0.00144221	28152661	0-0.2	darkblue
7_27202740_A_C	chr7	27202740	A	C	1	ENSG00000153814.13	eQTL	0.00118797	28152661	0-0.2	darkblue
7_27202740_A_C	chr7	27202740	A	C	0.099	Type 2 Diabetes	GWAS	0.00118797	28152661	0-0.2	darkblue
7_27202998_T_C	chr7	27202998	T	C	1	ENSG00000153814.13	eQTL	0.000787262	28152661	0-0.2	darkblue
7_27202998_T_C	chr7	27202998	T	C	0.012	Type 2 Diabetes	GWAS	0.000787262	28152661	0-0.2	darkblue
7_27203487_G_A	chr7	27203487	G	A	0.64	Type 2 Diabetes	GWAS	0.000920437	28152661	0-0.2	darkblue
7_27203487_G_A	chr7	27203487	G	A	1	ENSG00000153814.13	eQTL	0.000920437	28152661	0-0.2	darkblue
7_27203602_C_T	chr7	27203602	C	T	0.1	Type 2 Diabetes	GWAS	0.00118797	28152661	0-0.2	darkblue
7_27203602_C_T	chr7	27203602	C	T	1	ENSG00000153814.13	eQTL	0.00118797	28152661	0-0.2	darkblue
7_27203619_G_A	chr7	27203619	G	A	0.099	Type 2 Diabetes	GWAS	0.00118797	28152661	0-0.2	darkblue
7_27203619_G_A	chr7	27203619	G	A	1	ENSG00000153814.13	eQTL	0.00118797	28152661	0-0.2	darkblue
7_27204343_A_G	chr7	27204343	A	G	0.094	Type 2 Diabetes	GWAS	0.00118797	28152661	0-0.2	darkblue
7_27204343_A_G	chr7	27204343	A	G	1	ENSG00000153814.13	eQTL	0.00118797	28152661	0-0.2	darkblue
7_27205482_G_T	chr7	27205482	G	T	1	ENSG00000153814.13	eQTL	0.00118797	28152661	0-0.2	darkblue
7_27205482_G_T	chr7	27205482	G	T	0.087	Type 2 Diabetes	GWAS	0.00118797	28152661	0-0.2	darkblue
7_27206274_T_C	chr7	27206274	T	C	1	ENSG00000153814.13	eQTL	0.00118296	28152661	0-0.2	darkblue
7_27206274_T_C	chr7	27206274	T	C	0.07	Type 2 Diabetes	GWAS	0.00118296	28152661	0-0.2	darkblue
7_27207660_G_A	chr7	27207660	G	A	1	ENSG00000153814.13	eQTL	0.00230212	28152661	0-0.2	darkblue
7_27207660_G_A	chr7	27207660	G	A	0.2	Type 2 Diabetes	GWAS	0.00230212	28152661	0-0.2	darkblue
7_27208754_T_C	chr7	27208754	T	C	1	ENSG00000153814.13	eQTL	0.00228931	28152661	0-0.2	darkblue
7_27208754_T_C	chr7	27208754	T	C	0.19	Type 2 Diabetes	GWAS	0.00228931	28152661	0-0.2	darkblue
7_27209272_C_G	chr7	27209272	C	G	1	ENSG00000153814.13	eQTL	0.00228931	28152661	0-0.2	darkblue
7_27209272_C_G	chr7	27209272	C	G	0.2	Type 2 Diabetes	GWAS	0.00228931	28152661	0-0.2	darkblue
7_27209528_C_A	chr7	27209528	C	A	1	ENSG00000153814.13	eQTL	0.000488927	28152661	0-0.2	darkblue
7_27209528_C_A	chr7	27209528	C	A	0.19	Type 2 Diabetes	GWAS	0.000488927	28152661	0-0.2	darkblue
7_27209998_G_A	chr7	27209998	G	A	0.17	Type 2 Diabetes	GWAS	0.000488927	28152661	0-0.2	darkblue
7_27209998_G_A	chr7	27209998	G	A	1	ENSG00000153814.13	eQTL	0.000488927	28152661	0-0.2	darkblue
7_27210758_A_G	chr7	27210758	A	G	1	ENSG00000153814.13	eQTL	0.000488927	28152661	0-0.2	darkblue
7_27210758_A_G	chr7	27210758	A	G	0.15	Type 2 Diabetes	GWAS	0.000488927	28152661	0-0.2	darkblue
7_27212157_C_G	chr7	27212157	C	G	0.19	Type 2 Diabetes	GWAS	0.000209201	28152661	0-0.2	darkblue
7_27212157_C_G	chr7	27212157	C	G	1	ENSG00000153814.13	eQTL	0.000209201	28152661	0-0.2	darkblue
7_27212627_A_C	chr7	27212627	A	C	1	ENSG00000153814.13	eQTL	0.00187372	28152661	0-0.2	darkblue
7_27212627_A_C	chr7	27212627	A	C	0.14	Type 2 Diabetes	GWAS	0.00187372	28152661	0-0.2	darkblue
7_27213051_A_G	chr7	27213051	A	G	1	ENSG00000153814.13	eQTL	0.00639981	28152661	0-0.2	darkblue
7_27213051_A_G	chr7	27213051	A	G	0.22	Type 2 Diabetes	GWAS	0.00639981	28152661	0-0.2	darkblue
7_27213209_C_T	chr7	27213209	C	T	1	ENSG00000153814.13	eQTL	0.00166972	28152661	0-0.2	darkblue
7_27213209_C_T	chr7	27213209	C	T	0.28	Type 2 Diabetes	GWAS	0.00166972	28152661	0-0.2	darkblue
7_27214176_T_C	chr7	27214176	T	C	0.37	Type 2 Diabetes	GWAS	0.00190974	28152661	0-0.2	darkblue
7_27214176_T_C	chr7	27214176	T	C	1	ENSG00000153814.13	eQTL	0.00190974	28152661	0-0.2	darkblue
7_27215212_A_T	chr7	27215212	A	T	0.17	Type 2 Diabetes	GWAS	0.00120701	28152661	0-0.2	darkblue
7_27215212_A_T	chr7	27215212	A	T	1	ENSG00000153814.13	eQTL	0.00120701	28152661	0-0.2	darkblue
7_27215798_G_A	chr7	27215798	G	A	1	ENSG00000153814.13	eQTL	0.00120701	28152661	0-0.2	darkblue
7_27215798_G_A	chr7	27215798	G	A	0.18	Type 2 Diabetes	GWAS	0.00120701	28152661	0-0.2	darkblue
7_27216031_A_C	chr7	27216031	A	C	0.54	Type 2 Diabetes	GWAS	0.000727272	28152661	0-0.2	darkblue
7_27216031_A_C	chr7	27216031	A	C	1	ENSG00000153814.13	eQTL	0.000727272	28152661	0-0.2	darkblue
7_27216845_T_C	chr7	27216845	T	C	0.2	Type 2 Diabetes	GWAS	0.00120701	28152661	0-0.2	darkblue
7_27216845_T_C	chr7	27216845	T	C	1	ENSG00000153814.13	eQTL	0.00120701	28152661	0-0.2	darkblue
7_27219669_A_G	chr7	27219669	A	G	1	ENSG00000153814.13	eQTL	0.000292141	28152661	0-0.2	darkblue
7_27219669_A_G	chr7	27219669	A	G	0.64	Type 2 Diabetes	GWAS	0.000292141	28152661	0-0.2	darkblue
7_27221156_T_C	chr7	27221156	T	C	0.76	Type 2 Diabetes	GWAS	0.000863956	28152661	0-0.2	darkblue
7_27221156_T_C	chr7	27221156	T	C	1	ENSG00000153814.13	eQTL	0.000863956	28152661	0-0.2	darkblue
7_27223230_G_A	chr7	27223230	G	A	1	ENSG00000153814.13	eQTL	0.00466277	28152661	0-0.2	darkblue
7_27223230_G_A	chr7	27223230	G	A	0.33	Type 2 Diabetes	GWAS	0.00466277	28152661	0-0.2	darkblue
7_27224718_C_T	chr7	27224718	C	T	0.18	Type 2 Diabetes	GWAS	0.00352039	28152661	0-0.2	darkblue
7_27224718_C_T	chr7	27224718	C	T	1	ENSG00000153814.13	eQTL	0.00352039	28152661	0-0.2	darkblue
7_27227722_T_G	chr7	27227722	T	G	0.51	Type 2 Diabetes	GWAS	0.00194529	28152661	0-0.2	darkblue
7_27227722_T_G	chr7	27227722	T	G	1	ENSG00000153814.13	eQTL	0.00194529	28152661	0-0.2	darkblue
7_27228050_T_C	chr7	27228050	T	C	1	ENSG00000153814.13	eQTL	0.00119237	28152661	0-0.2	darkblue
7_27228050_T_C	chr7	27228050	T	C	0.92	Type 2 Diabetes	GWAS	0.00119237	28152661	0-0.2	darkblue
7_27229229_C_A	chr7	27229229	C	A	1	ENSG00000153814.13	eQTL	2.56383e-05	28152661	0-0.2	darkblue
7_27229229_C_A	chr7	27229229	C	A	0.94	Type 2 Diabetes	GWAS	2.56383e-05	28152661	0-0.2	darkblue
7_27231508_C_T	chr7	27231508	C	T	1	ENSG00000153814.13	eQTL	0.00384351	28152661	0-0.2	darkblue
7_27231508_C_T	chr7	27231508	C	T	0.53	Type 2 Diabetes	GWAS	0.00384351	28152661	0-0.2	darkblue
7_27234247_T_C	chr7	27234247	T	C	0.63	Type 2 Diabetes	GWAS	0.00118613	28152661	0-0.2	darkblue
7_27234247_T_C	chr7	27234247	T	C	1	ENSG00000153814.13	eQTL	0.00118613	28152661	0-0.2	darkblue
7_27235936_T_C	chr7	27235936	T	C	1	ENSG00000153814.13	eQTL	0.00185922	28152661	0-0.2	darkblue
7_27235936_T_C	chr7	27235936	T	C	0.63	Type 2 Diabetes	GWAS	0.00185922	28152661	0-0.2	darkblue
7_27236185_C_G	chr7	27236185	C	G	0.62	Type 2 Diabetes	GWAS	0.000850864	28152661	0-0.2	darkblue
7_27236185_C_G	chr7	27236185	C	G	1	ENSG00000153814.13	eQTL	0.000850864	28152661	0-0.2	darkblue
7_27237099_G_C	chr7	27237099	G	C	0.35	Type 2 Diabetes	GWAS	0.00185922	28152661	0-0.2	darkblue
7_27237099_G_C	chr7	27237099	G	C	1	ENSG00000153814.13	eQTL	0.00185922	28152661	0-0.2	darkblue
7_27237656_T_C	chr7	27237656	T	C	0.34	Type 2 Diabetes	GWAS	0.00466277	28152661	0-0.2	darkblue
7_27237656_T_C	chr7	27237656	T	C	1	ENSG00000153814.13	eQTL	0.00466277	28152661	0-0.2	darkblue
7_27238297_T_C	chr7	27238297	T	C	1	ENSG00000153814.13	eQTL	0.00185922	28152661	0-0.2	darkblue
7_27238297_T_C	chr7	27238297	T	C	0.38	Type 2 Diabetes	GWAS	0.00185922	28152661	0-0.2	darkblue
7_27239572_T_G	chr7	27239572	T	G	1	ENSG00000153814.13	eQTL	0.00466277	28152661	0-0.2	darkblue
7_27239572_T_G	chr7	27239572	T	G	0.33	Type 2 Diabetes	GWAS	0.00466277	28152661	0-0.2	darkblue
7_27240358_A_T	chr7	27240358	A	T	1	ENSG00000153814.13	eQTL	0.00466277	28152661	0-0.2	darkblue
7_27240358_A_T	chr7	27240358	A	T	0.34	Type 2 Diabetes	GWAS	0.00466277	28152661	0-0.2	darkblue
7_27241538_T_C	chr7	27241538	T	C	1	ENSG00000153814.13	eQTL	0.00185958	28152661	0-0.2	darkblue
7_27241538_T_C	chr7	27241538	T	C	0.33	Type 2 Diabetes	GWAS	0.00185958	28152661	0-0.2	darkblue
7_27241685_C_A	chr7	27241685	C	A	1	ENSG00000153814.13	eQTL	0.00392512	28152661	0-0.2	darkblue
7_27241685_C_A	chr7	27241685	C	A	0.32	Type 2 Diabetes	GWAS	0.00392512	28152661	0-0.2	darkblue
7_27242088_T_A	chr7	27242088	T	A	1	ENSG00000153814.13	eQTL	0.00118797	28152661	0-0.2	darkblue
7_27242088_T_A	chr7	27242088	T	A	0.74	Type 2 Diabetes	GWAS	0.00118797	28152661	0-0.2	darkblue
7_27242864_G_A	chr7	27242864	G	A	0.28	Type 2 Diabetes	GWAS	0.0046613	28152661	0-0.2	darkblue
7_27242864_G_A	chr7	27242864	G	A	1	ENSG00000153814.13	eQTL	0.0046613	28152661	0-0.2	darkblue
7_27247177_C_T	chr7	27247177	C	T	1	ENSG00000153814.13	eQTL	0.00322762	28152661	0-0.2	darkblue
7_27247177_C_T	chr7	27247177	C	T	0.62	Type 2 Diabetes	GWAS	0.00322762	28152661	0-0.2	darkblue
7_27248422_G_A	chr7	27248422	G	A	0.3	Type 2 Diabetes	GWAS	0.00390188	28152661	0-0.2	darkblue
7_27248422_G_A	chr7	27248422	G	A	1	ENSG00000153814.13	eQTL	0.00390188	28152661	0-0.2	darkblue
7_27249498_G_A	chr7	27249498	G	A	1	ENSG00000153814.13	eQTL	0.00187598	28152661	0-0.2	darkblue
7_27249498_G_A	chr7	27249498	G	A	0.29	Type 2 Diabetes	GWAS	0.00187598	28152661	0-0.2	darkblue
7_27252301_T_A	chr7	27252301	T	A	0.29	Type 2 Diabetes	GWAS	0.00188002	28152661	0-0.2	darkblue
7_27252301_T_A	chr7	27252301	T	A	1	ENSG00000153814.13	eQTL	0.00188002	28152661	0-0.2	darkblue
7_27253468_G_C	chr7	27253468	G	C	0.49	Type 2 Diabetes	GWAS	0.00387342	28152661	0-0.2	darkblue
7_27253468_G_C	chr7	27253468	G	C	1	ENSG00000153814.13	eQTL	0.00387342	28152661	0-0.2	darkblue
7_27255082_A_G	chr7	27255082	A	G	1	ENSG00000153814.13	eQTL	0.00188002	28152661	0-0.2	darkblue
7_27255082_A_G	chr7	27255082	A	G	0.3	Type 2 Diabetes	GWAS	0.00188002	28152661	0-0.2	darkblue
7_27255625_A_G	chr7	27255625	A	G	0.76	Type 2 Diabetes	GWAS	4.25718e-06	28152661	0-0.2	darkblue
7_27255625_A_G	chr7	27255625	A	G	1	ENSG00000153814.13	eQTL	4.25718e-06	28152661	0-0.2	darkblue
7_27256379_T_C	chr7	27256379	T	C	1	ENSG00000153814.13	eQTL	0.00188002	28152661	0-0.2	darkblue
7_27256379_T_C	chr7	27256379	T	C	0.31	Type 2 Diabetes	GWAS	0.00188002	28152661	0-0.2	darkblue
7_27257006_C_T	chr7	27257006	C	T	0.29	Type 2 Diabetes	GWAS	0.00188002	28152661	0-0.2	darkblue
7_27257006_C_T	chr7	27257006	C	T	1	ENSG00000153814.13	eQTL	0.00188002	28152661	0-0.2	darkblue
7_27257547_G_A	chr7	27257547	G	A	0.29	Type 2 Diabetes	GWAS	0.00188002	28152661	0-0.2	darkblue
7_27257547_G_A	chr7	27257547	G	A	1	ENSG00000153814.13	eQTL	0.00188002	28152661	0-0.2	darkblue
7_27258172_A_G	chr7	27258172	A	G	1	ENSG00000153814.13	eQTL	0.00387342	28152661	0-0.2	darkblue
7_27258172_A_G	chr7	27258172	A	G	0.33	Type 2 Diabetes	GWAS	0.00387342	28152661	0-0.2	darkblue
7_27258518_G_A	chr7	27258518	G	A	1	ENSG00000153814.13	eQTL	0.0047914	28152661	0-0.2	darkblue
7_27258518_G_A	chr7	27258518	G	A	0.52	Type 2 Diabetes	GWAS	0.0047914	28152661	0-0.2	darkblue
7_27258551_G_A	chr7	27258551	G	A	1	ENSG00000153814.13	eQTL	4.25718e-06	28152661	0-0.2	darkblue
7_27258551_G_A	chr7	27258551	G	A	0.76	Type 2 Diabetes	GWAS	4.25718e-06	28152661	0-0.2	darkblue
7_27258645_A_G	chr7	27258645	A	G	1	ENSG00000153814.13	eQTL	4.97996e-06	28152661	0-0.2	darkblue
7_27258645_A_G	chr7	27258645	A	G	0.74	Type 2 Diabetes	GWAS	4.97996e-06	28152661	0-0.2	darkblue
7_27259987_G_A	chr7	27259987	G	A	1	ENSG00000153814.13	eQTL	0.000876536	28152661	0-0.2	darkblue
7_27259987_G_A	chr7	27259987	G	A	0.34	Type 2 Diabetes	GWAS	0.000876536	28152661	0-0.2	darkblue
7_27260643_A_G	chr7	27260643	A	G	1	ENSG00000153814.13	eQTL	0.00387342	28152661	0-0.2	darkblue
7_27260643_A_G	chr7	27260643	A	G	0.34	Type 2 Diabetes	GWAS	0.00387342	28152661	0-0.2	darkblue
7_27260965_T_C	chr7	27260965	T	C	1	ENSG00000153814.13	eQTL	0.00387342	28152661	0-0.2	darkblue
7_27260965_T_C	chr7	27260965	T	C	0.33	Type 2 Diabetes	GWAS	0.00387342	28152661	0-0.2	darkblue
7_27263108_C_T	chr7	27263108	C	T	1	ENSG00000153814.13	eQTL	0.00347957	28152661	0-0.2	darkblue
7_27263108_C_T	chr7	27263108	C	T	0.12	Type 2 Diabetes	GWAS	0.00347957	28152661	0-0.2	darkblue
7_27263356_A_G	chr7	27263356	A	G	1	ENSG00000153814.13	eQTL	0.00188002	28152661	0-0.2	darkblue
7_27263356_A_G	chr7	27263356	A	G	0.28	Type 2 Diabetes	GWAS	0.00188002	28152661	0-0.2	darkblue
7_27263431_C_T	chr7	27263431	C	T	0.29	Type 2 Diabetes	GWAS	0.00188002	28152661	0-0.2	darkblue
7_27263431_C_T	chr7	27263431	C	T	1	ENSG00000153814.13	eQTL	0.00188002	28152661	0-0.2	darkblue
7_27264013_G_A	chr7	27264013	G	A	1	ENSG00000153814.13	eQTL	0.00347957	28152661	0-0.2	darkblue
7_27264013_G_A	chr7	27264013	G	A	0.096	Type 2 Diabetes	GWAS	0.00347957	28152661	0-0.2	darkblue
7_27265378_T_A	chr7	27265378	T	A	1	ENSG00000153814.13	eQTL	0.000521272	28152661	0-0.2	darkblue
7_27265378_T_A	chr7	27265378	T	A	0.57	Type 2 Diabetes	GWAS	0.000521272	28152661	0-0.2	darkblue
7_27265604_T_A	chr7	27265604	T	A	1	ENSG00000153814.13	eQTL	0.00531795	28152661	0-0.2	darkblue
7_27265604_T_A	chr7	27265604	T	A	0.23	Type 2 Diabetes	GWAS	0.00531795	28152661	0-0.2	darkblue
7_27266269_C_T	chr7	27266269	C	T	0.3	Type 2 Diabetes	GWAS	0.00188002	28152661	0-0.2	darkblue
7_27266269_C_T	chr7	27266269	C	T	1	ENSG00000153814.13	eQTL	0.00188002	28152661	0-0.2	darkblue
7_27268540_A_G	chr7	27268540	A	G	1	ENSG00000153814.13	eQTL	0.00146316	28152661	0-0.2	darkblue
7_27268540_A_G	chr7	27268540	A	G	0.23	Type 2 Diabetes	GWAS	0.00146316	28152661	0-0.2	darkblue
7_27268808_A_G	chr7	27268808	A	G	0.1	Type 2 Diabetes	GWAS	0.00347957	28152661	0-0.2	darkblue
7_27268808_A_G	chr7	27268808	A	G	1	ENSG00000153814.13	eQTL	0.00347957	28152661	0-0.2	darkblue
7_27269385_G_A	chr7	27269385	G	A	0.048	Type 2 Diabetes	GWAS	0.00418691	28152661	0-0.2	darkblue
7_27269385_G_A	chr7	27269385	G	A	1	ENSG00000153814.13	eQTL	0.00418691	28152661	0-0.2	darkblue
7_27269488_A_G	chr7	27269488	A	G	1	ENSG00000153814.13	eQTL	0.00188002	28152661	0-0.2	darkblue
7_27269488_A_G	chr7	27269488	A	G	0.3	Type 2 Diabetes	GWAS	0.00188002	28152661	0-0.2	darkblue
7_27271021_T_A	chr7	27271021	T	A	1	ENSG00000153814.13	eQTL	2.98067e-06	28152661	0-0.2	darkblue
7_27271021_T_A	chr7	27271021	T	A	0.66	Type 2 Diabetes	GWAS	2.98067e-06	28152661	0-0.2	darkblue
7_27271940_G_A	chr7	27271940	G	A	1	ENSG00000153814.13	eQTL	0.00146316	28152661	0-0.2	darkblue
7_27271940_G_A	chr7	27271940	G	A	0.21	Type 2 Diabetes	GWAS	0.00146316	28152661	0-0.2	darkblue
7_27274996_G_A	chr7	27274996	G	A	1	ENSG00000153814.13	eQTL	0.00271158	28152661	0-0.2	darkblue
7_27274996_G_A	chr7	27274996	G	A	0.34	Type 2 Diabetes	GWAS	0.00271158	28152661	0-0.2	darkblue
7_27275196_G_A	chr7	27275196	G	A	0.39	Type 2 Diabetes	GWAS	0.00159824	28152661	0-0.2	darkblue
7_27275196_G_A	chr7	27275196	G	A	1	ENSG00000153814.13	eQTL	0.00159824	28152661	0-0.2	darkblue
7_27276298_A_C	chr7	27276298	A	C	0.56	Type 2 Diabetes	GWAS	1.70748e-05	28152661	0-0.2	darkblue
7_27276298_A_C	chr7	27276298	A	C	1	ENSG00000153814.13	eQTL	1.70748e-05	28152661	0-0.2	darkblue
7_27276426_G_T	chr7	27276426	G	T	0.64	Type 2 Diabetes	GWAS	0.000213763	28152661	0-0.2	darkblue
7_27276426_G_T	chr7	27276426	G	T	1	ENSG00000153814.13	eQTL	0.000213763	28152661	0-0.2	darkblue
7_27276864_C_T	chr7	27276864	C	T	0.93	Type 2 Diabetes	GWAS	0.000384376	28152661	0-0.2	darkblue
7_27276864_C_T	chr7	27276864	C	T	1	ENSG00000153814.13	eQTL	0.000384376	28152661	0-0.2	darkblue
7_27277021_A_G	chr7	27277021	A	G	1	ENSG00000153814.13	eQTL	1.70748e-05	28152661	0-0.2	darkblue
7_27277021_A_G	chr7	27277021	A	G	0.55	Type 2 Diabetes	GWAS	1.70748e-05	28152661	0-0.2	darkblue
7_27277145_T_C	chr7	27277145	T	C	1	ENSG00000153814.13	eQTL	0.000384376	28152661	0-0.2	darkblue
7_27277145_T_C	chr7	27277145	T	C	0.9	Type 2 Diabetes	GWAS	0.000384376	28152661	0-0.2	darkblue
7_27278773_C_T	chr7	27278773	C	T	1	ENSG00000153814.13	eQTL	0.000575146	28152661	0-0.2	darkblue
7_27278773_C_T	chr7	27278773	C	T	0.36	Type 2 Diabetes	GWAS	0.000575146	28152661	0-0.2	darkblue
7_27279000_C_T	chr7	27279000	C	T	0.86	Type 2 Diabetes	GWAS	0.000374553	28152661	0-0.2	darkblue
7_27279000_C_T	chr7	27279000	C	T	1	ENSG00000153814.13	eQTL	0.000374553	28152661	0-0.2	darkblue
7_27279004_A_G	chr7	27279004	A	G	1	ENSG00000153814.13	eQTL	0.000374553	28152661	0-0.2	darkblue
7_27279004_A_G	chr7	27279004	A	G	0.85	Type 2 Diabetes	GWAS	0.000374553	28152661	0-0.2	darkblue
7_27279098_A_G	chr7	27279098	A	G	0.61	Type 2 Diabetes	GWAS	0.000143954	28152661	0-0.2	darkblue
7_27279098_A_G	chr7	27279098	A	G	1	ENSG00000153814.13	eQTL	0.000143954	28152661	0-0.2	darkblue
7_27279258_A_T	chr7	27279258	A	T	1	ENSG00000153814.13	eQTL	0.000107882	28152661	0-0.2	darkblue
7_27279258_A_T	chr7	27279258	A	T	0.84	Type 2 Diabetes	GWAS	0.000107882	28152661	0-0.2	darkblue
7_27279420_G_A	chr7	27279420	G	A	0.59	Type 2 Diabetes	GWAS	1.49993e-05	28152661	0-0.2	darkblue
7_27279420_G_A	chr7	27279420	G	A	1	ENSG00000153814.13	eQTL	1.49993e-05	28152661	0-0.2	darkblue
7_27279858_G_T	chr7	27279858	G	T	0.59	Type 2 Diabetes	GWAS	1.49993e-05	28152661	0-0.2	darkblue
7_27279858_G_T	chr7	27279858	G	T	1	ENSG00000153814.13	eQTL	1.49993e-05	28152661	0-0.2	darkblue
7_27280056_G_A	chr7	27280056	G	A	1	ENSG00000153814.13	eQTL	0.000143954	28152661	0-0.2	darkblue
7_27280056_G_A	chr7	27280056	G	A	0.66	Type 2 Diabetes	GWAS	0.000143954	28152661	0-0.2	darkblue
7_27280195_A_T	chr7	27280195	A	T	1	ENSG00000153814.13	eQTL	0.000143954	28152661	0-0.2	darkblue
7_27280195_A_T	chr7	27280195	A	T	0.66	Type 2 Diabetes	GWAS	0.000143954	28152661	0-0.2	darkblue
7_27280700_T_C	chr7	27280700	T	C	1	ENSG00000153814.13	eQTL	1.49993e-05	28152661	0-0.2	darkblue
7_27280700_T_C	chr7	27280700	T	C	0.56	Type 2 Diabetes	GWAS	1.49993e-05	28152661	0-0.2	darkblue
7_27281738_C_A	chr7	27281738	C	A	0.02	Type 2 Diabetes	GWAS	0.00231142	28152661	0-0.2	darkblue
7_27281738_C_A	chr7	27281738	C	A	1	ENSG00000153814.13	eQTL	0.00231142	28152661	0-0.2	darkblue
7_27281859_C_T	chr7	27281859	C	T	0.84	Type 2 Diabetes	GWAS	0.000374553	28152661	0-0.2	darkblue
7_27281859_C_T	chr7	27281859	C	T	1	ENSG00000153814.13	eQTL	0.000374553	28152661	0-0.2	darkblue
7_27281931_T_A	chr7	27281931	T	A	0.58	Type 2 Diabetes	GWAS	1.49993e-05	28152661	0-0.2	darkblue
7_27281931_T_A	chr7	27281931	T	A	1	ENSG00000153814.13	eQTL	1.49993e-05	28152661	0-0.2	darkblue
7_27282487_T_C	chr7	27282487	T	C	1	ENSG00000153814.13	eQTL	0.00139196	28152661	0-0.2	darkblue
7_27282487_T_C	chr7	27282487	T	C	0.64	Type 2 Diabetes	GWAS	0.00139196	28152661	0-0.2	darkblue
7_27282582_T_C	chr7	27282582	T	C	1	ENSG00000153814.13	eQTL	0.000591427	28152661	0-0.2	darkblue
7_27282582_T_C	chr7	27282582	T	C	0.32	Type 2 Diabetes	GWAS	0.000591427	28152661	0-0.2	darkblue
7_27282733_T_G	chr7	27282733	T	G	0.02	Type 2 Diabetes	GWAS	0.00313181	28152661	0-0.2	darkblue
7_27282733_T_G	chr7	27282733	T	G	1	ENSG00000153814.13	eQTL	0.00313181	28152661	0-0.2	darkblue
7_27282991_T_C	chr7	27282991	T	C	1	ENSG00000153814.13	eQTL	0.000143954	28152661	0-0.2	darkblue
7_27282991_T_C	chr7	27282991	T	C	0.63	Type 2 Diabetes	GWAS	0.000143954	28152661	0-0.2	darkblue
7_27283985_T_G	chr7	27283985	T	G	1	ENSG00000153814.13	eQTL	0.000300424	28152661	0-0.2	darkblue
7_27283985_T_G	chr7	27283985	T	G	0.44	Type 2 Diabetes	GWAS	0.000300424	28152661	0-0.2	darkblue
7_27284577_T_G	chr7	27284577	T	G	1	ENSG00000153814.13	eQTL	0.000300424	28152661	0-0.2	darkblue
7_27284577_T_G	chr7	27284577	T	G	0.41	Type 2 Diabetes	GWAS	0.000300424	28152661	0-0.2	darkblue
7_27284648_A_T	chr7	27284648	A	T	1	ENSG00000153814.13	eQTL	0.000143954	28152661	0-0.2	darkblue
7_27284648_A_T	chr7	27284648	A	T	0.62	Type 2 Diabetes	GWAS	0.000143954	28152661	0-0.2	darkblue
7_27284749_C_T	chr7	27284749	C	T	0.018	Type 2 Diabetes	GWAS	0.00313181	28152661	0-0.2	darkblue
7_27284749_C_T	chr7	27284749	C	T	1	ENSG00000153814.13	eQTL	0.00313181	28152661	0-0.2	darkblue
7_27284750_G_A	chr7	27284750	G	A	1	ENSG00000153814.13	eQTL	1.49993e-05	28152661	0-0.2	darkblue
7_27284750_G_A	chr7	27284750	G	A	0.56	Type 2 Diabetes	GWAS	1.49993e-05	28152661	0-0.2	darkblue
7_27285694_T_C	chr7	27285694	T	C	1	ENSG00000153814.13	eQTL	1.49993e-05	28152661	0-0.2	darkblue
7_27285694_T_C	chr7	27285694	T	C	0.56	Type 2 Diabetes	GWAS	1.49993e-05	28152661	0-0.2	darkblue
7_27286311_A_G	chr7	27286311	A	G	1	ENSG00000153814.13	eQTL	0.000608001	28152661	0-0.2	darkblue
7_27286311_A_G	chr7	27286311	A	G	0.33	Type 2 Diabetes	GWAS	0.000608001	28152661	0-0.2	darkblue
7_27286674_C_G	chr7	27286674	C	G	1	ENSG00000153814.13	eQTL	0.000143954	28152661	0-0.2	darkblue
7_27286674_C_G	chr7	27286674	C	G	0.62	Type 2 Diabetes	GWAS	0.000143954	28152661	0-0.2	darkblue
7_27287120_T_C	chr7	27287120	T	C	1	ENSG00000153814.13	eQTL	7.38611e-05	28152661	0-0.2	darkblue
7_27287120_T_C	chr7	27287120	T	C	0.13	Type 2 Diabetes	GWAS	7.38611e-05	28152661	0-0.2	darkblue
7_27288568_C_G	chr7	27288568	C	G	0.58	Type 2 Diabetes	GWAS	1.49993e-05	28152661	0-0.2	darkblue
7_27288568_C_G	chr7	27288568	C	G	1	ENSG00000153814.13	eQTL	1.49993e-05	28152661	0-0.2	darkblue
7_27288686_A_G	chr7	27288686	A	G	0.62	Type 2 Diabetes	GWAS	0.000143954	28152661	0-0.2	darkblue
7_27288686_A_G	chr7	27288686	A	G	1	ENSG00000153814.13	eQTL	0.000143954	28152661	0-0.2	darkblue
7_27288728_T_C	chr7	27288728	T	C	1	ENSG00000153814.13	eQTL	0.0006017	28152661	0-0.2	darkblue
7_27288728_T_C	chr7	27288728	T	C	0.31	Type 2 Diabetes	GWAS	0.0006017	28152661	0-0.2	darkblue
7_27289310_C_T	chr7	27289310	C	T	0.44	Type 2 Diabetes	GWAS	0.000300424	28152661	0-0.2	darkblue
7_27289310_C_T	chr7	27289310	C	T	1	ENSG00000153814.13	eQTL	0.000300424	28152661	0-0.2	darkblue
7_27289498_T_C	chr7	27289498	T	C	1	ENSG00000153814.13	eQTL	0.00231142	28152661	0-0.2	darkblue
7_27289498_T_C	chr7	27289498	T	C	0.019	Type 2 Diabetes	GWAS	0.00231142	28152661	0-0.2	darkblue
7_27289554_C_G	chr7	27289554	C	G	1	ENSG00000153814.13	eQTL	1.49993e-05	28152661	0-0.2	darkblue
7_27289554_C_G	chr7	27289554	C	G	0.55	Type 2 Diabetes	GWAS	1.49993e-05	28152661	0-0.2	darkblue
7_27289865_T_C	chr7	27289865	T	C	1	ENSG00000153814.13	eQTL	0.000876165	28152661	0-0.2	darkblue
7_27289865_T_C	chr7	27289865	T	C	0.69	Type 2 Diabetes	GWAS	0.000876165	28152661	0-0.2	darkblue
7_27289868_C_T	chr7	27289868	C	T	0.02	Type 2 Diabetes	GWAS	0.00231142	28152661	0-0.2	darkblue
7_27289868_C_T	chr7	27289868	C	T	1	ENSG00000153814.13	eQTL	0.00231142	28152661	0-0.2	darkblue
7_27289892_A_G	chr7	27289892	A	G	1	ENSG00000153814.13	eQTL	0.000143954	28152661	0-0.2	darkblue
7_27289892_A_G	chr7	27289892	A	G	0.61	Type 2 Diabetes	GWAS	0.000143954	28152661	0-0.2	darkblue
7_27291040_C_T	chr7	27291040	C	T	1	ENSG00000153814.13	eQTL	0.0006017	28152661	0-0.2	darkblue
7_27291040_C_T	chr7	27291040	C	T	0.27	Type 2 Diabetes	GWAS	0.0006017	28152661	0-0.2	darkblue
7_27291172_C_T	chr7	27291172	C	T	0.71	Type 2 Diabetes	GWAS	0.000876165	28152661	0-0.2	darkblue
7_27291172_C_T	chr7	27291172	C	T	1	ENSG00000153814.13	eQTL	0.000876165	28152661	0-0.2	darkblue
7_27292202_C_T	chr7	27292202	C	T	1	ENSG00000153814.13	eQTL	0.000656136	28152661	0-0.2	darkblue
7_27292202_C_T	chr7	27292202	C	T	0.75	Type 2 Diabetes	GWAS	0.000656136	28152661	0-0.2	darkblue
7_27293230_C_T	chr7	27293230	C	T	1	ENSG00000153814.13	eQTL	0.00306904	28152661	0-0.2	darkblue
7_27293230_C_T	chr7	27293230	C	T	0.037	Type 2 Diabetes	GWAS	0.00306904	28152661	0-0.2	darkblue
7_27293927_G_A	chr7	27293927	G	A	1	ENSG00000153814.13	eQTL	0.000656136	28152661	0-0.2	darkblue
7_27293927_G_A	chr7	27293927	G	A	0.77	Type 2 Diabetes	GWAS	0.000656136	28152661	0-0.2	darkblue
7_27295180_A_G	chr7	27295180	A	G	0.8	Type 2 Diabetes	GWAS	0.000629189	28152661	0-0.2	darkblue
7_27295180_A_G	chr7	27295180	A	G	1	ENSG00000153814.13	eQTL	0.000629189	28152661	0-0.2	darkblue
7_27295220_C_A	chr7	27295220	C	A	0.64	Type 2 Diabetes	GWAS	0.00139633	28152661	0-0.2	darkblue
7_27295220_C_A	chr7	27295220	C	A	1	ENSG00000153814.13	eQTL	0.00139633	28152661	0-0.2	darkblue
7_27295282_G_A	chr7	27295282	G	A	1	ENSG00000153814.13	eQTL	0.000876165	28152661	0-0.2	darkblue
7_27295282_G_A	chr7	27295282	G	A	0.73	Type 2 Diabetes	GWAS	0.000876165	28152661	0-0.2	darkblue
7_27295292_C_A	chr7	27295292	C	A	0.02	Type 2 Diabetes	GWAS	0.00231142	28152661	0-0.2	darkblue
7_27295292_C_A	chr7	27295292	C	A	1	ENSG00000153814.13	eQTL	0.00231142	28152661	0-0.2	darkblue
7_27296385_A_G	chr7	27296385	A	G	0.034	Type 2 Diabetes	GWAS	0.000394577	28152661	0-0.2	darkblue
7_27296385_A_G	chr7	27296385	A	G	1	ENSG00000153814.13	eQTL	0.000394577	28152661	0-0.2	darkblue
7_27297126_A_G	chr7	27297126	A	G	1	ENSG00000153814.13	eQTL	0.000375089	28152661	0-0.2	darkblue
7_27297126_A_G	chr7	27297126	A	G	0.12	Type 2 Diabetes	GWAS	0.000375089	28152661	0-0.2	darkblue
7_27297193_G_A	chr7	27297193	G	A	0.77	Type 2 Diabetes	GWAS	0.000848988	28152661	0-0.2	darkblue
7_27297193_G_A	chr7	27297193	G	A	1	ENSG00000153814.13	eQTL	0.000848988	28152661	0-0.2	darkblue
7_27297291_A_G	chr7	27297291	A	G	1	ENSG00000153814.13	eQTL	0.000848988	28152661	0-0.2	darkblue
7_27297291_A_G	chr7	27297291	A	G	0.77	Type 2 Diabetes	GWAS	0.000848988	28152661	0-0.2	darkblue
7_27297427_C_T	chr7	27297427	C	T	1	ENSG00000153814.13	eQTL	0.000848988	28152661	0-0.2	darkblue
7_27297427_C_T	chr7	27297427	C	T	0.78	Type 2 Diabetes	GWAS	0.000848988	28152661	0-0.2	darkblue
7_27297494_G_C	chr7	27297494	G	C	1	ENSG00000153814.13	eQTL	1.00825e-05	28152661	0-0.2	darkblue
7_27297494_G_C	chr7	27297494	G	C	0.41	Type 2 Diabetes	GWAS	1.00825e-05	28152661	0-0.2	darkblue
7_27298333_C_T	chr7	27298333	C	T	0.017	Type 2 Diabetes	GWAS	0.00231142	28152661	0-0.2	darkblue
7_27298333_C_T	chr7	27298333	C	T	1	ENSG00000153814.13	eQTL	0.00231142	28152661	0-0.2	darkblue
7_27299703_T_C	chr7	27299703	T	C	1	ENSG00000153814.13	eQTL	0.00048926	28152661	0-0.2	darkblue
7_27299703_T_C	chr7	27299703	T	C	0.27	Type 2 Diabetes	GWAS	0.00048926	28152661	0-0.2	darkblue
7_27299952_C_A	chr7	27299952	C	A	1	ENSG00000153814.13	eQTL	0.000474626	28152661	0-0.2	darkblue
7_27299952_C_A	chr7	27299952	C	A	0.27	Type 2 Diabetes	GWAS	0.000474626	28152661	0-0.2	darkblue
7_27299966_G_A	chr7	27299966	G	A	0.28	Type 2 Diabetes	GWAS	0.000474626	28152661	0-0.2	darkblue
7_27299966_G_A	chr7	27299966	G	A	1	ENSG00000153814.13	eQTL	0.000474626	28152661	0-0.2	darkblue
7_27300002_T_G	chr7	27300002	T	G	0.27	Type 2 Diabetes	GWAS	0.000474626	28152661	0-0.2	darkblue
7_27300002_T_G	chr7	27300002	T	G	1	ENSG00000153814.13	eQTL	0.000474626	28152661	0-0.2	darkblue
7_27300282_A_G	chr7	27300282	A	G	0.37	Type 2 Diabetes	GWAS	0.00117157	28152661	0-0.2	darkblue
7_27300282_A_G	chr7	27300282	A	G	1	ENSG00000153814.13	eQTL	0.00117157	28152661	0-0.2	darkblue
7_27300660_C_T	chr7	27300660	C	T	0.27	Type 2 Diabetes	GWAS	0.000486704	28152661	0-0.2	darkblue
7_27300660_C_T	chr7	27300660	C	T	1	ENSG00000153814.13	eQTL	0.000486704	28152661	0-0.2	darkblue
7_27300677_G_A	chr7	27300677	G	A	0.82	Type 2 Diabetes	GWAS	0.00135679	28152661	0-0.2	darkblue
7_27300677_G_A	chr7	27300677	G	A	1	ENSG00000153814.13	eQTL	0.00135679	28152661	0-0.2	darkblue
7_27300780_G_T	chr7	27300780	G	T	1	ENSG00000153814.13	eQTL	0.000322159	28152661	0-0.2	darkblue
7_27300780_G_T	chr7	27300780	G	T	0.28	Type 2 Diabetes	GWAS	0.000322159	28152661	0-0.2	darkblue
7_27301526_G_A	chr7	27301526	G	A	0.26	Type 2 Diabetes	GWAS	0.0003194	28152661	0-0.2	darkblue
7_27301526_G_A	chr7	27301526	G	A	1	ENSG00000153814.13	eQTL	0.0003194	28152661	0-0.2	darkblue
7_27302357_C_T	chr7	27302357	C	T	0.37	Type 2 Diabetes	GWAS	1.00825e-05	28152661	0-0.2	darkblue
7_27302357_C_T	chr7	27302357	C	T	1	ENSG00000153814.13	eQTL	1.00825e-05	28152661	0-0.2	darkblue
7_27302370_G_C	chr7	27302370	G	C	0.65	Type 2 Diabetes	GWAS	0.00193539	28152661	0-0.2	darkblue
7_27302370_G_C	chr7	27302370	G	C	1	ENSG00000153814.13	eQTL	0.00193539	28152661	0-0.2	darkblue
7_27303108_G_A	chr7	27303108	G	A	1	ENSG00000153814.13	eQTL	1.00825e-05	28152661	0-0.2	darkblue
7_27303108_G_A	chr7	27303108	G	A	0.37	Type 2 Diabetes	GWAS	1.00825e-05	28152661	0-0.2	darkblue
7_27303602_C_T	chr7	27303602	C	T	0.23	Type 2 Diabetes	GWAS	0.0006017	28152661	0-0.2	darkblue
7_27303602_C_T	chr7	27303602	C	T	1	ENSG00000153814.13	eQTL	0.0006017	28152661	0-0.2	darkblue
7_27303916_C_T	chr7	27303916	C	T	1	ENSG00000153814.13	eQTL	1.00825e-05	28152661	0-0.2	darkblue
7_27303916_C_T	chr7	27303916	C	T	0.4	Type 2 Diabetes	GWAS	1.00825e-05	28152661	0-0.2	darkblue
7_27304754_C_T	chr7	27304754	C	T	0.11	Type 2 Diabetes	GWAS	0.000195216	28152661	0-0.2	darkblue
7_27304754_C_T	chr7	27304754	C	T	1	ENSG00000153814.13	eQTL	0.000195216	28152661	0-0.2	darkblue
7_27304815_C_G	chr7	27304815	C	G	1	ENSG00000153814.13	eQTL	0.000195216	28152661	0-0.2	darkblue
7_27304815_C_G	chr7	27304815	C	G	0.11	Type 2 Diabetes	GWAS	0.000195216	28152661	0-0.2	darkblue
7_27305180_C_G	chr7	27305180	C	G	1	ENSG00000153814.13	eQTL	0.000187782	28152661	0-0.2	darkblue
7_27305180_C_G	chr7	27305180	C	G	0.1	Type 2 Diabetes	GWAS	0.000187782	28152661	0-0.2	darkblue
7_27305286_G_C	chr7	27305286	G	C	0.11	Type 2 Diabetes	GWAS	0.000195216	28152661	0-0.2	darkblue
7_27305286_G_C	chr7	27305286	G	C	1	ENSG00000153814.13	eQTL	0.000195216	28152661	0-0.2	darkblue
7_27307076_A_G	chr7	27307076	A	G	0.34	Type 2 Diabetes	GWAS	0.000831865	28152661	0-0.2	darkblue
7_27307076_A_G	chr7	27307076	A	G	1	ENSG00000153814.13	eQTL	0.000831865	28152661	0-0.2	darkblue
7_27307223_A_T	chr7	27307223	A	T	1	ENSG00000153814.13	eQTL	0.000381842	28152661	0-0.2	darkblue
7_27307223_A_T	chr7	27307223	A	T	0.03	Type 2 Diabetes	GWAS	0.000381842	28152661	0-0.2	darkblue
7_27307508_A_G	chr7	27307508	A	G	0.48	Type 2 Diabetes	GWAS	1.00825e-05	28152661	0-0.2	darkblue
7_27307508_A_G	chr7	27307508	A	G	1	ENSG00000153814.13	eQTL	1.00825e-05	28152661	0-0.2	darkblue
7_27307978_T_C	chr7	27307978	T	C	0.47	Type 2 Diabetes	GWAS	0.00105329	28152661	0-0.2	darkblue
7_27307978_T_C	chr7	27307978	T	C	1	ENSG00000153814.13	eQTL	0.00105329	28152661	0-0.2	darkblue
7_27309789_T_A	chr7	27309789	T	A	1	ENSG00000153814.13	eQTL	0.0006017	28152661	0-0.2	darkblue
7_27309789_T_A	chr7	27309789	T	A	0.28	Type 2 Diabetes	GWAS	0.0006017	28152661	0-0.2	darkblue
7_27309860_G_T	chr7	27309860	G	T	1	ENSG00000153814.13	eQTL	0.000730843	28152661	0-0.2	darkblue
7_27309860_G_T	chr7	27309860	G	T	0.66	Type 2 Diabetes	GWAS	0.000730843	28152661	0-0.2	darkblue
7_27310244_T_C	chr7	27310244	T	C	0.23	Type 2 Diabetes	GWAS	7.3369e-05	28152661	0-0.2	darkblue
7_27310244_T_C	chr7	27310244	T	C	1	ENSG00000153814.13	eQTL	7.3369e-05	28152661	0-0.2	darkblue
7_27310336_C_T	chr7	27310336	C	T	0.25	Type 2 Diabetes	GWAS	0.000610008	28152661	0-0.2	darkblue
7_27310336_C_T	chr7	27310336	C	T	1	ENSG00000153814.13	eQTL	0.000610008	28152661	0-0.2	darkblue
7_27310344_C_T	chr7	27310344	C	T	0.78	Type 2 Diabetes	GWAS	0.000585896	28152661	0-0.2	darkblue
7_27310344_C_T	chr7	27310344	C	T	1	ENSG00000153814.13	eQTL	0.000585896	28152661	0-0.2	darkblue
7_27310355_G_T	chr7	27310355	G	T	1	ENSG00000153814.13	eQTL	0.00231142	28152661	0-0.2	darkblue
7_27310355_G_T	chr7	27310355	G	T	0.013	Type 2 Diabetes	GWAS	0.00231142	28152661	0-0.2	darkblue
7_27310988_A_G	chr7	27310988	A	G	1	ENSG00000153814.13	eQTL	7.89657e-05	28152661	0-0.2	darkblue
7_27310988_A_G	chr7	27310988	A	G	0.6	Type 2 Diabetes	GWAS	7.89657e-05	28152661	0-0.2	darkblue
7_27311679_A_G	chr7	27311679	A	G	1	ENSG00000153814.13	eQTL	0.00076541	28152661	0-0.2	darkblue
7_27311679_A_G	chr7	27311679	A	G	0.74	Type 2 Diabetes	GWAS	0.00076541	28152661	0-0.2	darkblue
7_27311842_T_G	chr7	27311842	T	G	0.88	Type 2 Diabetes	GWAS	0.000802268	28152661	0-0.2	darkblue
7_27311842_T_G	chr7	27311842	T	G	1	ENSG00000153814.13	eQTL	0.000802268	28152661	0-0.2	darkblue
7_27312031_G_A	chr7	27312031	G	A	0.3	Type 2 Diabetes	GWAS	4.48526e-05	28152661	0-0.2	darkblue
7_27312031_G_A	chr7	27312031	G	A	1	ENSG00000153814.13	eQTL	4.48526e-05	28152661	0-0.2	darkblue
7_27312361_T_G	chr7	27312361	T	G	0.02	Type 2 Diabetes	GWAS	0.00394476	28152661	0-0.2	darkblue
7_27312361_T_G	chr7	27312361	T	G	1	ENSG00000153814.13	eQTL	0.00394476	28152661	0-0.2	darkblue
7_27312506_C_T	chr7	27312506	C	T	0.12	Type 2 Diabetes	GWAS	0.000180659	28152661	0-0.2	darkblue
7_27312506_C_T	chr7	27312506	C	T	1	ENSG00000153814.13	eQTL	0.000180659	28152661	0-0.2	darkblue
7_27312747_A_C	chr7	27312747	A	C	1	ENSG00000153814.13	eQTL	2.94719e-05	28152661	0-0.2	darkblue
7_27312747_A_C	chr7	27312747	A	C	0.15	Type 2 Diabetes	GWAS	2.94719e-05	28152661	0-0.2	darkblue
7_27312755_A_G	chr7	27312755	A	G	1	ENSG00000153814.13	eQTL	0.00491208	28152661	0-0.2	darkblue
7_27312755_A_G	chr7	27312755	A	G	0.16	Type 2 Diabetes	GWAS	0.00491208	28152661	0-0.2	darkblue
7_27312824_T_C	chr7	27312824	T	C	0.61	Type 2 Diabetes	GWAS	0.000578354	28152661	0-0.2	darkblue
7_27312824_T_C	chr7	27312824	T	C	1	ENSG00000153814.13	eQTL	0.000578354	28152661	0-0.2	darkblue
7_27313233_C_G	chr7	27313233	C	G	0.18	Type 2 Diabetes	GWAS	0.00194509	28152661	0-0.2	darkblue
7_27313233_C_G	chr7	27313233	C	G	1	ENSG00000153814.13	eQTL	0.00194509	28152661	0-0.2	darkblue
7_27313680_A_C	chr7	27313680	A	C	1	ENSG00000153814.13	eQTL	0.00324353	28152661	0-0.2	darkblue
7_27313680_A_C	chr7	27313680	A	C	0.52	Type 2 Diabetes	GWAS	0.00324353	28152661	0-0.2	darkblue
7_27314285_G_A	chr7	27314285	G	A	1	ENSG00000153814.13	eQTL	0.00475121	28152661	0-0.2	darkblue
7_27314285_G_A	chr7	27314285	G	A	0.00013	Type 2 Diabetes	GWAS	0.00475121	28152661	0-0.2	darkblue
7_27315495_T_G	chr7	27315495	T	G	1	ENSG00000153814.13	eQTL	0.00545267	28152661	0-0.2	darkblue
7_27315495_T_G	chr7	27315495	T	G	3e-04	Type 2 Diabetes	GWAS	0.00545267	28152661	0-0.2	darkblue
7_27315811_C_T	chr7	27315811	C	T	1	ENSG00000153814.13	eQTL	0.000729284	28152661	0-0.2	darkblue
7_27315811_C_T	chr7	27315811	C	T	0.094	Type 2 Diabetes	GWAS	0.000729284	28152661	0-0.2	darkblue
7_27316038_A_G	chr7	27316038	A	G	1	ENSG00000153814.13	eQTL	0.000345627	28152661	0-0.2	darkblue
7_27316038_A_G	chr7	27316038	A	G	0.48	Type 2 Diabetes	GWAS	0.000345627	28152661	0-0.2	darkblue
7_27316331_G_A	chr7	27316331	G	A	0.29	Type 2 Diabetes	GWAS	0.000122529	28152661	0-0.2	darkblue
7_27316331_G_A	chr7	27316331	G	A	1	ENSG00000153814.13	eQTL	0.000122529	28152661	0-0.2	darkblue
7_27316375_G_A	chr7	27316375	G	A	1	ENSG00000153814.13	eQTL	0.00669185	28152661	0-0.2	darkblue
7_27316375_G_A	chr7	27316375	G	A	3e-04	Type 2 Diabetes	GWAS	0.00669185	28152661	0-0.2	darkblue
7_27316420_G_C	chr7	27316420	G	C	0.034	Type 2 Diabetes	GWAS	6.41692e-06	28152661	0-0.2	darkblue
7_27316420_G_C	chr7	27316420	G	C	1	ENSG00000153814.13	eQTL	6.41692e-06	28152661	0-0.2	darkblue
7_27316566_G_T	chr7	27316566	G	T	0.39	Type 2 Diabetes	GWAS	0.00194646	28152661	0-0.2	darkblue
7_27316566_G_T	chr7	27316566	G	T	1	ENSG00000153814.13	eQTL	0.00194646	28152661	0-0.2	darkblue
7_27318833_A_G	chr7	27318833	A	G	0.2	Type 2 Diabetes	GWAS	0.000531656	28152661	0-0.2	darkblue
7_27318833_A_G	chr7	27318833	A	G	1	ENSG00000153814.13	eQTL	0.000531656	28152661	0-0.2	darkblue
7_27319129_G_A	chr7	27319129	G	A	0.63	Type 2 Diabetes	GWAS	0.00368206	28152661	0-0.2	darkblue
7_27319129_G_A	chr7	27319129	G	A	1	ENSG00000153814.13	eQTL	0.00368206	28152661	0-0.2	darkblue
7_27319223_T_G	chr7	27319223	T	G	1	ENSG00000153814.13	eQTL	0.00253892	28152661	0-0.2	darkblue
7_27319223_T_G	chr7	27319223	T	G	0.0043	Type 2 Diabetes	GWAS	0.00253892	28152661	0-0.2	darkblue
7_27319269_T_G	chr7	27319269	T	G	0.0059	Type 2 Diabetes	GWAS	0.00252164	28152661	0-0.2	darkblue
7_27319269_T_G	chr7	27319269	T	G	1	ENSG00000153814.13	eQTL	0.00252164	28152661	0-0.2	darkblue
7_27319449_C_T	chr7	27319449	C	T	1	ENSG00000153814.13	eQTL	0.00305569	28152661	0-0.2	darkblue
7_27319449_C_T	chr7	27319449	C	T	0.31	Type 2 Diabetes	GWAS	0.00305569	28152661	0-0.2	darkblue
7_27320174_A_G	chr7	27320174	A	G	0.064	Type 2 Diabetes	GWAS	0.000419016	28152661	0-0.2	darkblue
7_27320174_A_G	chr7	27320174	A	G	1	ENSG00000153814.13	eQTL	0.000419016	28152661	0-0.2	darkblue
7_27320396_T_C	chr7	27320396	T	C	1	ENSG00000153814.13	eQTL	0.00164078	28152661	0-0.2	darkblue
7_27320396_T_C	chr7	27320396	T	C	0.2	Type 2 Diabetes	GWAS	0.00164078	28152661	0-0.2	darkblue
7_27320730_A_T	chr7	27320730	A	T	1	ENSG00000153814.13	eQTL	0.00355982	28152661	0-0.2	darkblue
7_27320730_A_T	chr7	27320730	A	T	0.0094	Type 2 Diabetes	GWAS	0.00355982	28152661	0-0.2	darkblue
7_27322173_C_T	chr7	27322173	C	T	1	ENSG00000153814.13	eQTL	0.000930881	28152661	0-0.2	darkblue
7_27322173_C_T	chr7	27322173	C	T	0.13	Type 2 Diabetes	GWAS	0.000930881	28152661	0-0.2	darkblue
7_27322294_A_C	chr7	27322294	A	C	1	ENSG00000153814.13	eQTL	0.000519659	28152661	0-0.2	darkblue
7_27322294_A_C	chr7	27322294	A	C	0.22	Type 2 Diabetes	GWAS	0.000519659	28152661	0-0.2	darkblue
7_27322595_T_C	chr7	27322595	T	C	1	ENSG00000153814.13	eQTL	0.00252164	28152661	0-0.2	darkblue
7_27322595_T_C	chr7	27322595	T	C	0.007	Type 2 Diabetes	GWAS	0.00252164	28152661	0-0.2	darkblue
7_27322988_G_A	chr7	27322988	G	A	0.22	Type 2 Diabetes	GWAS	0.00162821	28152661	0-0.2	darkblue
7_27322988_G_A	chr7	27322988	G	A	1	ENSG00000153814.13	eQTL	0.00162821	28152661	0-0.2	darkblue
7_27323247_T_C	chr7	27323247	T	C	0.0047	Type 2 Diabetes	GWAS	0.00306537	28152661	0-0.2	darkblue
7_27323247_T_C	chr7	27323247	T	C	1	ENSG00000153814.13	eQTL	0.00306537	28152661	0-0.2	darkblue
7_27323773_G_A	chr7	27323773	G	A	0.21	Type 2 Diabetes	GWAS	0.00790985	28152661	0-0.2	darkblue
7_27323773_G_A	chr7	27323773	G	A	1	ENSG00000153814.13	eQTL	0.00790985	28152661	0-0.2	darkblue
7_27323796_A_C	chr7	27323796	A	C	0.23	Type 2 Diabetes	GWAS	0.000810129	28152661	0-0.2	darkblue
7_27323796_A_C	chr7	27323796	A	C	1	ENSG00000153814.13	eQTL	0.000810129	28152661	0-0.2	darkblue
7_27324182_C_T	chr7	27324182	C	T	1	ENSG00000153814.13	eQTL	0.00439687	28152661	0-0.2	darkblue
7_27324182_C_T	chr7	27324182	C	T	0.77	Type 2 Diabetes	GWAS	0.00439687	28152661	0-0.2	darkblue
7_27324454_A_G	chr7	27324454	A	G	0.2	Type 2 Diabetes	GWAS	0.000333786	28152661	0-0.2	darkblue
7_27324454_A_G	chr7	27324454	A	G	1	ENSG00000153814.13	eQTL	0.000333786	28152661	0-0.2	darkblue
7_27324611_T_C	chr7	27324611	T	C	1	ENSG00000153814.13	eQTL	0.000333786	28152661	0-0.2	darkblue
7_27324611_T_C	chr7	27324611	T	C	0.18	Type 2 Diabetes	GWAS	0.000333786	28152661	0-0.2	darkblue
7_27325761_G_T	chr7	27325761	G	T	0.2	Type 2 Diabetes	GWAS	3.43644e-05	28152661	0-0.2	darkblue
7_27325761_G_T	chr7	27325761	G	T	1	ENSG00000153814.13	eQTL	3.43644e-05	28152661	0-0.2	darkblue
7_27326803_C_T	chr7	27326803	C	T	0.21	Type 2 Diabetes	GWAS	0.000818421	28152661	0-0.2	darkblue
7_27326803_C_T	chr7	27326803	C	T	1	ENSG00000153814.13	eQTL	0.000818421	28152661	0-0.2	darkblue
7_27327127_G_T	chr7	27327127	G	T	0.0043	Type 2 Diabetes	GWAS	0.00308492	28152661	0-0.2	darkblue
7_27327127_G_T	chr7	27327127	G	T	1	ENSG00000153814.13	eQTL	0.00308492	28152661	0-0.2	darkblue
7_27328249_A_G	chr7	27328249	A	G	0.16	Type 2 Diabetes	GWAS	9.32633e-05	28152661	0-0.2	darkblue
7_27328249_A_G	chr7	27328249	A	G	1	ENSG00000153814.13	eQTL	9.32633e-05	28152661	0-0.2	darkblue
7_27330819_C_T	chr7	27330819	C	T	1	ENSG00000153814.13	eQTL	1.69074e-05	28152661	0-0.2	darkblue
7_27330819_C_T	chr7	27330819	C	T	0.45	Type 2 Diabetes	GWAS	1.69074e-05	28152661	0-0.2	darkblue
7_27331300_T_C	chr7	27331300	T	C	1	ENSG00000153814.13	eQTL	1.69074e-05	28152661	0-0.2	darkblue
7_27331300_T_C	chr7	27331300	T	C	0.43	Type 2 Diabetes	GWAS	1.69074e-05	28152661	0-0.2	darkblue
7_27332061_T_A	chr7	27332061	T	A	0.33	Type 2 Diabetes	GWAS	0.0011639	28152661	0-0.2	darkblue
7_27332061_T_A	chr7	27332061	T	A	1	ENSG00000153814.13	eQTL	0.0011639	28152661	0-0.2	darkblue
7_27332310_C_T	chr7	27332310	C	T	1	ENSG00000153814.13	eQTL	0.000796224	28152661	0-0.2	darkblue
7_27332310_C_T	chr7	27332310	C	T	0.58	Type 2 Diabetes	GWAS	0.000796224	28152661	0-0.2	darkblue
7_27332402_G_A	chr7	27332402	G	A	0.42	Type 2 Diabetes	GWAS	1.81197e-05	28152661	0-0.2	darkblue
7_27332402_G_A	chr7	27332402	G	A	1	ENSG00000153814.13	eQTL	1.81197e-05	28152661	0-0.2	darkblue
7_27332711_C_T	chr7	27332711	C	T	1	ENSG00000153814.13	eQTL	0.000796224	28152661	0-0.2	darkblue
7_27332711_C_T	chr7	27332711	C	T	0.63	Type 2 Diabetes	GWAS	0.000796224	28152661	0-0.2	darkblue
7_27333020_C_T	chr7	27333020	C	T	0.42	Type 2 Diabetes	GWAS	0.000240323	28152661	0-0.2	darkblue
7_27333020_C_T	chr7	27333020	C	T	1	ENSG00000153814.13	eQTL	0.000240323	28152661	0-0.2	darkblue
7_27333515_G_T	chr7	27333515	G	T	0.45	Type 2 Diabetes	GWAS	1.70396e-05	28152661	0-0.2	darkblue
7_27333515_G_T	chr7	27333515	G	T	1	ENSG00000153814.13	eQTL	1.70396e-05	28152661	0-0.2	darkblue
7_27333520_C_G	chr7	27333520	C	G	1	ENSG00000153814.13	eQTL	0.00081824	28152661	0-0.2	darkblue
7_27333520_C_G	chr7	27333520	C	G	0.6	Type 2 Diabetes	GWAS	0.00081824	28152661	0-0.2	darkblue
7_27333757_A_G	chr7	27333757	A	G	0.88	Type 2 Diabetes	GWAS	6.63431e-05	28152661	0-0.2	darkblue
7_27333757_A_G	chr7	27333757	A	G	1	ENSG00000153814.13	eQTL	6.63431e-05	28152661	0-0.2	darkblue
7_27334351_G_A	chr7	27334351	G	A	0.31	Type 2 Diabetes	GWAS	0.00085612	28152661	0-0.2	darkblue
7_27334351_G_A	chr7	27334351	G	A	1	ENSG00000153814.13	eQTL	0.00085612	28152661	0-0.2	darkblue
7_27334946_C_T	chr7	27334946	C	T	0.42	Type 2 Diabetes	GWAS	0.000606969	28152661	0-0.2	darkblue
7_27334946_C_T	chr7	27334946	C	T	1	ENSG00000153814.13	eQTL	0.000606969	28152661	0-0.2	darkblue
7_27335085_A_G	chr7	27335085	A	G	1	ENSG00000153814.13	eQTL	6.63431e-05	28152661	0-0.2	darkblue
7_27335085_A_G	chr7	27335085	A	G	0.86	Type 2 Diabetes	GWAS	6.63431e-05	28152661	0-0.2	darkblue
7_27335127_C_T	chr7	27335127	C	T	1	ENSG00000153814.13	eQTL	6.63431e-05	28152661	0-0.2	darkblue
7_27335127_C_T	chr7	27335127	C	T	0.87	Type 2 Diabetes	GWAS	6.63431e-05	28152661	0-0.2	darkblue
7_27337350_C_A	chr7	27337350	C	A	1	ENSG00000153814.13	eQTL	0.0008225	28152661	0-0.2	darkblue
7_27337350_C_A	chr7	27337350	C	A	0.5	Type 2 Diabetes	GWAS	0.0008225	28152661	0-0.2	darkblue
7_27337501_G_T	chr7	27337501	G	T	0.52	Type 2 Diabetes	GWAS	0.000102479	28152661	0-0.2	darkblue
7_27337501_G_T	chr7	27337501	G	T	1	ENSG00000153814.13	eQTL	0.000102479	28152661	0-0.2	darkblue
7_27337549_A_G	chr7	27337549	A	G	1	ENSG00000153814.13	eQTL	0.0008225	28152661	0-0.2	darkblue
7_27337549_A_G	chr7	27337549	A	G	0.52	Type 2 Diabetes	GWAS	0.0008225	28152661	0-0.2	darkblue
7_27338702_C_G	chr7	27338702	C	G	0.48	Type 2 Diabetes	GWAS	0.0008225	28152661	0-0.2	darkblue
7_27338702_C_G	chr7	27338702	C	G	1	ENSG00000153814.13	eQTL	0.0008225	28152661	0-0.2	darkblue
7_27338837_T_C	chr7	27338837	T	C	0.51	Type 2 Diabetes	GWAS	0.000134125	28152661	0-0.2	darkblue
7_27338837_T_C	chr7	27338837	T	C	1	ENSG00000153814.13	eQTL	0.000134125	28152661	0-0.2	darkblue
7_27339780_T_C	chr7	27339780	T	C	0.53	Type 2 Diabetes	GWAS	0.000134125	28152661	0-0.2	darkblue
7_27339780_T_C	chr7	27339780	T	C	1	ENSG00000153814.13	eQTL	0.000134125	28152661	0-0.2	darkblue
7_27339880_C_T	chr7	27339880	C	T	0.79	Type 2 Diabetes	GWAS	0.000888214	28152661	0-0.2	darkblue
7_27339880_C_T	chr7	27339880	C	T	1	ENSG00000153814.13	eQTL	0.000888214	28152661	0-0.2	darkblue
7_27341317_G_T	chr7	27341317	G	T	0.91	Type 2 Diabetes	GWAS	6.28815e-05	28152661	0-0.2	darkblue
7_27341317_G_T	chr7	27341317	G	T	1	ENSG00000153814.13	eQTL	6.28815e-05	28152661	0-0.2	darkblue
7_27341665_G_T	chr7	27341665	G	T	1	ENSG00000153814.13	eQTL	0.000125007	28152661	0-0.2	darkblue
7_27341665_G_T	chr7	27341665	G	T	0.16	Type 2 Diabetes	GWAS	0.000125007	28152661	0-0.2	darkblue
7_27341861_C_T	chr7	27341861	C	T	1	ENSG00000153814.13	eQTL	6.63431e-05	28152661	0-0.2	darkblue
7_27341861_C_T	chr7	27341861	C	T	0.88	Type 2 Diabetes	GWAS	6.63431e-05	28152661	0-0.2	darkblue
7_27341919_C_T	chr7	27341919	C	T	0.38	Type 2 Diabetes	GWAS	0.000122529	28152661	0-0.2	darkblue
7_27341919_C_T	chr7	27341919	C	T	1	ENSG00000153814.13	eQTL	0.000122529	28152661	0-0.2	darkblue
7_27342377_T_A	chr7	27342377	T	A	1	ENSG00000153814.13	eQTL	6.63431e-05	28152661	0-0.2	darkblue
7_27342377_T_A	chr7	27342377	T	A	0.91	Type 2 Diabetes	GWAS	6.63431e-05	28152661	0-0.2	darkblue
7_27343290_A_G	chr7	27343290	A	G	0.42	Type 2 Diabetes	GWAS	0.000312797	28152661	0-0.2	darkblue
7_27343290_A_G	chr7	27343290	A	G	1	ENSG00000153814.13	eQTL	0.000312797	28152661	0-0.2	darkblue
7_27344180_C_T	chr7	27344180	C	T	0.11	Type 2 Diabetes	GWAS	0.00012746	28152661	0-0.2	darkblue
7_27344180_C_T	chr7	27344180	C	T	1	ENSG00000153814.13	eQTL	0.00012746	28152661	0-0.2	darkblue
7_27344831_G_A	chr7	27344831	G	A	1	ENSG00000153814.13	eQTL	6.63431e-05	28152661	0-0.2	darkblue
7_27344831_G_A	chr7	27344831	G	A	0.89	Type 2 Diabetes	GWAS	6.63431e-05	28152661	0-0.2	darkblue
7_27345118_G_A	chr7	27345118	G	A	1	ENSG00000153814.13	eQTL	6.63431e-05	28152661	0-0.2	darkblue
7_27345118_G_A	chr7	27345118	G	A	0.89	Type 2 Diabetes	GWAS	6.63431e-05	28152661	0-0.2	darkblue
7_27346318_G_A	chr7	27346318	G	A	0.39	Type 2 Diabetes	GWAS	0.000232921	28152661	0-0.2	darkblue
7_27346318_G_A	chr7	27346318	G	A	1	ENSG00000153814.13	eQTL	0.000232921	28152661	0-0.2	darkblue
7_27346638_T_G	chr7	27346638	T	G	1	ENSG00000153814.13	eQTL	0.000453652	28152661	0-0.2	darkblue
7_27346638_T_G	chr7	27346638	T	G	0.53	Type 2 Diabetes	GWAS	0.000453652	28152661	0-0.2	darkblue
7_27346972_C_T	chr7	27346972	C	T	1	ENSG00000153814.13	eQTL	6.63431e-05	28152661	0-0.2	darkblue
7_27346972_C_T	chr7	27346972	C	T	0.83	Type 2 Diabetes	GWAS	6.63431e-05	28152661	0-0.2	darkblue
7_27346999_T_C	chr7	27346999	T	C	0.84	Type 2 Diabetes	GWAS	4.76626e-06	28152661	0-0.2	darkblue
7_27346999_T_C	chr7	27346999	T	C	1	ENSG00000153814.13	eQTL	4.76626e-06	28152661	0-0.2	darkblue
7_27347158_C_T	chr7	27347158	C	T	0.29	Type 2 Diabetes	GWAS	0.000126456	28152661	0-0.2	darkblue
7_27347158_C_T	chr7	27347158	C	T	1	ENSG00000153814.13	eQTL	0.000126456	28152661	0-0.2	darkblue
7_27347185_C_T	chr7	27347185	C	T	0.82	Type 2 Diabetes	GWAS	8.24478e-06	28152661	0-0.2	darkblue
7_27347185_C_T	chr7	27347185	C	T	1	ENSG00000153814.13	eQTL	8.24478e-06	28152661	0-0.2	darkblue
7_27347532_G_C	chr7	27347532	G	C	0.37	Type 2 Diabetes	GWAS	0.000118837	28152661	0-0.2	darkblue
7_27347532_G_C	chr7	27347532	G	C	1	ENSG00000153814.13	eQTL	0.000118837	28152661	0-0.2	darkblue
7_27348441_A_G	chr7	27348441	A	G	1	ENSG00000153814.13	eQTL	6.63431e-05	28152661	0-0.2	darkblue
7_27348441_A_G	chr7	27348441	A	G	0.75	Type 2 Diabetes	GWAS	6.63431e-05	28152661	0-0.2	darkblue
7_27348867_G_A	chr7	27348867	G	A	1	ENSG00000153814.13	eQTL	0.000383153	28152661	0-0.2	darkblue
7_27348867_G_A	chr7	27348867	G	A	0.41	Type 2 Diabetes	GWAS	0.000383153	28152661	0-0.2	darkblue
7_27349284_A_G	chr7	27349284	A	G	0.022	Type 2 Diabetes	GWAS	0.00110533	28152661	0-0.2	darkblue
7_27349284_A_G	chr7	27349284	A	G	1	ENSG00000153814.13	eQTL	0.00110533	28152661	0-0.2	darkblue
7_27349579_G_A	chr7	27349579	G	A	1	ENSG00000153814.13	eQTL	0.00234795	28152661	0-0.2	darkblue
7_27349579_G_A	chr7	27349579	G	A	0.017	Type 2 Diabetes	GWAS	0.00234795	28152661	0-0.2	darkblue
7_27349783_G_C	chr7	27349783	G	C	1	ENSG00000153814.13	eQTL	0.0031631	28152661	0-0.2	darkblue
7_27349783_G_C	chr7	27349783	G	C	0.034	Type 2 Diabetes	GWAS	0.0031631	28152661	0-0.2	darkblue
7_27350057_G_A	chr7	27350057	G	A	0.62	Type 2 Diabetes	GWAS	0.000452901	28152661	0-0.2	darkblue
7_27350057_G_A	chr7	27350057	G	A	1	ENSG00000153814.13	eQTL	0.000452901	28152661	0-0.2	darkblue
7_27350323_A_G	chr7	27350323	A	G	0.041	Type 2 Diabetes	GWAS	0.00249388	28152661	0-0.2	darkblue
7_27350323_A_G	chr7	27350323	A	G	1	ENSG00000153814.13	eQTL	0.00249388	28152661	0-0.2	darkblue
7_27350363_G_T	chr7	27350363	G	T	0.39	Type 2 Diabetes	GWAS	7.3818e-05	28152661	0-0.2	darkblue
7_27350363_G_T	chr7	27350363	G	T	1	ENSG00000153814.13	eQTL	7.3818e-05	28152661	0-0.2	darkblue
7_27350824_A_G	chr7	27350824	A	G	0.34	Type 2 Diabetes	GWAS	0.000149044	28152661	0-0.2	darkblue
7_27350824_A_G	chr7	27350824	A	G	1	ENSG00000153814.13	eQTL	0.000149044	28152661	0-0.2	darkblue
7_27351246_G_A	chr7	27351246	G	A	1	ENSG00000153814.13	eQTL	0.000151674	28152661	0-0.2	darkblue
7_27351246_G_A	chr7	27351246	G	A	0.35	Type 2 Diabetes	GWAS	0.000151674	28152661	0-0.2	darkblue
7_27351334_A_G	chr7	27351334	A	G	0.34	Type 2 Diabetes	GWAS	0.000151674	28152661	0-0.2	darkblue
7_27351334_A_G	chr7	27351334	A	G	1	ENSG00000153814.13	eQTL	0.000151674	28152661	0-0.2	darkblue
7_27351950_A_G	chr7	27351950	A	G	0.28	Type 2 Diabetes	GWAS	0.000105343	28152661	0-0.2	darkblue
7_27351950_A_G	chr7	27351950	A	G	1	ENSG00000153814.13	eQTL	0.000105343	28152661	0-0.2	darkblue
7_27351965_C_A	chr7	27351965	C	A	1	ENSG00000153814.13	eQTL	0.000202923	28152661	0-0.2	darkblue
7_27351965_C_A	chr7	27351965	C	A	0.29	Type 2 Diabetes	GWAS	0.000202923	28152661	0-0.2	darkblue
7_27352020_T_C	chr7	27352020	T	C	0.89	Type 2 Diabetes	GWAS	0.000535069	28152661	0-0.2	darkblue
7_27352020_T_C	chr7	27352020	T	C	1	ENSG00000153814.13	eQTL	0.000535069	28152661	0-0.2	darkblue
7_27352066_G_A	chr7	27352066	G	A	0.058	Type 2 Diabetes	GWAS	0.00185987	28152661	0-0.2	darkblue
7_27352066_G_A	chr7	27352066	G	A	1	ENSG00000153814.13	eQTL	0.00185987	28152661	0-0.2	darkblue
7_27352108_C_A	chr7	27352108	C	A	1	ENSG00000153814.13	eQTL	0.000158991	28152661	0-0.2	darkblue
7_27352108_C_A	chr7	27352108	C	A	0.97	Type 2 Diabetes	GWAS	0.000158991	28152661	0-0.2	darkblue
7_27352412_T_C	chr7	27352412	T	C	1	ENSG00000153814.13	eQTL	1.14392e-05	28152661	0-0.2	darkblue
7_27352412_T_C	chr7	27352412	T	C	0.16	Type 2 Diabetes	GWAS	1.14392e-05	28152661	0-0.2	darkblue
7_27353043_C_T	chr7	27353043	C	T	1	ENSG00000153814.13	eQTL	0.000478553	28152661	0-0.2	darkblue
7_27353043_C_T	chr7	27353043	C	T	0.4	Type 2 Diabetes	GWAS	0.000478553	28152661	0-0.2	darkblue
7_27353504_C_T	chr7	27353504	C	T	1	ENSG00000153814.13	eQTL	0.000194411	28152661	0-0.2	darkblue
7_27353504_C_T	chr7	27353504	C	T	0.64	Type 2 Diabetes	GWAS	0.000194411	28152661	0-0.2	darkblue
7_27353525_G_T	chr7	27353525	G	T	1	ENSG00000153814.13	eQTL	0.000194411	28152661	0-0.2	darkblue
7_27353525_G_T	chr7	27353525	G	T	0.65	Type 2 Diabetes	GWAS	0.000194411	28152661	0-0.2	darkblue
7_27353755_C_T	chr7	27353755	C	T	1	ENSG00000153814.13	eQTL	0.000486153	28152661	0-0.2	darkblue
7_27353755_C_T	chr7	27353755	C	T	0.42	Type 2 Diabetes	GWAS	0.000486153	28152661	0-0.2	darkblue
7_27353899_G_A	chr7	27353899	G	A	1	ENSG00000153814.13	eQTL	0.000135333	28152661	0-0.2	darkblue
7_27353899_G_A	chr7	27353899	G	A	0.49	Type 2 Diabetes	GWAS	0.000135333	28152661	0-0.2	darkblue
7_27354613_A_G	chr7	27354613	A	G	1	ENSG00000153814.13	eQTL	9.13314e-05	28152661	0-0.2	darkblue
7_27354613_A_G	chr7	27354613	A	G	0.14	Type 2 Diabetes	GWAS	9.13314e-05	28152661	0-0.2	darkblue
7_27355084_G_C	chr7	27355084	G	C	0.029	Type 2 Diabetes	GWAS	0.0028735	28152661	0-0.2	darkblue
7_27355084_G_C	chr7	27355084	G	C	1	ENSG00000153814.13	eQTL	0.0028735	28152661	0-0.2	darkblue
7_27357457_C_T	chr7	27357457	C	T	1	ENSG00000153814.13	eQTL	0.0028735	28152661	0-0.2	darkblue
7_27357457_C_T	chr7	27357457	C	T	0.032	Type 2 Diabetes	GWAS	0.0028735	28152661	0-0.2	darkblue
7_27357569_T_C	chr7	27357569	T	C	1	ENSG00000153814.13	eQTL	1.9081e-07	28152661	0-0.2	darkblue
7_27357569_T_C	chr7	27357569	T	C	0.23	Type 2 Diabetes	GWAS	1.9081e-07	28152661	0-0.2	darkblue
7_27358372_C_T	chr7	27358372	C	T	0.23	Type 2 Diabetes	GWAS	7.68631e-08	28152661	0-0.2	darkblue
7_27358372_C_T	chr7	27358372	C	T	1	ENSG00000153814.13	eQTL	7.68631e-08	28152661	0-0.2	darkblue
7_27358380_G_T	chr7	27358380	G	T	0.4	Type 2 Diabetes	GWAS	0.000106138	28152661	0-0.2	darkblue
7_27358380_G_T	chr7	27358380	G	T	1	ENSG00000153814.13	eQTL	0.000106138	28152661	0-0.2	darkblue
7_27359475_G_A	chr7	27359475	G	A	1	ENSG00000153814.13	eQTL	7.68631e-08	28152661	0-0.2	darkblue
7_27359475_G_A	chr7	27359475	G	A	0.22	Type 2 Diabetes	GWAS	7.68631e-08	28152661	0-0.2	darkblue
7_27360945_C_T	chr7	27360945	C	T	1	ENSG00000153814.13	eQTL	0.000194411	28152661	0-0.2	darkblue
7_27360945_C_T	chr7	27360945	C	T	0.53	Type 2 Diabetes	GWAS	0.000194411	28152661	0-0.2	darkblue
7_27360953_C_T	chr7	27360953	C	T	0.53	Type 2 Diabetes	GWAS	0.000194411	28152661	0-0.2	darkblue
7_27360953_C_T	chr7	27360953	C	T	1	ENSG00000153814.13	eQTL	0.000194411	28152661	0-0.2	darkblue
7_27361000_C_T	chr7	27361000	C	T	1	ENSG00000153814.13	eQTL	1.3334e-07	28152661	0-0.2	darkblue
7_27361000_C_T	chr7	27361000	C	T	0.15	Type 2 Diabetes	GWAS	1.3334e-07	28152661	0-0.2	darkblue
7_27361419_C_G	chr7	27361419	C	G	1	ENSG00000153814.13	eQTL	1.52644e-05	28152661	0-0.2	darkblue
7_27361419_C_G	chr7	27361419	C	G	0.12	Type 2 Diabetes	GWAS	1.52644e-05	28152661	0-0.2	darkblue
7_27361552_C_T	chr7	27361552	C	T	1	ENSG00000153814.13	eQTL	0.000194411	28152661	0-0.2	darkblue
7_27361552_C_T	chr7	27361552	C	T	0.58	Type 2 Diabetes	GWAS	0.000194411	28152661	0-0.2	darkblue
7_27363592_G_T	chr7	27363592	G	T	0.24	Type 2 Diabetes	GWAS	1.68775e-05	28152661	0-0.2	darkblue
7_27363592_G_T	chr7	27363592	G	T	1	ENSG00000153814.13	eQTL	1.68775e-05	28152661	0-0.2	darkblue
7_27364545_G_A	chr7	27364545	G	A	1	ENSG00000153814.13	eQTL	1.5588e-05	28152661	0-0.2	darkblue
7_27364545_G_A	chr7	27364545	G	A	0.24	Type 2 Diabetes	GWAS	1.5588e-05	28152661	0-0.2	darkblue
7_27365251_C_G	chr7	27365251	C	G	0.13	Type 2 Diabetes	GWAS	2.45616e-05	28152661	0-0.2	darkblue
7_27365251_C_G	chr7	27365251	C	G	1	ENSG00000153814.13	eQTL	2.45616e-05	28152661	0-0.2	darkblue
7_27365412_A_G	chr7	27365412	A	G	1	ENSG00000153814.13	eQTL	2.45616e-05	28152661	0-0.2	darkblue
7_27365412_A_G	chr7	27365412	A	G	0.13	Type 2 Diabetes	GWAS	2.45616e-05	28152661	0-0.2	darkblue
7_27365472_G_T	chr7	27365472	G	T	0.12	Type 2 Diabetes	GWAS	2.6156e-05	28152661	0-0.2	darkblue
7_27365472_G_T	chr7	27365472	G	T	1	ENSG00000153814.13	eQTL	2.6156e-05	28152661	0-0.2	darkblue
7_27365707_C_G	chr7	27365707	C	G	1	ENSG00000153814.13	eQTL	5.60067e-07	28152661	0-0.2	darkblue
7_27365707_C_G	chr7	27365707	C	G	0.12	Type 2 Diabetes	GWAS	5.60067e-07	28152661	0-0.2	darkblue
7_27365928_C_T	chr7	27365928	C	T	1	ENSG00000153814.13	eQTL	0.000347293	28152661	0-0.2	darkblue
7_27365928_C_T	chr7	27365928	C	T	0.52	Type 2 Diabetes	GWAS	0.000347293	28152661	0-0.2	darkblue
7_27366240_T_A	chr7	27366240	T	A	1	ENSG00000153814.13	eQTL	0.000199021	28152661	0-0.2	darkblue
7_27366240_T_A	chr7	27366240	T	A	0.52	Type 2 Diabetes	GWAS	0.000199021	28152661	0-0.2	darkblue
7_27366273_A_G	chr7	27366273	A	G	0.11	Type 2 Diabetes	GWAS	2.1492e-05	28152661	0-0.2	darkblue
7_27366273_A_G	chr7	27366273	A	G	1	ENSG00000153814.13	eQTL	2.1492e-05	28152661	0-0.2	darkblue
7_27369353_T_C	chr7	27369353	T	C	1	ENSG00000153814.13	eQTL	1.38373e-08	28152661	0-0.2	darkblue
7_27369353_T_C	chr7	27369353	T	C	0.19	Type 2 Diabetes	GWAS	1.38373e-08	28152661	0-0.2	darkblue
7_27372253_C_T	chr7	27372253	C	T	1	ENSG00000153814.13	eQTL	4.23992e-08	28152661	0-0.2	darkblue
7_27372253_C_T	chr7	27372253	C	T	0.35	Type 2 Diabetes	GWAS	4.23992e-08	28152661	0-0.2	darkblue
7_27373193_T_C	chr7	27373193	T	C	0.1	Type 2 Diabetes	GWAS	0.00183682	28152661	0-0.2	darkblue
7_27373193_T_C	chr7	27373193	T	C	1	ENSG00000153814.13	eQTL	0.00183682	28152661	0-0.2	darkblue
7_27374036_A_G	chr7	27374036	A	G	1	ENSG00000153814.13	eQTL	0.00217569	28152661	0-0.2	darkblue
7_27374036_A_G	chr7	27374036	A	G	0.083	Type 2 Diabetes	GWAS	0.00217569	28152661	0-0.2	darkblue
7_27374411_A_G	chr7	27374411	A	G	1	ENSG00000153814.13	eQTL	0.00413808	28152661	0-0.2	darkblue
7_27374411_A_G	chr7	27374411	A	G	0.034	Type 2 Diabetes	GWAS	0.00413808	28152661	0-0.2	darkblue
7_27375192_A_G	chr7	27375192	A	G	1	ENSG00000153814.13	eQTL	8.09766e-05	28152661	0-0.2	darkblue
7_27375192_A_G	chr7	27375192	A	G	0.45	Type 2 Diabetes	GWAS	8.09766e-05	28152661	0-0.2	darkblue
7_27376096_C_T	chr7	27376096	C	T	0.39	Type 2 Diabetes	GWAS	8.09766e-05	28152661	0-0.2	darkblue
7_27376096_C_T	chr7	27376096	C	T	1	ENSG00000153814.13	eQTL	8.09766e-05	28152661	0-0.2	darkblue
7_27377259_G_A	chr7	27377259	G	A	1	ENSG00000153814.13	eQTL	8.18375e-05	28152661	0-0.2	darkblue
7_27377259_G_A	chr7	27377259	G	A	0.45	Type 2 Diabetes	GWAS	8.18375e-05	28152661	0-0.2	darkblue
7_27377595_T_C	chr7	27377595	T	C	0.44	Type 2 Diabetes	GWAS	0.000310602	28152661	0-0.2	darkblue
7_27377595_T_C	chr7	27377595	T	C	1	ENSG00000153814.13	eQTL	0.000310602	28152661	0-0.2	darkblue
7_27377992_C_T	chr7	27377992	C	T	1	ENSG00000153814.13	eQTL	0.00826514	28152661	0-0.2	darkblue
7_27377992_C_T	chr7	27377992	C	T	0.044	Type 2 Diabetes	GWAS	0.00826514	28152661	0-0.2	darkblue
7_27380914_C_T	chr7	27380914	C	T	0.67	Type 2 Diabetes	GWAS	0.000398282	28152661	0-0.2	darkblue
7_27380914_C_T	chr7	27380914	C	T	1	ENSG00000153814.13	eQTL	0.000398282	28152661	0-0.2	darkblue
7_27381578_G_C	chr7	27381578	G	C	0.18	Type 2 Diabetes	GWAS	0.000400795	28152661	0-0.2	darkblue
7_27381578_G_C	chr7	27381578	G	C	1	ENSG00000153814.13	eQTL	0.000400795	28152661	0-0.2	darkblue
7_27382217_C_G	chr7	27382217	C	G	0.72	Type 2 Diabetes	GWAS	0.000463463	28152661	0-0.2	darkblue
7_27382217_C_G	chr7	27382217	C	G	1	ENSG00000153814.13	eQTL	0.000463463	28152661	0-0.2	darkblue
7_27382386_A_G	chr7	27382386	A	G	0.33	Type 2 Diabetes	GWAS	0.000341569	28152661	0-0.2	darkblue
7_27382386_A_G	chr7	27382386	A	G	1	ENSG00000153814.13	eQTL	0.000341569	28152661	0-0.2	darkblue
7_27382759_G_A	chr7	27382759	G	A	1	ENSG00000153814.13	eQTL	0.00019942	28152661	0-0.2	darkblue
7_27382759_G_A	chr7	27382759	G	A	0.34	Type 2 Diabetes	GWAS	0.00019942	28152661	0-0.2	darkblue
7_27383405_T_C	chr7	27383405	T	C	1	ENSG00000153814.13	eQTL	8.9882e-05	28152661	0-0.2	darkblue
7_27383405_T_C	chr7	27383405	T	C	0.72	Type 2 Diabetes	GWAS	8.9882e-05	28152661	0-0.2	darkblue
7_27383447_G_A	chr7	27383447	G	A	1	ENSG00000153814.13	eQTL	9.44646e-05	28152661	0-0.2	darkblue
7_27383447_G_A	chr7	27383447	G	A	0.7	Type 2 Diabetes	GWAS	9.44646e-05	28152661	0-0.2	darkblue
7_27383655_A_G	chr7	27383655	A	G	0.33	Type 2 Diabetes	GWAS	9.52622e-05	28152661	0-0.2	darkblue
7_27383655_A_G	chr7	27383655	A	G	1	ENSG00000153814.13	eQTL	9.52622e-05	28152661	0-0.2	darkblue
7_27384298_C_T	chr7	27384298	C	T	1	ENSG00000153814.13	eQTL	9.44646e-05	28152661	0-0.2	darkblue
7_27384298_C_T	chr7	27384298	C	T	0.68	Type 2 Diabetes	GWAS	9.44646e-05	28152661	0-0.2	darkblue
7_27384575_C_T	chr7	27384575	C	T	1	ENSG00000153814.13	eQTL	0.00019942	28152661	0-0.2	darkblue
7_27384575_C_T	chr7	27384575	C	T	0.33	Type 2 Diabetes	GWAS	0.00019942	28152661	0-0.2	darkblue
7_27385161_C_T	chr7	27385161	C	T	0.66	Type 2 Diabetes	GWAS	0.000298183	28152661	0-0.2	darkblue
7_27385161_C_T	chr7	27385161	C	T	1	ENSG00000153814.13	eQTL	0.000298183	28152661	0-0.2	darkblue
7_27385264_A_G	chr7	27385264	A	G	0.21	Type 2 Diabetes	GWAS	0.000369577	28152661	0-0.2	darkblue
7_27385264_A_G	chr7	27385264	A	G	1	ENSG00000153814.13	eQTL	0.000369577	28152661	0-0.2	darkblue
7_27386260_A_G	chr7	27386260	A	G	1	ENSG00000153814.13	eQTL	0.00019942	28152661	0-0.2	darkblue
7_27386260_A_G	chr7	27386260	A	G	0.34	Type 2 Diabetes	GWAS	0.00019942	28152661	0-0.2	darkblue
7_27386331_T_C	chr7	27386331	T	C	0.031	Type 2 Diabetes	GWAS	0.00577864	28152661	0-0.2	darkblue
7_27386331_T_C	chr7	27386331	T	C	1	ENSG00000153814.13	eQTL	0.00577864	28152661	0-0.2	darkblue
7_27386368_A_C	chr7	27386368	A	C	0.67	Type 2 Diabetes	GWAS	0.000449395	28152661	0-0.2	darkblue
7_27386368_A_C	chr7	27386368	A	C	1	ENSG00000153814.13	eQTL	0.000449395	28152661	0-0.2	darkblue
7_27386469_A_T	chr7	27386469	A	T	0.12	Type 2 Diabetes	GWAS	0.00262574	28152661	0-0.2	darkblue
7_27386469_A_T	chr7	27386469	A	T	1	ENSG00000153814.13	eQTL	0.00262574	28152661	0-0.2	darkblue
7_27386588_T_C	chr7	27386588	T	C	1	ENSG00000153814.13	eQTL	3.56523e-05	28152661	0-0.2	darkblue
7_27386588_T_C	chr7	27386588	T	C	0.63	Type 2 Diabetes	GWAS	3.56523e-05	28152661	0-0.2	darkblue
7_27386847_T_G	chr7	27386847	T	G	1	ENSG00000153814.13	eQTL	0.000696008	28152661	0-0.2	darkblue
7_27386847_T_G	chr7	27386847	T	G	0.71	Type 2 Diabetes	GWAS	0.000696008	28152661	0-0.2	darkblue
7_27387225_C_A	chr7	27387225	C	A	0.72	Type 2 Diabetes	GWAS	0.000595078	28152661	0-0.2	darkblue
7_27387225_C_A	chr7	27387225	C	A	1	ENSG00000153814.13	eQTL	0.000595078	28152661	0-0.2	darkblue
7_27387647_A_G	chr7	27387647	A	G	1	ENSG00000153814.13	eQTL	0.00307886	28152661	0-0.2	darkblue
7_27387647_A_G	chr7	27387647	A	G	0.12	Type 2 Diabetes	GWAS	0.00307886	28152661	0-0.2	darkblue
7_27388317_A_T	chr7	27388317	A	T	1	ENSG00000153814.13	eQTL	0.0065431	28152661	0-0.2	darkblue
7_27388317_A_T	chr7	27388317	A	T	0.03	Type 2 Diabetes	GWAS	0.0065431	28152661	0-0.2	darkblue
7_27388471_C_T	chr7	27388471	C	T	0.33	Type 2 Diabetes	GWAS	4.49665e-05	28152661	0-0.2	darkblue
7_27388471_C_T	chr7	27388471	C	T	1	ENSG00000153814.13	eQTL	4.49665e-05	28152661	0-0.2	darkblue
7_27389089_A_G	chr7	27389089	A	G	1	ENSG00000153814.13	eQTL	0.00126727	28152661	0-0.2	darkblue
7_27389089_A_G	chr7	27389089	A	G	0.74	Type 2 Diabetes	GWAS	0.00126727	28152661	0-0.2	darkblue
7_27390557_C_T	chr7	27390557	C	T	1	ENSG00000153814.13	eQTL	0.00109123	28152661	0-0.2	darkblue
7_27390557_C_T	chr7	27390557	C	T	0.93	Type 2 Diabetes	GWAS	0.00109123	28152661	0-0.2	darkblue
7_27390795_G_A	chr7	27390795	G	A	1	ENSG00000153814.13	eQTL	8.86792e-05	28152661	0-0.2	darkblue
7_27390795_G_A	chr7	27390795	G	A	0.31	Type 2 Diabetes	GWAS	8.86792e-05	28152661	0-0.2	darkblue
7_27391016_C_T	chr7	27391016	C	T	0.31	Type 2 Diabetes	GWAS	8.86792e-05	28152661	0-0.2	darkblue
7_27391016_C_T	chr7	27391016	C	T	1	ENSG00000153814.13	eQTL	8.86792e-05	28152661	0-0.2	darkblue
7_27391152_T_G	chr7	27391152	T	G	1	ENSG00000153814.13	eQTL	0.000336892	28152661	0-0.2	darkblue
7_27391152_T_G	chr7	27391152	T	G	0.68	Type 2 Diabetes	GWAS	0.000336892	28152661	0-0.2	darkblue
7_27391264_A_C	chr7	27391264	A	C	0.33	Type 2 Diabetes	GWAS	8.86792e-05	28152661	0-0.2	darkblue
7_27391264_A_C	chr7	27391264	A	C	1	ENSG00000153814.13	eQTL	8.86792e-05	28152661	0-0.2	darkblue
7_27391265_T_C	chr7	27391265	T	C	1	ENSG00000153814.13	eQTL	0.000384911	28152661	0-0.2	darkblue
7_27391265_T_C	chr7	27391265	T	C	0.15	Type 2 Diabetes	GWAS	0.000384911	28152661	0-0.2	darkblue
7_27391527_G_A	chr7	27391527	G	A	1	ENSG00000153814.13	eQTL	0.00109123	28152661	0-0.2	darkblue
7_27391527_G_A	chr7	27391527	G	A	0.95	Type 2 Diabetes	GWAS	0.00109123	28152661	0-0.2	darkblue
7_27392612_G_A	chr7	27392612	G	A	1	ENSG00000153814.13	eQTL	0.000628125	28152661	0-0.2	darkblue
7_27392612_G_A	chr7	27392612	G	A	0.63	Type 2 Diabetes	GWAS	0.000628125	28152661	0-0.2	darkblue
7_27393161_T_C	chr7	27393161	T	C	1	ENSG00000153814.13	eQTL	0.00327534	28152661	0-0.2	darkblue
7_27393161_T_C	chr7	27393161	T	C	0.65	Type 2 Diabetes	GWAS	0.00327534	28152661	0-0.2	darkblue
7_27393744_A_G	chr7	27393744	A	G	1	ENSG00000153814.13	eQTL	0.00165608	28152661	0-0.2	darkblue
7_27393744_A_G	chr7	27393744	A	G	0.81	Type 2 Diabetes	GWAS	0.00165608	28152661	0-0.2	darkblue
7_27394075_A_T	chr7	27394075	A	T	0.32	Type 2 Diabetes	GWAS	0.000247156	28152661	0-0.2	darkblue
7_27394075_A_T	chr7	27394075	A	T	1	ENSG00000153814.13	eQTL	0.000247156	28152661	0-0.2	darkblue
7_27394152_A_G	chr7	27394152	A	G	1	ENSG00000153814.13	eQTL	0.00313787	28152661	0-0.2	darkblue
7_27394152_A_G	chr7	27394152	A	G	0.83	Type 2 Diabetes	GWAS	0.00313787	28152661	0-0.2	darkblue
7_27394568_A_G	chr7	27394568	A	G	1	ENSG00000153814.13	eQTL	0.00313787	28152661	0-0.2	darkblue
7_27394568_A_G	chr7	27394568	A	G	0.83	Type 2 Diabetes	GWAS	0.00313787	28152661	0-0.2	darkblue
7_27395768_G_T	chr7	27395768	G	T	0.16	Type 2 Diabetes	GWAS	0.00041725	28152661	0-0.2	darkblue
7_27395768_G_T	chr7	27395768	G	T	1	ENSG00000153814.13	eQTL	0.00041725	28152661	0-0.2	darkblue
7_27396485_A_G	chr7	27396485	A	G	0.18	Type 2 Diabetes	GWAS	0.000703131	28152661	0-0.2	darkblue
7_27396485_A_G	chr7	27396485	A	G	1	ENSG00000153814.13	eQTL	0.000703131	28152661	0-0.2	darkblue
7_27396614_A_T	chr7	27396614	A	T	0.92	Type 2 Diabetes	GWAS	0.00323821	28152661	0-0.2	darkblue
7_27396614_A_T	chr7	27396614	A	T	1	ENSG00000153814.13	eQTL	0.00323821	28152661	0-0.2	darkblue
7_27396788_G_C	chr7	27396788	G	C	0.1	Type 2 Diabetes	GWAS	0.000419231	28152661	0-0.2	darkblue
7_27396788_G_C	chr7	27396788	G	C	1	ENSG00000153814.13	eQTL	0.000419231	28152661	0-0.2	darkblue
7_27397066_A_G	chr7	27397066	A	G	1	ENSG00000153814.13	eQTL	0.00320957	28152661	0-0.2	darkblue
7_27397066_A_G	chr7	27397066	A	G	0.9	Type 2 Diabetes	GWAS	0.00320957	28152661	0-0.2	darkblue
7_27397420_C_T	chr7	27397420	C	T	0.95	Type 2 Diabetes	GWAS	0.00324346	28152661	0-0.2	darkblue
7_27397420_C_T	chr7	27397420	C	T	1	ENSG00000153814.13	eQTL	0.00324346	28152661	0-0.2	darkblue
7_27397944_T_C	chr7	27397944	T	C	0.91	Type 2 Diabetes	GWAS	0.00324346	28152661	0-0.2	darkblue
7_27397944_T_C	chr7	27397944	T	C	1	ENSG00000153814.13	eQTL	0.00324346	28152661	0-0.2	darkblue
7_27398505_G_A	chr7	27398505	G	A	1	ENSG00000153814.13	eQTL	0.00100358	28152661	0-0.2	darkblue
7_27398505_G_A	chr7	27398505	G	A	0.65	Type 2 Diabetes	GWAS	0.00100358	28152661	0-0.2	darkblue
7_27400401_C_T	chr7	27400401	C	T	0.3	Type 2 Diabetes	GWAS	0.00574274	28152661	0-0.2	darkblue
7_27400401_C_T	chr7	27400401	C	T	1	ENSG00000153814.13	eQTL	0.00574274	28152661	0-0.2	darkblue
7_27400442_C_T	chr7	27400442	C	T	1	ENSG00000153814.13	eQTL	0.00574274	28152661	0-0.2	darkblue
7_27400442_C_T	chr7	27400442	C	T	0.29	Type 2 Diabetes	GWAS	0.00574274	28152661	0-0.2	darkblue
7_27400503_G_A	chr7	27400503	G	A	1	ENSG00000153814.13	eQTL	0.00324346	28152661	0-0.2	darkblue
7_27400503_G_A	chr7	27400503	G	A	0.91	Type 2 Diabetes	GWAS	0.00324346	28152661	0-0.2	darkblue
7_27400528_C_T	chr7	27400528	C	T	1	ENSG00000153814.13	eQTL	0.000230426	28152661	0-0.2	darkblue
7_27400528_C_T	chr7	27400528	C	T	0.1	Type 2 Diabetes	GWAS	0.000230426	28152661	0-0.2	darkblue
7_27400568_C_T	chr7	27400568	C	T	1	ENSG00000153814.13	eQTL	0.000230426	28152661	0-0.2	darkblue
7_27400568_C_T	chr7	27400568	C	T	0.1	Type 2 Diabetes	GWAS	0.000230426	28152661	0-0.2	darkblue
7_27400571_C_T	chr7	27400571	C	T	0.89	Type 2 Diabetes	GWAS	0.00285987	28152661	0-0.2	darkblue
7_27400571_C_T	chr7	27400571	C	T	1	ENSG00000153814.13	eQTL	0.00285987	28152661	0-0.2	darkblue
7_27400645_C_T	chr7	27400645	C	T	0.11	Type 2 Diabetes	GWAS	0.000659079	28152661	0-0.2	darkblue
7_27400645_C_T	chr7	27400645	C	T	1	ENSG00000153814.13	eQTL	0.000659079	28152661	0-0.2	darkblue
7_27402173_T_C	chr7	27402173	T	C	0.27	Type 2 Diabetes	GWAS	0.00633972	28152661	0-0.2	darkblue
7_27402173_T_C	chr7	27402173	T	C	1	ENSG00000153814.13	eQTL	0.00633972	28152661	0-0.2	darkblue
7_27402264_G_A	chr7	27402264	G	A	1	ENSG00000153814.13	eQTL	0.000659079	28152661	0-0.2	darkblue
7_27402264_G_A	chr7	27402264	G	A	0.12	Type 2 Diabetes	GWAS	0.000659079	28152661	0-0.2	darkblue
7_27402431_G_A	chr7	27402431	G	A	0.11	Type 2 Diabetes	GWAS	0.000419231	28152661	0-0.2	darkblue
7_27402431_G_A	chr7	27402431	G	A	1	ENSG00000153814.13	eQTL	0.000419231	28152661	0-0.2	darkblue
7_27403572_T_C	chr7	27403572	T	C	0.62	Type 2 Diabetes	GWAS	0.000628125	28152661	0-0.2	darkblue
7_27403572_T_C	chr7	27403572	T	C	1	ENSG00000153814.13	eQTL	0.000628125	28152661	0-0.2	darkblue
7_27403718_G_C	chr7	27403718	G	C	0.96	Type 2 Diabetes	GWAS	0.00261227	28152661	0-0.2	darkblue
7_27403718_G_C	chr7	27403718	G	C	1	ENSG00000153814.13	eQTL	0.00261227	28152661	0-0.2	darkblue
7_27403916_G_A	chr7	27403916	G	A	0.097	Type 2 Diabetes	GWAS	0.000419231	28152661	0-0.2	darkblue
7_27403916_G_A	chr7	27403916	G	A	1	ENSG00000153814.13	eQTL	0.000419231	28152661	0-0.2	darkblue
7_27404639_A_G	chr7	27404639	A	G	0.12	Type 2 Diabetes	GWAS	0.000419231	28152661	0-0.2	darkblue
7_27404639_A_G	chr7	27404639	A	G	1	ENSG00000153814.13	eQTL	0.000419231	28152661	0-0.2	darkblue
7_27406121_G_A	chr7	27406121	G	A	0.61	Type 2 Diabetes	GWAS	0.000628125	28152661	0-0.2	darkblue
7_27406121_G_A	chr7	27406121	G	A	1	ENSG00000153814.13	eQTL	0.000628125	28152661	0-0.2	darkblue
7_27406470_C_T	chr7	27406470	C	T	0.11	Type 2 Diabetes	GWAS	0.0029113	28152661	0-0.2	darkblue
7_27406470_C_T	chr7	27406470	C	T	1	ENSG00000153814.13	eQTL	0.0029113	28152661	0-0.2	darkblue
7_27406561_C_T	chr7	27406561	C	T	1	ENSG00000153814.13	eQTL	0.0029113	28152661	0-0.2	darkblue
7_27406561_C_T	chr7	27406561	C	T	0.12	Type 2 Diabetes	GWAS	0.0029113	28152661	0-0.2	darkblue
7_27406648_T_C	chr7	27406648	T	C	1	ENSG00000153814.13	eQTL	0.0029113	28152661	0-0.2	darkblue
7_27406648_T_C	chr7	27406648	T	C	0.12	Type 2 Diabetes	GWAS	0.0029113	28152661	0-0.2	darkblue
7_27406666_T_G	chr7	27406666	T	G	1	ENSG00000153814.13	eQTL	0.000419231	28152661	0-0.2	darkblue
7_27406666_T_G	chr7	27406666	T	G	0.12	Type 2 Diabetes	GWAS	0.000419231	28152661	0-0.2	darkblue
7_27406800_G_A	chr7	27406800	G	A	1	ENSG00000153814.13	eQTL	0.0029113	28152661	0-0.2	darkblue
7_27406800_G_A	chr7	27406800	G	A	0.11	Type 2 Diabetes	GWAS	0.0029113	28152661	0-0.2	darkblue
7_27406912_A_G	chr7	27406912	A	G	1	ENSG00000153814.13	eQTL	0.0029113	28152661	0-0.2	darkblue
7_27406912_A_G	chr7	27406912	A	G	0.13	Type 2 Diabetes	GWAS	0.0029113	28152661	0-0.2	darkblue
7_27407003_G_A	chr7	27407003	G	A	0.13	Type 2 Diabetes	GWAS	0.0029113	28152661	0-0.2	darkblue
7_27407003_G_A	chr7	27407003	G	A	1	ENSG00000153814.13	eQTL	0.0029113	28152661	0-0.2	darkblue
7_27407051_A_C	chr7	27407051	A	C	0.12	Type 2 Diabetes	GWAS	0.00287959	28152661	0-0.2	darkblue
7_27407051_A_C	chr7	27407051	A	C	1	ENSG00000153814.13	eQTL	0.00287959	28152661	0-0.2	darkblue
7_27407713_T_G	chr7	27407713	T	G	0.11	Type 2 Diabetes	GWAS	0.00287959	28152661	0-0.2	darkblue
7_27407713_T_G	chr7	27407713	T	G	1	ENSG00000153814.13	eQTL	0.00287959	28152661	0-0.2	darkblue
7_27407943_T_C	chr7	27407943	T	C	1	ENSG00000153814.13	eQTL	2.01001e-06	28152661	0-0.2	darkblue
7_27407943_T_C	chr7	27407943	T	C	0.58	Type 2 Diabetes	GWAS	2.01001e-06	28152661	0-0.2	darkblue
7_27408015_G_T	chr7	27408015	G	T	1	ENSG00000153814.13	eQTL	0.0029113	28152661	0-0.2	darkblue
7_27408015_G_T	chr7	27408015	G	T	0.11	Type 2 Diabetes	GWAS	0.0029113	28152661	0-0.2	darkblue
7_27408049_A_G	chr7	27408049	A	G	1	ENSG00000153814.13	eQTL	0.0029113	28152661	0-0.2	darkblue
7_27408049_A_G	chr7	27408049	A	G	0.11	Type 2 Diabetes	GWAS	0.0029113	28152661	0-0.2	darkblue
7_27408554_G_A	chr7	27408554	G	A	1	ENSG00000153814.13	eQTL	0.000419231	28152661	0-0.2	darkblue
7_27408554_G_A	chr7	27408554	G	A	0.11	Type 2 Diabetes	GWAS	0.000419231	28152661	0-0.2	darkblue
7_27408660_A_C	chr7	27408660	A	C	1	ENSG00000153814.13	eQTL	0.000629899	28152661	0-0.2	darkblue
7_27408660_A_C	chr7	27408660	A	C	0.79	Type 2 Diabetes	GWAS	0.000629899	28152661	0-0.2	darkblue
7_27408697_C_T	chr7	27408697	C	T	1	ENSG00000153814.13	eQTL	0.0029113	28152661	0-0.2	darkblue
7_27408697_C_T	chr7	27408697	C	T	0.11	Type 2 Diabetes	GWAS	0.0029113	28152661	0-0.2	darkblue
7_27409378_C_T	chr7	27409378	C	T	0.9	Type 2 Diabetes	GWAS	0.000578889	28152661	0-0.2	darkblue
7_27409378_C_T	chr7	27409378	C	T	1	ENSG00000153814.13	eQTL	0.000578889	28152661	0-0.2	darkblue
7_27409487_G_C	chr7	27409487	G	C	0.1	Type 2 Diabetes	GWAS	0.0029113	28152661	0-0.2	darkblue
7_27409487_G_C	chr7	27409487	G	C	1	ENSG00000153814.13	eQTL	0.0029113	28152661	0-0.2	darkblue
7_27409570_C_T	chr7	27409570	C	T	1	ENSG00000153814.13	eQTL	0.000419231	28152661	0-0.2	darkblue
7_27409570_C_T	chr7	27409570	C	T	0.11	Type 2 Diabetes	GWAS	0.000419231	28152661	0-0.2	darkblue
7_27410748_A_G	chr7	27410748	A	G	0.12	Type 2 Diabetes	GWAS	0.000419231	28152661	0-0.2	darkblue
7_27410748_A_G	chr7	27410748	A	G	1	ENSG00000153814.13	eQTL	0.000419231	28152661	0-0.2	darkblue
7_27411148_T_C	chr7	27411148	T	C	1	ENSG00000153814.13	eQTL	0.0029113	28152661	0-0.2	darkblue
7_27411148_T_C	chr7	27411148	T	C	0.099	Type 2 Diabetes	GWAS	0.0029113	28152661	0-0.2	darkblue
7_27412011_C_T	chr7	27412011	C	T	1	ENSG00000153814.13	eQTL	0.00143576	28152661	0-0.2	darkblue
7_27412011_C_T	chr7	27412011	C	T	0.84	Type 2 Diabetes	GWAS	0.00143576	28152661	0-0.2	darkblue
7_27412672_A_G	chr7	27412672	A	G	0.11	Type 2 Diabetes	GWAS	0.000419231	28152661	0-0.2	darkblue
7_27412672_A_G	chr7	27412672	A	G	1	ENSG00000153814.13	eQTL	0.000419231	28152661	0-0.2	darkblue
7_27413602_G_C	chr7	27413602	G	C	1	ENSG00000153814.13	eQTL	0.00134418	28152661	0-0.2	darkblue
7_27413602_G_C	chr7	27413602	G	C	0.17	Type 2 Diabetes	GWAS	0.00134418	28152661	0-0.2	darkblue
7_27413847_T_C	chr7	27413847	T	C	1	ENSG00000153814.13	eQTL	0.000419231	28152661	0-0.2	darkblue
7_27413847_T_C	chr7	27413847	T	C	0.11	Type 2 Diabetes	GWAS	0.000419231	28152661	0-0.2	darkblue
7_27414018_G_A	chr7	27414018	G	A	0.17	Type 2 Diabetes	GWAS	0.000434301	28152661	0-0.2	darkblue
7_27414018_G_A	chr7	27414018	G	A	1	ENSG00000153814.13	eQTL	0.000434301	28152661	0-0.2	darkblue
7_27414093_G_A	chr7	27414093	G	A	1	ENSG00000153814.13	eQTL	1.16248e-05	28152661	0-0.2	darkblue
7_27414093_G_A	chr7	27414093	G	A	0.99	Type 2 Diabetes	GWAS	1.16248e-05	28152661	0-0.2	darkblue
7_27414156_C_T	chr7	27414156	C	T	1	ENSG00000153814.13	eQTL	2.55704e-06	28152661	0-0.2	darkblue
7_27414156_C_T	chr7	27414156	C	T	0.59	Type 2 Diabetes	GWAS	2.55704e-06	28152661	0-0.2	darkblue
7_27414340_A_G	chr7	27414340	A	G	1	ENSG00000153814.13	eQTL	0.000419231	28152661	0-0.2	darkblue
7_27414340_A_G	chr7	27414340	A	G	0.099	Type 2 Diabetes	GWAS	0.000419231	28152661	0-0.2	darkblue
7_27414345_C_T	chr7	27414345	C	T	0.68	Type 2 Diabetes	GWAS	0.00386538	28152661	0-0.2	darkblue
7_27414345_C_T	chr7	27414345	C	T	1	ENSG00000153814.13	eQTL	0.00386538	28152661	0-0.2	darkblue
7_27415905_A_G	chr7	27415905	A	G	1	ENSG00000153814.13	eQTL	0.000419231	28152661	0-0.2	darkblue
7_27415905_A_G	chr7	27415905	A	G	0.1	Type 2 Diabetes	GWAS	0.000419231	28152661	0-0.2	darkblue
7_27416026_A_G	chr7	27416026	A	G	1	ENSG00000153814.13	eQTL	0.000434301	28152661	0-0.2	darkblue
7_27416026_A_G	chr7	27416026	A	G	0.17	Type 2 Diabetes	GWAS	0.000434301	28152661	0-0.2	darkblue
7_27416383_A_G	chr7	27416383	A	G	1	ENSG00000153814.13	eQTL	1.43858e-05	28152661	0-0.2	darkblue
7_27416383_A_G	chr7	27416383	A	G	0.58	Type 2 Diabetes	GWAS	1.43858e-05	28152661	0-0.2	darkblue
7_27416713_C_T	chr7	27416713	C	T	1	ENSG00000153814.13	eQTL	3.14059e-06	28152661	0-0.2	darkblue
7_27416713_C_T	chr7	27416713	C	T	0.58	Type 2 Diabetes	GWAS	3.14059e-06	28152661	0-0.2	darkblue
7_27416881_C_T	chr7	27416881	C	T	0.68	Type 2 Diabetes	GWAS	0.00172527	28152661	0-0.2	darkblue
7_27416881_C_T	chr7	27416881	C	T	1	ENSG00000153814.13	eQTL	0.00172527	28152661	0-0.2	darkblue
7_27417155_A_G	chr7	27417155	A	G	1	ENSG00000153814.13	eQTL	0.00076855	28152661	0-0.2	darkblue
7_27417155_A_G	chr7	27417155	A	G	0.62	Type 2 Diabetes	GWAS	0.00076855	28152661	0-0.2	darkblue
7_27417177_C_A	chr7	27417177	C	A	1	ENSG00000153814.13	eQTL	0.000548094	28152661	0-0.2	darkblue
7_27417177_C_A	chr7	27417177	C	A	0.35	Type 2 Diabetes	GWAS	0.000548094	28152661	0-0.2	darkblue
7_27419590_T_C	chr7	27419590	T	C	0.99	Type 2 Diabetes	GWAS	0.00085376	28152661	0-0.2	darkblue
7_27419590_T_C	chr7	27419590	T	C	1	ENSG00000153814.13	eQTL	0.00085376	28152661	0-0.2	darkblue
7_27419608_G_A	chr7	27419608	G	A	0.66	Type 2 Diabetes	GWAS	0.000596888	28152661	0-0.2	darkblue
7_27419608_G_A	chr7	27419608	G	A	1	ENSG00000153814.13	eQTL	0.000596888	28152661	0-0.2	darkblue
7_27419939_T_C	chr7	27419939	T	C	0.61	Type 2 Diabetes	GWAS	6.74655e-06	28152661	0-0.2	darkblue
7_27419939_T_C	chr7	27419939	T	C	1	ENSG00000153814.13	eQTL	6.74655e-06	28152661	0-0.2	darkblue
7_27420137_T_G	chr7	27420137	T	G	0.89	Type 2 Diabetes	GWAS	0.000414098	28152661	0-0.2	darkblue
7_27420137_T_G	chr7	27420137	T	G	1	ENSG00000153814.13	eQTL	0.000414098	28152661	0-0.2	darkblue
7_27420211_T_C	chr7	27420211	T	C	1	ENSG00000153814.13	eQTL	9.74735e-06	28152661	0-0.2	darkblue
7_27420211_T_C	chr7	27420211	T	C	0.99	Type 2 Diabetes	GWAS	9.74735e-06	28152661	0-0.2	darkblue
7_27420798_A_G	chr7	27420798	A	G	0.61	Type 2 Diabetes	GWAS	9.54454e-06	28152661	0-0.2	darkblue
7_27420798_A_G	chr7	27420798	A	G	1	ENSG00000153814.13	eQTL	9.54454e-06	28152661	0-0.2	darkblue
7_27421143_C_G	chr7	27421143	C	G	1	ENSG00000153814.13	eQTL	9.54454e-06	28152661	0-0.2	darkblue
7_27421143_C_G	chr7	27421143	C	G	0.58	Type 2 Diabetes	GWAS	9.54454e-06	28152661	0-0.2	darkblue
7_27421197_G_A	chr7	27421197	G	A	1	Type 2 Diabetes	GWAS	3.52341e-06	28152661	0-0.2	darkblue
7_27421197_G_A	chr7	27421197	G	A	1	ENSG00000153814.13	eQTL	3.52341e-06	28152661	0-0.2	darkblue
7_27421561_C_T	chr7	27421561	C	T	0.56	Type 2 Diabetes	GWAS	9.54454e-06	28152661	0-0.2	darkblue
7_27421561_C_T	chr7	27421561	C	T	1	ENSG00000153814.13	eQTL	9.54454e-06	28152661	0-0.2	darkblue
7_27421608_T_C	chr7	27421608	T	C	1	ENSG00000153814.13	eQTL	0.00076855	28152661	0-0.2	darkblue
7_27421608_T_C	chr7	27421608	T	C	0.6	Type 2 Diabetes	GWAS	0.00076855	28152661	0-0.2	darkblue
7_27421704_G_T	chr7	27421704	G	T	1	ENSG00000153814.13	eQTL	0.00110646	28152661	0-0.2	darkblue
7_27421704_G_T	chr7	27421704	G	T	0.068	Type 2 Diabetes	GWAS	0.00110646	28152661	0-0.2	darkblue
7_27421834_A_G	chr7	27421834	A	G	1	ENSG00000153814.13	eQTL	9.54454e-06	28152661	0-0.2	darkblue
7_27421834_A_G	chr7	27421834	A	G	0.58	Type 2 Diabetes	GWAS	9.54454e-06	28152661	0-0.2	darkblue
7_27422226_T_A	chr7	27422226	T	A	1	ENSG00000153814.13	eQTL	0.000118006	28152661	0-0.2	darkblue
7_27422226_T_A	chr7	27422226	T	A	0.087	Type 2 Diabetes	GWAS	0.000118006	28152661	0-0.2	darkblue
7_27422270_T_G	chr7	27422270	T	G	0.57	Type 2 Diabetes	GWAS	0.000555783	28152661	0-0.2	darkblue
7_27422270_T_G	chr7	27422270	T	G	1	ENSG00000153814.13	eQTL	0.000555783	28152661	0-0.2	darkblue
7_27423309_T_C	chr7	27423309	T	C	1	ENSG00000153814.13	eQTL	0.00200888	28152661	0-0.2	darkblue
7_27423309_T_C	chr7	27423309	T	C	0.047	Type 2 Diabetes	GWAS	0.00200888	28152661	0-0.2	darkblue
7_27423579_G_A	chr7	27423579	G	A	1	ENSG00000153814.13	eQTL	2.83072e-06	28152661	0-0.2	darkblue
7_27423579_G_A	chr7	27423579	G	A	0.99	Type 2 Diabetes	GWAS	2.83072e-06	28152661	0-0.2	darkblue
7_27423751_T_C	chr7	27423751	T	C	0.056	Type 2 Diabetes	GWAS	0.000714709	28152661	0-0.2	darkblue
7_27423751_T_C	chr7	27423751	T	C	1	ENSG00000153814.13	eQTL	0.000714709	28152661	0-0.2	darkblue
7_27423803_C_T	chr7	27423803	C	T	1	ENSG00000153814.13	eQTL	0.000243218	28152661	0-0.2	darkblue
7_27423803_C_T	chr7	27423803	C	T	0.044	Type 2 Diabetes	GWAS	0.000243218	28152661	0-0.2	darkblue
7_27424447_G_A	chr7	27424447	G	A	0.045	Type 2 Diabetes	GWAS	0.00200888	28152661	0-0.2	darkblue
7_27424447_G_A	chr7	27424447	G	A	1	ENSG00000153814.13	eQTL	0.00200888	28152661	0-0.2	darkblue
7_27424459_A_G	chr7	27424459	A	G	1	ENSG00000153814.13	eQTL	0.000118006	28152661	0-0.2	darkblue
7_27424459_A_G	chr7	27424459	A	G	0.092	Type 2 Diabetes	GWAS	0.000118006	28152661	0-0.2	darkblue
7_27424748_C_T	chr7	27424748	C	T	0.044	Type 2 Diabetes	GWAS	0.000362344	28152661	0-0.2	darkblue
7_27424748_C_T	chr7	27424748	C	T	1	ENSG00000153814.13	eQTL	0.000362344	28152661	0-0.2	darkblue
7_27425358_G_A	chr7	27425358	G	A	1	ENSG00000153814.13	eQTL	2.83072e-06	28152661	0-0.2	darkblue
7_27425358_G_A	chr7	27425358	G	A	0.99	Type 2 Diabetes	GWAS	2.83072e-06	28152661	0-0.2	darkblue
7_27425424_C_T	chr7	27425424	C	T	0.044	Type 2 Diabetes	GWAS	0.000362344	28152661	0-0.2	darkblue
7_27425424_C_T	chr7	27425424	C	T	1	ENSG00000153814.13	eQTL	0.000362344	28152661	0-0.2	darkblue
7_27425668_T_A	chr7	27425668	T	A	0.43	Type 2 Diabetes	GWAS	0.000248131	28152661	0-0.2	darkblue
7_27425668_T_A	chr7	27425668	T	A	1	ENSG00000153814.13	eQTL	0.000248131	28152661	0-0.2	darkblue
7_27425988_G_A	chr7	27425988	G	A	0.43	Type 2 Diabetes	GWAS	0.000148231	28152661	0-0.2	darkblue
7_27425988_G_A	chr7	27425988	G	A	1	ENSG00000153814.13	eQTL	0.000148231	28152661	0-0.2	darkblue
7_27426184_C_T	chr7	27426184	C	T	0.047	Type 2 Diabetes	GWAS	0.00200888	28152661	0-0.2	darkblue
7_27426184_C_T	chr7	27426184	C	T	1	ENSG00000153814.13	eQTL	0.00200888	28152661	0-0.2	darkblue
7_27426947_G_A	chr7	27426947	G	A	0.089	Type 2 Diabetes	GWAS	3.33899e-05	28152661	0-0.2	darkblue
7_27426947_G_A	chr7	27426947	G	A	1	ENSG00000153814.13	eQTL	3.33899e-05	28152661	0-0.2	darkblue
7_27427386_T_G	chr7	27427386	T	G	0.1	Type 2 Diabetes	GWAS	0.000118006	28152661	0-0.2	darkblue
7_27427386_T_G	chr7	27427386	T	G	1	ENSG00000153814.13	eQTL	0.000118006	28152661	0-0.2	darkblue
7_27428412_G_A	chr7	27428412	G	A	0.044	Type 2 Diabetes	GWAS	0.000362344	28152661	0-0.2	darkblue
7_27428412_G_A	chr7	27428412	G	A	1	ENSG00000153814.13	eQTL	0.000362344	28152661	0-0.2	darkblue
7_27428731_A_C	chr7	27428731	A	C	1	ENSG00000153814.13	eQTL	0.000362344	28152661	0-0.2	darkblue
7_27428731_A_C	chr7	27428731	A	C	0.042	Type 2 Diabetes	GWAS	0.000362344	28152661	0-0.2	darkblue
7_27429355_C_A	chr7	27429355	C	A	0.41	Type 2 Diabetes	GWAS	0.000248131	28152661	0-0.2	darkblue
7_27429355_C_A	chr7	27429355	C	A	1	ENSG00000153814.13	eQTL	0.000248131	28152661	0-0.2	darkblue
7_27429390_A_C	chr7	27429390	A	C	0.42	Type 2 Diabetes	GWAS	0.000248131	28152661	0-0.2	darkblue
7_27429390_A_C	chr7	27429390	A	C	1	ENSG00000153814.13	eQTL	0.000248131	28152661	0-0.2	darkblue
7_27430467_C_T	chr7	27430467	C	T	1	ENSG00000153814.13	eQTL	0.00195181	28152661	0-0.2	darkblue
7_27430467_C_T	chr7	27430467	C	T	0.049	Type 2 Diabetes	GWAS	0.00195181	28152661	0-0.2	darkblue
7_27430881_A_G	chr7	27430881	A	G	0.052	Type 2 Diabetes	GWAS	0.000362344	28152661	0-0.2	darkblue
7_27430881_A_G	chr7	27430881	A	G	1	ENSG00000153814.13	eQTL	0.000362344	28152661	0-0.2	darkblue
7_27431103_C_T	chr7	27431103	C	T	0.052	Type 2 Diabetes	GWAS	0.000362344	28152661	0-0.2	darkblue
7_27431103_C_T	chr7	27431103	C	T	1	ENSG00000153814.13	eQTL	0.000362344	28152661	0-0.2	darkblue
7_27431848_A_C	chr7	27431848	A	C	0.051	Type 2 Diabetes	GWAS	0.000362344	28152661	0-0.2	darkblue
7_27431848_A_C	chr7	27431848	A	C	1	ENSG00000153814.13	eQTL	0.000362344	28152661	0-0.2	darkblue
7_27432373_T_C	chr7	27432373	T	C	0.089	Type 2 Diabetes	GWAS	0.000118006	28152661	0-0.2	darkblue
7_27432373_T_C	chr7	27432373	T	C	1	ENSG00000153814.13	eQTL	0.000118006	28152661	0-0.2	darkblue
7_27432407_G_T	chr7	27432407	G	T	1	ENSG00000153814.13	eQTL	2.83072e-06	28152661	0-0.2	darkblue
7_27432407_G_T	chr7	27432407	G	T	0.98	Type 2 Diabetes	GWAS	2.83072e-06	28152661	0-0.2	darkblue
7_27432655_G_A	chr7	27432655	G	A	0.055	Type 2 Diabetes	GWAS	0.00200888	28152661	0-0.2	darkblue
7_27432655_G_A	chr7	27432655	G	A	1	ENSG00000153814.13	eQTL	0.00200888	28152661	0-0.2	darkblue
7_27432688_A_G	chr7	27432688	A	G	1	ENSG00000153814.13	eQTL	0.000144462	28152661	0-0.2	darkblue
7_27432688_A_G	chr7	27432688	A	G	0.4	Type 2 Diabetes	GWAS	0.000144462	28152661	0-0.2	darkblue
7_27433295_A_T	chr7	27433295	A	T	0.96	Type 2 Diabetes	GWAS	0.000369789	28152661	0-0.2	darkblue
7_27433295_A_T	chr7	27433295	A	T	1	ENSG00000153814.13	eQTL	0.000369789	28152661	0-0.2	darkblue
7_27433489_G_A	chr7	27433489	G	A	1	ENSG00000153814.13	eQTL	0.00198315	28152661	0-0.2	darkblue
7_27433489_G_A	chr7	27433489	G	A	0.047	Type 2 Diabetes	GWAS	0.00198315	28152661	0-0.2	darkblue
7_27433737_A_G	chr7	27433737	A	G	1	ENSG00000153814.13	eQTL	2.83072e-06	28152661	0-0.2	darkblue
7_27433737_A_G	chr7	27433737	A	G	0.99	Type 2 Diabetes	GWAS	2.83072e-06	28152661	0-0.2	darkblue
7_27433771_T_C	chr7	27433771	T	C	0.98	Type 2 Diabetes	GWAS	2.83072e-06	28152661	0-0.2	darkblue
7_27433771_T_C	chr7	27433771	T	C	1	ENSG00000153814.13	eQTL	2.83072e-06	28152661	0-0.2	darkblue
7_27433929_C_T	chr7	27433929	C	T	1	ENSG00000153814.13	eQTL	0.000358613	28152661	0-0.2	darkblue
7_27433929_C_T	chr7	27433929	C	T	0.14	Type 2 Diabetes	GWAS	0.000358613	28152661	0-0.2	darkblue
7_27434222_C_T	chr7	27434222	C	T	1	ENSG00000153814.13	eQTL	0.00198315	28152661	0-0.2	darkblue
7_27434222_C_T	chr7	27434222	C	T	0.049	Type 2 Diabetes	GWAS	0.00198315	28152661	0-0.2	darkblue
7_27434237_G_A	chr7	27434237	G	A	1	ENSG00000153814.13	eQTL	0.000118006	28152661	0-0.2	darkblue
7_27434237_G_A	chr7	27434237	G	A	0.1	Type 2 Diabetes	GWAS	0.000118006	28152661	0-0.2	darkblue
7_27435056_A_G	chr7	27435056	A	G	0.049	Type 2 Diabetes	GWAS	0.00198315	28152661	0-0.2	darkblue
7_27435056_A_G	chr7	27435056	A	G	1	ENSG00000153814.13	eQTL	0.00198315	28152661	0-0.2	darkblue
7_27435094_A_G	chr7	27435094	A	G	0.44	Type 2 Diabetes	GWAS	0.000248131	28152661	0-0.2	darkblue
7_27435094_A_G	chr7	27435094	A	G	1	ENSG00000153814.13	eQTL	0.000248131	28152661	0-0.2	darkblue
7_27435543_C_T	chr7	27435543	C	T	1	ENSG00000153814.13	eQTL	0.000248131	28152661	0-0.2	darkblue
7_27435543_C_T	chr7	27435543	C	T	0.44	Type 2 Diabetes	GWAS	0.000248131	28152661	0-0.2	darkblue
7_27435762_C_T	chr7	27435762	C	T	0.95	Type 2 Diabetes	GWAS	3.47782e-06	28152661	0-0.2	darkblue
7_27435762_C_T	chr7	27435762	C	T	1	ENSG00000153814.13	eQTL	3.47782e-06	28152661	0-0.2	darkblue
7_27435892_G_A	chr7	27435892	G	A	0.44	Type 2 Diabetes	GWAS	0.000248131	28152661	0-0.2	darkblue
7_27435892_G_A	chr7	27435892	G	A	1	ENSG00000153814.13	eQTL	0.000248131	28152661	0-0.2	darkblue
7_27435977_C_T	chr7	27435977	C	T	0.7	Type 2 Diabetes	GWAS	0.00601769	28152661	0-0.2	darkblue
7_27435977_C_T	chr7	27435977	C	T	1	ENSG00000153814.13	eQTL	0.00601769	28152661	0-0.2	darkblue
7_27435985_C_T	chr7	27435985	C	T	1	ENSG00000153814.13	eQTL	0.00198315	28152661	0-0.2	darkblue
7_27435985_C_T	chr7	27435985	C	T	0.045	Type 2 Diabetes	GWAS	0.00198315	28152661	0-0.2	darkblue
7_27436014_T_G	chr7	27436014	T	G	0.049	Type 2 Diabetes	GWAS	0.00198315	28152661	0-0.2	darkblue
7_27436014_T_G	chr7	27436014	T	G	1	ENSG00000153814.13	eQTL	0.00198315	28152661	0-0.2	darkblue
7_27436214_C_T	chr7	27436214	C	T	0.93	Type 2 Diabetes	GWAS	4.92704e-05	28152661	0-0.2	darkblue
7_27436214_C_T	chr7	27436214	C	T	1	ENSG00000153814.13	eQTL	4.92704e-05	28152661	0-0.2	darkblue
7_27436222_C_T	chr7	27436222	C	T	0.048	Type 2 Diabetes	GWAS	0.00198315	28152661	0-0.2	darkblue
7_27436222_C_T	chr7	27436222	C	T	1	ENSG00000153814.13	eQTL	0.00198315	28152661	0-0.2	darkblue
7_27436485_G_A	chr7	27436485	G	A	1	ENSG00000153814.13	eQTL	0.000264625	28152661	0-0.2	darkblue
7_27436485_G_A	chr7	27436485	G	A	0.45	Type 2 Diabetes	GWAS	0.000264625	28152661	0-0.2	darkblue
7_27437616_C_T	chr7	27437616	C	T	0.44	Type 2 Diabetes	GWAS	0.00041527	28152661	0-0.2	darkblue
7_27437616_C_T	chr7	27437616	C	T	1	ENSG00000153814.13	eQTL	0.00041527	28152661	0-0.2	darkblue
7_27437824_A_G	chr7	27437824	A	G	0.42	Type 2 Diabetes	GWAS	0.00041527	28152661	0-0.2	darkblue
7_27437824_A_G	chr7	27437824	A	G	1	ENSG00000153814.13	eQTL	0.00041527	28152661	0-0.2	darkblue
7_27438182_C_A	chr7	27438182	C	A	0.16	Type 2 Diabetes	GWAS	0.00141169	28152661	0-0.2	darkblue
7_27438182_C_A	chr7	27438182	C	A	1	ENSG00000153814.13	eQTL	0.00141169	28152661	0-0.2	darkblue
7_27438369_T_C	chr7	27438369	T	C	1	ENSG00000153814.13	eQTL	0.00142134	28152661	0-0.2	darkblue
7_27438369_T_C	chr7	27438369	T	C	0.16	Type 2 Diabetes	GWAS	0.00142134	28152661	0-0.2	darkblue
7_27438666_G_A	chr7	27438666	G	A	1	ENSG00000153814.13	eQTL	0.00141169	28152661	0-0.2	darkblue
7_27438666_G_A	chr7	27438666	G	A	0.16	Type 2 Diabetes	GWAS	0.00141169	28152661	0-0.2	darkblue
7_27439030_G_A	chr7	27439030	G	A	1	ENSG00000153814.13	eQTL	0.00140208	28152661	0-0.2	darkblue
7_27439030_G_A	chr7	27439030	G	A	0.17	Type 2 Diabetes	GWAS	0.00140208	28152661	0-0.2	darkblue
7_27439140_C_T	chr7	27439140	C	T	1	ENSG00000153814.13	eQTL	0.000264625	28152661	0-0.2	darkblue
7_27439140_C_T	chr7	27439140	C	T	0.44	Type 2 Diabetes	GWAS	0.000264625	28152661	0-0.2	darkblue
7_27439519_C_T	chr7	27439519	C	T	0.45	Type 2 Diabetes	GWAS	0.000264625	28152661	0-0.2	darkblue
7_27439519_C_T	chr7	27439519	C	T	1	ENSG00000153814.13	eQTL	0.000264625	28152661	0-0.2	darkblue
7_27439919_G_T	chr7	27439919	G	T	1	ENSG00000153814.13	eQTL	0.00140208	28152661	0-0.2	darkblue
7_27439919_G_T	chr7	27439919	G	T	0.15	Type 2 Diabetes	GWAS	0.00140208	28152661	0-0.2	darkblue
7_27439961_T_G	chr7	27439961	T	G	1	ENSG00000153814.13	eQTL	0.00144489	28152661	0-0.2	darkblue
7_27439961_T_G	chr7	27439961	T	G	0.037	Type 2 Diabetes	GWAS	0.00144489	28152661	0-0.2	darkblue
7_27440504_C_T	chr7	27440504	C	T	1	ENSG00000153814.13	eQTL	0.00041527	28152661	0-0.2	darkblue
7_27440504_C_T	chr7	27440504	C	T	0.42	Type 2 Diabetes	GWAS	0.00041527	28152661	0-0.2	darkblue
7_27441030_C_T	chr7	27441030	C	T	0.41	Type 2 Diabetes	GWAS	0.00041527	28152661	0-0.2	darkblue
7_27441030_C_T	chr7	27441030	C	T	1	ENSG00000153814.13	eQTL	0.00041527	28152661	0-0.2	darkblue
7_27442907_A_C	chr7	27442907	A	C	1	ENSG00000153814.13	eQTL	0.00041527	28152661	0-0.2	darkblue
7_27442907_A_C	chr7	27442907	A	C	0.41	Type 2 Diabetes	GWAS	0.00041527	28152661	0-0.2	darkblue
7_27442955_C_T	chr7	27442955	C	T	0.081	Type 2 Diabetes	GWAS	3.65163e-07	28152661	0-0.2	darkblue
7_27442955_C_T	chr7	27442955	C	T	1	ENSG00000153814.13	eQTL	3.65163e-07	28152661	0-0.2	darkblue
7_27442956_G_A	chr7	27442956	G	A	1	ENSG00000153814.13	eQTL	4.41473e-05	28152661	0-0.2	darkblue
7_27442956_G_A	chr7	27442956	G	A	0.94	Type 2 Diabetes	GWAS	4.41473e-05	28152661	0-0.2	darkblue
7_27443211_C_T	chr7	27443211	C	T	1	ENSG00000153814.13	eQTL	4.41473e-05	28152661	0-0.2	darkblue
7_27443211_C_T	chr7	27443211	C	T	0.97	Type 2 Diabetes	GWAS	4.41473e-05	28152661	0-0.2	darkblue
7_27443296_C_T	chr7	27443296	C	T	1	ENSG00000153814.13	eQTL	0.000444262	28152661	0-0.2	darkblue
7_27443296_C_T	chr7	27443296	C	T	0.39	Type 2 Diabetes	GWAS	0.000444262	28152661	0-0.2	darkblue
7_27443547_G_A	chr7	27443547	G	A	0.14	Type 2 Diabetes	GWAS	0.00234646	28152661	0-0.2	darkblue
7_27443547_G_A	chr7	27443547	G	A	1	ENSG00000153814.13	eQTL	0.00234646	28152661	0-0.2	darkblue
7_27443584_A_T	chr7	27443584	A	T	0.05	Type 2 Diabetes	GWAS	0.00198315	28152661	0-0.2	darkblue
7_27443584_A_T	chr7	27443584	A	T	1	ENSG00000153814.13	eQTL	0.00198315	28152661	0-0.2	darkblue
7_27443604_T_C	chr7	27443604	T	C	1	ENSG00000153814.13	eQTL	4.41473e-05	28152661	0-0.2	darkblue
7_27443604_T_C	chr7	27443604	T	C	0.95	Type 2 Diabetes	GWAS	4.41473e-05	28152661	0-0.2	darkblue
7_27443830_C_A	chr7	27443830	C	A	1	ENSG00000153814.13	eQTL	4.41473e-05	28152661	0-0.2	darkblue
7_27443830_C_A	chr7	27443830	C	A	0.95	Type 2 Diabetes	GWAS	4.41473e-05	28152661	0-0.2	darkblue
7_27444336_G_C	chr7	27444336	G	C	1	ENSG00000153814.13	eQTL	4.41473e-05	28152661	0-0.2	darkblue
7_27444336_G_C	chr7	27444336	G	C	0.94	Type 2 Diabetes	GWAS	4.41473e-05	28152661	0-0.2	darkblue
7_27444550_A_T	chr7	27444550	A	T	0.48	Type 2 Diabetes	GWAS	0.000430587	28152661	0-0.2	darkblue
7_27444550_A_T	chr7	27444550	A	T	1	ENSG00000153814.13	eQTL	0.000430587	28152661	0-0.2	darkblue
7_27444852_C_A	chr7	27444852	C	A	0.4	Type 2 Diabetes	GWAS	0.00165977	28152661	0-0.2	darkblue
7_27444852_C_A	chr7	27444852	C	A	1	ENSG00000153814.13	eQTL	0.00165977	28152661	0-0.2	darkblue
7_27445722_C_T	chr7	27445722	C	T	0.92	Type 2 Diabetes	GWAS	0.000591596	28152661	0-0.2	darkblue
7_27445722_C_T	chr7	27445722	C	T	1	ENSG00000153814.13	eQTL	0.000591596	28152661	0-0.2	darkblue
7_27445776_T_G	chr7	27445776	T	G	1	ENSG00000153814.13	eQTL	4.5265e-05	28152661	0-0.2	darkblue
7_27445776_T_G	chr7	27445776	T	G	0.076	Type 2 Diabetes	GWAS	4.5265e-05	28152661	0-0.2	darkblue
7_27445839_A_T	chr7	27445839	A	T	1	ENSG00000153814.13	eQTL	4.41473e-05	28152661	0-0.2	darkblue
7_27445839_A_T	chr7	27445839	A	T	0.93	Type 2 Diabetes	GWAS	4.41473e-05	28152661	0-0.2	darkblue
7_27446555_G_A	chr7	27446555	G	A	0.92	Type 2 Diabetes	GWAS	0.000591596	28152661	0-0.2	darkblue
7_27446555_G_A	chr7	27446555	G	A	1	ENSG00000153814.13	eQTL	0.000591596	28152661	0-0.2	darkblue
7_27446907_A_G	chr7	27446907	A	G	1	ENSG00000153814.13	eQTL	4.41473e-05	28152661	0-0.2	darkblue
7_27446907_A_G	chr7	27446907	A	G	0.93	Type 2 Diabetes	GWAS	4.41473e-05	28152661	0-0.2	darkblue
7_27448191_T_C	chr7	27448191	T	C	1	ENSG00000153814.13	eQTL	4.41473e-05	28152661	0-0.2	darkblue
7_27448191_T_C	chr7	27448191	T	C	0.91	Type 2 Diabetes	GWAS	4.41473e-05	28152661	0-0.2	darkblue
7_27448682_A_C	chr7	27448682	A	C	0.46	Type 2 Diabetes	GWAS	0.000430587	28152661	0-0.2	darkblue
7_27448682_A_C	chr7	27448682	A	C	1	ENSG00000153814.13	eQTL	0.000430587	28152661	0-0.2	darkblue
7_27449190_C_T	chr7	27449190	C	T	1	ENSG00000153814.13	eQTL	4.41473e-05	28152661	0-0.2	darkblue
7_27449190_C_T	chr7	27449190	C	T	0.91	Type 2 Diabetes	GWAS	4.41473e-05	28152661	0-0.2	darkblue
7_27449571_C_G	chr7	27449571	C	G	0.068	Type 2 Diabetes	GWAS	4.5265e-05	28152661	0-0.2	darkblue
7_27449571_C_G	chr7	27449571	C	G	1	ENSG00000153814.13	eQTL	4.5265e-05	28152661	0-0.2	darkblue
7_27450538_T_C	chr7	27450538	T	C	0.88	Type 2 Diabetes	GWAS	4.41473e-05	28152661	0-0.2	darkblue
7_27450538_T_C	chr7	27450538	T	C	1	ENSG00000153814.13	eQTL	4.41473e-05	28152661	0-0.2	darkblue
7_27450574_T_C	chr7	27450574	T	C	0.86	Type 2 Diabetes	GWAS	0.000591596	28152661	0-0.2	darkblue
7_27450574_T_C	chr7	27450574	T	C	1	ENSG00000153814.13	eQTL	0.000591596	28152661	0-0.2	darkblue
7_27451369_T_C	chr7	27451369	T	C	0.86	Type 2 Diabetes	GWAS	4.41473e-05	28152661	0-0.2	darkblue
7_27451369_T_C	chr7	27451369	T	C	1	ENSG00000153814.13	eQTL	4.41473e-05	28152661	0-0.2	darkblue
7_27451670_C_T	chr7	27451670	C	T	1	ENSG00000153814.13	eQTL	0.00198315	28152661	0-0.2	darkblue
7_27451670_C_T	chr7	27451670	C	T	0.043	Type 2 Diabetes	GWAS	0.00198315	28152661	0-0.2	darkblue
7_27451817_T_G	chr7	27451817	T	G	0.047	Type 2 Diabetes	GWAS	0.00198315	28152661	0-0.2	darkblue
7_27451817_T_G	chr7	27451817	T	G	1	ENSG00000153814.13	eQTL	0.00198315	28152661	0-0.2	darkblue
7_27452592_C_T	chr7	27452592	C	T	1	ENSG00000153814.13	eQTL	0.00127952	28152661	0-0.2	darkblue
7_27452592_C_T	chr7	27452592	C	T	0.75	Type 2 Diabetes	GWAS	0.00127952	28152661	0-0.2	darkblue
7_27452810_T_C	chr7	27452810	T	C	0.068	Type 2 Diabetes	GWAS	4.5265e-05	28152661	0-0.2	darkblue
7_27452810_T_C	chr7	27452810	T	C	1	ENSG00000153814.13	eQTL	4.5265e-05	28152661	0-0.2	darkblue
7_27452934_G_T	chr7	27452934	G	T	1	ENSG00000153814.13	eQTL	4.41473e-05	28152661	0-0.2	darkblue
7_27452934_G_T	chr7	27452934	G	T	0.83	Type 2 Diabetes	GWAS	4.41473e-05	28152661	0-0.2	darkblue
7_27453420_G_A	chr7	27453420	G	A	0.41	Type 2 Diabetes	GWAS	0.000221878	28152661	0-0.2	darkblue
7_27453420_G_A	chr7	27453420	G	A	1	ENSG00000153814.13	eQTL	0.000221878	28152661	0-0.2	darkblue
7_27454839_A_G	chr7	27454839	A	G	0.07	Type 2 Diabetes	GWAS	4.5265e-05	28152661	0-0.2	darkblue
7_27454839_A_G	chr7	27454839	A	G	1	ENSG00000153814.13	eQTL	4.5265e-05	28152661	0-0.2	darkblue
7_27455661_C_A	chr7	27455661	C	A	1	ENSG00000153814.13	eQTL	0.000430587	28152661	0-0.2	darkblue
7_27455661_C_A	chr7	27455661	C	A	0.51	Type 2 Diabetes	GWAS	0.000430587	28152661	0-0.2	darkblue
7_27455680_T_C	chr7	27455680	T	C	1	ENSG00000153814.13	eQTL	0.000224593	28152661	0-0.2	darkblue
7_27455680_T_C	chr7	27455680	T	C	0.4	Type 2 Diabetes	GWAS	0.000224593	28152661	0-0.2	darkblue
7_27456975_T_C	chr7	27456975	T	C	0.73	Type 2 Diabetes	GWAS	0.0031545	28152661	0-0.2	darkblue
7_27456975_T_C	chr7	27456975	T	C	1	ENSG00000153814.13	eQTL	0.0031545	28152661	0-0.2	darkblue
7_27458713_A_T	chr7	27458713	A	T	1	ENSG00000153814.13	eQTL	0.000699321	28152661	0-0.2	darkblue
7_27458713_A_T	chr7	27458713	A	T	0.65	Type 2 Diabetes	GWAS	0.000699321	28152661	0-0.2	darkblue
7_27458732_G_C	chr7	27458732	G	C	0.015	Type 2 Diabetes	GWAS	0.000984697	28152661	0-0.2	darkblue
7_27458732_G_C	chr7	27458732	G	C	1	ENSG00000153814.13	eQTL	0.000984697	28152661	0-0.2	darkblue
7_27458801_T_C	chr7	27458801	T	C	1	ENSG00000153814.13	eQTL	2.32837e-05	28152661	0-0.2	darkblue
7_27458801_T_C	chr7	27458801	T	C	0.056	Type 2 Diabetes	GWAS	2.32837e-05	28152661	0-0.2	darkblue
7_27458903_G_C	chr7	27458903	G	C	1	ENSG00000153814.13	eQTL	0.000917874	28152661	0-0.2	darkblue
7_27458903_G_C	chr7	27458903	G	C	0.0081	Type 2 Diabetes	GWAS	0.000917874	28152661	0-0.2	darkblue
7_27459423_A_G	chr7	27459423	A	G	1	ENSG00000153814.13	eQTL	0.00147688	28152661	0-0.2	darkblue
7_27459423_A_G	chr7	27459423	A	G	0.051	Type 2 Diabetes	GWAS	0.00147688	28152661	0-0.2	darkblue
7_27459565_A_G	chr7	27459565	A	G	0.055	Type 2 Diabetes	GWAS	0.00147688	28152661	0-0.2	darkblue
7_27459565_A_G	chr7	27459565	A	G	1	ENSG00000153814.13	eQTL	0.00147688	28152661	0-0.2	darkblue
7_27459579_C_T	chr7	27459579	C	T	0.69	Type 2 Diabetes	GWAS	0.000522092	28152661	0-0.2	darkblue
7_27459579_C_T	chr7	27459579	C	T	1	ENSG00000153814.13	eQTL	0.000522092	28152661	0-0.2	darkblue
7_27459716_T_A	chr7	27459716	T	A	1	ENSG00000153814.13	eQTL	0.00147688	28152661	0-0.2	darkblue
7_27459716_T_A	chr7	27459716	T	A	0.058	Type 2 Diabetes	GWAS	0.00147688	28152661	0-0.2	darkblue
7_27460090_C_T	chr7	27460090	C	T	1	ENSG00000153814.13	eQTL	0.000512179	28152661	0-0.2	darkblue
7_27460090_C_T	chr7	27460090	C	T	0.67	Type 2 Diabetes	GWAS	0.000512179	28152661	0-0.2	darkblue
7_27460415_A_G	chr7	27460415	A	G	0.91	Type 2 Diabetes	GWAS	0.000214755	28152661	0-0.2	darkblue
7_27460415_A_G	chr7	27460415	A	G	1	ENSG00000153814.13	eQTL	0.000214755	28152661	0-0.2	darkblue
7_27461423_C_T	chr7	27461423	C	T	1	ENSG00000153814.13	eQTL	0.000378182	28152661	0-0.2	darkblue
7_27461423_C_T	chr7	27461423	C	T	0.77	Type 2 Diabetes	GWAS	0.000378182	28152661	0-0.2	darkblue
7_27461565_C_T	chr7	27461565	C	T	0.66	Type 2 Diabetes	GWAS	0.000512179	28152661	0-0.2	darkblue
7_27461565_C_T	chr7	27461565	C	T	1	ENSG00000153814.13	eQTL	0.000512179	28152661	0-0.2	darkblue
7_27462085_T_C	chr7	27462085	T	C	1	ENSG00000153814.13	eQTL	0.000908529	28152661	0-0.2	darkblue
7_27462085_T_C	chr7	27462085	T	C	0.64	Type 2 Diabetes	GWAS	0.000908529	28152661	0-0.2	darkblue
7_27462513_A_C	chr7	27462513	A	C	0.65	Type 2 Diabetes	GWAS	0.000908529	28152661	0-0.2	darkblue
7_27462513_A_C	chr7	27462513	A	C	1	ENSG00000153814.13	eQTL	0.000908529	28152661	0-0.2	darkblue
7_27463121_G_A	chr7	27463121	G	A	0.7	Type 2 Diabetes	GWAS	0.000512179	28152661	0-0.2	darkblue
7_27463121_G_A	chr7	27463121	G	A	1	ENSG00000153814.13	eQTL	0.000512179	28152661	0-0.2	darkblue
7_27463240_C_T	chr7	27463240	C	T	1	ENSG00000153814.13	eQTL	0.00187633	28152661	0-0.2	darkblue
7_27463240_C_T	chr7	27463240	C	T	0.051	Type 2 Diabetes	GWAS	0.00187633	28152661	0-0.2	darkblue
7_27463513_A_T	chr7	27463513	A	T	1	ENSG00000153814.13	eQTL	0.00021942	28152661	0-0.2	darkblue
7_27463513_A_T	chr7	27463513	A	T	0.98	Type 2 Diabetes	GWAS	0.00021942	28152661	0-0.2	darkblue
7_27464485_G_A	chr7	27464485	G	A	1	ENSG00000153814.13	eQTL	0.00035632	28152661	0-0.2	darkblue
7_27464485_G_A	chr7	27464485	G	A	1	Type 2 Diabetes	GWAS	0.00035632	28152661	0-0.2	darkblue
7_27464713_A_G	chr7	27464713	A	G	0.83	Type 2 Diabetes	GWAS	6.33927e-05	28152661	0-0.2	darkblue
7_27464713_A_G	chr7	27464713	A	G	1	ENSG00000153814.13	eQTL	6.33927e-05	28152661	0-0.2	darkblue
7_27465333_C_A	chr7	27465333	C	A	0.88	Type 2 Diabetes	GWAS	0.000142918	28152661	0-0.2	darkblue
7_27465333_C_A	chr7	27465333	C	A	1	ENSG00000153814.13	eQTL	0.000142918	28152661	0-0.2	darkblue
7_27465442_T_C	chr7	27465442	T	C	1	ENSG00000153814.13	eQTL	0.000873129	28152661	0-0.2	darkblue
7_27465442_T_C	chr7	27465442	T	C	0.64	Type 2 Diabetes	GWAS	0.000873129	28152661	0-0.2	darkblue
7_27465712_G_T	chr7	27465712	G	T	1	ENSG00000153814.13	eQTL	0.00112803	28152661	0-0.2	darkblue
7_27465712_G_T	chr7	27465712	G	T	0.6	Type 2 Diabetes	GWAS	0.00112803	28152661	0-0.2	darkblue
7_27466393_T_G	chr7	27466393	T	G	1	ENSG00000153814.13	eQTL	0.00380739	28152661	0-0.2	darkblue
7_27466393_T_G	chr7	27466393	T	G	0.16	Type 2 Diabetes	GWAS	0.00380739	28152661	0-0.2	darkblue
7_27466495_G_T	chr7	27466495	G	T	0.76	Type 2 Diabetes	GWAS	0.000560241	28152661	0-0.2	darkblue
7_27466495_G_T	chr7	27466495	G	T	1	ENSG00000153814.13	eQTL	0.000560241	28152661	0-0.2	darkblue
7_27468966_T_G	chr7	27468966	T	G	0.00097	Type 2 Diabetes	GWAS	0.00503464	28152661	0-0.2	darkblue
7_27468966_T_G	chr7	27468966	T	G	1	ENSG00000153814.13	eQTL	0.00503464	28152661	0-0.2	darkblue
7_27469212_T_C	chr7	27469212	T	C	0.68	Type 2 Diabetes	GWAS	0.000281197	28152661	0-0.2	darkblue
7_27469212_T_C	chr7	27469212	T	C	1	ENSG00000153814.13	eQTL	0.000281197	28152661	0-0.2	darkblue
7_27469540_A_G	chr7	27469540	A	G	0.34	Type 2 Diabetes	GWAS	0.000573597	28152661	0-0.2	darkblue
7_27469540_A_G	chr7	27469540	A	G	1	ENSG00000153814.13	eQTL	0.000573597	28152661	0-0.2	darkblue
7_27469589_G_A	chr7	27469589	G	A	0.46	Type 2 Diabetes	GWAS	0.000901206	28152661	0-0.2	darkblue
7_27469589_G_A	chr7	27469589	G	A	1	ENSG00000153814.13	eQTL	0.000901206	28152661	0-0.2	darkblue
7_27469778_C_G	chr7	27469778	C	G	0.28	Type 2 Diabetes	GWAS	0.00128534	28152661	0-0.2	darkblue
7_27469778_C_G	chr7	27469778	C	G	1	ENSG00000153814.13	eQTL	0.00128534	28152661	0-0.2	darkblue
7_27469974_A_G	chr7	27469974	A	G	1	ENSG00000153814.13	eQTL	0.00290734	28152661	0-0.2	darkblue
7_27469974_A_G	chr7	27469974	A	G	0.34	Type 2 Diabetes	GWAS	0.00290734	28152661	0-0.2	darkblue
7_27472818_C_T	chr7	27472818	C	T	0.77	Type 2 Diabetes	GWAS	0.0023652	28152661	0-0.2	darkblue
7_27472818_C_T	chr7	27472818	C	T	1	ENSG00000153814.13	eQTL	0.0023652	28152661	0-0.2	darkblue
7_27475961_A_G	chr7	27475961	A	G	1	ENSG00000153814.13	eQTL	0.000838415	28152661	0-0.2	darkblue
7_27475961_A_G	chr7	27475961	A	G	0.0055	Type 2 Diabetes	GWAS	0.000838415	28152661	0-0.2	darkblue
7_27476039_G_A	chr7	27476039	G	A	1	ENSG00000153814.13	eQTL	0.00159735	28152661	0-0.2	darkblue
7_27476039_G_A	chr7	27476039	G	A	0.12	Type 2 Diabetes	GWAS	0.00159735	28152661	0-0.2	darkblue
7_27476225_G_A	chr7	27476225	G	A	1	ENSG00000153814.13	eQTL	0.00251713	28152661	0-0.2	darkblue
7_27476225_G_A	chr7	27476225	G	A	0.0029	Type 2 Diabetes	GWAS	0.00251713	28152661	0-0.2	darkblue
7_27476699_C_T	chr7	27476699	C	T	0.011	Type 2 Diabetes	GWAS	0.000477317	28152661	0-0.2	darkblue
7_27476699_C_T	chr7	27476699	C	T	1	ENSG00000153814.13	eQTL	0.000477317	28152661	0-0.2	darkblue
7_27478059_G_A	chr7	27478059	G	A	1	ENSG00000153814.13	eQTL	0.00251713	28152661	0-0.2	darkblue
7_27478059_G_A	chr7	27478059	G	A	0.0031	Type 2 Diabetes	GWAS	0.00251713	28152661	0-0.2	darkblue
7_27479226_C_T	chr7	27479226	C	T	1	ENSG00000153814.13	eQTL	0.000956534	28152661	0-0.2	darkblue
7_27479226_C_T	chr7	27479226	C	T	0.34	Type 2 Diabetes	GWAS	0.000956534	28152661	0-0.2	darkblue
7_27479499_G_A	chr7	27479499	G	A	0.023	Type 2 Diabetes	GWAS	0.000177527	28152661	0-0.2	darkblue
7_27479499_G_A	chr7	27479499	G	A	1	ENSG00000153814.13	eQTL	0.000177527	28152661	0-0.2	darkblue
7_27480384_G_T	chr7	27480384	G	T	1	ENSG00000153814.13	eQTL	0.00112676	28152661	0-0.2	darkblue
7_27480384_G_T	chr7	27480384	G	T	0.0037	Type 2 Diabetes	GWAS	0.00112676	28152661	0-0.2	darkblue
7_27480707_G_A	chr7	27480707	G	A	0.0032	Type 2 Diabetes	GWAS	0.001964	28152661	0-0.2	darkblue
7_27480707_G_A	chr7	27480707	G	A	1	ENSG00000153814.13	eQTL	0.001964	28152661	0-0.2	darkblue
7_27480774_A_G	chr7	27480774	A	G	0.0015	Type 2 Diabetes	GWAS	0.00309605	28152661	0-0.2	darkblue
7_27480774_A_G	chr7	27480774	A	G	1	ENSG00000153814.13	eQTL	0.00309605	28152661	0-0.2	darkblue
7_27481043_T_C	chr7	27481043	T	C	0.0045	Type 2 Diabetes	GWAS	0.00112325	28152661	0-0.2	darkblue
7_27481043_T_C	chr7	27481043	T	C	1	ENSG00000153814.13	eQTL	0.00112325	28152661	0-0.2	darkblue
7_27481296_G_A	chr7	27481296	G	A	1	ENSG00000153814.13	eQTL	0.000907338	28152661	0-0.2	darkblue
7_27481296_G_A	chr7	27481296	G	A	0.4	Type 2 Diabetes	GWAS	0.000907338	28152661	0-0.2	darkblue
7_27481300_C_T	chr7	27481300	C	T	1	ENSG00000153814.13	eQTL	0.000956534	28152661	0-0.2	darkblue
7_27481300_C_T	chr7	27481300	C	T	0.38	Type 2 Diabetes	GWAS	0.000956534	28152661	0-0.2	darkblue
7_27481336_C_T	chr7	27481336	C	T	0.18	Type 2 Diabetes	GWAS	1.18723e-05	28152661	0-0.2	darkblue
7_27481336_C_T	chr7	27481336	C	T	1	ENSG00000153814.13	eQTL	1.18723e-05	28152661	0-0.2	darkblue
7_27481349_C_T	chr7	27481349	C	T	0.33	Type 2 Diabetes	GWAS	8.40465e-05	28152661	0-0.2	darkblue
7_27481349_C_T	chr7	27481349	C	T	1	ENSG00000153814.13	eQTL	8.40465e-05	28152661	0-0.2	darkblue
7_27481389_T_C	chr7	27481389	T	C	1	ENSG00000153814.13	eQTL	0.000956534	28152661	0-0.2	darkblue
7_27481389_T_C	chr7	27481389	T	C	0.44	Type 2 Diabetes	GWAS	0.000956534	28152661	0-0.2	darkblue
7_27481433_T_C	chr7	27481433	T	C	1	ENSG00000153814.13	eQTL	0.000956534	28152661	0-0.2	darkblue
[truncated: 8,034 more rows]
