# Supplementary material for: Multiomic QTL mapping reveals phenotypic complexity of GWAS loci and prioritizes putative causal variants
Source: Cell Genom. 2025 Feb 21;5(3):100775. doi: 10.1016/j.xgen.2025.100775 (PMC11960542; doi:10.1016/j.xgen.2025.100775)
Supplement: Data S1. A compressed file containing source data, related to Figures 2–6 [file mmc8.zip › Data S1/SOURCEDATA.FIGURE6B.txt]

Trait	Tissue	Freq
Birth Weight	CVPC	3
Body Mass Index	CVPC	35
Fasting Glucose	CVPC	4
HDL Cholesterol	CVPC	31
Angina Pectoris	CVPC	2
Myocardial Infarction	CVPC	1
Heart Disease	CVPC	2
Atrial Fibrillation	CVPC	11
LDL Direct	CVPC	11
Aging	CVPC	1
Pulse Rate	CVPC	7
QRS Duration	CVPC	4
Type 2 Diabetes	CVPC	10
Birth Weight	iPSC	5
Body Mass Index	iPSC	33
Fasting Glucose	iPSC	2
HDL Cholesterol	iPSC	27
Angina Pectoris	iPSC	2
Myocardial Infarction	iPSC	2
Heart Disease	iPSC	3
Atrial Fibrillation	iPSC	1
LDL Direct	iPSC	8
Aging	iPSC	2
Pulse Rate	iPSC	3
QRS Duration	iPSC	0
Type 2 Diabetes	iPSC	11
Birth Weight	PPC	1
Body Mass Index	PPC	21
Fasting Glucose	PPC	2
HDL Cholesterol	PPC	22
Angina Pectoris	PPC	2
Myocardial Infarction	PPC	1
Heart Disease	PPC	1
Atrial Fibrillation	PPC	1
LDL Direct	PPC	6
Aging	PPC	1
Pulse Rate	PPC	5
QRS Duration	PPC	0
Type 2 Diabetes	PPC	12
