# Supplementary material for: Multiomic QTL mapping reveals phenotypic complexity of GWAS loci and prioritizes putative causal variants
Source: Cell Genom. 2025 Feb 21;5(3):100775. doi: 10.1016/j.xgen.2025.100775 (PMC11960542; doi:10.1016/j.xgen.2025.100775)
Supplement: Data S1. A compressed file containing source data, related to Figures 2–6 [file mmc8.zip › Data S1/SOURCEDATA.FIGURE5CD.txt]

trait_index	qtl_collapse	coloced	distance
Body mass index (BMI) 1_1624323_AT_A	eQTL,haQTL	TRUE	7840
Body mass index (BMI) 1_1792927_G_A	caQTL	TRUE	12469
Body mass index (BMI) 1_1814287_G_A		FALSE	33829
HDL cholesterol 1_1851414_GA_G		FALSE	40879
Body mass index (BMI) 1_2346817_G_T		FALSE	44891
Body mass index (BMI) 1_2531975_G_A		FALSE	1711
Pulse rate 1_6236178_T_G	eQTL	TRUE	205
Body mass index (BMI) 1_7450881_T_TG		FALSE	320415
Body mass index (BMI) 1_7678120_C_T		FALSE	93176
Body mass index (BMI) 1_8635947_T_C	haQTL	TRUE	212975
HDL cholesterol 1_9275114_G_T	caQTL	TRUE	17780
Atrial fibrillation and flutter 1_10039603_T_C		FALSE	6771
Pulse rate 1_10297748_G_C		FALSE	87178
Pulse rate 1_10644490_A_T		FALSE	152161
LDL direct 1_10727481_C_T	caQTL,haQTL	TRUE	69170
Body mass index (BMI) 1_11265464_G_C		FALSE	2907
HDL cholesterol 1_11373193_C_T		FALSE	99995
Body mass index (BMI) 1_15667108_G_A		FALSE	7395
LDL direct 1_16170777_G_C	caQTL,haQTL	TRUE	14707
Body mass index (BMI) 1_16520695_G_C	caQTL	TRUE	79974
Body mass index (BMI) 1_16980100_T_C	caQTL,eQTL,haQTL	TRUE	533
HDL cholesterol 1_19443436_T_A		FALSE	40967
Body mass index (BMI) 1_19528771_A_T	caQTL,eQTL	TRUE	43231
Birth Weight 1_22210150_T_C		FALSE	66180
Body mass index (BMI) 1_23083647_G_T		FALSE	64204
HDL cholesterol 1_23382049_A_AT		FALSE	12212
HDL cholesterol 1_23383982_C_T	eQTL	TRUE	14145
HDL cholesterol 1_23408748_G_T		FALSE	16001
LDL direct 1_23559660_C_T		FALSE	158
HDL cholesterol 1_24785003_C_CA	caQTL	TRUE	39621
LDL direct 1_25386743_A_T	caQTL,eQTL	TRUE	43450
HDL cholesterol 1_26573196_C_A	eQTL	TRUE	43435
LDL direct 1_26607100_AC_A		FALSE	77339
HDL cholesterol 1_26964155_GAAAT_G		FALSE	3686
HDL cholesterol 1_27071113_C_T		FALSE	58262
HDL cholesterol 1_27893147_C_G		FALSE	20604
HDL cholesterol 1_28069548_TA_T		FALSE	19090
Body mass index (BMI) 1_30997517_A_T		FALSE	68475
Body mass index (BMI) 1_31726197_G_C		FALSE	21877
Body mass index (BMI) 1_31756312_G_A		FALSE	8582
Body mass index (BMI) 1_33337216_A_G		FALSE	16117
Body mass index (BMI) 1_33830570_G_A		FALSE	29905
Body mass index (BMI) 1_34132966_C_CT		FALSE	32877
HDL cholesterol 1_38973217_T_C		FALSE	18059
HDL cholesterol 1_39101388_A_ATG		FALSE	20072
Body mass index (BMI) 1_39239196_G_A		FALSE	157880
Type 2 Diabetes 1_39531044_C_T	eQTL	TRUE	39408
Body mass index (BMI) 1_39549703_C_CA	caQTL	TRUE	27088
HDL cholesterol 1_39582948_C_CA	caQTL,eQTL	TRUE	6157
HDL cholesterol 1_39623753_G_T		FALSE	15891
HDL cholesterol 1_39627261_C_T		FALSE	12383
HDL cholesterol 1_39629862_C_T		FALSE	9782
HDL cholesterol 1_39692806_A_C		FALSE	624
HDL cholesterol 1_39854924_C_G		FALSE	28588
HDL cholesterol 1_39916592_T_C		FALSE	14335
HDL cholesterol 1_41787539_T_C		FALSE	158722
Pulse rate 1_44504019_G_T		FALSE	98825
Pulse rate 1_44540328_T_C		FALSE	134154
LDL direct 1_44720384_G_A		FALSE	19434
Pulse rate 1_45304495_G_C		FALSE	1715
Body mass index (BMI) 1_45712298_T_TA	caQTL	TRUE	24117
LDL direct 1_45887140_G_A		FALSE	100153
HDL cholesterol 1_46037164_A_C	caQTL,eQTL	TRUE	95873
Body mass index (BMI) 1_46162087_G_A		FALSE	12986
Body mass index (BMI) 1_47196196_C_G		FALSE	5151
Body mass index (BMI) 1_49129286_GTTT_G		FALSE	352316
Type 2 Diabetes 1_50790419_C_T		FALSE	169849
QRS duration 1_51025037_G_A		FALSE	64292
Body mass index (BMI) 1_54260415_A_C		FALSE	60341
LDL direct 1_54706876_G_C		FALSE	8985
LDL direct 1_54967857_C_T		FALSE	12771
LDL direct 1_55004480_C_T		FALSE	5547
LDL direct 1_55023987_A_G	eQTL	TRUE	15460
LDL direct 1_55024287_A_G		FALSE	15160
LDL direct 1_55028628_C_T		FALSE	10819
LDL direct 1_55033072_C_T		FALSE	6375
Chronic ischaemic heart disease 1_55039974_G_T		FALSE	527
LDL direct 1_55045644_C_T		FALSE	6197
LDL direct 1_55052643_C_T		FALSE	13196
LDL direct 1_55086045_G_A		FALSE	46598
LDL direct 1_55124992_T_C		FALSE	85545
LDL direct 1_55155024_C_A		FALSE	60355
LDL direct 1_55169370_CAGA_C		FALSE	46009
LDL direct 1_55191494_C_CT		FALSE	23885
LDL direct 1_55192151_ATATT_A		FALSE	23228
LDL direct 1_55235833_T_C		FALSE	20454
LDL direct 1_55236620_A_G		FALSE	21241
LDL direct 1_55238806_C_T		FALSE	23427
LDL direct 1_55259372_G_C		FALSE	43993
LDL direct 1_55271441_T_C		FALSE	56062
LDL direct 1_55272990_C_T		FALSE	57611
LDL direct 1_55280204_T_C		FALSE	64825
LDL direct 1_55281768_A_AT		FALSE	66389
LDL direct 1_55295456_T_A		FALSE	80077
LDL direct 1_55327049_G_A		FALSE	111670
LDL direct 1_55335210_C_G		FALSE	119831
LDL direct 1_55348312_G_A		FALSE	132933
LDL direct 1_55374846_T_G		FALSE	159467
LDL direct 1_55466942_G_C		FALSE	251563
LDL direct 1_55473824_G_A		FALSE	258445
LDL direct 1_55909186_T_A		FALSE	615310
LDL direct 1_55952200_T_C		FALSE	572296
LDL direct 1_55959248_A_G		FALSE	565248
LDL direct 1_56330650_T_A		FALSE	193846
LDL direct 1_56332309_G_C		FALSE	192187
LDL direct 1_56359182_A_T		FALSE	165314
Chronic ischaemic heart disease 1_56450148_G_A		FALSE	74348
Angina pectoris 1_56482618_A_G	caQTL	TRUE	41878
Chronic ischaemic heart disease 1_56514009_A_G	caQTL	TRUE	10487
Body mass index (BMI) 1_57313549_G_A		FALSE	339165
Body mass index (BMI) 1_57422313_C_T		FALSE	447929
HDL cholesterol 1_61225153_CA_C		FALSE	359894
QRS duration 1_61437849_TTCTGTTTGGTGTA_T		FALSE	287575
LDL direct 1_61860347_C_T		FALSE	117870
HDL cholesterol 1_62114219_G_T		FALSE	80630
Type 2 Diabetes 1_62114219_G_T		FALSE	80630
Body mass index (BMI) 1_62150816_T_TA		FALSE	44033
Body mass index (BMI) 1_62210220_A_G		FALSE	15371
Body mass index (BMI) 1_62212051_T_C		FALSE	17202
LDL direct 1_62367882_G_A		FALSE	48447
LDL direct 1_62492987_T_C		FALSE	56690
HDL cholesterol 1_62498080_A_AT	caQTL	TRUE	61783
LDL direct 1_62553834_G_C		FALSE	43686
LDL direct 1_62598067_T_C	caQTL,eQTL	TRUE	547
HDL cholesterol 1_62806467_G_A	caQTL,haQTL	TRUE	22335
LDL direct 1_62893145_C_T		FALSE	109013
HDL cholesterol 1_63510132_G_T		FALSE	13240
Body mass index (BMI) 1_65513597_T_C		FALSE	92945
HDL cholesterol 1_65513597_T_C		FALSE	92945
HDL cholesterol 1_65700918_A_T		FALSE	91596
Body mass index (BMI) 1_66097862_GT_G		FALSE	305348
Pulse rate 1_66525663_T_C		FALSE	7604
Pulse rate 1_66544011_T_C		FALSE	10744
Body mass index (BMI) 1_70129575_C_G	eQTL	TRUE	76005
HDL cholesterol 1_70939748_G_A		FALSE	108069
Body mass index (BMI) 1_72053357_AT_A		FALSE	229183
Body mass index (BMI) 1_72337413_C_A		FALSE	54873
HDL cholesterol 1_72353929_T_C		FALSE	71389
Body mass index (BMI) 1_74532078_A_G		FALSE	19466
Childhood Obesity 1_74532078_A_G		FALSE	19466
Body mass index (BMI) 1_76042332_G_A		FALSE	32414
Body mass index (BMI) 1_77444315_T_C		FALSE	162296
Body mass index (BMI) 1_77694567_T_A		FALSE	11147
Body mass index (BMI) 1_77934855_A_C		FALSE	44256
Body mass index (BMI) 1_78144338_T_C		FALSE	159546
Body mass index (BMI) 1_78181124_C_T		FALSE	122760
Body mass index (BMI) 1_78364361_C_T		FALSE	60477
Body mass index (BMI) 1_78395365_T_A		FALSE	91481
Body mass index (BMI) 1_81892102_A_T		FALSE	585955
HDL cholesterol 1_81932860_C_T		FALSE	626713
Body mass index (BMI) 1_85237013_A_G		FALSE	22660
HDL cholesterol 1_85376716_T_TTA		FALSE	100083
Pulse rate 1_87477472_C_T	caQTL,haQTL	TRUE	148592
Pulse rate 1_87783473_T_C		FALSE	454593
Body mass index (BMI) 1_89516942_A_G		FALSE	7887
Body mass index (BMI) 1_90724376_G_A		FALSE	7073
Body mass index (BMI) 1_92265333_A_AC		FALSE	33655
LDL direct 1_92451175_T_TTTTG		FALSE	35751
Body mass index (BMI) 1_92821482_GTATATATATA_G		FALSE	10531
LDL direct 1_92869152_C_CTAT		FALSE	37139
LDL direct 1_92881326_CAAA_C		FALSE	49313
HDL cholesterol 1_93293362_T_C		FALSE	52545
HDL cholesterol 1_93444330_C_A	caQTL	TRUE	3788
HDL cholesterol 1_93544273_C_T		FALSE	96155
HDL cholesterol 1_93550454_A_G		FALSE	102336
HDL cholesterol 1_93590304_C_A		FALSE	142186
HDL cholesterol 1_93590615_C_G		FALSE	142497
HDL cholesterol 1_93862839_C_T		FALSE	15688
Body mass index (BMI) 1_95809372_G_A		FALSE	575162
Body mass index (BMI) 1_96426115_A_G		FALSE	295550
Body mass index (BMI) 1_96514019_A_AT		FALSE	207646
Body mass index (BMI) 1_96856565_G_T		FALSE	134900
Body mass index (BMI) 1_97111946_T_A		FALSE	390281
Body mass index (BMI) 1_97758360_CA_C		FALSE	236641
HDL cholesterol 1_97852606_A_G		FALSE	142395
Body mass index (BMI) 1_97985232_C_T		FALSE	9769
Body mass index (BMI) 1_98096704_T_C		FALSE	101703
HDL cholesterol 1_99825591_G_A		FALSE	24770
Fasting Glucose 1_100461345_C_T		FALSE	76794
HDL cholesterol 1_100488781_G_A		FALSE	49358
Body mass index (BMI) 1_100501631_G_A		FALSE	36508
Body mass index (BMI) 1_106971485_C_A		FALSE	85189
Body mass index (BMI) 1_107342913_C_T		FALSE	202906
Body mass index (BMI) 1_107436944_AT_A	caQTL	TRUE	296937
LDL direct 1_108954057_GA_G		FALSE	9428
LDL direct 1_109041764_C_T		FALSE	350
LDL direct 1_109059756_T_C		FALSE	16257
HDL cholesterol 1_109098637_A_C		FALSE	7873
LDL direct 1_109111472_CA_C		FALSE	2207
LDL direct 1_109150019_G_A		FALSE	36161
LDL direct 1_109160401_C_A		FALSE	46543
LDL direct 1_109195166_C_T		FALSE	18752
LDL direct 1_109209045_G_A		FALSE	4873
Body mass index (BMI) 1_109209852_G_A		FALSE	4066
LDL direct 1_109233499_A_G		FALSE	16040
LDL direct 1_109236451_G_A		FALSE	13088
Acute myocardial infarction 1_109272630_A_G		FALSE	10557
LDL direct 1_109275600_CTTGAT_C		FALSE	7587
HDL cholesterol 1_109276674_C_A		FALSE	6513
Angina pectoris 1_109276674_C_A		FALSE	6513
Chronic ischaemic heart disease 1_109276674_C_A		FALSE	6513
Multivariate Longevity 1_109279175_G_A		FALSE	4012
LDL direct 1_109279425_G_A		FALSE	3762
LDL direct 1_109279887_T_C		FALSE	3300
HDL cholesterol 1_109296296_C_T		FALSE	10716
LDL direct 1_109396059_G_T		FALSE	1860
Body mass index (BMI) 1_109403473_A_C		FALSE	5554
LDL direct 1_109422482_CT_C		FALSE	3967
LDL direct 1_109459480_T_C		FALSE	7066
LDL direct 1_109503573_A_C		FALSE	6166
LDL direct 1_109558298_C_A		FALSE	9683
LDL direct 1_109559547_T_C		FALSE	10932
LDL direct 1_109577599_C_T		FALSE	28984
LDL direct 1_109580712_G_A		FALSE	32097
LDL direct 1_109611888_A_G		FALSE	4216
LDL direct 1_109619568_C_T		FALSE	362
LDL direct 1_109654080_G_GA		FALSE	2019
LDL direct 1_109659187_G_T		FALSE	3088
LDL direct 1_109666423_CA_C		FALSE	1599
HDL cholesterol 1_109669671_C_A	caQTL,eQTL	TRUE	1649
Body mass index (BMI) 1_109684689_A_T		FALSE	3125
LDL direct 1_109684689_A_T		FALSE	3125
HDL cholesterol 1_109684855_A_G		FALSE	2959
HDL cholesterol 1_109687481_C_T		FALSE	333
HDL cholesterol 1_109690525_C_T		FALSE	2711
HDL cholesterol 1_109724132_A_C		FALSE	12352
HDL cholesterol 1_109726664_G_A		FALSE	14375
LDL direct 1_109728718_C_T		FALSE	12321
HDL cholesterol 1_109751050_C_T		FALSE	10011
LDL direct 1_109753268_C_G		FALSE	10760
LDL direct 1_109757069_G_A		FALSE	6959
HDL cholesterol 1_109892706_G_A		FALSE	17536
HDL cholesterol 1_109948590_C_T		FALSE	36175
HDL cholesterol 1_109948746_G_A		FALSE	36019
Body mass index (BMI) 1_110070303_G_A		FALSE	370
Body mass index (BMI) 1_110817180_G_A		FALSE	54008
Body mass index (BMI) 1_111730863_T_C	eQTL	TRUE	23969
Body mass index (BMI) 1_111804367_C_T		FALSE	48542
Atrial fibrillation and flutter 1_111913129_TA_T		FALSE	76540
Multivariate Longevity 1_113630788_A_G		FALSE	128702
Type 2 Diabetes 1_114602278_T_C		FALSE	20648
Body mass index (BMI) 1_114746674_G_A	eQTL	TRUE	12003
Body mass index (BMI) 1_115042480_G_A		FALSE	12654
Body mass index (BMI) 1_115129814_C_T		FALSE	40310
Type 2 Diabetes 1_116985555_C_A	eQTL	TRUE	16195
Body mass index (BMI) 1_119164426_T_C		FALSE	23771
Type 2 Diabetes 1_119899375_A_G		FALSE	2859
HDL cholesterol 1_145898360_A_T		FALSE	11752
HDL cholesterol 1_147873099_T_C		FALSE	29696
HDL cholesterol 1_149910348_A_G		FALSE	7497
HDL cholesterol 1_150204902_C_CT		FALSE	31255
LDL direct 1_150503710_C_T		FALSE	4352
HDL cholesterol 1_150712010_T_C		FALSE	8886
HDL cholesterol 1_150761739_CAAGAAAAAAAGAAAA_C		FALSE	4219
Fasting Glucose 1_150889383_C_T	eQTL	TRUE	2247
HDL cholesterol 1_151001038_G_A		FALSE	7339
Body mass index (BMI) 1_151038045_G_C	eQTL	TRUE	1724
Type 2 Diabetes 1_151045515_T_C		FALSE	2236
HDL cholesterol 1_151071453_C_CTTTTTT		FALSE	875
Body mass index (BMI) 1_151111431_C_CT		FALSE	35201
HDL cholesterol 1_151379550_C_T		FALSE	6842
HDL cholesterol 1_152014152_G_A		FALSE	20292
Body mass index (BMI) 1_154296663_CTAAA_C		FALSE	24308
Atrial fibrillation and flutter 1_154835811_G_A		FALSE	34471
Atrial fibrillation and flutter 1_154852274_A_T		FALSE	18008
Body mass index (BMI) 1_155011887_G_A	caQTL	TRUE	9257
Atrial fibrillation and flutter 1_155014317_C_T		FALSE	11687
Birth Weight 1_155016481_A_G	caQTL	TRUE	13851
HDL cholesterol 1_155025096_G_A		FALSE	8686
Body mass index (BMI) 1_155906822_G_A		FALSE	4583
Body mass index (BMI) 1_156141496_A_G		FALSE	5870
HDL cholesterol 1_156142190_GTATT_G		FALSE	5176
Body mass index (BMI) 1_156320865_T_C		FALSE	16449
Body mass index (BMI) 1_156484591_A_G		FALSE	16189
Body mass index (BMI) 1_156518468_T_C		FALSE	17688
Birth Weight 1_161531006_C_G		FALSE	6466
HDL cholesterol 1_161690906_G_T		FALSE	16066
Birth Weight 1_161694793_A_T		FALSE	12179
HDL cholesterol 1_161705365_A_G		FALSE	1607
Body mass index (BMI) 1_163610165_T_C		FALSE	288373
Body mass index (BMI) 1_167257774_GT_G		FALSE	36898
Atrial fibrillation and flutter 1_169799840_G_A		FALSE	4876
Atrial fibrillation and flutter 1_170209923_C_T		FALSE	63964
Atrial fibrillation and flutter 1_170224684_G_C	haQTL	TRUE	78725
Atrial fibrillation and flutter 1_170666228_A_G		FALSE	3500
Atrial fibrillation and flutter 1_170680138_G_A		FALSE	17410
HDL cholesterol 1_171482482_C_T	eQTL	TRUE	3048
Body mass index (BMI) 1_171482482_C_T	eQTL	TRUE	3048
Body mass index (BMI) 1_173944236_C_G		FALSE	26908
Body mass index (BMI) 1_174029968_AG_A	caQTL,haQTL	TRUE	7610
Body mass index (BMI) 1_174283505_G_T		FALSE	124095
Body mass index (BMI) 1_174489573_G_T		FALSE	41609
Body mass index (BMI) 1_174657916_A_G		FALSE	209952
Body mass index (BMI) 1_174772195_C_CA		FALSE	226968
HDL cholesterol 1_174941976_CAGT_C		FALSE	57187
Body mass index (BMI) 1_175026924_A_ATATT		FALSE	3498
Body mass index (BMI) 1_175031751_T_C		FALSE	8325
Body mass index (BMI) 1_177412585_CTT_C		FALSE	241627
Body mass index (BMI) 1_177797481_A_G		FALSE	186823
Type 2 Diabetes 1_177851726_G_A		FALSE	132578
Body mass index (BMI) 1_177879018_T_C		FALSE	105286
Type 2 Diabetes 1_177913651_C_T		FALSE	70653
Body mass index (BMI) 1_177924895_A_G		FALSE	59409
Body mass index (BMI) 1_177932606_A_G		FALSE	51698
Childhood Obesity 1_177935293_T_C		FALSE	49011
Body mass index (BMI) 1_177960366_C_G		FALSE	23938
Body mass index (BMI) 1_177960419_C_T		FALSE	23885
Body mass index (BMI) 1_177973065_G_A		FALSE	11239
Body mass index (BMI) 1_178023757_A_T		FALSE	39453
Body mass index (BMI) 1_178427600_G_A		FALSE	72035
HDL cholesterol 1_178608472_A_G		FALSE	95363
HDL cholesterol 1_180801167_A_G	caQTL	TRUE	111730
HDL cholesterol 1_181100977_G_C		FALSE	12277
HDL cholesterol 1_182162498_G_C		FALSE	100785
HDL cholesterol 1_182186843_A_G		FALSE	125130
LDL direct 1_182201657_T_C		FALSE	139944
HDL cholesterol 1_182359063_C_T		FALSE	33144
HDL cholesterol 1_183121259_A_T		FALSE	64979
HDL cholesterol 1_183745373_T_A	caQTL	TRUE	92056
Body mass index (BMI) 1_190147445_T_A		FALSE	330960
Body mass index (BMI) 1_194242934_C_T		FALSE	1056320
Body mass index (BMI) 1_194852400_G_A		FALSE	1665786
Body mass index (BMI) 1_195094889_C_A		FALSE	1514337
Body mass index (BMI) 1_197085477_T_C		FALSE	18216
Body mass index (BMI) 1_197493816_C_T		FALSE	225612
HDL cholesterol 1_198253085_C_G		FALSE	96091
LDL direct 1_199041592_C_T		FALSE	403135
Body mass index (BMI) 1_201842016_G_A		FALSE	12867
Body mass index (BMI) 1_201916663_G_A		FALSE	27983
Body mass index (BMI) 1_201977320_C_T		FALSE	5052
Body mass index (BMI) 1_202134674_G_A		FALSE	10070
Atrial fibrillation and flutter 1_203065181_G_A	caQTL,eQTL	TRUE	20832
Body mass index (BMI) 1_203518288_A_G		FALSE	24135
Type 2 Diabetes 1_205292835_T_C		FALSE	28911
HDL cholesterol 1_205770138_C_T	caQTL,eQTL	TRUE	5345
HDL cholesterol 1_205816357_G_T		FALSE	2608
Type 2 Diabetes 1_206420549_G_C		FALSE	49927
Ventricular rate 1_207753808_T_C	caQTL	TRUE	1771
Pulse rate 1_207855837_C_T		FALSE	55566
Pulse rate 1_207885997_AT_A		FALSE	25406
Body mass index (BMI) 1_208533936_A_G		FALSE	289551
Body mass index (BMI) 1_209035820_CA_C		FALSE	547894
Body mass index (BMI) 1_209091807_T_C		FALSE	491907
Body mass index (BMI) 1_209331731_C_CT		FALSE	251983
Body mass index (BMI) 1_209974277_G_A		FALSE	73354
Body mass index (BMI) 1_210166569_G_A		FALSE	66227
HDL cholesterol 1_212338786_C_CA	eQTL	TRUE	53376
Fasting Glucose 1_213977102_T_A		FALSE	6079
Type 2 Diabetes 1_213981642_G_A		FALSE	1539
Fasting Glucose 1_213985643_G_C		FALSE	2462
Type 2 Diabetes 1_213985643_G_C		FALSE	2462
Fasting Glucose 1_214004636_T_C		FALSE	21455
Type 2 Diabetes 1_214004636_T_C		FALSE	21455
Pulse rate 1_216598307_C_T		FALSE	174858
Pulse rate 1_217554709_T_A	caQTL	TRUE	76382
Type 2 Diabetes 1_219481380_G_A		FALSE	131726
HDL cholesterol 1_219521561_C_A		FALSE	91545
HDL cholesterol 1_219928157_G_A		FALSE	30862
HDL cholesterol 1_220520100_A_G		FALSE	8036
HDL cholesterol 1_220794269_A_AT		FALSE	7279
LDL direct 1_220794269_A_AT		FALSE	7279
LDL direct 1_220800090_A_G		FALSE	13100
HDL cholesterol 1_220800860_G_A		FALSE	13870
LDL direct 1_220871478_T_TTGAAAATAACACAGTGAACACAG		FALSE	7953
HDL cholesterol 1_220887821_A_C		FALSE	8390
HDL cholesterol 1_220924288_T_C		FALSE	44857
Acute myocardial infarction 1_222651648_G_GA		FALSE	33551
Chronic ischaemic heart disease 1_222750805_CA_C		FALSE	13603
HDL cholesterol 1_224252957_T_C		FALSE	77201
LDL direct 1_224396908_AAAGAAAAG_A	eQTL,haQTL	TRUE	37752
Body mass index (BMI) 1_226968291_C_T		FALSE	28005
Body mass index (BMI) 1_227765057_T_G		FALSE	29645
HDL cholesterol 1_227870060_A_G		FALSE	54385
HDL cholesterol 1_227915333_A_G		FALSE	32600
Type 2 Diabetes 1_229430081_A_G	caQTL,eQTL	TRUE	4024
Fasting Glucose 1_229506752_T_A	caQTL,eQTL	TRUE	1590
HDL cholesterol 1_230061192_ATGTGTG_A		FALSE	3202
HDL cholesterol 1_230136316_T_C		FALSE	78326
HDL cholesterol 1_230138422_G_A		FALSE	80432
HDL cholesterol 1_230142299_C_T		FALSE	84309
HDL cholesterol 1_230144512_C_G		FALSE	86522
HDL cholesterol 1_230154099_GTGTC_G		FALSE	96109
HDL cholesterol 1_230159100_G_A		FALSE	101110
HDL cholesterol 1_230161648_TGA_T	caQTL	TRUE	103658
Body mass index (BMI) 1_230166065_T_G	caQTL	TRUE	108075
HDL cholesterol 1_230172638_G_A		FALSE	114648
HDL cholesterol 1_230191262_C_T		FALSE	133272
HDL cholesterol 1_230191827_G_GT		FALSE	133837
HDL cholesterol 1_230192881_C_G		FALSE	134891
HDL cholesterol 1_230202640_C_G		FALSE	144650
HDL cholesterol 1_230283406_C_T		FALSE	142927
HDL cholesterol 1_230300340_A_G		FALSE	125993
HDL cholesterol 1_230300869_C_T		FALSE	125464
HDL cholesterol 1_230306653_G_A		FALSE	119680
HDL cholesterol 1_230549333_A_G		FALSE	93148
HDL cholesterol 1_230687617_A_G		FALSE	45136
Body mass index (BMI) 1_230978674_A_C		FALSE	202
Body mass index (BMI) 1_232628298_T_A		FALSE	2274
LDL direct 1_234593671_T_C		FALSE	16508
LDL direct 1_234615817_A_G		FALSE	5638
LDL direct 1_234617411_C_T		FALSE	7232
LDL direct 1_234662686_A_C		FALSE	52507
LDL direct 1_234686506_CT_C		FALSE	76327
LDL direct 1_234704432_AATC_A		FALSE	94253
HDL cholesterol 1_234712862_G_A		FALSE	102683
LDL direct 1_234731029_A_G		FALSE	120850
LDL direct 1_234875713_T_C		FALSE	253125
HDL cholesterol 1_234958896_T_A		FALSE	169942
LDL direct 1_234975037_A_G		FALSE	153801
Type 2 Diabetes 1_235423298_C_T	caQTL,eQTL,haQTL	TRUE	55938
Body mass index (BMI) 1_241469707_C_T		FALSE	50093
Body mass index (BMI) 1_243402311_T_C		FALSE	146277
Body mass index (BMI) 1_243420558_C_T		FALSE	164524
Body mass index (BMI) 1_243438441_GCT_G		FALSE	182407
Body mass index (BMI) 1_243477215_C_T		FALSE	221181
Body mass index (BMI) 1_243605817_C_T		FALSE	245263
HDL cholesterol 1_243791287_CT_C		FALSE	59793
Body mass index (BMI) 1_243860819_G_T		FALSE	9739
Body mass index (BMI) 10_2526308_C_G		FALSE	540025
HDL cholesterol 10_5803098_A_G		FALSE	39035
Body mass index (BMI) 10_10215702_G_GA		FALSE	582695
HDL cholesterol 10_11210930_TA_T		FALSE	400737
Type 2 Diabetes 10_12206539_C_T		FALSE	10574
Type 2 Diabetes 10_12265828_C_T		FALSE	69863
Type 2 Diabetes 10_12269466_G_A		FALSE	73501
Type 2 Diabetes 10_12283059_T_C		FALSE	66488
HDL cholesterol 10_12714637_T_G		FALSE	365090
Body mass index (BMI) 10_12903180_G_A		FALSE	196269
Body mass index (BMI) 10_16697469_A_G		FALSE	119995
LDL direct 10_17213096_G_A		FALSE	11041
HDL cholesterol 10_17277116_G_A		FALSE	48875
Body mass index (BMI) 10_18278686_G_A		FALSE	138262
Body mass index (BMI) 10_20616340_C_T		FALSE	676672
Body mass index (BMI) 10_20922770_T_G		FALSE	370242
HDL cholesterol 10_21590155_C_G	caQTL,haQTL	TRUE	63786
Body mass index (BMI) 10_21590155_C_G		FALSE	63786
Body mass index (BMI) 10_22551023_A_G		FALSE	163556
Fasting Glucose 10_26204863_T_G		FALSE	11802
Body mass index (BMI) 10_27019108_A_G		FALSE	81387
Angina pectoris 10_30028144_G_A	caQTL	TRUE	87351
Chronic ischaemic heart disease 10_30028144_G_A	caQTL	TRUE	87351
HDL cholesterol 10_30191795_C_T		FALSE	76300
HDL cholesterol 10_33313118_T_C		FALSE	23145
HDL cholesterol 10_33359904_G_A		FALSE	23641
Body mass index (BMI) 10_33696506_C_T		FALSE	360243
Body mass index (BMI) 10_33726835_T_C		FALSE	390572
Body mass index (BMI) 10_34119817_A_C		FALSE	695509
Chronic ischaemic heart disease 10_44186143_A_G		FALSE	200351
HDL cholesterol 10_45256244_G_A		FALSE	59365
HDL cholesterol 10_45419296_G_A		FALSE	45120
HDL cholesterol 10_45517172_C_T		FALSE	77735
HDL cholesterol 10_45738986_T_C		FALSE	11786
LDL direct 10_50379438_TTATA_T		FALSE	99717
Body mass index (BMI) 10_50596504_C_T		FALSE	28660
LDL direct 10_50613485_G_A		FALSE	11679
LDL direct 10_50652686_TAG_T		FALSE	27522
Body mass index (BMI) 10_50674998_A_G		FALSE	49834
LDL direct 10_50948456_C_G		FALSE	42432
Body mass index (BMI) 10_51920347_C_T		FALSE	220751
QRS duration 10_52452837_T_C		FALSE	138556
Body mass index (BMI) 10_60082887_C_T		FALSE	176330
Body mass index (BMI) 10_60950247_T_C		FALSE	51194
Body mass index (BMI) 10_61294030_A_C		FALSE	159352
Pulse rate 10_61453847_A_AT		FALSE	465
Body mass index (BMI) 10_61630049_T_G		FALSE	32880
HDL cholesterol 10_62079280_CA_C	caQTL,haQTL	TRUE	177596
Atrial fibrillation and flutter 10_63387659_G_A	caQTL,eQTL	TRUE	133742
HDL cholesterol 10_63387659_G_A	caQTL,eQTL	TRUE	133742
Body mass index (BMI) 10_63431885_G_T	caQTL,eQTL	TRUE	89516
LDL direct 10_63559006_G_T	caQTL,eQTL	TRUE	37155
LDL direct 10_69331892_T_A		FALSE	61908
HDL cholesterol 10_69339353_A_G		FALSE	69369
Type 2 Diabetes 10_69572545_C_T		FALSE	878
Type 2 Diabetes 10_69579981_G_A		FALSE	6558
Type 2 Diabetes 10_69709758_G_A		FALSE	79511
HDL cholesterol 10_70124080_C_A		FALSE	8855
Body mass index (BMI) 10_73388957_G_A		FALSE	25120
Atrial fibrillation and flutter 10_73661890_G_A	eQTL	TRUE	1914
QRS duration 10_74483791_C_A		FALSE	332589
Body mass index (BMI) 10_74627560_G_GT	caQTL	TRUE	197367
Body mass index (BMI) 10_74661458_A_T		FALSE	163469
Body mass index (BMI) 10_74773549_C_T		FALSE	51378
HDL cholesterol 10_75081004_TTTTTG_T	eQTL	TRUE	7361
Body mass index (BMI) 10_75101922_T_C		FALSE	2336
Type 2 Diabetes 10_79144944_A_C		FALSE	75978
HDL cholesterol 10_79199032_C_CA		FALSE	130066
Type 2 Diabetes 10_79200859_G_A		FALSE	131893
Type 2 Diabetes 10_79214457_A_G		FALSE	133012
HDL cholesterol 10_79240172_C_CA		FALSE	107297
HDL cholesterol 10_79376097_T_A		FALSE	28628
HDL cholesterol 10_79389183_C_T		FALSE	41714
Body mass index (BMI) 10_84829146_C_T		FALSE	500560
Body mass index (BMI) 10_85606046_A_C		FALSE	760750
HDL cholesterol 10_86744458_C_A	caQTL	TRUE	12138
Body mass index (BMI) 10_91253288_G_A		FALSE	90276
HDL cholesterol 10_91737125_G_C		FALSE	61301
Type 2 Diabetes 10_92252042_C_A		FALSE	39037
Type 2 Diabetes 10_92706307_C_T		FALSE	16352
Type 2 Diabetes 10_92716607_C_T		FALSE	26652
Birth Weight 10_92725864_C_T		FALSE	35909
Type 2 Diabetes 10_92725864_C_T		FALSE	35909
HDL cholesterol 10_92999707_A_AT		FALSE	61091
LDL direct 10_92999707_A_AT		FALSE	61091
LDL direct 10_93126201_A_G		FALSE	52726
HDL cholesterol 10_93290122_AT_A		FALSE	192213
HDL cholesterol 10_93543599_A_T		FALSE	23066
HDL cholesterol 10_93589608_G_T		FALSE	12137
Fasting Glucose 10_93632179_A_T		FALSE	19642
Body mass index (BMI) 10_95494548_C_T		FALSE	66867
Body mass index (BMI) 10_97215656_A_G		FALSE	29696
HDL cholesterol 10_98018469_A_G		FALSE	12360
Body mass index (BMI) 10_98034108_C_T		FALSE	3279
Body mass index (BMI) 10_98084965_A_G		FALSE	49659
Body mass index (BMI) 10_98198549_G_GA		FALSE	63925
Body mass index (BMI) 10_98285390_G_A		FALSE	17195
HDL cholesterol 10_100152307_T_C		FALSE	33727
LDL direct 10_100193948_A_C		FALSE	7914
HDL cholesterol 10_100276317_G_A		FALSE	8636
Body mass index (BMI) 10_100600003_G_A		FALSE	70002
Body mass index (BMI) 10_100652147_A_T		FALSE	83249
Body mass index (BMI) 10_100687890_C_A		FALSE	47506
Body mass index (BMI) 10_100705496_T_C		FALSE	29900
Body mass index (BMI) 10_100710675_C_T		FALSE	24721
Body mass index (BMI) 10_100829432_G_A		FALSE	83531
Body mass index (BMI) 10_100875096_G_A		FALSE	37867
Body mass index (BMI) 10_102198560_TTTTA_T		FALSE	27739
Atrial fibrillation and flutter 10_102230055_G_C		FALSE	3756
Body mass index (BMI) 10_102530447_CTTT_C		FALSE	26475
HDL cholesterol 10_102768218_G_A		FALSE	24270
Body mass index (BMI) 10_102814805_T_G		FALSE	22668
Body mass index (BMI) 10_103192742_C_T		FALSE	53145
Birth Weight 10_103197872_T_A		FALSE	48015
Body mass index (BMI) 10_103300139_T_C		FALSE	22533
Body mass index (BMI) 10_103367434_A_C		FALSE	532
Body mass index (BMI) 10_103635743_C_T		FALSE	142038
Atrial fibrillation and flutter 10_103637983_T_C		FALSE	144278
Atrial fibrillation and flutter 10_103668394_C_T		FALSE	174689
Atrial fibrillation and flutter 10_103707199_AT_A	caQTL,haQTL	TRUE	148386
Atrial fibrillation and flutter 10_103759617_A_G		FALSE	95968
Atrial fibrillation and flutter 10_103889814_C_T		FALSE	28519
HDL cholesterol 10_105981554_G_A		FALSE	1183153
Fasting Glucose 10_111242074_G_T		FALSE	165045
HDL cholesterol 10_112155816_C_CA		FALSE	59562
LDL direct 10_112155816_C_CA		FALSE	59562
HDL cholesterol 10_112191481_G_C		FALSE	23897
HDL cholesterol 10_112192273_G_A		FALSE	23105
HDL cholesterol 10_112226665_G_T		FALSE	11287
HDL cholesterol 10_112272055_G_T		FALSE	11345
HDL cholesterol 10_112299762_A_G		FALSE	16362
QRS duration 10_112755873_T_C		FALSE	194374
Type 2 Diabetes 10_112818384_C_T		FALSE	131863
Type 2 Diabetes 10_112833855_A_T		FALSE	116392
Type 2 Diabetes 10_112881817_C_T		FALSE	68430
Type 2 Diabetes 10_112892936_T_C		FALSE	57311
Type 2 Diabetes 10_112919773_C_T		FALSE	30474
HDL cholesterol 10_112937054_A_AT		FALSE	13193
Type 2 Diabetes 10_112952124_G_A		FALSE	1877
Type 2 Diabetes 10_112977565_C_T		FALSE	27318
Type 2 Diabetes 10_112978528_C_T		FALSE	28281
Type 2 Diabetes 10_112981714_T_C		FALSE	31467
Type 2 Diabetes 10_112983491_A_T		FALSE	33244
Body mass index (BMI) 10_112986821_C_G		FALSE	36574
Fasting Glucose 10_112986821_C_G		FALSE	36574
Multivariate Longevity 10_112986821_C_G		FALSE	36574
Type 2 Diabetes 10_112986821_C_G		FALSE	36574
Type 2 Diabetes 10_112987754_C_G		FALSE	37507
LDL direct 10_112996282_A_T		FALSE	46035
Type 2 Diabetes 10_113005631_G_A		FALSE	55384
Type 2 Diabetes 10_113010885_G_A		FALSE	60638
Type 2 Diabetes 10_113011101_C_T		FALSE	60854
Type 2 Diabetes 10_113012670_G_A		FALSE	62423
Type 2 Diabetes 10_113015854_T_A		FALSE	65607
Type 2 Diabetes 10_113028189_G_A		FALSE	77942
Type 2 Diabetes 10_113049390_C_T		FALSE	99143
Type 2 Diabetes 10_113055707_T_G		FALSE	105460
Type 2 Diabetes 10_113064465_T_G		FALSE	114218
Type 2 Diabetes 10_113065217_C_T		FALSE	114970
Type 2 Diabetes 10_113068023_C_T		FALSE	117776
Type 2 Diabetes 10_113070547_G_A		FALSE	120300
Body mass index (BMI) 10_113074456_G_A		FALSE	124209
Type 2 Diabetes 10_113081857_C_T		FALSE	131610
Body mass index (BMI) 10_113142852_T_C		FALSE	192605
Type 2 Diabetes 10_113156827_G_T		FALSE	206580
Type 2 Diabetes 10_113183110_G_A		FALSE	232863
Birth Weight 10_114033028_G_A		FALSE	10838
HDL cholesterol 10_114033028_G_A		FALSE	10838
HDL cholesterol 10_114038188_T_A		FALSE	5678
LDL direct 10_114038188_T_A		FALSE	5678
Body mass index (BMI) 10_116829668_G_A	caQTL	TRUE	19831
Body mass index (BMI) 10_117047758_C_CA		FALSE	78829
HDL cholesterol 10_119630320_T_C		FALSE	21060
Body mass index (BMI) 10_120286496_T_G		FALSE	170731
HDL cholesterol 10_121079899_A_G		FALSE	228594
HDL cholesterol 10_121110038_A_G		FALSE	258733
HDL cholesterol 10_121138470_G_T		FALSE	287165
HDL cholesterol 10_121229534_C_T		FALSE	368925
Type 2 Diabetes 10_122360941_G_T	haQTL	TRUE	13755
Birth Weight 10_122375287_G_C	haQTL	TRUE	591
Angina pectoris 10_122478431_T_C		FALSE	19880
Chronic ischaemic heart disease 10_122479194_T_C		FALSE	20643
LDL direct 10_122893182_C_T		FALSE	13540
LDL direct 10_122897292_C_CT	eQTL	TRUE	13318
Body mass index (BMI) 10_123470670_T_C		FALSE	195685
Body mass index (BMI) 10_125018503_C_CAAACCAA		FALSE	76380
HDL cholesterol 10_125044329_T_TGCTGGTGTGGTGCCG		FALSE	102206
Body mass index (BMI) 10_126777078_G_A		FALSE	21631
Body mass index (BMI) 10_129330688_C_T		FALSE	136502
Body mass index (BMI) 10_130006579_A_G		FALSE	33525
Body mass index (BMI) 10_131154811_C_T		FALSE	156911
Body mass index (BMI) 10_132189263_G_A		FALSE	2315
Body mass index (BMI) 11_237087_A_G		FALSE	121
Body mass index (BMI) 11_370876_A_G		FALSE	1377
HDL cholesterol 11_380315_C_T		FALSE	10816
HDL cholesterol 11_540005_C_T		FALSE	2478
HDL cholesterol 11_565454_T_C	caQTL,haQTL	TRUE	4715
Body mass index (BMI) 11_801631_T_TG		FALSE	3349
HDL cholesterol 11_823586_C_G		FALSE	2558
Body mass index (BMI) 11_865257_G_A		FALSE	22445
Body mass index (BMI) 11_1461947_T_C		FALSE	39301
HDL cholesterol 11_1860026_T_C		FALSE	9122
Type 2 Diabetes 11_2051952_A_G		FALSE	97652
Birth Weight 11_2097630_T_G		FALSE	51974
Type 2 Diabetes 11_2130531_G_C		FALSE	19073
Fasting Glucose 11_2159830_T_G		FALSE	1380
Type 2 Diabetes 11_2169188_G_C		FALSE	2628
Type 2 Diabetes 11_2172280_C_T	caQTL	TRUE	464
HDL cholesterol 11_2175918_G_A	caQTL	TRUE	4102
Birth Weight 11_2178456_G_A		FALSE	6640
Body mass index (BMI) 11_2204396_T_C		FALSE	32580
Type 2 Diabetes 11_2627496_C_T		FALSE	182842
Type 2 Diabetes 11_2670241_A_G		FALSE	215535
Type 2 Diabetes 11_2741998_T_C		FALSE	143778
Type 2 Diabetes 11_2805373_A_G		FALSE	80403
Type 2 Diabetes 11_2817183_T_C		FALSE	68593
Type 2 Diabetes 11_2828300_A_C	caQTL,eQTL	TRUE	57476
Fasting Glucose 11_2835428_C_G		FALSE	50348
Type 2 Diabetes 11_2871725_G_C		FALSE	14051
HDL cholesterol 11_2871850_G_A		FALSE	13926
HDL cholesterol 11_2920094_G_GGT		FALSE	9327
HDL cholesterol 11_3045410_A_G		FALSE	12204
LDL direct 11_5662452_G_GAA		FALSE	15983
LDL direct 11_5670298_C_T		FALSE	8137
LDL direct 11_5675205_TTA_T		FALSE	3230
LDL direct 11_5679844_C_A		FALSE	1409
Body mass index (BMI) 11_6218114_G_A		FALSE	12557
Fasting Glucose 11_8233861_C_A		FALSE	34856
Body mass index (BMI) 11_8519744_C_T	caQTL	TRUE	74546
HDL cholesterol 11_10353319_CTTTTCTTTTCT_C		FALSE	45006
HDL cholesterol 11_10357214_TG_T		FALSE	48901
HDL cholesterol 11_10357216_G_A		FALSE	48903
Body mass index (BMI) 11_11122971_A_G		FALSE	230280
Body mass index (BMI) 11_11775350_G_T		FALSE	66073
Body mass index (BMI) 11_13218903_A_G	caQTL	TRUE	57749
HDL cholesterol 11_13990788_A_G		FALSE	28065
HDL cholesterol 11_14395618_GTA_G		FALSE	31111
HDL cholesterol 11_14546150_CTTTT_C		FALSE	25805
HDL cholesterol 11_14582684_AT_A		FALSE	60952
HDL cholesterol 11_14637965_A_G		FALSE	5671
HDL cholesterol 11_14673589_GCT_G	caQTL,eQTL	TRUE	29785
HDL cholesterol 11_15063981_C_A		FALSE	48443
Type 2 Diabetes 11_15082435_T_G		FALSE	29989
Body mass index (BMI) 11_16727436_C_CT		FALSE	12156
Type 2 Diabetes 11_17076148_G_T		FALSE	1568
Body mass index (BMI) 11_17384070_C_T		FALSE	5262
Type 2 Diabetes 11_17385060_C_G		FALSE	4272
Type 2 Diabetes 11_17401072_T_C		FALSE	11740
Type 2 Diabetes 11_17448596_A_G		FALSE	28299
LDL direct 11_18636189_C_CT	eQTL,haQTL	TRUE	1397
Body mass index (BMI) 11_19966255_G_C		FALSE	194221
Atrial fibrillation and flutter 11_19985558_T_G		FALSE	174918
Body mass index (BMI) 11_20943239_T_C		FALSE	273688
Body mass index (BMI) 11_27440683_C_G		FALSE	32108
Body mass index (BMI) 11_27482389_AT_A		FALSE	9598
Body mass index (BMI) 11_27492659_T_C		FALSE	14111
Childhood Obesity 11_27645689_G_A		FALSE	76370
HDL cholesterol 11_27694586_CT_C		FALSE	27473
Childhood Obesity 11_28334110_C_T	eQTL	TRUE	225862
Body mass index (BMI) 11_28605957_T_C		FALSE	497709
Body mass index (BMI) 11_28710895_G_A		FALSE	602647
Body mass index (BMI) 11_29221137_T_C		FALSE	795894
Body mass index (BMI) 11_30328128_GA_G		FALSE	5024
HDL cholesterol 11_30387407_G_A	caQTL	TRUE	64303
Body mass index (BMI) 11_30479285_T_G		FALSE	107588
HDL cholesterol 11_30870436_A_G		FALSE	283563
Pulse rate 11_32177243_A_T	caQTL	TRUE	86169
Type 2 Diabetes 11_32642876_A_T		FALSE	59078
Type 2 Diabetes 11_34957345_G_A		FALSE	40965
HDL cholesterol 11_36306877_T_TA		FALSE	10589
Body mass index (BMI) 11_43311290_ATAATATATAATATTATATAT_A		FALSE	673
Body mass index (BMI) 11_43311346_AT_A		FALSE	617
HDL cholesterol 11_43687175_C_T	caQTL	TRUE	6495
Body mass index (BMI) 11_43808290_AT_A	caQTL	TRUE	72521
Body mass index (BMI) 11_43838840_G_T		FALSE	41971
Type 2 Diabetes 11_43841480_G_A	caQTL,eQTL	TRUE	39331
Body mass index (BMI) 11_43857990_A_G	eQTL	TRUE	22821
Body mass index (BMI) 11_43924069_A_G		FALSE	18568
HDL cholesterol 11_45175509_G_A		FALSE	79703
Body mass index (BMI) 11_45425174_G_T	caQTL	TRUE	138832
HDL cholesterol 11_45690952_C_A		FALSE	25329
Fasting Glucose 11_45818158_G_A		FALSE	14086
Type 2 Diabetes 11_45840802_A_G		FALSE	6316
HDL cholesterol 11_45912289_G_A		FALSE	5016
Fasting Glucose 11_45913146_T_G		FALSE	5667
HDL cholesterol 11_45959177_G_A		FALSE	37556
Body mass index (BMI) 11_46150487_T_G		FALSE	29032
HDL cholesterol 11_46160188_G_A		FALSE	38733
HDL cholesterol 11_46288417_G_A		FALSE	10755
HDL cholesterol 11_46430713_G_A		FALSE	38936
HDL cholesterol 11_46453413_G_A		FALSE	61636
Body mass index (BMI) 11_46599484_CA_C		FALSE	5358
HDL cholesterol 11_46638992_A_T		FALSE	21082
HDL cholesterol 11_46710271_C_T		FALSE	8925
HDL cholesterol 11_46794083_C_T		FALSE	52226
HDL cholesterol 11_46797393_A_C		FALSE	48916
HDL cholesterol 11_46981977_G_C		FALSE	45288
Fasting Glucose 11_47036038_T_A		FALSE	99349
HDL cholesterol 11_47106488_C_T		FALSE	70638
HDL cholesterol 11_47107177_G_A		FALSE	69949
HDL cholesterol 11_47138418_G_A		FALSE	38708
HDL cholesterol 11_47144980_ATTTTTTTTTTTTTT_A		FALSE	32146
Body mass index (BMI) 11_47162140_G_A		FALSE	14986
Fasting Glucose 11_47164873_C_A	haQTL	TRUE	12253
HDL cholesterol 11_47254747_C_T		FALSE	5840
HDL cholesterol 11_47369560_G_GA	eQTL	TRUE	8988
Body mass index (BMI) 11_47369560_G_GA	caQTL	TRUE	8988
HDL cholesterol 11_47409926_C_T		FALSE	2794
HDL cholesterol 11_47529359_G_C		FALSE	35977
HDL cholesterol 11_47648309_G_A		FALSE	5701
HDL cholesterol 11_47654618_A_G	caQTL,eQTL,haQTL	TRUE	12010
Body mass index (BMI) 11_47654618_A_G	caQTL,eQTL,haQTL	TRUE	12010
Body mass index (BMI) 11_47736079_CA_C		FALSE	20689
HDL cholesterol 11_47753440_G_A		FALSE	14004
Type 2 Diabetes 11_47756368_G_C	caQTL,eQTL	TRUE	11076
Body mass index (BMI) 11_47865045_CT_C		FALSE	16489
HDL cholesterol 11_47865045_CT_C		FALSE	16489
HDL cholesterol 11_47945740_T_G		FALSE	34685
Fasting Glucose 11_47961925_G_A		FALSE	18500
Body mass index (BMI) 11_47964254_AT_A		FALSE	16171
HDL cholesterol 11_47991011_C_T		FALSE	10586
HDL cholesterol 11_48053288_A_T		FALSE	72863
HDL cholesterol 11_48076364_T_C		FALSE	95939
HDL cholesterol 11_48234182_T_A		FALSE	10922
Fasting Glucose 11_48292525_C_T		FALSE	13698
HDL cholesterol 11_48334195_T_C		FALSE	9275
HDL cholesterol 11_48457855_T_G		FALSE	30938
HDL cholesterol 11_48494266_G_A		FALSE	5473
HDL cholesterol 11_48554216_C_T		FALSE	65423
HDL cholesterol 11_48623277_A_C		FALSE	134484
HDL cholesterol 11_48642863_C_T		FALSE	154070
HDL cholesterol 11_48655494_A_G		FALSE	166701
HDL cholesterol 11_48657440_C_A		FALSE	168647
HDL cholesterol 11_48713955_G_A		FALSE	225162
HDL cholesterol 11_48844086_C_T		FALSE	139800
Body mass index (BMI) 11_48902179_C_T		FALSE	81707
HDL cholesterol 11_48943483_G_A		FALSE	40403
HDL cholesterol 11_48953860_G_A		FALSE	30026
HDL cholesterol 11_49059064_T_C		FALSE	49
HDL cholesterol 11_49360810_A_G		FALSE	152171
HDL cholesterol 11_49396361_A_G		FALSE	187722
Body mass index (BMI) 11_49437922_C_T		FALSE	229283
HDL cholesterol 11_49704651_TA_T		FALSE	247740
HDL cholesterol 11_49767876_T_C		FALSE	184515
HDL cholesterol 11_49823195_T_C		FALSE	129196
HDL cholesterol 11_49861978_T_C		FALSE	90413
HDL cholesterol 11_49862019_T_A		FALSE	90372
HDL cholesterol 11_49887029_T_C		FALSE	65362
HDL cholesterol 11_50250609_G_A		FALSE	217735
HDL cholesterol 11_50271618_G_C		FALSE	238744
HDL cholesterol 11_50487095_T_C		FALSE	454221
HDL cholesterol 11_50699182_A_C		FALSE	666308
HDL cholesterol 11_50783851_G_A		FALSE	750977
HDL cholesterol 11_50816990_T_C		FALSE	784116
HDL cholesterol 11_55036965_C_T		FALSE	225190
HDL cholesterol 11_56038006_A_G		FALSE	10352
HDL cholesterol 11_56124425_G_T		FALSE	2052
HDL cholesterol 11_56284451_AAT_A		FALSE	7804
HDL cholesterol 11_56353022_G_A		FALSE	1269
HDL cholesterol 11_56550324_T_C		FALSE	7066
HDL cholesterol 11_56752694_G_A		FALSE	3996
HDL cholesterol 11_56827108_A_G		FALSE	6591
HDL cholesterol 11_56860610_G_A		FALSE	40093
HDL cholesterol 11_56866840_G_A		FALSE	46323
HDL cholesterol 11_57141482_G_C		FALSE	40265
HDL cholesterol 11_57143622_G_A		FALSE	38125
HDL cholesterol 11_57156641_C_T		FALSE	25106
HDL cholesterol 11_57218403_CAT_C		FALSE	18848
HDL cholesterol 11_57283266_A_C		FALSE	41687
HDL cholesterol 11_57313574_G_C		FALSE	11379
HDL cholesterol 11_61738982_T_C		FALSE	13654
HDL cholesterol 11_61764338_A_G		FALSE	11702
HDL cholesterol 11_61819414_C_T	eQTL,haQTL	TRUE	9905
HDL cholesterol 11_61843606_G_A		FALSE	14287
Pulse rate 11_61858251_CA_C	eQTL,haQTL	TRUE	28932
HDL cholesterol 11_61860488_C_T		FALSE	31169
LDL direct 11_61874070_G_T	caQTL,eQTL,haQTL	TRUE	17982
Fasting Glucose 11_61874070_G_T	eQTL,haQTL	TRUE	17982
HDL cholesterol 11_61894976_C_T		FALSE	2924
HDL cholesterol 11_61905173_G_C		FALSE	13121
HDL cholesterol 11_61919658_A_G		FALSE	612
HDL cholesterol 11_62058294_C_T		FALSE	65704
HDL cholesterol 11_62636945_A_T	caQTL	TRUE	9782
HDL cholesterol 11_62767043_G_C		FALSE	4314
Body mass index (BMI) 11_64247950_T_C		FALSE	1006
HDL cholesterol 11_64276298_T_TTGTGTGTGTATGTA		FALSE	6236
HDL cholesterol 11_64278557_G_A		FALSE	6148
HDL cholesterol 11_64374514_A_T		FALSE	15366
Body mass index (BMI) 11_64591337_G_A		FALSE	696
HDL cholesterol 11_65065467_T_C		FALSE	6913
HDL cholesterol 11_65184439_ACT_A	haQTL	TRUE	3873
Body mass index (BMI) 11_65444976_A_G		FALSE	58355
Type 2 Diabetes 11_65464790_C_G	caQTL,eQTL	TRUE	60287
Body mass index (BMI) 11_65599970_G_A		FALSE	3973
Type 2 Diabetes 11_65794786_G_A	caQTL	TRUE	7723
HDL cholesterol 11_65799248_T_G		FALSE	12185
HDL cholesterol 11_65857720_G_A		FALSE	594
Body mass index (BMI) 11_65868088_G_A		FALSE	5505
HDL cholesterol 11_66008315_G_C		FALSE	3693
Body mass index (BMI) 11_66138963_G_GGTA	haQTL	TRUE	68691
HDL cholesterol 11_66299193_A_G	haQTL	TRUE	7299
Body mass index (BMI) 11_66333222_C_T		FALSE	3619
HDL cholesterol 11_66414778_C_T		FALSE	6257
LDL direct 11_66512075_T_C	caQTL	TRUE	1469
HDL cholesterol 11_67480169_CCTAA_C		FALSE	10896
HDL cholesterol 11_67641414_C_T		FALSE	1650
HDL cholesterol 11_69000328_A_G		FALSE	12919
HDL cholesterol 11_69009855_T_C		FALSE	3392
HDL cholesterol 11_69465796_G_A		FALSE	171645
Type 2 Diabetes 11_69634144_G_A		FALSE	7012
Body mass index (BMI) 11_69687993_C_A		FALSE	12576
Type 2 Diabetes 11_72700952_C_T		FALSE	26360
Fasting Glucose 11_72716066_A_G		FALSE	41474
Type 2 Diabetes 11_72724951_A_G		FALSE	50359
Fasting Glucose 11_72738204_T_C		FALSE	55396
Fasting Glucose 11_73108273_T_C		FALSE	34046
Type 2 Diabetes 11_73166919_G_A		FALSE	24600
HDL cholesterol 11_73525021_AT_A		FALSE	73169
HDL cholesterol 11_75798272_C_A		FALSE	16938
HDL cholesterol 11_75841084_C_T		FALSE	25874
HDL cholesterol 11_75859484_G_A		FALSE	44274
HDL cholesterol 11_76209447_C_T		FALSE	1290
HDL cholesterol 11_76533476_GT_G		FALSE	88553
Body mass index (BMI) 11_76757739_C_T	caQTL	TRUE	24512
HDL cholesterol 11_79347905_C_G		FALSE	93126
Body mass index (BMI) 11_83381986_A_G		FALSE	95595
Body mass index (BMI) 11_83733595_C_T		FALSE	447204
Body mass index (BMI) 11_85054827_T_A		FALSE	573509
Body mass index (BMI) 11_88888610_C_T		FALSE	177373
Multivariate Longevity 11_89285272_A_G		FALSE	107397
Body mass index (BMI) 11_89334156_T_A		FALSE	156281
Body mass index (BMI) 11_90237290_CA_C		FALSE	14212
Fasting Glucose 11_92922749_C_G		FALSE	46902
Fasting Glucose 11_92931709_T_C		FALSE	37942
Fasting Glucose 11_92931854_T_C		FALSE	37797
Fasting Glucose 11_92933881_A_G		FALSE	35770
Type 2 Diabetes 11_92933881_A_G		FALSE	35770
Fasting Glucose 11_92936020_G_A		FALSE	33631
Fasting Glucose 11_92950498_T_C		FALSE	19153
Fasting Glucose 11_92955359_T_C		FALSE	14292
Fasting Glucose 11_92966828_T_C		FALSE	2823
Fasting Glucose 11_92968430_T_C		FALSE	1221
Type 2 Diabetes 11_92968430_T_C		FALSE	1221
Fasting Glucose 11_92974640_C_T		FALSE	4989
Type 2 Diabetes 11_92974640_C_T		FALSE	4989
Fasting Glucose 11_92974926_T_C		FALSE	5275
Birth Weight 11_92975544_C_G		FALSE	5893
Fasting Glucose 11_92979378_T_C		FALSE	9727
Fasting Glucose 11_92980210_G_A		FALSE	10559
Fasting Glucose 11_92994708_C_T		FALSE	25057
Type 2 Diabetes 11_92994708_C_T		FALSE	25057
Type 2 Diabetes 11_93016598_T_G		FALSE	46947
Fasting Glucose 11_93024407_C_T		FALSE	54756
Fasting Glucose 11_93179384_G_A		FALSE	18608
Fasting Glucose 11_93245692_A_G		FALSE	47700
Type 2 Diabetes 11_93281177_T_G	caQTL	TRUE	48794
Fasting Glucose 11_93443738_G_A		FALSE	99654
HDL cholesterol 11_95581390_G_A		FALSE	208575
HDL cholesterol 11_95746711_G_T		FALSE	43254
Chronic ischaemic heart disease 11_100722712_G_A		FALSE	35424
Body mass index (BMI) 11_103148904_A_G		FALSE	39494
Angina pectoris 11_103804617_A_G		FALSE	232023
Chronic ischaemic heart disease 11_103804617_A_G		FALSE	232023
LDL direct 11_103991145_GA_G		FALSE	45495
HDL cholesterol 11_110230945_GA_G		FALSE	65768
HDL cholesterol 11_111750843_G_GT		FALSE	15547
HDL cholesterol 11_111974608_G_T		FALSE	47464
Body mass index (BMI) 11_112962091_C_T	caQTL	TRUE	816
Body mass index (BMI) 11_113395689_A_C		FALSE	7910
Multivariate Longevity 11_113767455_T_C		FALSE	6281
Body mass index (BMI) 11_115173356_G_A		FALSE	331602
HDL cholesterol 11_116439491_T_TA		FALSE	333497
HDL cholesterol 11_116460704_G_A		FALSE	312284
HDL cholesterol 11_116514061_C_T		FALSE	258927
HDL cholesterol 11_116558890_G_T		FALSE	214098
HDL cholesterol 11_116581817_G_C		FALSE	191171
HDL cholesterol 11_116588682_A_C		FALSE	184306
HDL cholesterol 11_116634723_G_A		FALSE	138265
HDL cholesterol 11_116640805_C_T		FALSE	132183
LDL direct 11_116655605_A_C		FALSE	117383
HDL cholesterol 11_116661939_A_C		FALSE	111049
LDL direct 11_116663570_AT_A		FALSE	109418
LDL direct 11_116667355_G_A		FALSE	105633
HDL cholesterol 11_116681325_C_G		FALSE	91663
HDL cholesterol 11_116723113_C_A		FALSE	49875
LDL direct 11_116723113_C_A		FALSE	49875
HDL cholesterol 11_116748674_A_T		FALSE	24314
LDL direct 11_116770312_C_T		FALSE	2676
HDL cholesterol 11_116775346_C_G		FALSE	2358
HDL cholesterol 11_116779101_C_T	eQTL	TRUE	6113
LDL direct 11_116779579_T_C	eQTL	TRUE	6591
HDL cholesterol 11_116779579_T_C		FALSE	6591
HDL cholesterol 11_116787938_G_A		FALSE	102
HDL cholesterol 11_116798254_G_A		FALSE	5833
HDL cholesterol 11_116802090_C_T		FALSE	9669
HDL cholesterol 11_116802748_C_T		FALSE	10327
LDL direct 11_116804102_A_G		FALSE	11681
HDL cholesterol 11_116808044_C_T		FALSE	15261
HDL cholesterol 11_116808405_T_C		FALSE	14900
HDL cholesterol 11_116812278_C_T		FALSE	11027
HDL cholesterol 11_116813366_G_A		FALSE	9939
HDL cholesterol 11_116813704_A_G		FALSE	9601
LDL direct 11_116818075_A_C		FALSE	5230
HDL cholesterol 11_116821577_C_A		FALSE	1728
LDL direct 11_116830638_G_A		FALSE	932
HDL cholesterol 11_116867933_T_C		FALSE	30310
HDL cholesterol 11_116871767_A_G		FALSE	34144
Body mass index (BMI) 11_116887077_T_C		FALSE	49454
HDL cholesterol 11_116918032_C_T		FALSE	80409
HDL cholesterol 11_116969657_G_C		FALSE	128781
HDL cholesterol 11_117076419_A_C		FALSE	22019
HDL cholesterol 11_117110459_C_T		FALSE	12021
HDL cholesterol 11_117117673_G_A		FALSE	19235
LDL direct 11_117123072_G_A		FALSE	21212
HDL cholesterol 11_117123213_A_T		FALSE	21071
HDL cholesterol 11_117140583_T_A		FALSE	3701
HDL cholesterol 11_117162690_G_A		FALSE	16046
HDL cholesterol 11_117182083_A_G		FALSE	3347
HDL cholesterol 11_117214554_A_C		FALSE	15184
LDL direct 11_117214554_A_C		FALSE	15184
HDL cholesterol 11_117215985_G_A		FALSE	16541
HDL cholesterol 11_117219014_G_A		FALSE	13512
LDL direct 11_117219364_G_C		FALSE	13162
HDL cholesterol 11_117221669_G_T		FALSE	10857
HDL cholesterol 11_117226506_T_G		FALSE	6020
LDL direct 11_117227236_C_T		FALSE	5290
HDL cholesterol 11_117228309_A_G		FALSE	4217
HDL cholesterol 11_117229689_C_T		FALSE	2837
HDL cholesterol 11_117240652_C_T		FALSE	8027
HDL cholesterol 11_117242795_C_T		FALSE	10170
HDL cholesterol 11_117305359_T_C		FALSE	9198
HDL cholesterol 11_117315790_G_A		FALSE	470
HDL cholesterol 11_117320185_C_T		FALSE	3925
HDL cholesterol 11_117361173_G_T		FALSE	44913
HDL cholesterol 11_117385542_T_A		FALSE	69282
HDL cholesterol 11_117385720_T_C		FALSE	69460
HDL cholesterol 11_117397168_A_G		FALSE	80908
HDL cholesterol 11_117400529_A_T		FALSE	84269
HDL cholesterol 11_117442308_T_C		FALSE	126048
HDL cholesterol 11_117512084_A_C		FALSE	195824
HDL cholesterol 11_117543943_C_G		FALSE	227683
HDL cholesterol 11_117614555_C_T		FALSE	202971
HDL cholesterol 11_117619471_C_T		FALSE	198055
HDL cholesterol 11_118575974_GT_G		FALSE	3003
HDL cholesterol 11_118915273_A_T		FALSE	9891
HDL cholesterol 11_119040329_C_T	eQTL	TRUE	9422
Body mass index (BMI) 11_119040329_C_T	caQTL,eQTL	TRUE	9422
HDL cholesterol 11_119159378_T_A		FALSE	7190
HDL cholesterol 11_119243193_G_A		FALSE	36895
HDL cholesterol 11_119935249_C_T		FALSE	206048
Body mass index (BMI) 11_120288343_C_A		FALSE	36953
Chronic ischaemic heart disease 11_120493228_T_C		FALSE	18518
Body mass index (BMI) 11_122051879_G_A		FALSE	64337
HDL cholesterol 11_122622890_CA_C	caQTL	TRUE	32832
LDL direct 11_122633969_A_AG	caQTL	TRUE	21753
Body mass index (BMI) 11_122682431_T_A	caQTL	TRUE	26709
HDL cholesterol 11_122683770_TGTGTGTGA_T		FALSE	28048
HDL cholesterol 11_122688630_A_C		FALSE	32908
HDL cholesterol 11_122698538_G_A		FALSE	42816
HDL cholesterol 11_122717876_T_C		FALSE	62154
Body mass index (BMI) 11_122894959_C_A		FALSE	12276
HDL cholesterol 11_126173525_C_T		FALSE	38168
LDL direct 11_126250092_AT_A		FALSE	18932
HDL cholesterol 11_126302982_G_GCCT		FALSE	1078
LDL direct 11_126374278_C_G		FALSE	18638
LDL direct 11_126394077_A_C		FALSE	38437
HDL cholesterol 11_126442979_G_A		FALSE	87339
HDL cholesterol 11_126461941_G_A		FALSE	106301
HDL cholesterol 11_127020066_A_T		FALSE	16605
Type 2 Diabetes 11_128172680_T_C		FALSE	414879
Type 2 Diabetes 11_128341105_G_A		FALSE	246454
Type 2 Diabetes 11_128513792_C_T		FALSE	73767
Type 2 Diabetes 11_128607819_G_C		FALSE	20260
Pulse rate 11_128895027_G_A		FALSE	3671
Atrial fibrillation and flutter 11_128918069_C_A		FALSE	25331
HDL cholesterol 11_130851185_C_T		FALSE	65295
Body mass index (BMI) 11_130998688_T_G	caQTL,haQTL	TRUE	82208
Body mass index (BMI) 11_131595339_A_G		FALSE	224861
Body mass index (BMI) 11_132819354_TA_T		FALSE	713148
Body mass index (BMI) 11_133788766_T_C		FALSE	56773
Body mass index (BMI) 11_133940300_G_A		FALSE	16669
Body mass index (BMI) 11_134619638_C_A		FALSE	207395
Body mass index (BMI) 11_134739907_A_G	caQTL	TRUE	327664
Body mass index (BMI) 12_753475_T_G		FALSE	896
Body mass index (BMI) 12_823954_C_T		FALSE	71375
Body mass index (BMI) 12_2047041_T_C		FALSE	42505
Pulse rate 12_2074463_C_T		FALSE	69927
Type 2 Diabetes 12_4036350_C_T		FALSE	162901
Type 2 Diabetes 12_4178835_T_C		FALSE	90936
Type 2 Diabetes 12_4182430_A_G		FALSE	87341
Type 2 Diabetes 12_4259441_T_C		FALSE	10330
Type 2 Diabetes 12_4265207_A_G		FALSE	4564
Type 2 Diabetes 12_4272815_C_T		FALSE	947
Type 2 Diabetes 12_4276898_A_G		FALSE	3136
Type 2 Diabetes 12_4289884_A_G		FALSE	16122
Type 2 Diabetes 12_4297115_A_G		FALSE	10648
Type 2 Diabetes 12_4297410_T_C		FALSE	10353
HDL cholesterol 12_6386746_G_GT		FALSE	9015
HDL cholesterol 12_6579177_C_T		FALSE	10485
HDL cholesterol 12_6630741_C_A		FALSE	5220
HDL cholesterol 12_6740012_T_C	caQTL,eQTL	TRUE	15998
HDL cholesterol 12_6758184_T_TA		FALSE	7332
Chronic ischaemic heart disease 12_7074470_TAA_T		FALSE	18071
HDL cholesterol 12_7452506_A_G		FALSE	27392
HDL cholesterol 12_7528796_T_A		FALSE	24902
LDL direct 12_8901272_C_CT	eQTL	TRUE	12624
HDL cholesterol 12_8996148_C_T	eQTL	TRUE	46104
LDL direct 12_9074365_G_A		FALSE	41865
HDL cholesterol 12_9098449_T_A		FALSE	17781
Type 2 Diabetes 12_12718165_T_G		FALSE	7752
Body mass index (BMI) 12_14374033_A_AT		FALSE	8357
Body mass index (BMI) 12_16297241_G_A		FALSE	19555
HDL cholesterol 12_16321210_T_G		FALSE	25932
Body mass index (BMI) 12_16854650_A_T		FALSE	244055
Body mass index (BMI) 12_17067769_C_CT		FALSE	457174
Body mass index (BMI) 12_18995414_A_AG		FALSE	134255
Body mass index (BMI) 12_19087755_G_A		FALSE	41914
HDL cholesterol 12_20229888_A_T		FALSE	138649
HDL cholesterol 12_20310499_T_C		FALSE	58038
Pulse rate 12_20317075_A_G		FALSE	51462
HDL cholesterol 12_20321556_T_A		FALSE	46981
HDL cholesterol 12_20425947_A_G		FALSE	57410
HDL cholesterol 12_20442601_C_T		FALSE	74064
HDL cholesterol 12_20472497_A_G		FALSE	103960
Body mass index (BMI) 12_21525606_A_C		FALSE	690
Birth Weight 12_21915227_G_A		FALSE	27317
Body mass index (BMI) 12_22823292_T_C		FALSE	198217
Body mass index (BMI) 12_23388863_C_T		FALSE	763788
Body mass index (BMI) 12_23571754_C_T		FALSE	946679
Body mass index (BMI) 12_23731489_C_T		FALSE	831056
Body mass index (BMI) 12_23868155_C_T		FALSE	694390
Body mass index (BMI) 12_23922574_G_A		FALSE	639971
Atrial fibrillation and flutter 12_24562114_T_G		FALSE	431
Pulse rate 12_24602597_C_T	caQTL	TRUE	40052
Ventricular rate 12_24621757_A_G	caQTL	TRUE	59212
Atrial fibrillation and flutter 12_24621757_A_G	caQTL	TRUE	59212
Pulse rate 12_24681581_CA_C		FALSE	119036
Type 2 Diabetes 12_26100624_A_C	caQTL	TRUE	21367
HDL cholesterol 12_26205237_T_C		FALSE	80199
HDL cholesterol 12_26312579_T_G	caQTL	TRUE	187541
Birth Weight 12_26738092_G_A		FALSE	95103
HDL cholesterol 12_26796184_C_T		FALSE	37011
HDL cholesterol 12_26949239_G_A		FALSE	10769
Type 2 Diabetes 12_27658291_A_G		FALSE	38156
Type 2 Diabetes 12_27784574_C_T		FALSE	4337
Type 2 Diabetes 12_27801574_T_C		FALSE	21337
Body mass index (BMI) 12_31655074_C_A		FALSE	2978
Atrial fibrillation and flutter 12_32835973_C_T		FALSE	60826
Pulse rate 12_33415968_C_T		FALSE	23852
Ventricular rate 12_33543135_T_C		FALSE	103315
Pulse rate 12_33806038_T_TA		FALSE	216430
Pulse rate 12_34530740_T_A		FALSE	508272
Pulse rate 12_34668791_T_C		FALSE	646323
Pulse rate 12_37570760_G_T		FALSE	746002
Pulse rate 12_37721335_C_T		FALSE	595427
Pulse rate 12_38001577_G_A		FALSE	315185
Pulse rate 12_38060312_T_TG		FALSE	256450
Pulse rate 12_38338255_TC_T		FALSE	21493
Body mass index (BMI) 12_41494051_A_T		FALSE	305731
Body mass index (BMI) 12_42506921_G_A		FALSE	83435
HDL cholesterol 12_49429247_T_C		FALSE	62663
Body mass index (BMI) 12_49823448_C_T		FALSE	5303
Childhood Obesity 12_49823448_C_T		FALSE	5303
Body mass index (BMI) 12_49894832_G_C		FALSE	9386
HDL cholesterol 12_49897952_G_C		FALSE	6266
LDL direct 12_50116093_GTT_G	caQTL,eQTL	TRUE	4011
HDL cholesterol 12_50187864_T_C		FALSE	20330
HDL cholesterol 12_50870851_C_CA	caQTL,eQTL	TRUE	27931
HDL cholesterol 12_53488090_C_T		FALSE	11974
Chronic ischaemic heart disease 12_54120131_C_G		FALSE	68878
Body mass index (BMI) 12_54257687_A_G	caQTL	TRUE	22447
HDL cholesterol 12_55974294_G_A		FALSE	381
Body mass index (BMI) 12_56091485_G_A		FALSE	9846
Fasting Glucose 12_56467674_A_G	eQTL	TRUE	904
HDL cholesterol 12_56937074_G_A		FALSE	2665
HDL cholesterol 12_57066899_T_C		FALSE	15700
HDL cholesterol 12_57084384_A_C		FALSE	3680
Body mass index (BMI) 12_57217502_A_G		FALSE	708
HDL cholesterol 12_57217654_G_A		FALSE	860
Fasting Glucose 12_57321020_A_T		FALSE	24535
LDL direct 12_57413331_T_C		FALSE	17713
HDL cholesterol 12_57454856_G_A		FALSE	2533
HDL cholesterol 12_57566010_A_G		FALSE	18785
HDL cholesterol 12_57583046_T_C		FALSE	8128
HDL cholesterol 12_57692849_C_T		FALSE	992
Body mass index (BMI) 12_57873563_C_A		FALSE	26833
HDL cholesterol 12_57885855_C_CA		FALSE	20184
Body mass index (BMI) 12_60550112_G_T		FALSE	954083
HDL cholesterol 12_61584473_C_A		FALSE	675865
Pulse rate 12_64581597_C_T		FALSE	74596
Birth Weight 12_65890556_C_T		FALSE	66096
Type 2 Diabetes 12_65967666_A_G		FALSE	143206
Birth Weight 12_66000884_C_T		FALSE	129867
Body mass index (BMI) 12_67100160_T_C		FALSE	30997
HDL cholesterol 12_67371977_A_AT		FALSE	102619
Body mass index (BMI) 12_67695548_C_T		FALSE	47210
Body mass index (BMI) 12_67811573_G_T		FALSE	163235
Body mass index (BMI) 12_69398322_C_A	caQTL	TRUE	38612
Atrial fibrillation and flutter 12_69639182_C_T	eQTL,haQTL	TRUE	28274
HDL cholesterol 12_70712868_C_T		FALSE	75427
HDL cholesterol 12_71084846_C_A		FALSE	164107
Type 2 Diabetes 12_71176015_T_G		FALSE	255276
Body mass index (BMI) 12_71785666_C_T		FALSE	30803
LDL direct 12_71785666_C_T		FALSE	30803
Pulse rate 12_81768919_C_T	caQTL,eQTL,haQTL	TRUE	9365
Body mass index (BMI) 12_82064783_CA_C		FALSE	293745
Body mass index (BMI) 12_89351700_C_A		FALSE	802
Body mass index (BMI) 12_89381292_C_T		FALSE	28790
Body mass index (BMI) 12_89480142_G_GT		FALSE	44655
Body mass index (BMI) 12_89730519_G_A		FALSE	21152
Body mass index (BMI) 12_89734878_A_G		FALSE	25511
LDL direct 12_91506297_C_T		FALSE	323079
Multivariate Longevity 12_95100136_T_C		FALSE	26507
Chronic ischaemic heart disease 12_95132424_T_C		FALSE	58795
Type 2 Diabetes 12_95534784_C_T		FALSE	16693
Fasting Glucose 12_97449240_A_T		FALSE	542016
Type 2 Diabetes 12_97454997_A_G		FALSE	547773
Fasting Glucose 12_97456588_A_C		FALSE	549364
Body mass index (BMI) 12_99145117_C_T		FALSE	499827
HDL cholesterol 12_101494285_C_T		FALSE	18949
Birth Weight 12_102577998_G_A		FALSE	96253
Body mass index (BMI) 12_103248567_G_A		FALSE	247412
HDL cholesterol 12_106706939_T_C		FALSE	67682
Body mass index (BMI) 12_107329611_G_A		FALSE	11190
Body mass index (BMI) 12_107928841_C_T		FALSE	154137
Body mass index (BMI) 12_108025644_TC_T		FALSE	103644
Type 2 Diabetes 12_108215857_G_A		FALSE	86569
HDL cholesterol 12_108287518_ATGAG_A		FALSE	51800
HDL cholesterol 12_108699495_G_A		FALSE	32032
HDL cholesterol 12_109273045_G_GA		FALSE	36240
HDL cholesterol 12_109579142_T_A	caQTL,eQTL,haQTL	TRUE	5561
Body mass index (BMI) 12_109608893_C_T		FALSE	35312
HDL cholesterol 12_109612438_T_C		FALSE	38857
HDL cholesterol 12_109643660_C_T		FALSE	70079
HDL cholesterol 12_109885032_G_T		FALSE	4490
HDL cholesterol 12_110031870_CT_C		FALSE	32684
Body mass index (BMI) 12_110285440_C_T		FALSE	4684
HDL cholesterol 12_110361192_C_T		FALSE	42539
LDL direct 12_110929062_C_G		FALSE	7618
Chronic ischaemic heart disease 12_110969032_A_G		FALSE	47588
HDL cholesterol 12_111187081_A_G		FALSE	152916
HDL cholesterol 12_111412375_A_T		FALSE	6452
HDL cholesterol 12_111417492_T_A		FALSE	11569
LDL direct 12_111417492_T_A		FALSE	11569
HDL cholesterol 12_111440175_A_T		FALSE	34252
HDL cholesterol 12_111466567_T_A		FALSE	60644
Angina pectoris 12_111466567_T_A		FALSE	60644
Acute myocardial infarction 12_111466567_T_A		FALSE	60644
Multivariate Longevity 12_111466567_T_A		FALSE	60644
HDL cholesterol 12_111576137_T_C		FALSE	23540
Acute myocardial infarction 12_111576137_T_C		FALSE	23540
LDL direct 12_111576137_T_C		FALSE	23540
HDL cholesterol 12_111584145_A_G		FALSE	15532
Chronic ischaemic heart disease 12_111713938_C_A		FALSE	27885
LDL direct 12_112104835_C_CA		FALSE	3962
HDL cholesterol 12_112123368_G_A		FALSE	2170
LDL direct 12_112584253_A_AAGG		FALSE	13873
LDL direct 12_112592423_G_A		FALSE	22043
HDL cholesterol 12_112597466_C_T		FALSE	27086
LDL direct 12_112772277_A_AGTT		FALSE	133579
HDL cholesterol 12_112797474_C_T		FALSE	108382
HDL cholesterol 12_113233370_A_G		FALSE	12275
HDL cholesterol 12_113638048_G_C		FALSE	165767
Body mass index (BMI) 12_114062045_AT_A		FALSE	95719
Atrial fibrillation and flutter 12_114254231_A_G		FALSE	154212
Atrial fibrillation and flutter 12_114322674_A_G		FALSE	85769
Atrial fibrillation and flutter 12_114370741_CT_C		FALSE	37702
QRS duration 12_114370741_CT_C		FALSE	37702
Pulse rate 12_114399544_C_A		FALSE	8899
HDL cholesterol 12_116698982_T_G		FALSE	39089
HDL cholesterol 12_116723171_T_C		FALSE	14900
HDL cholesterol 12_116738125_T_C		FALSE	53
HDL cholesterol 12_116738747_G_A		FALSE	569
Type 2 Diabetes 12_117963415_C_T		FALSE	5576
Body mass index (BMI) 12_117976892_A_G		FALSE	7901
Body mass index (BMI) 12_120469506_T_A		FALSE	344
Type 2 Diabetes 12_120868037_G_A		FALSE	36322
Type 2 Diabetes 12_120942738_G_A		FALSE	35805
Chronic ischaemic heart disease 12_120954237_G_A		FALSE	24306
HDL cholesterol 12_120964043_C_T		FALSE	14500
Type 2 Diabetes 12_120979061_C_T		FALSE	518
LDL direct 12_120998573_A_C		FALSE	17930
Type 2 Diabetes 12_120998573_A_C		FALSE	17930
HDL cholesterol 12_121006221_AAG_A		FALSE	10282
LDL direct 12_121025485_T_C		FALSE	8982
Type 2 Diabetes 12_121025485_T_C		FALSE	8982
LDL direct 12_121049829_C_T		FALSE	10582
Type 2 Diabetes 12_121063658_C_A		FALSE	24411
Type 2 Diabetes 12_121088446_A_T		FALSE	44373
Type 2 Diabetes 12_121164957_G_A		FALSE	32138
HDL cholesterol 12_121224163_G_A		FALSE	14098
Body mass index (BMI) 12_121263055_G_A		FALSE	35254
Body mass index (BMI) 12_121269685_T_A		FALSE	28624
Fasting Glucose 12_121459249_T_C	caQTL	TRUE	59166
Body mass index (BMI) 12_121714349_C_T		FALSE	1597
HDL cholesterol 12_121771062_G_A		FALSE	32342
HDL cholesterol 12_122044510_T_A		FALSE	25088
HDL cholesterol 12_122045233_T_C		FALSE	25811
HDL cholesterol 12_122146642_ACG_A		FALSE	21096
Body mass index (BMI) 12_122188197_G_C		FALSE	13975
HDL cholesterol 12_122468376_A_T		FALSE	32557
HDL cholesterol 12_122520430_A_C		FALSE	6571
Body mass index (BMI) 12_122532234_A_G		FALSE	4988
HDL cholesterol 12_122541326_G_T		FALSE	14080
Body mass index (BMI) 12_122606018_T_G		FALSE	78772
HDL cholesterol 12_122642729_C_G		FALSE	60629
HDL cholesterol 12_122675203_CT_C		FALSE	28155
Body mass index (BMI) 12_122708052_C_T		FALSE	4694
HDL cholesterol 12_122714780_A_G		FALSE	2032
HDL cholesterol 12_122740914_C_CT		FALSE	10069
HDL cholesterol 12_122755431_T_G		FALSE	2607
Body mass index (BMI) 12_122819039_A_G		FALSE	15414
HDL cholesterol 12_122836032_G_T		FALSE	1579
Body mass index (BMI) 12_122860962_G_T		FALSE	26509
Type 2 Diabetes 12_122963381_T_C		FALSE	11199
HDL cholesterol 12_123100618_T_A		FALSE	50473
HDL cholesterol 12_123109352_C_T		FALSE	41739
HDL cholesterol 12_123128435_C_A		FALSE	22656
HDL cholesterol 12_123166851_C_T		FALSE	15760
HDL cholesterol 12_123251798_A_G	caQTL	TRUE	7783
HDL cholesterol 12_123261322_C_T		FALSE	11013
HDL cholesterol 12_123361498_A_C		FALSE	3350
HDL cholesterol 12_123374305_G_A		FALSE	9457
HDL cholesterol 12_123377957_G_A		FALSE	6175
HDL cholesterol 12_123410716_A_T		FALSE	25969
HDL cholesterol 12_123424023_T_C		FALSE	12662
HDL cholesterol 12_123443368_G_T		FALSE	6683
HDL cholesterol 12_123743753_T_A		FALSE	18435
HDL cholesterol 12_123775966_C_T		FALSE	13778
LDL direct 12_123783091_A_G		FALSE	20903
LDL direct 12_123920171_T_C	caQTL	TRUE	51674
HDL cholesterol 12_123921361_C_T		FALSE	50484
HDL cholesterol 12_123959862_T_C		FALSE	11983
HDL cholesterol 12_123996705_A_G		FALSE	23464
Body mass index (BMI) 12_124011769_A_G		FALSE	38528
HDL cholesterol 12_124019256_CAA_C		FALSE	46015
HDL cholesterol 12_124023136_A_AT		FALSE	49895
Body mass index (BMI) 12_124024211_A_T		FALSE	50970
HDL cholesterol 12_124148663_C_T		FALSE	175422
HDL cholesterol 12_124150167_C_T		FALSE	176926
HDL cholesterol 12_124217838_C_T		FALSE	244597
HDL cholesterol 12_124324486_C_T		FALSE	243127
HDL cholesterol 12_124385271_C_T	caQTL,haQTL	TRUE	182342
HDL cholesterol 12_124490366_C_T		FALSE	77247
HDL cholesterol 12_124538778_C_G		FALSE	28835
HDL cholesterol 12_124563212_A_G		FALSE	4401
HDL cholesterol 12_124572638_G_A		FALSE	5025
HDL cholesterol 12_124601221_C_G		FALSE	33608
HDL cholesterol 12_124605034_G_T		FALSE	37421
HDL cholesterol 12_124644105_CT_C		FALSE	76492
HDL cholesterol 12_124653002_G_A		FALSE	85389
HDL cholesterol 12_124677598_A_G		FALSE	109985
HDL cholesterol 12_124719826_T_C		FALSE	152213
HDL cholesterol 12_124724447_G_A		FALSE	156834
HDL cholesterol 12_124725259_G_A		FALSE	157410
HDL cholesterol 12_124767938_AAATAAT_A		FALSE	114731
HDL cholesterol 12_124771735_C_T		FALSE	110934
HDL cholesterol 12_124775016_GGTGA_G	caQTL	TRUE	107653
HDL cholesterol 12_124803102_A_G		FALSE	79567
HDL cholesterol 12_124804058_C_T		FALSE	78611
HDL cholesterol 12_124809051_T_C		FALSE	73618
HDL cholesterol 12_124814996_C_T		FALSE	67673
HDL cholesterol 12_124816195_G_A		FALSE	66474
HDL cholesterol 12_124822026_C_T		FALSE	60643
HDL cholesterol 12_124824009_A_T		FALSE	58660
Chronic ischaemic heart disease 12_124824136_G_A		FALSE	58533
HDL cholesterol 12_124832845_C_A		FALSE	49824
HDL cholesterol 12_124836954_G_C		FALSE	45715
HDL cholesterol 12_124844767_T_C		FALSE	37902
HDL cholesterol 12_124849879_A_C		FALSE	32790
HDL cholesterol 12_124854492_T_C		FALSE	28177
HDL cholesterol 12_124855250_C_A		FALSE	27419
HDL cholesterol 12_124855849_G_A		FALSE	26820
HDL cholesterol 12_124870524_C_T		FALSE	12145
HDL cholesterol 12_124880353_G_A		FALSE	2316
HDL cholesterol 12_124897706_G_A		FALSE	15037
HDL cholesterol 12_124919287_C_T		FALSE	1918
HDL cholesterol 12_124924352_C_T		FALSE	6983
HDL cholesterol 12_124935020_C_T		FALSE	17651
HDL cholesterol 12_124978118_G_C		FALSE	11014
Body mass index (BMI) 12_131854009_G_A		FALSE	25616
Type 2 Diabetes 12_132519043_G_A	eQTL	TRUE	29492
Fasting Glucose 12_132553250_C_T		FALSE	57333
HDL cholesterol 12_132580237_G_A		FALSE	30346
Body mass index (BMI) 12_132882706_GT_G	caQTL,eQTL	TRUE	53562
Body mass index (BMI) 13_20042417_A_C		FALSE	83740
HDL cholesterol 13_23328581_A_AG		FALSE	105183
HDL cholesterol 13_24851585_T_A		FALSE	71305
Type 2 Diabetes 13_26210802_T_C		FALSE	11513
Body mass index (BMI) 13_26778530_A_G		FALSE	17743
Body mass index (BMI) 13_27350448_C_G		FALSE	74171
Body mass index (BMI) 13_27378421_T_A		FALSE	46198
Body mass index (BMI) 13_27426529_A_C		FALSE	1910
Body mass index (BMI) 13_27514030_A_G		FALSE	63438
Fasting Glucose 13_27884392_C_T		FALSE	35608
HDL cholesterol 13_28029870_T_C		FALSE	41176
LDL direct 13_28029870_T_C		FALSE	41176
Body mass index (BMI) 13_28074931_G_C		FALSE	25662
Body mass index (BMI) 13_28095902_G_A	caQTL	TRUE	4691
HDL cholesterol 13_28096170_T_C	caQTL	TRUE	4423
Body mass index (BMI) 13_28471744_C_T		FALSE	23402
HDL cholesterol 13_30402307_A_C		FALSE	20181
Body mass index (BMI) 13_30415655_A_C	eQTL	TRUE	6833
Type 2 Diabetes 13_30445443_C_T	eQTL	TRUE	22955
LDL direct 13_32353471_A_G		FALSE	38107
LDL direct 13_32375563_C_CT		FALSE	52749
LDL direct 13_32410060_T_G		FALSE	18252
LDL direct 13_32501431_C_CT		FALSE	37455
Body mass index (BMI) 13_32804647_A_T	eQTL	TRUE	211776
Fasting Glucose 13_32981449_C_T		FALSE	34974
Type 2 Diabetes 13_32986355_A_G		FALSE	30068
Body mass index (BMI) 13_35646923_C_T		FALSE	168158
Birth Weight 13_40070403_T_G		FALSE	414776
Birth Weight 13_40088605_G_A		FALSE	432978
Body mass index (BMI) 13_40214701_T_G		FALSE	451941
HDL cholesterol 13_41108925_G_A		FALSE	23878
Body mass index (BMI) 13_42164284_A_G		FALSE	107868
HDL cholesterol 13_42902908_C_T		FALSE	89364
Birth Weight 13_48280414_T_A		FALSE	23330
HDL cholesterol 13_48943167_A_G	caQTL	TRUE	32745
Body mass index (BMI) 13_50165431_G_A		FALSE	150177
Type 2 Diabetes 13_50521959_A_T		FALSE	321981
HDL cholesterol 13_50559483_G_T		FALSE	284457
HDL cholesterol 13_50616286_C_G		FALSE	227654
Body mass index (BMI) 13_53070521_C_A		FALSE	41708
Body mass index (BMI) 13_53482418_C_T		FALSE	453605
Body mass index (BMI) 13_53522453_C_G		FALSE	493640
Body mass index (BMI) 13_54254826_T_G		FALSE	1226013
Body mass index (BMI) 13_55918945_T_C		FALSE	1221973
Body mass index (BMI) 13_57700379_C_T	caQTL	TRUE	68635
Type 2 Diabetes 13_58099154_T_C	caQTL	TRUE	467410
Body mass index (BMI) 13_58540993_CT_C		FALSE	909249
Type 2 Diabetes 13_58585361_C_T		FALSE	953617
Body mass index (BMI) 13_58725361_GGAT_G		FALSE	1093617
Body mass index (BMI) 13_58824900_C_A		FALSE	1193156
Body mass index (BMI) 13_60079050_GC_G		FALSE	84879
Body mass index (BMI) 13_63665955_G_A		FALSE	80786
Body mass index (BMI) 13_64901702_T_G		FALSE	1068648
Body mass index (BMI) 13_65629601_AG_A		FALSE	1600845
Body mass index (BMI) 13_65632051_AC_A		FALSE	1598395
Body mass index (BMI) 13_66080218_C_CA		FALSE	1150228
Body mass index (BMI) 13_66806036_G_A		FALSE	424410
Body mass index (BMI) 13_66823348_G_A		FALSE	407098
Body mass index (BMI) 13_66850521_G_GA		FALSE	379925
QRS duration 13_73930278_C_T	caQTL,haQTL	TRUE	204127
Body mass index (BMI) 13_77795960_TA_T		FALSE	98273
Birth Weight 13_77900333_A_C		FALSE	75197
Body mass index (BMI) 13_79016269_G_A		FALSE	357113
Body mass index (BMI) 13_80011903_A_G		FALSE	329224
Type 2 Diabetes 13_80036171_C_T		FALSE	304956
Type 2 Diabetes 13_80083357_G_A		FALSE	257770
Type 2 Diabetes 13_80178759_C_T		FALSE	162368
HDL cholesterol 13_80768500_A_G		FALSE	427373
Body mass index (BMI) 13_85875389_T_C		FALSE	68705
Body mass index (BMI) 13_85908952_T_A		FALSE	102268
Body mass index (BMI) 13_88155480_A_C		FALSE	484109
Body mass index (BMI) 13_89592964_T_G		FALSE	1805657
Body mass index (BMI) 13_89779540_G_A		FALSE	1619081
HDL cholesterol 13_94520738_T_C		FALSE	41055
Body mass index (BMI) 13_96382156_G_A		FALSE	292049
Body mass index (BMI) 13_98447084_C_T	caQTL,haQTL	TRUE	130857
Body mass index (BMI) 13_103440000_T_A		FALSE	373582
Body mass index (BMI) 13_107202264_C_T		FALSE	634126
HDL cholesterol 13_108341146_A_G		FALSE	89906
Body mass index (BMI) 13_109183338_G_A		FALSE	587186
Type 2 Diabetes 13_109294865_T_C		FALSE	491719
Chronic ischaemic heart disease 13_110185206_C_T		FALSE	120606
LDL direct 13_110386723_A_G	caQTL	TRUE	79565
HDL cholesterol 13_110879395_A_G		FALSE	35675
Body mass index (BMI) 13_111181684_A_G		FALSE	67125
Body mass index (BMI) 13_111331897_A_G	caQTL	TRUE	15713
Body mass index (BMI) 13_111579238_A_C		FALSE	263054
HDL cholesterol 13_113272893_G_T		FALSE	24346
LDL direct 13_113790015_T_C		FALSE	30789
LDL direct 13_113834827_A_G		FALSE	29250
HDL cholesterol 14_20463951_C_G	eQTL	TRUE	1959
Pulse rate 14_21069908_C_A		FALSE	365
Type 2 Diabetes 14_22819726_C_G	caQTL	TRUE	10095
Pulse rate 14_23354704_T_A		FALSE	1791
Atrial fibrillation and flutter 14_23385115_A_G		FALSE	8342
Pulse rate 14_23385115_A_G		FALSE	8342
Ventricular rate 14_23399820_A_G		FALSE	8454
Pulse rate 14_23411874_T_C		FALSE	3600
Atrial fibrillation and flutter 14_23414530_A_G		FALSE	6256
Pulse rate 14_23438399_C_G		FALSE	2738
Pulse rate 14_23439686_G_C		FALSE	4025
Pulse rate 14_23453437_A_C		FALSE	16242
Pulse rate 14_23466024_C_T		FALSE	3655
HDL cholesterol 14_24290113_G_C	caQTL	TRUE	9668
LDL direct 14_24341953_T_C		FALSE	1930
LDL direct 14_24391375_G_A		FALSE	7628
LDL direct 14_24403003_T_C		FALSE	4000
Body mass index (BMI) 14_25461782_C_A		FALSE	411634
Body mass index (BMI) 14_29221437_G_A		FALSE	457108
Body mass index (BMI) 14_29273203_A_G		FALSE	508874
Body mass index (BMI) 14_29274493_TA_T		FALSE	510164
Body mass index (BMI) 14_29279417_A_AT		FALSE	515088
Body mass index (BMI) 14_30008314_G_A		FALSE	183585
Atrial fibrillation and flutter 14_32454235_T_A		FALSE	124937
Atrial fibrillation and flutter 14_32521231_T_C		FALSE	191933
HDL cholesterol 14_32687671_A_T		FALSE	246725
Body mass index (BMI) 14_32834582_T_C		FALSE	99814
Type 2 Diabetes 14_32836137_G_C		FALSE	98259
Body mass index (BMI) 14_33115715_T_G		FALSE	181319
Atrial fibrillation and flutter 14_34715117_T_C		FALSE	293
Body mass index (BMI) 14_35187847_C_CT		FALSE	65298
Body mass index (BMI) 14_36347162_A_C		FALSE	26524
Type 2 Diabetes 14_38379215_G_T		FALSE	123121
Body mass index (BMI) 14_39631331_T_C		FALSE	198864
Body mass index (BMI) 14_42470268_T_A		FALSE	863392
Body mass index (BMI) 14_46829096_T_TA		FALSE	177314
LDL direct 14_49204421_T_C		FALSE	394340
Pulse rate 14_52056647_T_C		FALSE	12413
HDL cholesterol 14_52115175_G_A		FALSE	46115
Body mass index (BMI) 14_55556686_C_T		FALSE	2386
Body mass index (BMI) 14_59651536_G_A		FALSE	74723
Body mass index (BMI) 14_61893357_T_C		FALSE	81383
Body mass index (BMI) 14_62422316_A_G		FALSE	346976
LDL direct 14_63769718_TA_T		FALSE	7819
Atrial fibrillation and flutter 14_64264876_CA_C		FALSE	73237
HDL cholesterol 14_68682655_A_G		FALSE	113599
HDL cholesterol 14_68779406_A_G		FALSE	16848
HDL cholesterol 14_68816658_C_T	caQTL,haQTL	TRUE	20404
LDL direct 14_70629059_G_A		FALSE	12857
QRS duration 14_71416783_A_G	eQTL	TRUE	96334
Pulse rate 14_72330653_C_G		FALSE	398224
Pulse rate 14_72418763_G_C		FALSE	475339
Ventricular rate 14_72418763_G_C		FALSE	475339
Body mass index (BMI) 14_72683494_C_T		FALSE	210608
Body mass index (BMI) 14_72827836_G_A		FALSE	66266
Body mass index (BMI) 14_72942603_GGCCGTATCCTGGGGCTCTTCCCGGCA_G		FALSE	16226
Body mass index (BMI) 14_73278520_CA_C		FALSE	41023
HDL cholesterol 14_73664872_A_T		FALSE	19997
HDL cholesterol 14_73746713_CA_C		FALSE	32328
LDL direct 14_73767591_C_T		FALSE	22695
Body mass index (BMI) 14_73912174_T_C		FALSE	25557
LDL direct 14_74028515_T_TAGAA		FALSE	9115
Body mass index (BMI) 14_74085345_T_C		FALSE	389
HDL cholesterol 14_74699385_G_C	haQTL	TRUE	13733
LDL direct 14_74748521_C_CA		FALSE	14795
Body mass index (BMI) 14_77081059_A_T		FALSE	17067
Type 2 Diabetes 14_79384805_A_G		FALSE	1002953
Body mass index (BMI) 14_79433111_C_T		FALSE	954647
Body mass index (BMI) 14_79607819_C_T		FALSE	779939
HDL cholesterol 14_81174866_C_T		FALSE	46512
Body mass index (BMI) 14_82104416_C_A		FALSE	570562
Pulse rate 14_85258764_T_C		FALSE	271380
Pulse rate 14_85355048_T_C		FALSE	175096
HDL cholesterol 14_86112423_AG_A		FALSE	582279
Body mass index (BMI) 14_87860255_A_G		FALSE	133411
Body mass index (BMI) 14_87938371_G_C		FALSE	55295
HDL cholesterol 14_88018582_TAGA_T		FALSE	13447
HDL cholesterol 14_89338512_G_A		FALSE	280638
Fasting Glucose 14_89569262_A_C		FALSE	49888
Body mass index (BMI) 14_90988559_G_A	eQTL	TRUE	71774
Body mass index (BMI) 14_91122257_C_T		FALSE	61615
Body mass index (BMI) 14_91208940_A_G		FALSE	44986
Type 2 Diabetes 14_91452737_T_A	caQTL	TRUE	34892
HDL cholesterol 14_92034424_C_CA	eQTL	TRUE	6473
HDL cholesterol 14_92114383_T_TA		FALSE	7535
HDL cholesterol 14_92178723_C_T		FALSE	56754
Body mass index (BMI) 14_93231789_CAGG_C		FALSE	24548
HDL cholesterol 14_93584824_C_G		FALSE	203662
Body mass index (BMI) 14_93654366_C_T		FALSE	134120
LDL direct 14_94361316_C_A		FALSE	5383
Body mass index (BMI) 14_96768867_CT_C		FALSE	28437
Body mass index (BMI) 14_97240491_T_C		FALSE	443187
HDL cholesterol 14_97924618_GCA_G		FALSE	1127314
Body mass index (BMI) 14_98140748_G_A		FALSE	1131450
Body mass index (BMI) 14_99196531_GA_G		FALSE	75667
Chronic ischaemic heart disease 14_99665929_G_A		FALSE	18369
Chronic ischaemic heart disease 14_99883065_T_C		FALSE	88384
HDL cholesterol 14_100211475_C_T		FALSE	26823
Fasting Glucose 14_100326145_C_A		FALSE	2806
HDL cholesterol 14_100330064_C_T		FALSE	6725
Body mass index (BMI) 14_100694083_G_A		FALSE	31622
Body mass index (BMI) 14_100695710_G_A		FALSE	29995
HDL cholesterol 14_101062668_A_G		FALSE	158945
Body mass index (BMI) 14_101065517_A_G	eQTL	TRUE	161794
Body mass index (BMI) 14_101068768_CG_C		FALSE	165045
Body mass index (BMI) 14_101835499_C_T		FALSE	73790
Body mass index (BMI) 14_102777733_C_G	caQTL	TRUE	284
HDL cholesterol 14_102777952_G_A	caQTL	TRUE	503
Body mass index (BMI) 14_102818275_G_A		FALSE	40826
Body mass index (BMI) 14_102964210_C_A		FALSE	41547
Body mass index (BMI) 14_103384935_A_G	caQTL,haQTL	TRUE	442
Type 2 Diabetes 14_103427886_T_C	eQTL	TRUE	42509
HDL cholesterol 14_104692666_C_T		FALSE	11520
HDL cholesterol 14_104792555_C_T		FALSE	3197
HDL cholesterol 14_104806487_G_A		FALSE	5891
HDL cholesterol 14_106378541_T_C		FALSE	851958
Body mass index (BMI) 15_27054578_G_A		FALSE	83397
Body mass index (BMI) 15_29556483_G_A		FALSE	14497
HDL cholesterol 15_31345463_T_C		FALSE	18628
Body mass index (BMI) 15_31563412_G_A		FALSE	236577
Body mass index (BMI) 15_35569459_C_G		FALSE	23265
Body mass index (BMI) 15_35629657_A_ATT		FALSE	83463
Body mass index (BMI) 15_36110515_C_A		FALSE	469111
Type 2 Diabetes 15_38546063_T_C		FALSE	19513
Type 2 Diabetes 15_38580914_T_C		FALSE	15338
HDL cholesterol 15_40792680_G_A		FALSE	14406
HDL cholesterol 15_40949369_C_T		FALSE	3593
Chronic ischaemic heart disease 15_41151726_A_G	eQTL	TRUE	35445
HDL cholesterol 15_41528970_T_C		FALSE	15082
Type 2 Diabetes 15_41535457_C_T		FALSE	8813
HDL cholesterol 15_41586226_TC_T		FALSE	28551
Body mass index (BMI) 15_41781066_CT_C		FALSE	6632
HDL cholesterol 15_43176500_G_A		FALSE	8618
HDL cholesterol 15_43984982_GA_G		FALSE	158002
HDL cholesterol 15_44245976_C_A		FALSE	42743
HDL cholesterol 15_44529430_A_C		FALSE	7695
Body mass index (BMI) 15_45188118_G_A		FALSE	13058
Body mass index (BMI) 15_46282520_TA_T		FALSE	651372
Body mass index (BMI) 15_47371673_G_A		FALSE	187572
Body mass index (BMI) 15_47660195_TA_T		FALSE	460795
Body mass index (BMI) 15_47704875_G_A		FALSE	416115
Body mass index (BMI) 15_51893764_C_CA		FALSE	58342
Body mass index (BMI) 15_52061301_C_G		FALSE	15455
Body mass index (BMI) 15_52763905_T_C		FALSE	27174
Body mass index (BMI) 15_52784671_C_A		FALSE	6408
Type 2 Diabetes 15_52804891_C_G		FALSE	13812
Body mass index (BMI) 15_52873941_T_G		FALSE	82862
Body mass index (BMI) 15_53170772_G_A		FALSE	379693
Type 2 Diabetes 15_53455031_C_G		FALSE	307848
Body mass index (BMI) 15_54340044_G_T		FALSE	361843
LDL direct 15_57150561_A_G		FALSE	225406
Type 2 Diabetes 15_57163469_G_T		FALSE	212498
HDL cholesterol 15_57947841_C_T		FALSE	190328
QRS duration 15_58007401_G_A		FALSE	130768
HDL cholesterol 15_58032637_A_T		FALSE	105532
HDL cholesterol 15_58156088_G_A		FALSE	17919
HDL cholesterol 15_58161226_G_T		FALSE	23057
HDL cholesterol 15_58179025_T_A		FALSE	40856
HDL cholesterol 15_58223671_C_T		FALSE	85502
HDL cholesterol 15_58240799_G_A		FALSE	102630
HDL cholesterol 15_58245621_C_T		FALSE	107452
HDL cholesterol 15_58253469_C_T		FALSE	115300
HDL cholesterol 15_58254447_G_A		FALSE	116278
HDL cholesterol 15_58257626_G_A		FALSE	119457
HDL cholesterol 15_58257779_A_G		FALSE	119610
HDL cholesterol 15_58270347_C_CTCCA		FALSE	132178
HDL cholesterol 15_58295170_T_C		FALSE	115399
HDL cholesterol 15_58318377_T_C		FALSE	92192
HDL cholesterol 15_58320670_T_A		FALSE	89899
HDL cholesterol 15_58322735_C_T		FALSE	87834
HDL cholesterol 15_58333823_C_G		FALSE	76746
HDL cholesterol 15_58333931_G_A		FALSE	76638
HDL cholesterol 15_58374211_A_T		FALSE	36358
HDL cholesterol 15_58377871_C_T		FALSE	32698
HDL cholesterol 15_58386670_T_C		FALSE	23899
HDL cholesterol 15_58387248_G_A		FALSE	23321
HDL cholesterol 15_58388361_A_C		FALSE	22208
HDL cholesterol 15_58389474_C_T		FALSE	21095
HDL cholesterol 15_58394210_G_A		FALSE	16359
LDL direct 15_58395404_T_C		FALSE	15165
HDL cholesterol 15_58396268_C_G		FALSE	14301
HDL cholesterol 15_58398333_G_A		FALSE	12236
HDL cholesterol 15_58402664_G_A		FALSE	7905
HDL cholesterol 15_58407391_C_T		FALSE	3178
HDL cholesterol 15_58410742_T_C		FALSE	173
HDL cholesterol 15_58422983_G_A		FALSE	12414
HDL cholesterol 15_58425839_A_G		FALSE	15270
HDL cholesterol 15_58428063_T_C		FALSE	17494
HDL cholesterol 15_58429415_G_A		FALSE	18846
HDL cholesterol 15_58432184_A_G		FALSE	21615
LDL direct 15_58432325_A_G		FALSE	21756
HDL cholesterol 15_58433787_T_G		FALSE	23218
HDL cholesterol 15_58435442_G_A		FALSE	24873
HDL cholesterol 15_58435636_G_A		FALSE	25067
HDL cholesterol 15_58438372_T_C		FALSE	27803
HDL cholesterol 15_58438395_G_A		FALSE	27826
HDL cholesterol 15_58442198_G_C		FALSE	31629
HDL cholesterol 15_58448244_C_A		FALSE	37675
HDL cholesterol 15_58448871_A_C		FALSE	38302
LDL direct 15_58449185_C_G		FALSE	38616
HDL cholesterol 15_58452149_T_G		FALSE	41580
HDL cholesterol 15_58473198_T_C		FALSE	24669
HDL cholesterol 15_58480608_T_C		FALSE	17259
HDL cholesterol 15_58491988_A_T		FALSE	5879
HDL cholesterol 15_58497335_T_C		FALSE	532
HDL cholesterol 15_58506762_G_A		FALSE	8895
HDL cholesterol 15_58508567_T_C		FALSE	10700
HDL cholesterol 15_58518041_C_T		FALSE	20174
HDL cholesterol 15_58522793_T_C		FALSE	24926
HDL cholesterol 15_58539498_A_G		FALSE	41631
HDL cholesterol 15_58542542_G_T		FALSE	44675
HDL cholesterol 15_58548387_C_T		FALSE	50520
HDL cholesterol 15_58563549_C_T		FALSE	65682
HDL cholesterol 15_58571327_C_T		FALSE	73460
HDL cholesterol 15_58573735_A_G		FALSE	75868
HDL cholesterol 15_58657792_G_A		FALSE	92000
HDL cholesterol 15_58704626_G_A		FALSE	45166
HDL cholesterol 15_58770945_C_A		FALSE	247
Body mass index (BMI) 15_58814296_G_T		FALSE	43104
HDL cholesterol 15_58819380_C_T		FALSE	45795
HDL cholesterol 15_58946618_A_G		FALSE	12938
HDL cholesterol 15_59001134_G_A		FALSE	67454
HDL cholesterol 15_59025724_C_T		FALSE	79402
Body mass index (BMI) 15_59157880_T_G		FALSE	48963
HDL cholesterol 15_59313907_C_T		FALSE	58786
Fasting Glucose 15_60570301_A_G		FALSE	91140
Body mass index (BMI) 15_60632392_C_G		FALSE	153231
Body mass index (BMI) 15_61178160_A_G		FALSE	51143
Body mass index (BMI) 15_61746717_C_T		FALSE	313757
Body mass index (BMI) 15_61848509_GA_G		FALSE	211965
Fasting Glucose 15_61956712_C_T		FALSE	103762
Type 2 Diabetes 15_62116871_G_C		FALSE	48415
Fasting Glucose 15_62132464_A_G	caQTL	TRUE	32822
HDL cholesterol 15_63087527_G_T		FALSE	34306
Body mass index (BMI) 15_63496987_A_C	eQTL	TRUE	7524
Type 2 Diabetes 15_63685881_C_G	haQTL	TRUE	88528
HDL cholesterol 15_63739920_T_A		FALSE	94029
HDL cholesterol 15_63756252_T_C		FALSE	77697
Body mass index (BMI) 15_66211246_G_A		FALSE	42511
Body mass index (BMI) 15_66423768_C_T		FALSE	36931
Body mass index (BMI) 15_66965454_G_A		FALSE	98309
HDL cholesterol 15_67027292_C_CA		FALSE	36471
HDL cholesterol 15_67047308_A_G		FALSE	16455
Body mass index (BMI) 15_67544000_T_C		FALSE	1297
Body mass index (BMI) 15_67547077_A_AACACACAC		FALSE	4374
Type 2 Diabetes 15_67788548_A_T	caQTL	TRUE	31156
Body mass index (BMI) 15_67835779_C_G		FALSE	16075
Body mass index (BMI) 15_67922962_A_C		FALSE	103258
Body mass index (BMI) 15_67957738_G_T		FALSE	96571
Body mass index (BMI) 15_68050380_A_T		FALSE	3929
HDL cholesterol 15_69314283_A_G		FALSE	15371
Body mass index (BMI) 15_69875738_A_G		FALSE	222439
Pulse rate 15_72828002_G_A		FALSE	42155
Pulse rate 15_73310736_TTC_T		FALSE	58223
Body mass index (BMI) 15_73325968_C_T	caQTL	TRUE	42991
Pulse rate 15_73325968_C_T		FALSE	42991
Body mass index (BMI) 15_73340528_C_T		FALSE	28431
Atrial fibrillation and flutter 15_73370699_C_T		FALSE	1740
Pulse rate 15_73370699_C_T		FALSE	1740
Ventricular rate 15_73395352_C_CT		FALSE	26393
Pulse rate 15_73403795_A_T		FALSE	34836
Body mass index (BMI) 15_73495040_A_G		FALSE	51876
Body mass index (BMI) 15_73641870_T_C		FALSE	7735
Body mass index (BMI) 15_74035775_A_G		FALSE	41102
Body mass index (BMI) 15_74063309_C_G		FALSE	19242
HDL cholesterol 15_74363369_G_T		FALSE	4278
HDL cholesterol 15_74419837_G_A		FALSE	14122
Body mass index (BMI) 15_74431303_G_A	haQTL	TRUE	2656
Fasting Glucose 15_74794204_C_T		FALSE	12124
LDL direct 15_74863555_C_T		FALSE	9811
HDL cholesterol 15_74935608_A_T	caQTL	TRUE	2476
LDL direct 15_74961703_T_G		FALSE	4484
Body mass index (BMI) 15_75071535_G_A		FALSE	47949
Type 2 Diabetes 15_75463310_A_G	eQTL	TRUE	7467
Body mass index (BMI) 15_76771412_T_C		FALSE	134033
Type 2 Diabetes 15_77021230_G_A		FALSE	27871
Fasting Glucose 15_77419377_G_A		FALSE	768
Type 2 Diabetes 15_77485290_C_T		FALSE	64878
Type 2 Diabetes 15_77577575_C_T		FALSE	157163
Body mass index (BMI) 15_77768444_G_A		FALSE	52457
Multivariate Longevity 15_78623522_G_A	eQTL	TRUE	2226
Angina pectoris 15_78833507_G_A	caQTL,eQTL	TRUE	22042
Chronic ischaemic heart disease 15_78833507_G_A	caQTL	TRUE	22042
Body mass index (BMI) 15_79118368_T_C	caQTL	TRUE	27587
Body mass index (BMI) 15_80733414_G_A		FALSE	45929
HDL cholesterol 15_81066796_G_A		FALSE	59763
Body mass index (BMI) 15_82780371_GT_G		FALSE	25700
HDL cholesterol 15_82854616_C_G		FALSE	44988
HDL cholesterol 15_82860191_G_A		FALSE	50563
HDL cholesterol 15_82882880_G_T	caQTL	TRUE	73252
Body mass index (BMI) 15_85977275_A_G		FALSE	102596
Body mass index (BMI) 15_89417055_T_A		FALSE	79535
HDL cholesterol 15_89578240_C_A		FALSE	2771
Type 2 Diabetes 15_89819043_A_G		FALSE	3641
Type 2 Diabetes 15_89826450_C_T		FALSE	11048
Type 2 Diabetes 15_89907587_T_C	eQTL	TRUE	5296
Chronic ischaemic heart disease 15_90851441_T_G		FALSE	17147
HDL cholesterol 15_90879313_T_C	caQTL,eQTL,haQTL	TRUE	4382
Angina pectoris 15_90885406_G_A	caQTL,eQTL,haQTL	TRUE	1711
Acute myocardial infarction 15_90885406_G_A	caQTL,eQTL,haQTL	TRUE	1711
Chronic ischaemic heart disease 15_90885406_G_A	caQTL,eQTL,haQTL	TRUE	1711
Multivariate Longevity 15_90885406_G_A	caQTL,eQTL,haQTL	TRUE	1711
Birth Weight 15_90885725_C_T	caQTL,eQTL	TRUE	2030
Type 2 Diabetes 15_91003706_A_G	eQTL	TRUE	8076
HDL cholesterol 15_92021276_G_A	caQTL	TRUE	167568
Body mass index (BMI) 15_92032644_TG_T		FALSE	178936
Body mass index (BMI) 15_94734799_T_C		FALSE	503261
Body mass index (BMI) 15_94740138_A_C		FALSE	508600
Pulse rate 15_94768842_T_C		FALSE	537304
Body mass index (BMI) 15_97756089_G_A		FALSE	204614
Birth Weight 15_98647372_G_A	caQTL	TRUE	1167
Body mass index (BMI) 15_98679691_G_GTTATT		FALSE	31152
Body mass index (BMI) 15_98693603_C_T	haQTL	TRUE	45064
HDL cholesterol 15_98710736_G_A	caQTL,haQTL	TRUE	62197
Fasting Glucose 15_98725918_G_A	caQTL,haQTL	TRUE	77379
Body mass index (BMI) 15_98937322_C_T		FALSE	70471
HDL cholesterol 15_100587074_G_A		FALSE	15515
HDL cholesterol 15_101174834_G_T		FALSE	77215
HDL cholesterol 15_101365870_T_C	caQTL	TRUE	70587
Type 2 Diabetes 16_242773_T_C		FALSE	8252
Body mass index (BMI) 16_299293_A_G		FALSE	16129
Body mass index (BMI) 16_372085_G_T		FALSE	795
HDL cholesterol 16_900007_T_C		FALSE	81312
Atrial fibrillation and flutter 16_1953015_G_A		FALSE	4592
Body mass index (BMI) 16_2045064_T_C		FALSE	2803
Body mass index (BMI) 16_2183564_T_C	haQTL	TRUE	13042
HDL cholesterol 16_2204625_G_A		FALSE	377
Atrial fibrillation and flutter 16_2214765_C_T		FALSE	76
Body mass index (BMI) 16_2479208_C_G		FALSE	4157
Type 2 Diabetes 16_3533173_C_T		FALSE	32197
Body mass index (BMI) 16_3657408_G_C	caQTL,eQTL	TRUE	45680
Body mass index (BMI) 16_3953968_T_C	eQTL	TRUE	73254
Fasting Glucose 16_3965728_C_T		FALSE	85014
Body mass index (BMI) 16_3981534_ACT_A		FALSE	100820
Body mass index (BMI) 16_3990359_G_T		FALSE	109645
HDL cholesterol 16_4627606_G_T		FALSE	11113
Body mass index (BMI) 16_4804647_G_A		FALSE	1766
Body mass index (BMI) 16_4834367_G_C		FALSE	12298
Body mass index (BMI) 16_8247683_C_T		FALSE	342829
Body mass index (BMI) 16_9307229_A_G		FALSE	215585
Body mass index (BMI) 16_9619337_C_T		FALSE	527693
Body mass index (BMI) 16_10106187_GT_G		FALSE	76742
HDL cholesterol 16_11361324_G_C		FALSE	79993
LDL direct 16_11539911_C_G		FALSE	12663
LDL direct 16_11612244_G_A		FALSE	24138
HDL cholesterol 16_12534720_C_G		FALSE	269168
Body mass index (BMI) 16_13531658_G_A		FALSE	388480
HDL cholesterol 16_14434002_C_T		FALSE	198727
HDL cholesterol 16_14571622_C_T		FALSE	61107
HDL cholesterol 16_15045737_T_C	eQTL	TRUE	10343
HDL cholesterol 16_15445074_G_A		FALSE	10599
Body mass index (BMI) 16_15702462_C_G		FALSE	59195
HDL cholesterol 16_15745083_G_C		FALSE	101816
Pulse rate 16_15811479_T_C		FALSE	45550
Body mass index (BMI) 16_19906488_G_T		FALSE	20320
HDL cholesterol 16_19969609_C_T	caQTL,haQTL	TRUE	83441
Body mass index (BMI) 16_19969609_C_T	caQTL,haQTL	TRUE	83441
Birth Weight 16_19981693_T_C		FALSE	92198
Body mass index (BMI) 16_19988239_A_T		FALSE	85652
Body mass index (BMI) 16_20232517_CAGAT_C		FALSE	95292
Body mass index (BMI) 16_20367000_C_A		FALSE	10698
Body mass index (BMI) 16_21078168_A_G		FALSE	80209
Body mass index (BMI) 16_23809429_C_T		FALSE	26554
HDL cholesterol 16_23821802_G_T		FALSE	14181
Body mass index (BMI) 16_24298961_A_G		FALSE	42626
Body mass index (BMI) 16_24573480_T_C		FALSE	35787
Body mass index (BMI) 16_24714916_A_G		FALSE	104707
Body mass index (BMI) 16_24833605_C_G		FALSE	12236
Body mass index (BMI) 16_24876024_A_G		FALSE	30183
Body mass index (BMI) 16_25236653_C_T		FALSE	20922
Body mass index (BMI) 16_25649286_G_A		FALSE	42673
Body mass index (BMI) 16_28003018_A_G		FALSE	60697
HDL cholesterol 16_28127756_G_A		FALSE	64041
Body mass index (BMI) 16_28287811_G_A	caQTL,eQTL,haQTL	TRUE	28565
Body mass index (BMI) 16_28852809_C_T	caQTL,eQTL	TRUE	6209
Type 2 Diabetes 16_28902466_T_C		FALSE	24061
Body mass index (BMI) 16_28983824_C_T		FALSE	1002
HDL cholesterol 16_29983601_C_T	caQTL,eQTL,haQTL	TRUE	9733
Body mass index (BMI) 16_30039284_T_C		FALSE	13695
Type 2 Diabetes 16_30052459_A_G	eQTL	TRUE	520
Body mass index (BMI) 16_30067171_G_C		FALSE	3007
Body mass index (BMI) 16_30153437_G_A	caQTL,eQTL,haQTL	TRUE	29390
Type 2 Diabetes 16_30408063_G_C		FALSE	649
Body mass index (BMI) 16_30622979_A_G		FALSE	1034
Body mass index (BMI) 16_30671994_T_C		FALSE	13563
HDL cholesterol 16_30947160_G_A		FALSE	1908
Body mass index (BMI) 16_31158181_A_AT		FALSE	8097
HDL cholesterol 16_31320637_C_T		FALSE	34497
Body mass index (BMI) 16_49691011_G_T		FALSE	166909
HDL cholesterol 16_49868589_C_T	caQTL	TRUE	10669
Multivariate Longevity 16_52529971_T_C		FALSE	17832
Body mass index (BMI) 16_52537621_A_G	caQTL	TRUE	10182
Type 2 Diabetes 16_53395863_G_A		FALSE	38114
Body mass index (BMI) 16_53569253_C_G		FALSE	64841
Body mass index (BMI) 16_53572317_G_A		FALSE	67905
Body mass index (BMI) 16_53736837_C_A		FALSE	32898
Body mass index (BMI) 16_53753718_T_C		FALSE	49779
Childhood Obesity 16_53763996_C_G		FALSE	60057
HDL cholesterol 16_53763996_C_G		FALSE	60057
LDL direct 16_53763996_C_G		FALSE	60057
Type 2 Diabetes 16_53763996_C_G		FALSE	60057
Body mass index (BMI) 16_53771614_C_T		FALSE	67675
Body mass index (BMI) 16_53773586_C_G		FALSE	69647
Type 2 Diabetes 16_53773586_C_G		FALSE	69647
Body mass index (BMI) 16_53778505_C_A		FALSE	74566
Body mass index (BMI) 16_53781007_C_T		FALSE	77068
Body mass index (BMI) 16_53781249_T_G		FALSE	77310
Body mass index (BMI) 16_53787217_C_T		FALSE	83278
Body mass index (BMI) 16_53794987_C_T		FALSE	91048
Body mass index (BMI) 16_53809621_T_C		FALSE	105682
Type 2 Diabetes 16_53809621_T_C		FALSE	105682
Body mass index (BMI) 16_53809711_G_A		FALSE	105772
Type 2 Diabetes 16_53809711_G_A		FALSE	105772
Body mass index (BMI) 16_53811979_A_AT		FALSE	108040
Body mass index (BMI) 16_53812705_C_T		FALSE	108766
Body mass index (BMI) 16_53814536_G_T		FALSE	110597
Body mass index (BMI) 16_53816167_G_A		FALSE	112228
Body mass index (BMI) 16_53816702_C_T		FALSE	112763
Type 2 Diabetes 16_53832063_C_T		FALSE	128124
Body mass index (BMI) 16_53872939_A_G		FALSE	169000
Body mass index (BMI) 16_54117267_A_G		FALSE	169521
Body mass index (BMI) 16_54238699_T_C		FALSE	48089
HDL cholesterol 16_55866384_T_C		FALSE	33046
HDL cholesterol 16_55979777_A_G		FALSE	23745
HDL cholesterol 16_56071627_C_A		FALSE	115595
HDL cholesterol 16_56190657_T_C		FALSE	733
Body mass index (BMI) 16_56271845_G_A		FALSE	80455
HDL cholesterol 16_56323119_C_T		FALSE	102427
HDL cholesterol 16_56323833_G_T		FALSE	101713
HDL cholesterol 16_56353376_T_C		FALSE	72170
HDL cholesterol 16_56383621_T_C		FALSE	41925
HDL cholesterol 16_56393851_C_A		FALSE	31695
HDL cholesterol 16_56448113_T_C		FALSE	3408
HDL cholesterol 16_56449285_G_A		FALSE	2236
HDL cholesterol 16_56515526_A_G		FALSE	14028
HDL cholesterol 16_56521064_G_A		FALSE	19566
HDL cholesterol 16_56542441_C_A		FALSE	22632
HDL cholesterol 16_56543064_A_G		FALSE	22009
HDL cholesterol 16_56544650_G_A		FALSE	20423
HDL cholesterol 16_56545385_CTT_C		FALSE	19688
HDL cholesterol 16_56546049_G_T		FALSE	19024
HDL cholesterol 16_56558744_C_A		FALSE	6329
HDL cholesterol 16_56560844_G_A		FALSE	4229
HDL cholesterol 16_56571885_A_G		FALSE	6812
HDL cholesterol 16_56577772_G_A		FALSE	4896
HDL cholesterol 16_56581849_T_TG		FALSE	819
HDL cholesterol 16_56589279_C_T		FALSE	205
HDL cholesterol 16_56590401_C_G		FALSE	1327
HDL cholesterol 16_56596224_T_C		FALSE	7150
HDL cholesterol 16_56614825_C_T		FALSE	6241
HDL cholesterol 16_56626156_A_G		FALSE	681
HDL cholesterol 16_56626773_A_G		FALSE	1298
HDL cholesterol 16_56632974_C_T		FALSE	315
HDL cholesterol 16_56643135_G_T		FALSE	4469
HDL cholesterol 16_56643754_T_G		FALSE	5088
HDL cholesterol 16_56652131_G_A		FALSE	245
HDL cholesterol 16_56657499_G_C		FALSE	232
HDL cholesterol 16_56661634_T_C		FALSE	3903
HDL cholesterol 16_56672557_G_A		FALSE	2743
HDL cholesterol 16_56688660_C_T		FALSE	6190
HDL cholesterol 16_56690898_G_A		FALSE	8428
HDL cholesterol 16_56701924_C_T		FALSE	19454
HDL cholesterol 16_56703000_A_T		FALSE	20530
HDL cholesterol 16_56703072_C_T		FALSE	20602
HDL cholesterol 16_56707291_A_G		FALSE	22827
HDL cholesterol 16_56734967_G_A		FALSE	4849
HDL cholesterol 16_56749272_C_T		FALSE	19154
HDL cholesterol 16_56769287_C_T		FALSE	39169
HDL cholesterol 16_56769590_A_AG		FALSE	39472
HDL cholesterol 16_56789325_A_G		FALSE	59207
HDL cholesterol 16_56801118_A_G		FALSE	64089
HDL cholesterol 16_56829208_G_A		FALSE	35999
HDL cholesterol 16_56840424_C_T		FALSE	24783
HDL cholesterol 16_56845364_C_T		FALSE	19843
HDL cholesterol 16_56845659_G_C		FALSE	19548
HDL cholesterol 16_56857398_G_GAAGAAA		FALSE	7809
HDL cholesterol 16_56857529_C_T		FALSE	7678
HDL cholesterol 16_56862814_AAGAG_A		FALSE	2393
HDL cholesterol 16_56864049_CA_C		FALSE	1158
HDL cholesterol 16_56868983_A_T		FALSE	3776
HDL cholesterol 16_56869845_C_T		FALSE	4638
HDL cholesterol 16_56871546_T_G		FALSE	6339
HDL cholesterol 16_56872656_C_T		FALSE	7449
HDL cholesterol 16_56875000_G_C		FALSE	9793
HDL cholesterol 16_56877728_A_G		FALSE	12521
HDL cholesterol 16_56881104_TCCCCTGG_T		FALSE	15897
HDL cholesterol 16_56882010_C_A		FALSE	16803
HDL cholesterol 16_56886571_G_A		FALSE	21364
HDL cholesterol 16_56887928_G_A		FALSE	22721
HDL cholesterol 16_56895931_T_C		FALSE	30724
HDL cholesterol 16_56896032_A_G		FALSE	30825
HDL cholesterol 16_56906429_G_T		FALSE	25713
HDL cholesterol 16_56917039_G_A		FALSE	15103
HDL cholesterol 16_56918350_G_A		FALSE	13792
HDL cholesterol 16_56920953_C_A		FALSE	11189
HDL cholesterol 16_56927489_CAA_C		FALSE	4653
HDL cholesterol 16_56936298_T_A		FALSE	4156
HDL cholesterol 16_56939832_T_C		FALSE	7690
HDL cholesterol 16_56943871_G_A		FALSE	11729
HDL cholesterol 16_56948672_C_T		FALSE	13251
HDL cholesterol 16_56948883_T_C		FALSE	13040
HDL cholesterol 16_56950570_C_T		FALSE	11353
HDL cholesterol 16_56951728_C_T		FALSE	10195
HDL cholesterol 16_56952295_G_A		FALSE	9628
HDL cholesterol 16_56952850_G_T		FALSE	9073
LDL direct 16_56952850_G_T		FALSE	9073
HDL cholesterol 16_56954149_T_A		FALSE	7774
LDL direct 16_56954149_T_A		FALSE	7774
HDL cholesterol 16_56954591_C_T		FALSE	7332
HDL cholesterol 16_56955103_T_C		FALSE	6820
HDL cholesterol 16_56957518_C_A		FALSE	4405
HDL cholesterol 16_56957601_G_A		FALSE	4322
HDL cholesterol 16_56958561_C_T		FALSE	3362
HDL cholesterol 16_56961324_C_A		FALSE	599
LDL direct 16_56961324_C_A		FALSE	599
HDL cholesterol 16_56965682_G_A		FALSE	3759
HDL cholesterol 16_56973128_C_T		FALSE	11205
HDL cholesterol 16_56973822_A_C		FALSE	11899
HDL cholesterol 16_56976205_G_A		FALSE	13280
HDL cholesterol 16_56976320_C_T		FALSE	13165
LDL direct 16_56976320_C_T		FALSE	13165
HDL cholesterol 16_56977179_G_A		FALSE	12306
HDL cholesterol 16_56978881_G_A		FALSE	10604
HDL cholesterol 16_56979484_G_C		FALSE	10001
HDL cholesterol 16_56980123_G_A		FALSE	9362
HDL cholesterol 16_56980728_C_T		FALSE	8757
HDL cholesterol 16_56985119_T_C		FALSE	4366
HDL cholesterol 16_56985480_T_C		FALSE	4005
HDL cholesterol 16_56985620_C_A		FALSE	3865
HDL cholesterol 16_56990979_T_C		FALSE	1494
HDL cholesterol 16_56993132_T_C		FALSE	3647
HDL cholesterol 16_56997996_A_C		FALSE	8511
HDL cholesterol 16_56998394_C_A		FALSE	8909
HDL cholesterol 16_57002446_C_G		FALSE	12961
HDL cholesterol 16_57008216_C_T		FALSE	18731
HDL cholesterol 16_57009428_C_T		FALSE	19943
HDL cholesterol 16_57016897_A_G		FALSE	27412
HDL cholesterol 16_57019261_G_T		FALSE	29776
HDL cholesterol 16_57021723_G_A		FALSE	32238
HDL cholesterol 16_57025329_G_C		FALSE	35844
HDL cholesterol 16_57035502_G_C		FALSE	46017
HDL cholesterol 16_57036347_C_T		FALSE	46862
HDL cholesterol 16_57036705_T_G		FALSE	47220
HDL cholesterol 16_57037202_A_G		FALSE	47717
HDL cholesterol 16_57037811_G_T		FALSE	48326
HDL cholesterol 16_57041051_C_G		FALSE	51532
HDL cholesterol 16_57041695_C_T		FALSE	50888
HDL cholesterol 16_57043267_A_G		FALSE	49316
HDL cholesterol 16_57044851_A_C		FALSE	47732
HDL cholesterol 16_57046954_T_A		FALSE	45629
HDL cholesterol 16_57048112_C_T		FALSE	44471
HDL cholesterol 16_57058608_T_C		FALSE	33975
HDL cholesterol 16_57060390_C_A		FALSE	32193
HDL cholesterol 16_57063368_G_A		FALSE	29215
HDL cholesterol 16_57071741_G_A		FALSE	20842
HDL cholesterol 16_57080759_G_A		FALSE	11824
HDL cholesterol 16_57081070_C_T		FALSE	11513
HDL cholesterol 16_57084824_T_C		FALSE	7759
HDL cholesterol 16_57103386_A_G		FALSE	10803
HDL cholesterol 16_57105157_C_T		FALSE	12574
HDL cholesterol 16_57116108_C_T		FALSE	23525
HDL cholesterol 16_57117263_A_T		FALSE	24680
HDL cholesterol 16_57171698_G_T		FALSE	14419
HDL cholesterol 16_57223675_G_A		FALSE	21584
HDL cholesterol 16_57228147_C_A		FALSE	17112
HDL cholesterol 16_57251627_C_T		FALSE	6368
HDL cholesterol 16_57261247_C_T	haQTL	TRUE	15988
HDL cholesterol 16_57269573_C_T		FALSE	15100
HDL cholesterol 16_57288083_C_A		FALSE	3410
HDL cholesterol 16_57302639_C_A		FALSE	17966
HDL cholesterol 16_57329084_T_C		FALSE	29699
HDL cholesterol 16_57333396_T_A		FALSE	25387
HDL cholesterol 16_57334457_C_T		FALSE	24326
HDL cholesterol 16_57366699_A_G		FALSE	5778
HDL cholesterol 16_57477819_A_G		FALSE	9509
HDL cholesterol 16_58523438_G_A		FALSE	7959
Body mass index (BMI) 16_62737687_C_A		FALSE	700651
Body mass index (BMI) 16_62799345_GT_G		FALSE	762309
HDL cholesterol 16_62810204_A_G		FALSE	773168
Body mass index (BMI) 16_64682948_T_C		FALSE	443165
Pulse rate 16_64770240_T_A		FALSE	355873
Pulse rate 16_65214964_A_ATTAT	caQTL,eQTL,haQTL	TRUE	88851
HDL cholesterol 16_65869496_GC_G		FALSE	497194
HDL cholesterol 16_66377152_G_T		FALSE	10462
HDL cholesterol 16_66633102_AAT_A		FALSE	29228
HDL cholesterol 16_66692523_G_T		FALSE	4221
HDL cholesterol 16_66931156_AAAAT_A		FALSE	3268
HDL cholesterol 16_67339616_C_G		FALSE	12818
HDL cholesterol 16_67632654_T_TC		FALSE	12334
HDL cholesterol 16_67703179_G_A		FALSE	16161
HDL cholesterol 16_67842920_A_G	caQTL	TRUE	600
HDL cholesterol 16_68066043_G_A		FALSE	18708
HDL cholesterol 16_68225255_A_G		FALSE	12848
HDL cholesterol 16_68259714_G_A		FALSE	4802
HDL cholesterol 16_68376990_C_T		FALSE	66039
HDL cholesterol 16_68384889_C_G		FALSE	63620
HDL cholesterol 16_68406720_T_C		FALSE	41789
HDL cholesterol 16_68621663_A_AAAAC		FALSE	14526
HDL cholesterol 16_68842846_G_GA		FALSE	685
HDL cholesterol 16_68851347_A_G		FALSE	7816
Body mass index (BMI) 16_69122560_G_A		FALSE	8731
HDL cholesterol 16_69163691_A_AC		FALSE	23456
Body mass index (BMI) 16_69322057_T_C		FALSE	8532
HDL cholesterol 16_69323503_G_A		FALSE	7086
Body mass index (BMI) 16_69390409_C_T		FALSE	7993
Type 2 Diabetes 16_69529509_T_C	caQTL	TRUE	35585
[truncated: 3,193 more rows]
