# Supplementary material for: Multiomic QTL mapping reveals phenotypic complexity of GWAS loci and prioritizes putative causal variants
Source: Cell Genom. 2025 Feb 21;5(3):100775. doi: 10.1016/j.xgen.2025.100775 (PMC11960542; doi:10.1016/j.xgen.2025.100775)
Supplement: Data S1. A compressed file containing source data, related to Figures 2–6 [file mmc8.zip › Data S1/SOURCEDATA.FIGURE4BCD.txt]

Tissue	Cluster_ID	Annotation
iPSC	iPSC_1	eGene,caPeak,haPeak
iPSC	iPSC_10	eGene,caPeak
iPSC	iPSC_100	eGene,caPeak
iPSC	iPSC_1000	eGene
iPSC	iPSC_1001	eGene,caPeak
iPSC	iPSC_1002	eGene,caPeak
iPSC	iPSC_1003	eGene
iPSC	iPSC_1004	eGene,caPeak
iPSC	iPSC_1005	eGene,haPeak
iPSC	iPSC_1006	eGene,haPeak
iPSC	iPSC_1007	eGene
iPSC	iPSC_1008	eGene,caPeak
iPSC	iPSC_1009	eGene
iPSC	iPSC_101	eGene,caPeak,haPeak
iPSC	iPSC_1010	eGene,caPeak
iPSC	iPSC_1011	eGene
iPSC	iPSC_1012	eGene,caPeak
iPSC	iPSC_1013	eGene
iPSC	iPSC_1014	eGene
iPSC	iPSC_1015	eGene
iPSC	iPSC_1016	eGene
iPSC	iPSC_1017	eGene
iPSC	iPSC_1018	eGene,haPeak
iPSC	iPSC_1019	eGene,caPeak
iPSC	iPSC_102	eGene,caPeak
iPSC	iPSC_1020	eGene,caPeak
iPSC	iPSC_1021	eGene,caPeak
iPSC	iPSC_1022	eGene,caPeak
iPSC	iPSC_1023	eGene,caPeak
iPSC	iPSC_1024	eGene,caPeak
iPSC	iPSC_1025	eGene
iPSC	iPSC_1026	eGene,caPeak
iPSC	iPSC_1027	eGene,haPeak
iPSC	iPSC_1028	eGene,caPeak
iPSC	iPSC_1029	eGene,caPeak
iPSC	iPSC_103	eGene,caPeak
iPSC	iPSC_1030	eGene
iPSC	iPSC_1031	eGene
iPSC	iPSC_1032	eGene,caPeak
iPSC	iPSC_1033	eGene
iPSC	iPSC_1034	eGene,caPeak
iPSC	iPSC_1035	eGene,caPeak
iPSC	iPSC_1036	eGene
iPSC	iPSC_1037	eGene,caPeak
iPSC	iPSC_1038	eGene
iPSC	iPSC_1039	eGene,caPeak
iPSC	iPSC_104	eGene,caPeak
iPSC	iPSC_1040	eGene,caPeak
iPSC	iPSC_1041	eGene
iPSC	iPSC_1042	eGene,caPeak
iPSC	iPSC_1043	eGene,caPeak
iPSC	iPSC_1044	eGene,caPeak
iPSC	iPSC_1045	eGene
iPSC	iPSC_1046	eGene,caPeak
iPSC	iPSC_1047	eGene,caPeak
iPSC	iPSC_1048	eGene,caPeak
iPSC	iPSC_1049	eGene
iPSC	iPSC_105	caPeak
iPSC	iPSC_1050	eGene
iPSC	iPSC_1051	eGene,caPeak
iPSC	iPSC_1052	eGene
iPSC	iPSC_1053	eGene,caPeak
iPSC	iPSC_1054	eGene
iPSC	iPSC_1055	eGene,caPeak
iPSC	iPSC_1056	eGene,caPeak
iPSC	iPSC_1057	eGene
iPSC	iPSC_1058	eGene,caPeak
iPSC	iPSC_1059	eGene
iPSC	iPSC_106	caPeak,haPeak
iPSC	iPSC_1060	eGene
iPSC	iPSC_1061	eGene
iPSC	iPSC_1062	eGene,caPeak
iPSC	iPSC_1063	eGene,caPeak
iPSC	iPSC_1064	eGene,caPeak
iPSC	iPSC_1065	eGene,caPeak
iPSC	iPSC_1066	eGene,caPeak
iPSC	iPSC_1067	eGene
iPSC	iPSC_1068	eGene,caPeak
iPSC	iPSC_1069	eGene
iPSC	iPSC_107	caPeak,haPeak
iPSC	iPSC_1070	eGene,caPeak
iPSC	iPSC_1071	eGene,haPeak
iPSC	iPSC_1072	eGene,caPeak
iPSC	iPSC_1073	eGene
iPSC	iPSC_1074	eGene
iPSC	iPSC_1075	eGene,caPeak
iPSC	iPSC_1076	eGene,caPeak
iPSC	iPSC_1077	eGene,caPeak
iPSC	iPSC_1078	eGene
iPSC	iPSC_1079	eGene
iPSC	iPSC_108	caPeak
iPSC	iPSC_1080	eGene,caPeak
iPSC	iPSC_1081	eGene,caPeak
iPSC	iPSC_1082	eGene
iPSC	iPSC_1083	eGene
iPSC	iPSC_1084	eGene,caPeak
iPSC	iPSC_1085	eGene,caPeak
iPSC	iPSC_1086	eGene
iPSC	iPSC_1087	eGene
iPSC	iPSC_1088	eGene,caPeak
iPSC	iPSC_1089	eGene,caPeak
iPSC	iPSC_109	caPeak
iPSC	iPSC_1090	eGene,caPeak
iPSC	iPSC_1091	eGene,caPeak
iPSC	iPSC_1092	eGene,caPeak
iPSC	iPSC_1093	eGene,haPeak
iPSC	iPSC_1094	eGene,caPeak
iPSC	iPSC_1095	eGene
iPSC	iPSC_1096	eGene,caPeak
iPSC	iPSC_1097	eGene
iPSC	iPSC_1098	eGene,caPeak
iPSC	iPSC_1099	eGene,caPeak
iPSC	iPSC_11	eGene,caPeak,haPeak
iPSC	iPSC_110	caPeak
iPSC	iPSC_1100	eGene
iPSC	iPSC_1101	eGene,caPeak
iPSC	iPSC_1102	eGene,caPeak
iPSC	iPSC_1103	eGene,caPeak
iPSC	iPSC_1104	eGene,caPeak
iPSC	iPSC_1105	eGene
iPSC	iPSC_1106	eGene,haPeak
iPSC	iPSC_1107	eGene
iPSC	iPSC_1108	eGene
iPSC	iPSC_1109	eGene
iPSC	iPSC_111	caPeak,haPeak
iPSC	iPSC_1110	eGene
iPSC	iPSC_1111	eGene,caPeak
iPSC	iPSC_1112	eGene
iPSC	iPSC_1113	eGene
iPSC	iPSC_1114	eGene,caPeak
iPSC	iPSC_1115	eGene
iPSC	iPSC_1116	eGene
iPSC	iPSC_1117	eGene,caPeak
iPSC	iPSC_1118	eGene,caPeak
iPSC	iPSC_1119	eGene
iPSC	iPSC_112	caPeak
iPSC	iPSC_1120	eGene,caPeak
iPSC	iPSC_1121	eGene,haPeak
iPSC	iPSC_1122	eGene,caPeak
iPSC	iPSC_1123	eGene,caPeak
iPSC	iPSC_1124	eGene,caPeak
iPSC	iPSC_1125	eGene,caPeak
iPSC	iPSC_1126	eGene,caPeak
iPSC	iPSC_1127	eGene
iPSC	iPSC_1128	eGene,caPeak
iPSC	iPSC_1129	eGene
iPSC	iPSC_113	eGene,caPeak
iPSC	iPSC_1130	eGene
iPSC	iPSC_1131	eGene,caPeak
iPSC	iPSC_1132	eGene
iPSC	iPSC_1133	eGene,caPeak
iPSC	iPSC_1134	eGene,caPeak
iPSC	iPSC_1135	eGene,caPeak
iPSC	iPSC_1136	eGene,caPeak
iPSC	iPSC_1137	eGene,caPeak
iPSC	iPSC_1138	eGene,caPeak
iPSC	iPSC_1139	eGene,haPeak
iPSC	iPSC_114	eGene,caPeak
iPSC	iPSC_1140	eGene,caPeak
iPSC	iPSC_1141	eGene,caPeak
iPSC	iPSC_1142	eGene,haPeak
iPSC	iPSC_1143	eGene,caPeak
iPSC	iPSC_1144	eGene,caPeak
iPSC	iPSC_1145	eGene
iPSC	iPSC_1146	eGene,haPeak
iPSC	iPSC_1147	eGene,haPeak
iPSC	iPSC_1148	eGene,caPeak
iPSC	iPSC_1149	eGene
iPSC	iPSC_115	eGene,caPeak
iPSC	iPSC_1150	eGene,caPeak
iPSC	iPSC_1151	eGene,haPeak
iPSC	iPSC_1152	eGene,caPeak
iPSC	iPSC_1153	eGene,caPeak
iPSC	iPSC_1154	eGene,caPeak
iPSC	iPSC_1155	eGene,caPeak
iPSC	iPSC_1156	eGene,caPeak
iPSC	iPSC_1157	eGene,caPeak
iPSC	iPSC_1158	eGene,caPeak
iPSC	iPSC_1159	eGene,caPeak
iPSC	iPSC_116	eGene,caPeak
iPSC	iPSC_1160	eGene,caPeak
iPSC	iPSC_1161	eGene,caPeak
iPSC	iPSC_1162	eGene,caPeak
iPSC	iPSC_1163	eGene,caPeak
iPSC	iPSC_1164	eGene,caPeak
iPSC	iPSC_1165	eGene,caPeak
iPSC	iPSC_1166	eGene,haPeak
iPSC	iPSC_1167	eGene
iPSC	iPSC_1168	eGene
iPSC	iPSC_1169	eGene,caPeak
iPSC	iPSC_117	eGene,caPeak
iPSC	iPSC_1170	eGene
iPSC	iPSC_1171	eGene,caPeak
iPSC	iPSC_1172	eGene,caPeak
iPSC	iPSC_1173	eGene,caPeak
iPSC	iPSC_1174	eGene
iPSC	iPSC_1175	eGene,haPeak
iPSC	iPSC_1176	eGene,caPeak
iPSC	iPSC_1177	eGene,caPeak
iPSC	iPSC_1178	eGene
iPSC	iPSC_1179	eGene
iPSC	iPSC_118	eGene,caPeak,haPeak
iPSC	iPSC_1180	eGene
iPSC	iPSC_1181	eGene,caPeak
iPSC	iPSC_1182	eGene,caPeak
iPSC	iPSC_1183	eGene,caPeak
iPSC	iPSC_1184	eGene,caPeak
iPSC	iPSC_1185	eGene,haPeak
iPSC	iPSC_1186	eGene
iPSC	iPSC_1187	eGene
iPSC	iPSC_1188	eGene,haPeak
iPSC	iPSC_1189	eGene,caPeak
iPSC	iPSC_119	eGene,caPeak
iPSC	iPSC_1190	eGene,caPeak
iPSC	iPSC_1191	eGene,caPeak
iPSC	iPSC_1192	eGene
iPSC	iPSC_1193	eGene,caPeak
iPSC	iPSC_1194	eGene,caPeak
iPSC	iPSC_1195	eGene,caPeak
iPSC	iPSC_1196	eGene,caPeak
iPSC	iPSC_1197	eGene
iPSC	iPSC_1198	eGene
iPSC	iPSC_1199	eGene,caPeak
iPSC	iPSC_12	eGene
iPSC	iPSC_120	eGene,caPeak
iPSC	iPSC_1200	eGene
iPSC	iPSC_1201	eGene,caPeak
iPSC	iPSC_1202	eGene,caPeak
iPSC	iPSC_1203	eGene,caPeak
iPSC	iPSC_1204	eGene,caPeak
iPSC	iPSC_1205	eGene,caPeak
iPSC	iPSC_1206	eGene
iPSC	iPSC_1207	eGene,haPeak
iPSC	iPSC_1208	eGene,haPeak
iPSC	iPSC_1209	eGene,caPeak
iPSC	iPSC_121	eGene
iPSC	iPSC_1210	eGene,caPeak
iPSC	iPSC_1211	eGene,caPeak
iPSC	iPSC_1212	eGene,caPeak
iPSC	iPSC_1213	eGene,caPeak
iPSC	iPSC_1214	eGene,caPeak
iPSC	iPSC_1215	eGene,caPeak
iPSC	iPSC_1216	eGene,caPeak
iPSC	iPSC_1217	eGene,caPeak
iPSC	iPSC_1218	eGene
iPSC	iPSC_1219	eGene,caPeak
iPSC	iPSC_122	eGene,caPeak
iPSC	iPSC_1220	eGene,caPeak
iPSC	iPSC_1221	eGene,caPeak
iPSC	iPSC_1222	eGene,caPeak
iPSC	iPSC_1223	eGene,caPeak
iPSC	iPSC_1224	eGene,caPeak
iPSC	iPSC_1225	eGene,caPeak
iPSC	iPSC_1226	eGene,caPeak
iPSC	iPSC_1227	eGene,caPeak
iPSC	iPSC_1228	eGene,caPeak
iPSC	iPSC_1229	eGene,caPeak
iPSC	iPSC_123	eGene
iPSC	iPSC_1230	eGene,caPeak
iPSC	iPSC_1231	eGene,caPeak
iPSC	iPSC_1232	caPeak,haPeak
iPSC	iPSC_1233	caPeak,haPeak
iPSC	iPSC_1234	caPeak,haPeak
iPSC	iPSC_1235	caPeak
iPSC	iPSC_1236	caPeak,haPeak
iPSC	iPSC_1237	caPeak
iPSC	iPSC_1238	caPeak
iPSC	iPSC_1239	caPeak,haPeak
iPSC	iPSC_124	eGene,caPeak,haPeak
iPSC	iPSC_1240	caPeak,haPeak
iPSC	iPSC_1241	caPeak,haPeak
iPSC	iPSC_1242	caPeak
iPSC	iPSC_1243	caPeak
iPSC	iPSC_1244	caPeak
iPSC	iPSC_1245	caPeak
iPSC	iPSC_1246	caPeak,haPeak
iPSC	iPSC_1247	caPeak
iPSC	iPSC_1248	caPeak,haPeak
iPSC	iPSC_1249	caPeak,haPeak
iPSC	iPSC_125	eGene,haPeak
iPSC	iPSC_1250	caPeak,haPeak
iPSC	iPSC_1251	caPeak
iPSC	iPSC_1252	caPeak
iPSC	iPSC_1253	caPeak,haPeak
iPSC	iPSC_1254	caPeak,haPeak
iPSC	iPSC_1255	caPeak
iPSC	iPSC_1256	caPeak,haPeak
iPSC	iPSC_1257	caPeak,haPeak
iPSC	iPSC_1258	caPeak,haPeak
iPSC	iPSC_1259	caPeak,haPeak
iPSC	iPSC_126	eGene,caPeak
iPSC	iPSC_1260	caPeak,haPeak
iPSC	iPSC_1261	caPeak
iPSC	iPSC_1262	caPeak,haPeak
iPSC	iPSC_1263	caPeak,haPeak
iPSC	iPSC_1264	caPeak
iPSC	iPSC_1265	caPeak,haPeak
iPSC	iPSC_1266	caPeak,haPeak
iPSC	iPSC_1267	caPeak,haPeak
iPSC	iPSC_1268	caPeak
iPSC	iPSC_1269	caPeak
iPSC	iPSC_127	eGene,caPeak,haPeak
iPSC	iPSC_1270	caPeak
iPSC	iPSC_1271	caPeak,haPeak
iPSC	iPSC_1272	caPeak
iPSC	iPSC_1273	caPeak,haPeak
iPSC	iPSC_1274	caPeak,haPeak
iPSC	iPSC_1275	caPeak
iPSC	iPSC_1276	caPeak
iPSC	iPSC_1277	caPeak,haPeak
iPSC	iPSC_1278	caPeak
iPSC	iPSC_1279	caPeak,haPeak
iPSC	iPSC_128	eGene,caPeak
iPSC	iPSC_1280	caPeak
iPSC	iPSC_1281	caPeak
iPSC	iPSC_1282	caPeak,haPeak
iPSC	iPSC_1283	caPeak
iPSC	iPSC_1284	caPeak,haPeak
iPSC	iPSC_1285	caPeak,haPeak
iPSC	iPSC_1286	caPeak
iPSC	iPSC_1287	caPeak
iPSC	iPSC_1288	caPeak
iPSC	iPSC_1289	caPeak,haPeak
iPSC	iPSC_129	eGene,caPeak
iPSC	iPSC_1290	caPeak
iPSC	iPSC_1291	caPeak
iPSC	iPSC_1292	caPeak,haPeak
iPSC	iPSC_1293	caPeak,haPeak
iPSC	iPSC_1294	caPeak
iPSC	iPSC_1295	caPeak
iPSC	iPSC_1296	caPeak,haPeak
iPSC	iPSC_1297	caPeak
iPSC	iPSC_1298	caPeak
iPSC	iPSC_1299	caPeak
iPSC	iPSC_13	eGene,caPeak,haPeak
iPSC	iPSC_130	eGene,caPeak
iPSC	iPSC_1300	caPeak
iPSC	iPSC_1301	caPeak
iPSC	iPSC_1302	caPeak,haPeak
iPSC	iPSC_1303	caPeak
iPSC	iPSC_1304	caPeak,haPeak
iPSC	iPSC_1305	caPeak,haPeak
iPSC	iPSC_1306	caPeak
iPSC	iPSC_1307	caPeak,haPeak
iPSC	iPSC_1308	caPeak
iPSC	iPSC_1309	caPeak,haPeak
iPSC	iPSC_131	eGene,caPeak
iPSC	iPSC_1310	caPeak
iPSC	iPSC_1311	caPeak,haPeak
iPSC	iPSC_1312	caPeak,haPeak
iPSC	iPSC_1313	caPeak
iPSC	iPSC_1314	caPeak
iPSC	iPSC_1315	caPeak
iPSC	iPSC_1316	caPeak,haPeak
iPSC	iPSC_1317	caPeak,haPeak
iPSC	iPSC_1318	caPeak
iPSC	iPSC_1319	caPeak
iPSC	iPSC_132	eGene
iPSC	iPSC_1320	caPeak,haPeak
iPSC	iPSC_1321	caPeak
iPSC	iPSC_1322	caPeak
iPSC	iPSC_1323	caPeak
iPSC	iPSC_1324	caPeak,haPeak
iPSC	iPSC_1325	caPeak
iPSC	iPSC_1326	caPeak
iPSC	iPSC_1327	caPeak
iPSC	iPSC_1328	caPeak,haPeak
iPSC	iPSC_1329	caPeak,haPeak
iPSC	iPSC_133	eGene,caPeak
iPSC	iPSC_1330	caPeak
iPSC	iPSC_1331	caPeak,haPeak
iPSC	iPSC_1332	caPeak,haPeak
iPSC	iPSC_1333	caPeak
iPSC	iPSC_1334	caPeak,haPeak
iPSC	iPSC_1335	caPeak,haPeak
iPSC	iPSC_1336	caPeak
iPSC	iPSC_1337	caPeak
iPSC	iPSC_1338	caPeak
iPSC	iPSC_1339	caPeak,haPeak
iPSC	iPSC_134	eGene,caPeak
iPSC	iPSC_1340	caPeak
iPSC	iPSC_1341	caPeak
iPSC	iPSC_1342	caPeak
iPSC	iPSC_1343	caPeak
iPSC	iPSC_1344	caPeak
iPSC	iPSC_1345	caPeak
iPSC	iPSC_1346	caPeak
iPSC	iPSC_1347	caPeak
iPSC	iPSC_1348	caPeak
iPSC	iPSC_1349	caPeak,haPeak
iPSC	iPSC_135	eGene,caPeak
iPSC	iPSC_1350	caPeak
iPSC	iPSC_1351	caPeak
iPSC	iPSC_1352	caPeak,haPeak
iPSC	iPSC_1353	caPeak,haPeak
iPSC	iPSC_1354	caPeak
iPSC	iPSC_1355	caPeak
iPSC	iPSC_1356	caPeak,haPeak
iPSC	iPSC_1357	caPeak,haPeak
iPSC	iPSC_1358	caPeak
iPSC	iPSC_1359	caPeak
iPSC	iPSC_136	eGene,caPeak
iPSC	iPSC_1360	caPeak
iPSC	iPSC_1361	caPeak
iPSC	iPSC_1362	caPeak
iPSC	iPSC_1363	caPeak
iPSC	iPSC_1364	caPeak
iPSC	iPSC_1365	caPeak
iPSC	iPSC_1366	caPeak
iPSC	iPSC_1367	caPeak
iPSC	iPSC_1368	caPeak
iPSC	iPSC_1369	caPeak,haPeak
iPSC	iPSC_137	eGene,caPeak
iPSC	iPSC_1370	caPeak,haPeak
iPSC	iPSC_1371	caPeak,haPeak
iPSC	iPSC_1372	caPeak
iPSC	iPSC_1373	caPeak,haPeak
iPSC	iPSC_1374	caPeak
iPSC	iPSC_1375	caPeak,haPeak
iPSC	iPSC_1376	caPeak
iPSC	iPSC_1377	caPeak
iPSC	iPSC_1378	caPeak
iPSC	iPSC_1379	caPeak
iPSC	iPSC_138	eGene,caPeak
iPSC	iPSC_1380	caPeak,haPeak
iPSC	iPSC_1381	caPeak,haPeak
iPSC	iPSC_1382	caPeak
iPSC	iPSC_1383	caPeak
iPSC	iPSC_1384	caPeak
iPSC	iPSC_1385	caPeak,haPeak
iPSC	iPSC_1386	caPeak
iPSC	iPSC_1387	caPeak
iPSC	iPSC_1388	caPeak,haPeak
iPSC	iPSC_1389	caPeak
iPSC	iPSC_139	eGene,caPeak
iPSC	iPSC_1390	caPeak
iPSC	iPSC_1391	caPeak
iPSC	iPSC_1392	caPeak,haPeak
iPSC	iPSC_1393	caPeak
iPSC	iPSC_1394	caPeak,haPeak
iPSC	iPSC_1395	caPeak,haPeak
iPSC	iPSC_1396	caPeak
iPSC	iPSC_1397	caPeak,haPeak
iPSC	iPSC_1398	caPeak,haPeak
iPSC	iPSC_1399	caPeak
iPSC	iPSC_14	eGene,caPeak
iPSC	iPSC_140	eGene
iPSC	iPSC_1400	caPeak,haPeak
iPSC	iPSC_1401	caPeak
iPSC	iPSC_1402	caPeak,haPeak
iPSC	iPSC_1403	caPeak
iPSC	iPSC_1404	caPeak,haPeak
iPSC	iPSC_1405	caPeak,haPeak
iPSC	iPSC_1406	caPeak,haPeak
iPSC	iPSC_1407	caPeak
iPSC	iPSC_1408	caPeak
iPSC	iPSC_1409	caPeak,haPeak
iPSC	iPSC_141	eGene
iPSC	iPSC_1410	caPeak
iPSC	iPSC_1411	caPeak
iPSC	iPSC_1412	caPeak
iPSC	iPSC_1413	caPeak
iPSC	iPSC_1414	caPeak,haPeak
iPSC	iPSC_1415	caPeak,haPeak
iPSC	iPSC_1416	caPeak
iPSC	iPSC_1417	caPeak
iPSC	iPSC_1418	caPeak
iPSC	iPSC_1419	caPeak,haPeak
iPSC	iPSC_142	eGene
iPSC	iPSC_1420	caPeak
iPSC	iPSC_1421	caPeak,haPeak
iPSC	iPSC_1422	caPeak,haPeak
iPSC	iPSC_1423	caPeak
iPSC	iPSC_1424	caPeak
iPSC	iPSC_1425	caPeak
iPSC	iPSC_1426	caPeak
iPSC	iPSC_1427	caPeak,haPeak
iPSC	iPSC_1428	caPeak
iPSC	iPSC_1429	caPeak
iPSC	iPSC_143	eGene
iPSC	iPSC_1430	caPeak
iPSC	iPSC_1431	caPeak
iPSC	iPSC_1432	caPeak
iPSC	iPSC_1433	caPeak
iPSC	iPSC_1434	caPeak,haPeak
iPSC	iPSC_1435	caPeak
iPSC	iPSC_1436	caPeak
iPSC	iPSC_1437	caPeak,haPeak
iPSC	iPSC_1438	caPeak,haPeak
iPSC	iPSC_1439	caPeak
iPSC	iPSC_144	eGene,caPeak
iPSC	iPSC_1440	caPeak
iPSC	iPSC_1441	caPeak,haPeak
iPSC	iPSC_1442	caPeak
iPSC	iPSC_1443	caPeak
iPSC	iPSC_1444	caPeak
iPSC	iPSC_1445	caPeak,haPeak
iPSC	iPSC_1446	caPeak,haPeak
iPSC	iPSC_1447	caPeak,haPeak
iPSC	iPSC_1448	caPeak,haPeak
iPSC	iPSC_1449	caPeak,haPeak
iPSC	iPSC_145	eGene
iPSC	iPSC_1450	caPeak
iPSC	iPSC_1451	caPeak,haPeak
iPSC	iPSC_1452	caPeak
iPSC	iPSC_1453	caPeak,haPeak
iPSC	iPSC_1454	caPeak,haPeak
iPSC	iPSC_1455	caPeak,haPeak
iPSC	iPSC_1456	caPeak
iPSC	iPSC_1457	caPeak,haPeak
iPSC	iPSC_1458	caPeak,haPeak
iPSC	iPSC_1459	caPeak,haPeak
iPSC	iPSC_146	eGene,caPeak
iPSC	iPSC_1460	caPeak,haPeak
iPSC	iPSC_1461	caPeak
iPSC	iPSC_1462	caPeak
iPSC	iPSC_1463	caPeak,haPeak
iPSC	iPSC_1464	caPeak,haPeak
iPSC	iPSC_1465	caPeak
iPSC	iPSC_1466	caPeak,haPeak
iPSC	iPSC_1467	caPeak,haPeak
iPSC	iPSC_1468	caPeak,haPeak
iPSC	iPSC_1469	caPeak
iPSC	iPSC_147	eGene,haPeak
iPSC	iPSC_1470	caPeak
iPSC	iPSC_1471	caPeak,haPeak
iPSC	iPSC_1472	caPeak,haPeak
iPSC	iPSC_1473	caPeak,haPeak
iPSC	iPSC_1474	caPeak
iPSC	iPSC_1475	caPeak,haPeak
iPSC	iPSC_1476	caPeak,haPeak
iPSC	iPSC_1477	caPeak,haPeak
iPSC	iPSC_1478	caPeak,haPeak
iPSC	iPSC_1479	caPeak
iPSC	iPSC_148	eGene,caPeak
iPSC	iPSC_1480	caPeak,haPeak
iPSC	iPSC_1481	caPeak
iPSC	iPSC_1482	caPeak
iPSC	iPSC_1483	caPeak,haPeak
iPSC	iPSC_1484	caPeak
iPSC	iPSC_1485	caPeak
iPSC	iPSC_1486	caPeak
iPSC	iPSC_1487	caPeak
iPSC	iPSC_1488	caPeak
iPSC	iPSC_1489	caPeak,haPeak
iPSC	iPSC_149	eGene,caPeak
iPSC	iPSC_1490	caPeak,haPeak
iPSC	iPSC_1491	caPeak
iPSC	iPSC_1492	caPeak
iPSC	iPSC_1493	caPeak
iPSC	iPSC_1494	caPeak
iPSC	iPSC_1495	caPeak,haPeak
iPSC	iPSC_1496	caPeak,haPeak
iPSC	iPSC_1497	caPeak
iPSC	iPSC_1498	caPeak,haPeak
iPSC	iPSC_1499	caPeak,haPeak
iPSC	iPSC_15	caPeak
iPSC	iPSC_150	eGene,caPeak,haPeak
iPSC	iPSC_1500	caPeak,haPeak
iPSC	iPSC_1501	caPeak
iPSC	iPSC_1502	caPeak
iPSC	iPSC_1503	caPeak
iPSC	iPSC_1504	caPeak,haPeak
iPSC	iPSC_1505	caPeak,haPeak
iPSC	iPSC_1506	caPeak
iPSC	iPSC_1507	caPeak
iPSC	iPSC_1508	caPeak,haPeak
iPSC	iPSC_1509	caPeak
iPSC	iPSC_151	eGene,caPeak,haPeak
iPSC	iPSC_1510	caPeak
iPSC	iPSC_1511	caPeak
iPSC	iPSC_1512	caPeak,haPeak
iPSC	iPSC_1513	caPeak
iPSC	iPSC_1514	caPeak,haPeak
iPSC	iPSC_1515	caPeak
iPSC	iPSC_1516	caPeak
iPSC	iPSC_1517	caPeak
iPSC	iPSC_1518	caPeak
iPSC	iPSC_1519	caPeak
iPSC	iPSC_152	eGene,caPeak,haPeak
iPSC	iPSC_1520	caPeak,haPeak
iPSC	iPSC_1521	caPeak,haPeak
iPSC	iPSC_1522	caPeak
iPSC	iPSC_1523	caPeak
iPSC	iPSC_1524	caPeak,haPeak
iPSC	iPSC_1525	caPeak
iPSC	iPSC_1526	caPeak
iPSC	iPSC_1527	caPeak
iPSC	iPSC_1528	caPeak
iPSC	iPSC_1529	caPeak,haPeak
iPSC	iPSC_153	eGene,caPeak
iPSC	iPSC_1530	caPeak
iPSC	iPSC_1531	caPeak
iPSC	iPSC_1532	caPeak,haPeak
iPSC	iPSC_1533	caPeak
iPSC	iPSC_1534	caPeak
iPSC	iPSC_1535	caPeak,haPeak
iPSC	iPSC_1536	caPeak
iPSC	iPSC_1537	caPeak
iPSC	iPSC_1538	caPeak
iPSC	iPSC_1539	caPeak
iPSC	iPSC_154	eGene,caPeak
iPSC	iPSC_1540	caPeak,haPeak
iPSC	iPSC_1541	caPeak
iPSC	iPSC_1542	caPeak
iPSC	iPSC_1543	caPeak
iPSC	iPSC_1544	caPeak
iPSC	iPSC_1545	caPeak,haPeak
iPSC	iPSC_1546	caPeak,haPeak
iPSC	iPSC_1547	caPeak
iPSC	iPSC_1548	caPeak
iPSC	iPSC_1549	caPeak,haPeak
iPSC	iPSC_155	eGene,caPeak
iPSC	iPSC_1550	caPeak,haPeak
iPSC	iPSC_1551	caPeak,haPeak
iPSC	iPSC_1552	caPeak
iPSC	iPSC_1553	caPeak,haPeak
iPSC	iPSC_1554	caPeak
iPSC	iPSC_1555	caPeak,haPeak
iPSC	iPSC_1556	caPeak,haPeak
iPSC	iPSC_1557	caPeak
iPSC	iPSC_1558	caPeak,haPeak
iPSC	iPSC_1559	haPeak
iPSC	iPSC_156	eGene
iPSC	iPSC_1560	haPeak
iPSC	iPSC_1561	haPeak
iPSC	iPSC_1562	haPeak
iPSC	iPSC_1563	haPeak
iPSC	iPSC_1564	haPeak
iPSC	iPSC_1565	haPeak
iPSC	iPSC_1566	haPeak
iPSC	iPSC_1567	haPeak
iPSC	iPSC_157	eGene,caPeak
iPSC	iPSC_158	eGene,caPeak
iPSC	iPSC_159	eGene,caPeak
iPSC	iPSC_16	caPeak,haPeak
iPSC	iPSC_160	eGene,caPeak
iPSC	iPSC_161	eGene,caPeak
iPSC	iPSC_162	eGene,caPeak
iPSC	iPSC_163	eGene,caPeak
iPSC	iPSC_164	eGene,caPeak
iPSC	iPSC_165	eGene
iPSC	iPSC_166	eGene,caPeak,haPeak
iPSC	iPSC_167	eGene,caPeak
iPSC	iPSC_168	eGene,caPeak
iPSC	iPSC_169	eGene,caPeak,haPeak
iPSC	iPSC_17	caPeak,haPeak
iPSC	iPSC_170	eGene,caPeak,haPeak
iPSC	iPSC_171	eGene,caPeak,haPeak
iPSC	iPSC_172	eGene,caPeak
iPSC	iPSC_173	eGene,caPeak
iPSC	iPSC_174	eGene,caPeak
iPSC	iPSC_175	eGene,caPeak,haPeak
iPSC	iPSC_176	eGene,caPeak
iPSC	iPSC_177	eGene,caPeak
iPSC	iPSC_178	eGene
iPSC	iPSC_179	eGene
iPSC	iPSC_18	eGene
iPSC	iPSC_180	eGene,haPeak
iPSC	iPSC_181	eGene,caPeak
iPSC	iPSC_182	eGene,caPeak,haPeak
iPSC	iPSC_183	eGene
iPSC	iPSC_184	eGene,caPeak
iPSC	iPSC_185	eGene,caPeak,haPeak
iPSC	iPSC_186	eGene,caPeak,haPeak
iPSC	iPSC_187	eGene,caPeak,haPeak
iPSC	iPSC_188	eGene,caPeak,haPeak
iPSC	iPSC_189	eGene,caPeak
iPSC	iPSC_19	eGene,caPeak
iPSC	iPSC_190	eGene,caPeak
iPSC	iPSC_191	eGene,caPeak
iPSC	iPSC_192	eGene
iPSC	iPSC_193	eGene,caPeak
iPSC	iPSC_194	eGene,caPeak,haPeak
iPSC	iPSC_195	eGene
iPSC	iPSC_196	eGene
iPSC	iPSC_197	eGene,caPeak
iPSC	iPSC_198	eGene,caPeak
iPSC	iPSC_199	eGene,caPeak
iPSC	iPSC_2	eGene,caPeak
iPSC	iPSC_20	eGene,caPeak,haPeak
iPSC	iPSC_200	eGene
iPSC	iPSC_201	eGene,caPeak,haPeak
iPSC	iPSC_202	eGene,caPeak
iPSC	iPSC_203	eGene,caPeak
iPSC	iPSC_204	eGene,caPeak
iPSC	iPSC_205	eGene,caPeak
iPSC	iPSC_206	eGene
iPSC	iPSC_207	eGene,haPeak
iPSC	iPSC_208	eGene,caPeak,haPeak
iPSC	iPSC_209	eGene,caPeak,haPeak
iPSC	iPSC_21	eGene,caPeak,haPeak
iPSC	iPSC_210	eGene,caPeak,haPeak
iPSC	iPSC_211	eGene
iPSC	iPSC_212	eGene,caPeak,haPeak
iPSC	iPSC_213	eGene,caPeak
iPSC	iPSC_214	eGene,caPeak
iPSC	iPSC_215	eGene,caPeak
iPSC	iPSC_216	eGene,caPeak
iPSC	iPSC_217	eGene,caPeak
iPSC	iPSC_218	eGene,caPeak,haPeak
iPSC	iPSC_219	eGene,caPeak,haPeak
iPSC	iPSC_22	eGene
iPSC	iPSC_220	eGene,caPeak
iPSC	iPSC_221	eGene,haPeak
iPSC	iPSC_222	eGene,caPeak
iPSC	iPSC_223	eGene,caPeak
iPSC	iPSC_224	eGene,caPeak
iPSC	iPSC_225	eGene,caPeak
iPSC	iPSC_226	eGene,caPeak,haPeak
iPSC	iPSC_227	eGene,caPeak
iPSC	iPSC_228	eGene,caPeak,haPeak
iPSC	iPSC_229	eGene,caPeak
iPSC	iPSC_23	eGene,caPeak
iPSC	iPSC_230	eGene,caPeak
iPSC	iPSC_231	eGene,caPeak
iPSC	iPSC_232	eGene
iPSC	iPSC_233	eGene,caPeak
iPSC	iPSC_234	eGene,caPeak
iPSC	iPSC_235	eGene,caPeak,haPeak
iPSC	iPSC_236	eGene
iPSC	iPSC_237	eGene,caPeak
iPSC	iPSC_238	eGene
iPSC	iPSC_239	eGene,caPeak
iPSC	iPSC_24	eGene,caPeak
iPSC	iPSC_240	eGene
iPSC	iPSC_241	eGene,caPeak
iPSC	iPSC_242	eGene,caPeak
iPSC	iPSC_243	eGene
iPSC	iPSC_244	eGene,caPeak
iPSC	iPSC_245	eGene,caPeak
iPSC	iPSC_246	eGene,caPeak
iPSC	iPSC_247	eGene,caPeak
iPSC	iPSC_248	eGene
iPSC	iPSC_249	eGene,caPeak
iPSC	iPSC_25	eGene,caPeak
iPSC	iPSC_250	eGene,caPeak
iPSC	iPSC_251	eGene,caPeak
iPSC	iPSC_252	eGene,caPeak
iPSC	iPSC_253	eGene,caPeak,haPeak
iPSC	iPSC_254	eGene,caPeak
iPSC	iPSC_255	eGene
iPSC	iPSC_256	eGene,haPeak
iPSC	iPSC_257	eGene,caPeak
iPSC	iPSC_258	eGene
iPSC	iPSC_259	eGene,haPeak
iPSC	iPSC_26	eGene,caPeak,haPeak
iPSC	iPSC_260	eGene,caPeak
iPSC	iPSC_261	eGene
iPSC	iPSC_262	eGene
iPSC	iPSC_263	eGene,caPeak
iPSC	iPSC_264	eGene,caPeak
iPSC	iPSC_265	eGene,caPeak
iPSC	iPSC_266	eGene,caPeak
iPSC	iPSC_267	eGene,caPeak
iPSC	iPSC_268	eGene
iPSC	iPSC_269	eGene,caPeak,haPeak
iPSC	iPSC_27	eGene,caPeak
iPSC	iPSC_270	eGene,caPeak
iPSC	iPSC_271	eGene,caPeak
iPSC	iPSC_272	eGene,caPeak,haPeak
iPSC	iPSC_273	eGene,caPeak
iPSC	iPSC_274	eGene,caPeak
iPSC	iPSC_275	eGene,caPeak
iPSC	iPSC_276	eGene,caPeak
iPSC	iPSC_277	eGene,caPeak,haPeak
iPSC	iPSC_278	eGene
iPSC	iPSC_279	eGene,caPeak
iPSC	iPSC_28	eGene,caPeak
iPSC	iPSC_280	eGene,caPeak
iPSC	iPSC_281	eGene,caPeak,haPeak
iPSC	iPSC_282	eGene,caPeak
iPSC	iPSC_283	eGene,caPeak
iPSC	iPSC_284	eGene,caPeak
iPSC	iPSC_285	eGene,caPeak
iPSC	iPSC_286	eGene,caPeak
iPSC	iPSC_287	eGene
iPSC	iPSC_288	eGene,caPeak
iPSC	iPSC_289	eGene
iPSC	iPSC_29	eGene,caPeak,haPeak
iPSC	iPSC_290	eGene,caPeak
iPSC	iPSC_291	eGene,caPeak,haPeak
iPSC	iPSC_292	eGene,caPeak
iPSC	iPSC_293	eGene,caPeak,haPeak
iPSC	iPSC_294	eGene,caPeak
iPSC	iPSC_295	eGene,caPeak
iPSC	iPSC_296	eGene,caPeak
iPSC	iPSC_297	eGene,caPeak
iPSC	iPSC_298	eGene,caPeak
iPSC	iPSC_299	eGene
iPSC	iPSC_3	eGene,caPeak
iPSC	iPSC_30	caPeak,haPeak
iPSC	iPSC_300	eGene,caPeak,haPeak
iPSC	iPSC_301	eGene
iPSC	iPSC_302	eGene
iPSC	iPSC_303	eGene
iPSC	iPSC_304	eGene,caPeak
iPSC	iPSC_305	eGene,caPeak
iPSC	iPSC_306	eGene,caPeak
iPSC	iPSC_307	eGene,caPeak
iPSC	iPSC_308	eGene,caPeak,haPeak
iPSC	iPSC_309	eGene,haPeak
iPSC	iPSC_31	eGene,caPeak,haPeak
iPSC	iPSC_310	eGene
iPSC	iPSC_311	eGene
iPSC	iPSC_312	eGene,haPeak
iPSC	iPSC_313	eGene,caPeak
iPSC	iPSC_314	eGene
iPSC	iPSC_315	eGene,caPeak
iPSC	iPSC_316	eGene,caPeak
iPSC	iPSC_317	eGene,caPeak
iPSC	iPSC_318	eGene,caPeak,haPeak
iPSC	iPSC_319	eGene,caPeak,haPeak
iPSC	iPSC_32	eGene,haPeak
iPSC	iPSC_320	eGene,caPeak
iPSC	iPSC_321	caPeak,haPeak
iPSC	iPSC_322	caPeak
iPSC	iPSC_323	caPeak,haPeak
iPSC	iPSC_324	caPeak,haPeak
iPSC	iPSC_325	caPeak,haPeak
iPSC	iPSC_326	caPeak
iPSC	iPSC_327	caPeak
iPSC	iPSC_328	caPeak,haPeak
iPSC	iPSC_329	caPeak,haPeak
iPSC	iPSC_33	eGene,caPeak,haPeak
iPSC	iPSC_330	caPeak,haPeak
iPSC	iPSC_331	caPeak
iPSC	iPSC_332	caPeak,haPeak
iPSC	iPSC_333	caPeak,haPeak
iPSC	iPSC_334	caPeak,haPeak
iPSC	iPSC_335	caPeak
iPSC	iPSC_336	caPeak
iPSC	iPSC_337	caPeak
iPSC	iPSC_338	caPeak
iPSC	iPSC_339	caPeak,haPeak
iPSC	iPSC_34	eGene,caPeak
iPSC	iPSC_340	caPeak
iPSC	iPSC_341	caPeak
iPSC	iPSC_342	caPeak
iPSC	iPSC_343	caPeak,haPeak
iPSC	iPSC_344	caPeak
iPSC	iPSC_345	caPeak
iPSC	iPSC_346	caPeak,haPeak
iPSC	iPSC_347	caPeak,haPeak
iPSC	iPSC_348	caPeak
iPSC	iPSC_349	caPeak
iPSC	iPSC_35	eGene,caPeak,haPeak
iPSC	iPSC_350	caPeak,haPeak
iPSC	iPSC_351	caPeak,haPeak
iPSC	iPSC_352	eGene
iPSC	iPSC_353	eGene
iPSC	iPSC_354	eGene
iPSC	iPSC_355	eGene,caPeak
iPSC	iPSC_356	eGene,caPeak
iPSC	iPSC_357	eGene,caPeak
iPSC	iPSC_358	eGene
iPSC	iPSC_359	eGene,caPeak
iPSC	iPSC_36	eGene,caPeak
iPSC	iPSC_360	eGene,caPeak
iPSC	iPSC_361	eGene,haPeak
iPSC	iPSC_362	eGene
iPSC	iPSC_363	eGene
iPSC	iPSC_364	eGene
iPSC	iPSC_365	eGene
iPSC	iPSC_366	eGene,caPeak
iPSC	iPSC_367	eGene
iPSC	iPSC_368	eGene,caPeak
iPSC	iPSC_369	eGene,caPeak
iPSC	iPSC_37	eGene,caPeak
iPSC	iPSC_370	eGene,caPeak
iPSC	iPSC_371	eGene
iPSC	iPSC_372	eGene
iPSC	iPSC_373	eGene,caPeak
iPSC	iPSC_374	eGene
iPSC	iPSC_375	eGene
iPSC	iPSC_376	eGene
iPSC	iPSC_377	eGene,caPeak
iPSC	iPSC_378	eGene
iPSC	iPSC_379	eGene,caPeak
iPSC	iPSC_38	eGene
iPSC	iPSC_380	eGene,haPeak
iPSC	iPSC_381	eGene,caPeak
iPSC	iPSC_382	eGene,caPeak
iPSC	iPSC_383	eGene,caPeak
iPSC	iPSC_384	eGene
iPSC	iPSC_385	eGene
iPSC	iPSC_386	eGene
iPSC	iPSC_387	eGene,caPeak
iPSC	iPSC_388	eGene,caPeak
iPSC	iPSC_389	eGene,caPeak
iPSC	iPSC_39	eGene,caPeak
iPSC	iPSC_390	eGene
iPSC	iPSC_391	eGene
iPSC	iPSC_392	eGene
iPSC	iPSC_393	eGene,caPeak
iPSC	iPSC_394	eGene,caPeak
iPSC	iPSC_395	eGene,haPeak
iPSC	iPSC_396	eGene
iPSC	iPSC_397	eGene
iPSC	iPSC_398	eGene,caPeak
iPSC	iPSC_399	eGene,caPeak
iPSC	iPSC_4	eGene,caPeak,haPeak
iPSC	iPSC_40	eGene,caPeak
iPSC	iPSC_400	eGene
iPSC	iPSC_401	eGene
iPSC	iPSC_402	eGene
iPSC	iPSC_403	eGene,caPeak
iPSC	iPSC_404	eGene
iPSC	iPSC_405	eGene,caPeak
iPSC	iPSC_406	eGene,caPeak
iPSC	iPSC_407	eGene
iPSC	iPSC_408	eGene
iPSC	iPSC_409	eGene
iPSC	iPSC_41	eGene
iPSC	iPSC_410	eGene,caPeak
iPSC	iPSC_411	eGene,caPeak
iPSC	iPSC_412	eGene,caPeak
iPSC	iPSC_413	eGene,caPeak
iPSC	iPSC_414	eGene,haPeak
iPSC	iPSC_415	eGene,caPeak
iPSC	iPSC_416	eGene,caPeak
iPSC	iPSC_417	eGene
iPSC	iPSC_418	eGene
iPSC	iPSC_419	eGene
iPSC	iPSC_42	eGene,caPeak
iPSC	iPSC_420	eGene,caPeak
iPSC	iPSC_421	eGene
iPSC	iPSC_422	eGene,caPeak
iPSC	iPSC_423	eGene,caPeak
iPSC	iPSC_424	eGene,caPeak
iPSC	iPSC_425	eGene,caPeak
iPSC	iPSC_426	eGene,caPeak
iPSC	iPSC_427	eGene
iPSC	iPSC_428	eGene,haPeak
iPSC	iPSC_429	eGene
iPSC	iPSC_43	eGene,caPeak,haPeak
iPSC	iPSC_430	eGene,caPeak
iPSC	iPSC_431	eGene,caPeak
iPSC	iPSC_432	eGene,caPeak
iPSC	iPSC_433	eGene,caPeak
iPSC	iPSC_434	eGene
iPSC	iPSC_435	eGene,caPeak
iPSC	iPSC_436	eGene,caPeak
iPSC	iPSC_437	eGene,caPeak
iPSC	iPSC_438	eGene
iPSC	iPSC_439	eGene
iPSC	iPSC_44	eGene,caPeak
iPSC	iPSC_440	eGene
iPSC	iPSC_441	eGene
iPSC	iPSC_442	eGene,caPeak
iPSC	iPSC_443	eGene
iPSC	iPSC_444	eGene
iPSC	iPSC_445	eGene
iPSC	iPSC_446	eGene,caPeak
iPSC	iPSC_447	eGene,caPeak
iPSC	iPSC_448	eGene,caPeak
iPSC	iPSC_449	eGene,caPeak
iPSC	iPSC_45	caPeak
iPSC	iPSC_450	eGene
iPSC	iPSC_451	eGene,caPeak
iPSC	iPSC_452	eGene,caPeak
iPSC	iPSC_453	eGene
iPSC	iPSC_454	eGene,caPeak
iPSC	iPSC_455	eGene
iPSC	iPSC_456	eGene,caPeak
iPSC	iPSC_457	eGene,caPeak
iPSC	iPSC_458	eGene
iPSC	iPSC_459	eGene
iPSC	iPSC_46	caPeak
iPSC	iPSC_460	eGene
iPSC	iPSC_461	eGene
iPSC	iPSC_462	eGene
iPSC	iPSC_463	eGene,caPeak
iPSC	iPSC_464	eGene
iPSC	iPSC_465	eGene,caPeak
iPSC	iPSC_466	eGene
iPSC	iPSC_467	eGene,caPeak
iPSC	iPSC_468	eGene
iPSC	iPSC_469	eGene,caPeak
iPSC	iPSC_47	eGene,caPeak,haPeak
iPSC	iPSC_470	eGene
iPSC	iPSC_471	eGene
iPSC	iPSC_472	eGene,caPeak
iPSC	iPSC_473	eGene,caPeak
iPSC	iPSC_474	eGene,caPeak
iPSC	iPSC_475	eGene
iPSC	iPSC_476	eGene
iPSC	iPSC_477	eGene
iPSC	iPSC_478	eGene,caPeak
iPSC	iPSC_479	eGene
iPSC	iPSC_48	eGene,caPeak
iPSC	iPSC_480	eGene
iPSC	iPSC_481	eGene
iPSC	iPSC_482	eGene,caPeak
iPSC	iPSC_483	eGene,caPeak
iPSC	iPSC_484	eGene,caPeak
iPSC	iPSC_485	eGene
iPSC	iPSC_486	eGene
iPSC	iPSC_487	eGene,caPeak
iPSC	iPSC_488	eGene,caPeak
iPSC	iPSC_489	eGene,caPeak
iPSC	iPSC_49	eGene
iPSC	iPSC_490	eGene,caPeak
iPSC	iPSC_491	eGene,caPeak
iPSC	iPSC_492	eGene,caPeak
iPSC	iPSC_493	eGene,caPeak
iPSC	iPSC_494	eGene
iPSC	iPSC_495	eGene
iPSC	iPSC_496	eGene,caPeak
iPSC	iPSC_497	eGene
iPSC	iPSC_498	eGene
iPSC	iPSC_499	eGene,caPeak
iPSC	iPSC_5	eGene,caPeak,haPeak
iPSC	iPSC_50	eGene,caPeak
iPSC	iPSC_500	eGene
iPSC	iPSC_501	eGene,caPeak
iPSC	iPSC_502	eGene
iPSC	iPSC_503	eGene
iPSC	iPSC_504	eGene
iPSC	iPSC_505	eGene
iPSC	iPSC_506	eGene,caPeak
iPSC	iPSC_507	eGene
iPSC	iPSC_508	eGene,caPeak
iPSC	iPSC_509	eGene
iPSC	iPSC_51	eGene
iPSC	iPSC_510	eGene
iPSC	iPSC_511	eGene
iPSC	iPSC_512	eGene,caPeak
iPSC	iPSC_513	eGene,caPeak
iPSC	iPSC_514	eGene,caPeak
iPSC	iPSC_515	eGene,caPeak
iPSC	iPSC_516	eGene
iPSC	iPSC_517	eGene,caPeak
iPSC	iPSC_518	eGene
iPSC	iPSC_519	eGene
iPSC	iPSC_52	eGene,caPeak
iPSC	iPSC_520	eGene,caPeak
iPSC	iPSC_521	eGene
iPSC	iPSC_522	eGene,caPeak
iPSC	iPSC_523	eGene,caPeak
iPSC	iPSC_524	eGene
iPSC	iPSC_525	eGene
iPSC	iPSC_526	eGene,caPeak
iPSC	iPSC_527	eGene
iPSC	iPSC_528	eGene,caPeak
iPSC	iPSC_529	eGene,caPeak
iPSC	iPSC_53	eGene
iPSC	iPSC_530	eGene,caPeak
iPSC	iPSC_531	eGene,haPeak
iPSC	iPSC_532	eGene
iPSC	iPSC_533	eGene
iPSC	iPSC_534	eGene
iPSC	iPSC_535	eGene,caPeak
iPSC	iPSC_536	eGene,caPeak
iPSC	iPSC_537	eGene
iPSC	iPSC_538	eGene
iPSC	iPSC_539	eGene
iPSC	iPSC_54	eGene,haPeak
iPSC	iPSC_540	eGene
iPSC	iPSC_541	eGene,caPeak
iPSC	iPSC_542	eGene
iPSC	iPSC_543	eGene
iPSC	iPSC_544	eGene
iPSC	iPSC_545	eGene
iPSC	iPSC_546	eGene
iPSC	iPSC_547	eGene
iPSC	iPSC_548	eGene
iPSC	iPSC_549	eGene
iPSC	iPSC_55	eGene
iPSC	iPSC_550	eGene,caPeak
iPSC	iPSC_551	eGene,haPeak
iPSC	iPSC_552	eGene,caPeak
iPSC	iPSC_553	eGene
iPSC	iPSC_554	eGene,caPeak
iPSC	iPSC_555	eGene
iPSC	iPSC_556	eGene
iPSC	iPSC_557	eGene,haPeak
iPSC	iPSC_558	eGene,caPeak
iPSC	iPSC_559	eGene,caPeak
iPSC	iPSC_56	eGene,caPeak,haPeak
iPSC	iPSC_560	eGene,caPeak
iPSC	iPSC_561	eGene,caPeak
iPSC	iPSC_562	eGene,caPeak
iPSC	iPSC_563	eGene,caPeak
iPSC	iPSC_564	eGene,caPeak
iPSC	iPSC_565	eGene,caPeak
iPSC	iPSC_566	eGene,caPeak
iPSC	iPSC_567	eGene,caPeak
iPSC	iPSC_568	eGene,caPeak
iPSC	iPSC_569	eGene
iPSC	iPSC_57	eGene,caPeak
iPSC	iPSC_570	eGene
iPSC	iPSC_571	eGene,caPeak
iPSC	iPSC_572	eGene,caPeak
iPSC	iPSC_573	eGene,caPeak
iPSC	iPSC_574	eGene
iPSC	iPSC_575	eGene,haPeak
iPSC	iPSC_576	eGene
iPSC	iPSC_577	eGene
iPSC	iPSC_578	eGene
iPSC	iPSC_579	eGene,caPeak
iPSC	iPSC_58	eGene
iPSC	iPSC_580	eGene
iPSC	iPSC_581	eGene
iPSC	iPSC_582	eGene
iPSC	iPSC_583	eGene
iPSC	iPSC_584	eGene,caPeak
iPSC	iPSC_585	eGene,caPeak
iPSC	iPSC_586	eGene,caPeak
iPSC	iPSC_587	eGene
iPSC	iPSC_588	eGene
iPSC	iPSC_589	eGene,haPeak
iPSC	iPSC_59	eGene
iPSC	iPSC_590	eGene,caPeak
iPSC	iPSC_591	eGene
iPSC	iPSC_592	eGene
iPSC	iPSC_593	eGene,haPeak
iPSC	iPSC_594	eGene
iPSC	iPSC_595	eGene
iPSC	iPSC_596	eGene,caPeak
iPSC	iPSC_597	eGene,caPeak
iPSC	iPSC_598	eGene,caPeak
iPSC	iPSC_599	eGene,caPeak
iPSC	iPSC_6	eGene,caPeak,haPeak
iPSC	iPSC_60	eGene,haPeak
iPSC	iPSC_600	eGene,caPeak
iPSC	iPSC_601	eGene,caPeak
iPSC	iPSC_602	eGene,caPeak
iPSC	iPSC_603	eGene
iPSC	iPSC_604	eGene,caPeak
iPSC	iPSC_605	eGene,haPeak
iPSC	iPSC_606	eGene,haPeak
iPSC	iPSC_607	eGene,caPeak
iPSC	iPSC_608	eGene
iPSC	iPSC_609	eGene
iPSC	iPSC_61	eGene,caPeak,haPeak
iPSC	iPSC_610	eGene,haPeak
iPSC	iPSC_611	eGene
iPSC	iPSC_612	eGene,caPeak
iPSC	iPSC_613	eGene,caPeak
iPSC	iPSC_614	eGene,caPeak
iPSC	iPSC_615	eGene,caPeak
iPSC	iPSC_616	eGene
iPSC	iPSC_617	eGene
iPSC	iPSC_618	eGene
iPSC	iPSC_619	eGene,caPeak
iPSC	iPSC_62	eGene,caPeak,haPeak
iPSC	iPSC_620	eGene,caPeak
iPSC	iPSC_621	eGene,caPeak
iPSC	iPSC_622	eGene,caPeak
iPSC	iPSC_623	eGene,caPeak
iPSC	iPSC_624	eGene,caPeak
iPSC	iPSC_625	eGene,caPeak
iPSC	iPSC_626	eGene,caPeak
iPSC	iPSC_627	eGene,caPeak
iPSC	iPSC_628	eGene,caPeak
iPSC	iPSC_629	eGene,caPeak
iPSC	iPSC_63	eGene,caPeak
iPSC	iPSC_630	eGene,caPeak
iPSC	iPSC_631	eGene
iPSC	iPSC_632	eGene,caPeak
iPSC	iPSC_633	eGene,caPeak
iPSC	iPSC_634	eGene
iPSC	iPSC_635	eGene
iPSC	iPSC_636	eGene,caPeak
iPSC	iPSC_637	eGene
iPSC	iPSC_638	eGene,caPeak
iPSC	iPSC_639	eGene,caPeak
iPSC	iPSC_64	eGene,caPeak,haPeak
iPSC	iPSC_640	eGene,caPeak
iPSC	iPSC_641	eGene
iPSC	iPSC_642	eGene
iPSC	iPSC_643	eGene,caPeak
iPSC	iPSC_644	eGene,caPeak
iPSC	iPSC_645	eGene,caPeak
iPSC	iPSC_646	eGene
iPSC	iPSC_647	eGene,caPeak
iPSC	iPSC_648	eGene,caPeak
iPSC	iPSC_649	eGene,caPeak
iPSC	iPSC_65	eGene,caPeak,haPeak
iPSC	iPSC_650	eGene
iPSC	iPSC_651	eGene
iPSC	iPSC_652	eGene,caPeak
iPSC	iPSC_653	eGene
iPSC	iPSC_654	eGene,caPeak
iPSC	iPSC_655	eGene,caPeak
iPSC	iPSC_656	eGene,caPeak
iPSC	iPSC_657	eGene,caPeak
iPSC	iPSC_658	eGene,caPeak
iPSC	iPSC_659	eGene,caPeak
iPSC	iPSC_66	eGene,caPeak
iPSC	iPSC_660	eGene
iPSC	iPSC_661	eGene,caPeak
iPSC	iPSC_662	eGene
iPSC	iPSC_663	eGene,caPeak
iPSC	iPSC_664	eGene,caPeak
iPSC	iPSC_665	eGene,caPeak
iPSC	iPSC_666	eGene
iPSC	iPSC_667	eGene,caPeak
iPSC	iPSC_668	eGene,haPeak
iPSC	iPSC_669	eGene
iPSC	iPSC_67	eGene,caPeak
iPSC	iPSC_670	eGene
iPSC	iPSC_671	eGene,caPeak
iPSC	iPSC_672	eGene
iPSC	iPSC_673	eGene
iPSC	iPSC_674	eGene,caPeak
iPSC	iPSC_675	eGene
iPSC	iPSC_676	eGene,caPeak
iPSC	iPSC_677	eGene
iPSC	iPSC_678	eGene,caPeak
iPSC	iPSC_679	eGene,caPeak
iPSC	iPSC_68	eGene,caPeak
iPSC	iPSC_680	eGene,caPeak
iPSC	iPSC_681	eGene,caPeak
iPSC	iPSC_682	eGene
iPSC	iPSC_683	eGene,caPeak
iPSC	iPSC_684	eGene,caPeak
iPSC	iPSC_685	eGene
iPSC	iPSC_686	eGene,caPeak
iPSC	iPSC_687	eGene
iPSC	iPSC_688	eGene
iPSC	iPSC_689	eGene,caPeak
iPSC	iPSC_69	eGene,caPeak
iPSC	iPSC_690	eGene,caPeak
iPSC	iPSC_691	eGene,caPeak
iPSC	iPSC_692	eGene,caPeak
iPSC	iPSC_693	eGene
iPSC	iPSC_694	eGene
iPSC	iPSC_695	eGene
iPSC	iPSC_696	eGene,caPeak
iPSC	iPSC_697	eGene,caPeak
iPSC	iPSC_698	eGene
iPSC	iPSC_699	eGene,caPeak
iPSC	iPSC_7	eGene,caPeak,haPeak
iPSC	iPSC_70	eGene,caPeak
iPSC	iPSC_700	eGene,caPeak
iPSC	iPSC_701	eGene
iPSC	iPSC_702	eGene
iPSC	iPSC_703	eGene,haPeak
iPSC	iPSC_704	eGene,caPeak
iPSC	iPSC_705	eGene,haPeak
iPSC	iPSC_706	eGene,caPeak
iPSC	iPSC_707	eGene
iPSC	iPSC_708	eGene,caPeak
iPSC	iPSC_709	eGene,caPeak
iPSC	iPSC_71	eGene,caPeak
iPSC	iPSC_710	eGene,caPeak
iPSC	iPSC_711	eGene
iPSC	iPSC_712	eGene
iPSC	iPSC_713	eGene
iPSC	iPSC_714	eGene
iPSC	iPSC_715	eGene,caPeak
iPSC	iPSC_716	eGene,caPeak
iPSC	iPSC_717	eGene,caPeak
iPSC	iPSC_718	eGene
iPSC	iPSC_719	eGene
iPSC	iPSC_72	eGene,caPeak
iPSC	iPSC_720	eGene
iPSC	iPSC_721	eGene,caPeak
iPSC	iPSC_722	eGene,caPeak
iPSC	iPSC_723	eGene
iPSC	iPSC_724	eGene,haPeak
iPSC	iPSC_725	eGene
iPSC	iPSC_726	eGene
iPSC	iPSC_727	eGene
iPSC	iPSC_728	eGene,caPeak
iPSC	iPSC_729	eGene
iPSC	iPSC_73	eGene,caPeak,haPeak
iPSC	iPSC_730	eGene,caPeak
iPSC	iPSC_731	eGene,haPeak
iPSC	iPSC_732	eGene,caPeak
iPSC	iPSC_733	eGene,caPeak
iPSC	iPSC_734	eGene,caPeak
iPSC	iPSC_735	eGene
iPSC	iPSC_736	eGene
iPSC	iPSC_737	eGene,caPeak
iPSC	iPSC_738	eGene
iPSC	iPSC_739	eGene
iPSC	iPSC_74	eGene
iPSC	iPSC_740	eGene,caPeak
iPSC	iPSC_741	eGene,caPeak
iPSC	iPSC_742	eGene
iPSC	iPSC_743	eGene
iPSC	iPSC_744	eGene,caPeak
iPSC	iPSC_745	eGene,caPeak
iPSC	iPSC_746	eGene,caPeak
iPSC	iPSC_747	eGene,caPeak
iPSC	iPSC_748	eGene,caPeak
iPSC	iPSC_749	eGene,caPeak
iPSC	iPSC_75	eGene,caPeak
iPSC	iPSC_750	eGene,caPeak
iPSC	iPSC_751	eGene,caPeak
iPSC	iPSC_752	eGene
iPSC	iPSC_753	eGene
iPSC	iPSC_754	eGene,caPeak
iPSC	iPSC_755	eGene
iPSC	iPSC_756	eGene
iPSC	iPSC_757	eGene
iPSC	iPSC_758	eGene,haPeak
iPSC	iPSC_759	eGene,caPeak
iPSC	iPSC_76	eGene,caPeak
iPSC	iPSC_760	eGene,haPeak
iPSC	iPSC_761	eGene,caPeak
iPSC	iPSC_762	eGene,caPeak
iPSC	iPSC_763	eGene,caPeak
iPSC	iPSC_764	eGene
iPSC	iPSC_765	eGene
iPSC	iPSC_766	eGene
iPSC	iPSC_767	eGene,haPeak
iPSC	iPSC_768	eGene
iPSC	iPSC_769	eGene
iPSC	iPSC_77	eGene,caPeak,haPeak
iPSC	iPSC_770	eGene,caPeak
iPSC	iPSC_771	eGene
iPSC	iPSC_772	eGene,caPeak
iPSC	iPSC_773	eGene
iPSC	iPSC_774	eGene
iPSC	iPSC_775	eGene
iPSC	iPSC_776	eGene,caPeak
iPSC	iPSC_777	eGene,caPeak
iPSC	iPSC_778	eGene,caPeak
iPSC	iPSC_779	eGene,caPeak
iPSC	iPSC_78	eGene,caPeak
iPSC	iPSC_780	eGene
iPSC	iPSC_781	eGene,caPeak
iPSC	iPSC_782	eGene,caPeak
iPSC	iPSC_783	eGene
iPSC	iPSC_784	eGene,caPeak
iPSC	iPSC_785	eGene,caPeak
iPSC	iPSC_786	eGene
iPSC	iPSC_787	eGene,caPeak
iPSC	iPSC_788	eGene,caPeak
iPSC	iPSC_789	eGene,caPeak
iPSC	iPSC_79	eGene,caPeak
iPSC	iPSC_790	eGene,caPeak
iPSC	iPSC_791	eGene
iPSC	iPSC_792	eGene,caPeak
iPSC	iPSC_793	eGene,haPeak
iPSC	iPSC_794	eGene,haPeak
iPSC	iPSC_795	eGene,caPeak
iPSC	iPSC_796	eGene,caPeak
iPSC	iPSC_797	eGene
iPSC	iPSC_798	eGene,caPeak
iPSC	iPSC_799	eGene,caPeak
iPSC	iPSC_8	eGene,caPeak
iPSC	iPSC_80	eGene
iPSC	iPSC_800	eGene
iPSC	iPSC_801	eGene,caPeak
iPSC	iPSC_802	eGene,caPeak
iPSC	iPSC_803	eGene,caPeak
iPSC	iPSC_804	eGene,haPeak
iPSC	iPSC_805	eGene,caPeak
iPSC	iPSC_806	eGene
iPSC	iPSC_807	eGene,caPeak
iPSC	iPSC_808	eGene
iPSC	iPSC_809	eGene
iPSC	iPSC_81	eGene,caPeak
iPSC	iPSC_810	eGene
iPSC	iPSC_811	eGene
iPSC	iPSC_812	eGene,caPeak
iPSC	iPSC_813	eGene,caPeak
iPSC	iPSC_814	eGene
iPSC	iPSC_815	eGene,caPeak
iPSC	iPSC_816	eGene
iPSC	iPSC_817	eGene,caPeak
iPSC	iPSC_818	eGene
iPSC	iPSC_819	eGene,caPeak
iPSC	iPSC_82	eGene,caPeak
iPSC	iPSC_820	eGene
iPSC	iPSC_821	eGene,caPeak
iPSC	iPSC_822	eGene,haPeak
iPSC	iPSC_823	eGene
iPSC	iPSC_824	eGene,caPeak
iPSC	iPSC_825	eGene,caPeak
iPSC	iPSC_826	eGene
iPSC	iPSC_827	eGene,haPeak
iPSC	iPSC_828	eGene,caPeak
iPSC	iPSC_829	eGene,caPeak
iPSC	iPSC_83	eGene,caPeak,haPeak
iPSC	iPSC_830	eGene,caPeak
iPSC	iPSC_831	eGene
iPSC	iPSC_832	eGene,haPeak
iPSC	iPSC_833	eGene
iPSC	iPSC_834	eGene,caPeak
iPSC	iPSC_835	eGene,caPeak
iPSC	iPSC_836	eGene
iPSC	iPSC_837	eGene,caPeak
iPSC	iPSC_838	eGene,caPeak
iPSC	iPSC_839	eGene
iPSC	iPSC_84	eGene,caPeak,haPeak
iPSC	iPSC_840	eGene,caPeak
iPSC	iPSC_841	eGene
iPSC	iPSC_842	eGene,caPeak
iPSC	iPSC_843	eGene
iPSC	iPSC_844	eGene,caPeak
iPSC	iPSC_845	eGene,caPeak
iPSC	iPSC_846	eGene,caPeak
iPSC	iPSC_847	eGene
iPSC	iPSC_848	eGene,haPeak
iPSC	iPSC_849	eGene,caPeak
iPSC	iPSC_85	eGene,caPeak
iPSC	iPSC_850	eGene
iPSC	iPSC_851	eGene
iPSC	iPSC_852	eGene,caPeak
iPSC	iPSC_853	eGene
iPSC	iPSC_854	eGene,haPeak
iPSC	iPSC_855	eGene
iPSC	iPSC_856	eGene,caPeak
iPSC	iPSC_857	eGene,caPeak
iPSC	iPSC_858	eGene
iPSC	iPSC_859	eGene,caPeak
iPSC	iPSC_86	eGene,caPeak
iPSC	iPSC_860	eGene,caPeak
iPSC	iPSC_861	eGene
iPSC	iPSC_862	eGene,caPeak
iPSC	iPSC_863	eGene
iPSC	iPSC_864	eGene,caPeak
iPSC	iPSC_865	eGene
iPSC	iPSC_866	eGene,caPeak
iPSC	iPSC_867	eGene
iPSC	iPSC_868	eGene,caPeak
iPSC	iPSC_869	eGene
iPSC	iPSC_87	eGene,caPeak
iPSC	iPSC_870	eGene,caPeak
iPSC	iPSC_871	eGene
iPSC	iPSC_872	eGene,haPeak
iPSC	iPSC_873	eGene,caPeak
iPSC	iPSC_874	eGene
iPSC	iPSC_875	eGene,caPeak
iPSC	iPSC_876	eGene,caPeak
iPSC	iPSC_877	eGene
iPSC	iPSC_878	eGene,caPeak
iPSC	iPSC_879	eGene,haPeak
iPSC	iPSC_88	eGene,caPeak
iPSC	iPSC_880	eGene,caPeak
iPSC	iPSC_881	eGene
iPSC	iPSC_882	eGene
iPSC	iPSC_883	eGene,caPeak
iPSC	iPSC_884	eGene,caPeak
iPSC	iPSC_885	eGene,caPeak
iPSC	iPSC_886	eGene,caPeak
iPSC	iPSC_887	eGene,caPeak
iPSC	iPSC_888	eGene,caPeak
iPSC	iPSC_889	eGene,caPeak
iPSC	iPSC_89	eGene
iPSC	iPSC_890	eGene,caPeak
iPSC	iPSC_891	eGene
iPSC	iPSC_892	eGene
iPSC	iPSC_893	eGene,caPeak
iPSC	iPSC_894	eGene,haPeak
iPSC	iPSC_895	eGene,caPeak
iPSC	iPSC_896	eGene,caPeak
iPSC	iPSC_897	eGene
iPSC	iPSC_898	eGene,caPeak
iPSC	iPSC_899	eGene,caPeak
iPSC	iPSC_9	eGene,caPeak
iPSC	iPSC_90	eGene,caPeak
iPSC	iPSC_900	eGene,caPeak
iPSC	iPSC_901	eGene,caPeak
iPSC	iPSC_902	eGene
iPSC	iPSC_903	eGene,caPeak
iPSC	iPSC_904	eGene,haPeak
iPSC	iPSC_905	eGene,caPeak
iPSC	iPSC_906	eGene,caPeak
iPSC	iPSC_907	eGene,caPeak
iPSC	iPSC_908	eGene
iPSC	iPSC_909	eGene,caPeak
iPSC	iPSC_91	eGene,caPeak
iPSC	iPSC_910	eGene
iPSC	iPSC_911	eGene
iPSC	iPSC_912	eGene,caPeak
iPSC	iPSC_913	eGene,caPeak
iPSC	iPSC_914	eGene,caPeak
iPSC	iPSC_915	eGene
iPSC	iPSC_916	eGene
iPSC	iPSC_917	eGene,caPeak
iPSC	iPSC_918	eGene,caPeak
iPSC	iPSC_919	eGene
iPSC	iPSC_92	eGene,caPeak
iPSC	iPSC_920	eGene
iPSC	iPSC_921	eGene,caPeak
iPSC	iPSC_922	eGene,caPeak
iPSC	iPSC_923	eGene,caPeak
iPSC	iPSC_924	eGene
iPSC	iPSC_925	eGene,caPeak
iPSC	iPSC_926	eGene,caPeak
iPSC	iPSC_927	eGene,caPeak
iPSC	iPSC_928	eGene
iPSC	iPSC_929	eGene,caPeak
iPSC	iPSC_93	eGene,caPeak,haPeak
iPSC	iPSC_930	eGene,caPeak
iPSC	iPSC_931	eGene
iPSC	iPSC_932	eGene,caPeak
iPSC	iPSC_933	eGene,caPeak
iPSC	iPSC_934	eGene,caPeak
iPSC	iPSC_935	eGene,caPeak
iPSC	iPSC_936	eGene,caPeak
iPSC	iPSC_937	eGene
iPSC	iPSC_938	eGene
iPSC	iPSC_939	eGene,caPeak
iPSC	iPSC_94	eGene,caPeak
iPSC	iPSC_940	eGene
iPSC	iPSC_941	eGene
iPSC	iPSC_942	eGene
iPSC	iPSC_943	eGene,caPeak
iPSC	iPSC_944	eGene,haPeak
iPSC	iPSC_945	eGene,caPeak
iPSC	iPSC_946	eGene,caPeak
iPSC	iPSC_947	eGene,caPeak
iPSC	iPSC_948	eGene,caPeak
iPSC	iPSC_949	eGene
iPSC	iPSC_95	eGene,caPeak
iPSC	iPSC_950	eGene,caPeak
iPSC	iPSC_951	eGene
iPSC	iPSC_952	eGene,caPeak
iPSC	iPSC_953	eGene,caPeak
iPSC	iPSC_954	eGene
iPSC	iPSC_955	eGene
iPSC	iPSC_956	eGene,caPeak
iPSC	iPSC_957	eGene
iPSC	iPSC_958	eGene
iPSC	iPSC_959	eGene,caPeak
iPSC	iPSC_96	eGene,caPeak
iPSC	iPSC_960	eGene,haPeak
iPSC	iPSC_961	eGene
iPSC	iPSC_962	eGene,caPeak
iPSC	iPSC_963	eGene,caPeak
iPSC	iPSC_964	eGene,caPeak
iPSC	iPSC_965	eGene,caPeak
iPSC	iPSC_966	eGene
iPSC	iPSC_967	eGene,caPeak
iPSC	iPSC_968	eGene,caPeak
iPSC	iPSC_969	eGene,caPeak
iPSC	iPSC_97	eGene,caPeak,haPeak
iPSC	iPSC_970	eGene,caPeak
iPSC	iPSC_971	eGene,caPeak
iPSC	iPSC_972	eGene,caPeak
iPSC	iPSC_973	eGene
iPSC	iPSC_974	eGene,caPeak
iPSC	iPSC_975	eGene,caPeak
iPSC	iPSC_976	eGene
iPSC	iPSC_977	eGene,haPeak
iPSC	iPSC_978	eGene
iPSC	iPSC_979	eGene
iPSC	iPSC_98	eGene,caPeak
iPSC	iPSC_980	eGene
iPSC	iPSC_981	eGene
iPSC	iPSC_982	eGene,haPeak
iPSC	iPSC_983	eGene,caPeak
iPSC	iPSC_984	eGene,caPeak
iPSC	iPSC_985	eGene,caPeak
iPSC	iPSC_986	eGene,caPeak
iPSC	iPSC_987	eGene,haPeak
iPSC	iPSC_988	eGene,caPeak
iPSC	iPSC_989	eGene
iPSC	iPSC_99	eGene,caPeak
iPSC	iPSC_990	eGene,caPeak
iPSC	iPSC_991	eGene,caPeak
iPSC	iPSC_992	eGene
iPSC	iPSC_993	eGene,caPeak
iPSC	iPSC_994	eGene
iPSC	iPSC_995	eGene,caPeak
iPSC	iPSC_996	eGene,caPeak
iPSC	iPSC_997	eGene
iPSC	iPSC_998	eGene,caPeak
iPSC	iPSC_999	eGene,caPeak
CVPC	CVPC_1	eGene,caPeak,haPeak
CVPC	CVPC_10	eGene,caPeak,haPeak
CVPC	CVPC_100	eGene,caPeak
CVPC	CVPC_1000	eGene,caPeak
CVPC	CVPC_1001	eGene,haPeak
CVPC	CVPC_1002	eGene,haPeak
CVPC	CVPC_1003	eGene,caPeak
CVPC	CVPC_1004	eGene
CVPC	CVPC_1005	eGene,caPeak
CVPC	CVPC_1006	eGene,haPeak
CVPC	CVPC_1007	eGene,haPeak
CVPC	CVPC_1008	eGene,haPeak
CVPC	CVPC_1009	eGene,haPeak
CVPC	CVPC_101	caPeak,haPeak
CVPC	CVPC_1010	eGene,haPeak
CVPC	CVPC_1011	eGene,caPeak
CVPC	CVPC_1012	eGene,haPeak
CVPC	CVPC_1013	eGene,haPeak
CVPC	CVPC_1014	eGene,haPeak
CVPC	CVPC_1015	eGene
CVPC	CVPC_1016	eGene,caPeak
CVPC	CVPC_1017	eGene,haPeak
CVPC	CVPC_1018	eGene,haPeak
CVPC	CVPC_1019	eGene,caPeak
CVPC	CVPC_102	caPeak,haPeak
CVPC	CVPC_1020	eGene,caPeak
CVPC	CVPC_1021	eGene,haPeak
CVPC	CVPC_1022	eGene
CVPC	CVPC_1023	eGene
CVPC	CVPC_1024	eGene
CVPC	CVPC_1025	eGene,haPeak
CVPC	CVPC_1026	eGene,haPeak
CVPC	CVPC_1027	eGene,caPeak
CVPC	CVPC_1028	eGene,caPeak
CVPC	CVPC_1029	eGene,caPeak
CVPC	CVPC_103	caPeak,haPeak
CVPC	CVPC_1030	eGene,caPeak
CVPC	CVPC_1031	eGene,haPeak
CVPC	CVPC_1032	eGene,haPeak
CVPC	CVPC_1033	eGene
CVPC	CVPC_1034	eGene,caPeak
CVPC	CVPC_1035	eGene,haPeak
CVPC	CVPC_1036	eGene,caPeak
CVPC	CVPC_1037	eGene,caPeak
CVPC	CVPC_1038	eGene,haPeak
CVPC	CVPC_1039	eGene,caPeak
CVPC	CVPC_104	caPeak,haPeak
CVPC	CVPC_1040	eGene,haPeak
CVPC	CVPC_1041	eGene
CVPC	CVPC_1042	eGene,caPeak
CVPC	CVPC_1043	eGene,caPeak
CVPC	CVPC_1044	eGene,caPeak
CVPC	CVPC_1045	eGene,haPeak
CVPC	CVPC_1046	eGene,haPeak
CVPC	CVPC_1047	eGene,haPeak
CVPC	CVPC_1048	eGene,caPeak
CVPC	CVPC_1049	eGene,haPeak
CVPC	CVPC_105	caPeak,haPeak
CVPC	CVPC_1050	eGene,haPeak
CVPC	CVPC_1051	eGene,haPeak
CVPC	CVPC_1052	eGene,haPeak
CVPC	CVPC_1053	eGene,caPeak
CVPC	CVPC_1054	eGene,haPeak
CVPC	CVPC_1055	eGene,haPeak
CVPC	CVPC_1056	eGene,haPeak
CVPC	CVPC_1057	eGene,haPeak
CVPC	CVPC_1058	eGene
CVPC	CVPC_1059	eGene,haPeak
CVPC	CVPC_106	caPeak,haPeak
CVPC	CVPC_1060	eGene,haPeak
CVPC	CVPC_1061	eGene
CVPC	CVPC_1062	eGene,haPeak
CVPC	CVPC_1063	eGene
CVPC	CVPC_1064	eGene
CVPC	CVPC_1065	eGene,haPeak
CVPC	CVPC_1066	eGene,caPeak
CVPC	CVPC_1067	eGene,haPeak
CVPC	CVPC_1068	eGene
CVPC	CVPC_1069	eGene,caPeak
CVPC	CVPC_107	caPeak,haPeak
CVPC	CVPC_1070	eGene,caPeak
CVPC	CVPC_1071	eGene,caPeak
CVPC	CVPC_1072	eGene
CVPC	CVPC_1073	eGene,caPeak
CVPC	CVPC_1074	eGene,haPeak
CVPC	CVPC_1075	eGene,haPeak
CVPC	CVPC_1076	eGene,haPeak
CVPC	CVPC_1077	eGene,haPeak
CVPC	CVPC_1078	eGene,haPeak
CVPC	CVPC_1079	eGene,caPeak
CVPC	CVPC_108	caPeak,haPeak
CVPC	CVPC_1080	eGene
CVPC	CVPC_1081	eGene,haPeak
CVPC	CVPC_1082	eGene,haPeak
CVPC	CVPC_1083	eGene,caPeak
CVPC	CVPC_1084	eGene,haPeak
CVPC	CVPC_1085	eGene,haPeak
CVPC	CVPC_1086	eGene
CVPC	CVPC_1087	eGene,haPeak
CVPC	CVPC_1088	eGene,caPeak
CVPC	CVPC_1089	eGene,haPeak
CVPC	CVPC_109	caPeak,haPeak
CVPC	CVPC_1090	eGene,haPeak
CVPC	CVPC_1091	eGene,caPeak
CVPC	CVPC_1092	eGene,haPeak
CVPC	CVPC_1093	eGene,caPeak
CVPC	CVPC_1094	eGene
CVPC	CVPC_1095	eGene,haPeak
CVPC	CVPC_1096	eGene
CVPC	CVPC_1097	eGene
CVPC	CVPC_1098	eGene,haPeak
CVPC	CVPC_1099	eGene,haPeak
CVPC	CVPC_11	eGene,haPeak
CVPC	CVPC_110	caPeak,haPeak
CVPC	CVPC_1100	eGene,haPeak
CVPC	CVPC_1101	eGene,caPeak
CVPC	CVPC_1102	eGene,haPeak
CVPC	CVPC_1103	eGene,haPeak
CVPC	CVPC_1104	eGene,caPeak
CVPC	CVPC_1105	eGene,haPeak
CVPC	CVPC_1106	eGene,caPeak
CVPC	CVPC_1107	eGene,haPeak
CVPC	CVPC_1108	eGene,caPeak
CVPC	CVPC_1109	eGene,haPeak
CVPC	CVPC_111	caPeak,haPeak
CVPC	CVPC_1110	eGene,caPeak
CVPC	CVPC_1111	eGene,caPeak
CVPC	CVPC_1112	eGene,caPeak
CVPC	CVPC_1113	eGene,haPeak
CVPC	CVPC_1114	eGene,caPeak
CVPC	CVPC_1115	eGene,haPeak
CVPC	CVPC_1116	eGene,caPeak
CVPC	CVPC_1117	eGene,haPeak
CVPC	CVPC_1118	eGene,caPeak
CVPC	CVPC_1119	eGene,haPeak
CVPC	CVPC_112	caPeak,haPeak
CVPC	CVPC_1120	eGene,caPeak
CVPC	CVPC_1121	eGene,haPeak
CVPC	CVPC_1122	eGene,caPeak
CVPC	CVPC_1123	eGene,haPeak
CVPC	CVPC_1124	eGene,haPeak
CVPC	CVPC_1125	eGene,caPeak
CVPC	CVPC_1126	eGene,caPeak
CVPC	CVPC_1127	eGene,caPeak
CVPC	CVPC_1128	eGene,caPeak
CVPC	CVPC_1129	eGene
CVPC	CVPC_113	caPeak,haPeak
CVPC	CVPC_1130	eGene,haPeak
CVPC	CVPC_1131	eGene,caPeak
CVPC	CVPC_1132	eGene
CVPC	CVPC_1133	eGene
CVPC	CVPC_1134	eGene
CVPC	CVPC_1135	eGene,haPeak
CVPC	CVPC_1136	eGene,haPeak
CVPC	CVPC_1137	eGene,caPeak
CVPC	CVPC_1138	eGene,caPeak
CVPC	CVPC_1139	eGene,haPeak
CVPC	CVPC_114	caPeak,haPeak
CVPC	CVPC_1140	eGene,haPeak
CVPC	CVPC_1141	eGene,haPeak
CVPC	CVPC_1142	eGene,haPeak
CVPC	CVPC_1143	eGene,haPeak
CVPC	CVPC_1144	eGene,haPeak
CVPC	CVPC_1145	eGene
CVPC	CVPC_1146	eGene,caPeak
CVPC	CVPC_1147	eGene,caPeak
CVPC	CVPC_1148	eGene,haPeak
CVPC	CVPC_1149	eGene,haPeak
CVPC	CVPC_115	caPeak,haPeak
CVPC	CVPC_1150	eGene,haPeak
CVPC	CVPC_1151	eGene,haPeak
CVPC	CVPC_1152	eGene,haPeak
CVPC	CVPC_1153	eGene,caPeak
CVPC	CVPC_1154	eGene,caPeak
CVPC	CVPC_1155	eGene,caPeak
CVPC	CVPC_1156	eGene,caPeak
CVPC	CVPC_1157	eGene
CVPC	CVPC_1158	eGene,caPeak
CVPC	CVPC_1159	eGene,caPeak
CVPC	CVPC_116	caPeak,haPeak
CVPC	CVPC_1160	eGene,haPeak
CVPC	CVPC_1161	eGene,caPeak
CVPC	CVPC_1162	eGene,caPeak
CVPC	CVPC_1163	eGene
CVPC	CVPC_1164	eGene,haPeak
CVPC	CVPC_1165	eGene
CVPC	CVPC_1166	eGene,caPeak
CVPC	CVPC_1167	eGene
CVPC	CVPC_1168	eGene,haPeak
CVPC	CVPC_1169	eGene,haPeak
CVPC	CVPC_117	haPeak
CVPC	CVPC_1170	eGene,haPeak
CVPC	CVPC_1171	eGene,haPeak
CVPC	CVPC_1172	eGene
CVPC	CVPC_1173	eGene,caPeak
CVPC	CVPC_1174	eGene
CVPC	CVPC_1175	eGene,haPeak
CVPC	CVPC_1176	eGene,caPeak
CVPC	CVPC_1177	eGene
CVPC	CVPC_1178	eGene,caPeak
CVPC	CVPC_1179	eGene,caPeak
CVPC	CVPC_118	haPeak
CVPC	CVPC_1180	eGene
CVPC	CVPC_1181	eGene,caPeak
CVPC	CVPC_1182	eGene,caPeak
CVPC	CVPC_1183	eGene,haPeak
CVPC	CVPC_1184	eGene,haPeak
CVPC	CVPC_1185	eGene,caPeak
CVPC	CVPC_1186	eGene,caPeak
CVPC	CVPC_1187	eGene,caPeak
CVPC	CVPC_1188	eGene
CVPC	CVPC_1189	eGene,haPeak
CVPC	CVPC_119	haPeak
CVPC	CVPC_1190	eGene,haPeak
CVPC	CVPC_1191	eGene,caPeak
CVPC	CVPC_1192	eGene,haPeak
CVPC	CVPC_1193	eGene,haPeak
CVPC	CVPC_1194	eGene
CVPC	CVPC_1195	eGene,caPeak
CVPC	CVPC_1196	eGene,caPeak
CVPC	CVPC_1197	eGene,caPeak
CVPC	CVPC_1198	eGene,caPeak
CVPC	CVPC_1199	eGene,caPeak
CVPC	CVPC_12	eGene,caPeak,haPeak
CVPC	CVPC_120	haPeak
CVPC	CVPC_1200	eGene
CVPC	CVPC_1201	eGene,haPeak
CVPC	CVPC_1202	eGene,caPeak
CVPC	CVPC_1203	eGene,caPeak
CVPC	CVPC_1204	eGene,caPeak
CVPC	CVPC_1205	eGene,caPeak
CVPC	CVPC_1206	eGene
CVPC	CVPC_1207	eGene,haPeak
CVPC	CVPC_1208	eGene
CVPC	CVPC_1209	eGene,caPeak
CVPC	CVPC_121	eGene,caPeak,haPeak
CVPC	CVPC_1210	eGene,haPeak
CVPC	CVPC_1211	eGene,caPeak
CVPC	CVPC_1212	eGene,haPeak
CVPC	CVPC_1213	eGene,haPeak
CVPC	CVPC_1214	eGene
CVPC	CVPC_1215	eGene,caPeak
CVPC	CVPC_1216	eGene,caPeak
CVPC	CVPC_1217	eGene,caPeak
CVPC	CVPC_1218	eGene,caPeak
CVPC	CVPC_1219	eGene,haPeak
CVPC	CVPC_122	eGene,caPeak,haPeak
CVPC	CVPC_1220	eGene,caPeak
CVPC	CVPC_1221	eGene,haPeak
CVPC	CVPC_1222	eGene,caPeak
CVPC	CVPC_1223	eGene,haPeak
CVPC	CVPC_1224	eGene,haPeak
CVPC	CVPC_1225	eGene,caPeak
CVPC	CVPC_1226	eGene,haPeak
CVPC	CVPC_1227	eGene,caPeak
CVPC	CVPC_1228	eGene,haPeak
CVPC	CVPC_1229	eGene
CVPC	CVPC_123	eGene,caPeak,haPeak
CVPC	CVPC_1230	eGene
CVPC	CVPC_1231	eGene,caPeak
CVPC	CVPC_1232	eGene,caPeak
CVPC	CVPC_1233	eGene,haPeak
CVPC	CVPC_1234	eGene
CVPC	CVPC_1235	eGene,caPeak
CVPC	CVPC_1236	eGene,haPeak
CVPC	CVPC_1237	eGene,haPeak
CVPC	CVPC_1238	eGene,haPeak
CVPC	CVPC_1239	eGene
CVPC	CVPC_124	eGene,caPeak,haPeak
CVPC	CVPC_1240	eGene,haPeak
CVPC	CVPC_1241	eGene,haPeak
CVPC	CVPC_1242	eGene,haPeak
CVPC	CVPC_1243	eGene,haPeak
CVPC	CVPC_1244	eGene,caPeak
CVPC	CVPC_1245	eGene,caPeak
CVPC	CVPC_1246	eGene,haPeak
CVPC	CVPC_1247	eGene
CVPC	CVPC_1248	eGene
CVPC	CVPC_1249	eGene,haPeak
CVPC	CVPC_125	eGene,caPeak,haPeak
CVPC	CVPC_1250	eGene,haPeak
CVPC	CVPC_1251	eGene
CVPC	CVPC_1252	eGene,haPeak
CVPC	CVPC_1253	eGene,haPeak
CVPC	CVPC_1254	eGene,caPeak
CVPC	CVPC_1255	eGene,haPeak
CVPC	CVPC_1256	eGene,caPeak
CVPC	CVPC_1257	eGene,haPeak
CVPC	CVPC_1258	eGene
CVPC	CVPC_1259	eGene,caPeak
CVPC	CVPC_126	eGene,caPeak,haPeak
CVPC	CVPC_1260	eGene,caPeak
CVPC	CVPC_1261	eGene,caPeak
CVPC	CVPC_1262	eGene,haPeak
CVPC	CVPC_1263	eGene,caPeak
CVPC	CVPC_1264	eGene,haPeak
CVPC	CVPC_1265	eGene,caPeak
CVPC	CVPC_1266	eGene
CVPC	CVPC_1267	eGene,caPeak
CVPC	CVPC_1268	eGene
CVPC	CVPC_1269	eGene,haPeak
CVPC	CVPC_127	eGene,caPeak,haPeak
CVPC	CVPC_1270	eGene,haPeak
CVPC	CVPC_1271	eGene
CVPC	CVPC_1272	eGene,haPeak
CVPC	CVPC_1273	eGene,haPeak
CVPC	CVPC_1274	eGene
CVPC	CVPC_1275	eGene,haPeak
CVPC	CVPC_1276	eGene,haPeak
CVPC	CVPC_1277	eGene,caPeak
CVPC	CVPC_1278	eGene,caPeak
CVPC	CVPC_1279	eGene,haPeak
CVPC	CVPC_128	eGene,haPeak
CVPC	CVPC_1280	eGene,haPeak
CVPC	CVPC_1281	eGene
CVPC	CVPC_1282	eGene
CVPC	CVPC_1283	eGene,caPeak
CVPC	CVPC_1284	eGene,caPeak
CVPC	CVPC_1285	eGene,caPeak
CVPC	CVPC_1286	eGene,caPeak
CVPC	CVPC_1287	eGene,caPeak
CVPC	CVPC_1288	eGene
CVPC	CVPC_1289	eGene
CVPC	CVPC_129	eGene,caPeak,haPeak
CVPC	CVPC_1290	eGene,haPeak
CVPC	CVPC_1291	eGene,haPeak
CVPC	CVPC_1292	eGene,haPeak
CVPC	CVPC_1293	eGene,haPeak
CVPC	CVPC_1294	eGene,haPeak
CVPC	CVPC_1295	eGene
CVPC	CVPC_1296	eGene,haPeak
CVPC	CVPC_1297	eGene,caPeak
CVPC	CVPC_1298	eGene,haPeak
CVPC	CVPC_1299	eGene,caPeak
CVPC	CVPC_13	caPeak,haPeak
CVPC	CVPC_130	eGene,caPeak,haPeak
CVPC	CVPC_1300	eGene,haPeak
CVPC	CVPC_1301	eGene,caPeak
CVPC	CVPC_1302	eGene,haPeak
CVPC	CVPC_1303	eGene,caPeak
CVPC	CVPC_1304	eGene,caPeak
CVPC	CVPC_1305	eGene,haPeak
CVPC	CVPC_1306	eGene,caPeak
CVPC	CVPC_1307	eGene
CVPC	CVPC_1308	eGene
CVPC	CVPC_1309	eGene
CVPC	CVPC_131	eGene,caPeak,haPeak
CVPC	CVPC_1310	eGene,haPeak
CVPC	CVPC_1311	eGene,haPeak
CVPC	CVPC_1312	eGene,caPeak
CVPC	CVPC_1313	eGene,haPeak
CVPC	CVPC_1314	eGene
CVPC	CVPC_1315	eGene,haPeak
CVPC	CVPC_1316	eGene,haPeak
CVPC	CVPC_1317	eGene,caPeak
CVPC	CVPC_1318	eGene
CVPC	CVPC_1319	eGene,haPeak
CVPC	CVPC_132	eGene,caPeak,haPeak
CVPC	CVPC_1320	eGene,caPeak
CVPC	CVPC_1321	eGene,caPeak
CVPC	CVPC_1322	eGene,caPeak
CVPC	CVPC_1323	eGene
CVPC	CVPC_1324	eGene,caPeak
CVPC	CVPC_1325	eGene,haPeak
CVPC	CVPC_1326	eGene,haPeak
CVPC	CVPC_1327	eGene
CVPC	CVPC_1328	eGene,haPeak
CVPC	CVPC_1329	eGene,caPeak
CVPC	CVPC_133	eGene,caPeak,haPeak
CVPC	CVPC_1330	eGene,haPeak
CVPC	CVPC_1331	eGene,haPeak
CVPC	CVPC_1332	eGene,haPeak
CVPC	CVPC_1333	eGene,haPeak
CVPC	CVPC_1334	eGene,haPeak
CVPC	CVPC_1335	eGene,caPeak
CVPC	CVPC_1336	eGene,caPeak
CVPC	CVPC_1337	eGene
CVPC	CVPC_1338	eGene,caPeak
CVPC	CVPC_1339	eGene,caPeak
CVPC	CVPC_134	eGene,haPeak
CVPC	CVPC_1340	eGene,caPeak
CVPC	CVPC_1341	eGene
CVPC	CVPC_1342	eGene
CVPC	CVPC_1343	eGene,caPeak
CVPC	CVPC_1344	eGene,haPeak
CVPC	CVPC_1345	eGene,caPeak
CVPC	CVPC_1346	eGene,haPeak
CVPC	CVPC_1347	eGene,haPeak
CVPC	CVPC_1348	eGene,caPeak
CVPC	CVPC_1349	eGene,haPeak
CVPC	CVPC_135	eGene
CVPC	CVPC_1350	eGene,haPeak
CVPC	CVPC_1351	eGene,haPeak
CVPC	CVPC_1352	eGene,haPeak
CVPC	CVPC_1353	eGene,haPeak
CVPC	CVPC_1354	eGene,caPeak
CVPC	CVPC_1355	eGene,haPeak
CVPC	CVPC_1356	eGene,haPeak
CVPC	CVPC_1357	eGene,caPeak
CVPC	CVPC_1358	eGene,caPeak
CVPC	CVPC_1359	eGene,haPeak
CVPC	CVPC_136	eGene,caPeak,haPeak
CVPC	CVPC_1360	eGene,caPeak
CVPC	CVPC_1361	eGene,caPeak
CVPC	CVPC_1362	eGene,caPeak
CVPC	CVPC_1363	eGene,haPeak
CVPC	CVPC_1364	eGene,haPeak
CVPC	CVPC_1365	eGene,haPeak
CVPC	CVPC_1366	eGene,haPeak
CVPC	CVPC_1367	eGene,caPeak
CVPC	CVPC_1368	eGene,caPeak
CVPC	CVPC_1369	eGene,haPeak
CVPC	CVPC_137	eGene,caPeak,haPeak
CVPC	CVPC_1370	caPeak,haPeak
CVPC	CVPC_1371	caPeak,haPeak
CVPC	CVPC_1372	caPeak,haPeak
CVPC	CVPC_1373	caPeak,haPeak
CVPC	CVPC_1374	caPeak,haPeak
CVPC	CVPC_1375	caPeak,haPeak
CVPC	CVPC_1376	caPeak,haPeak
CVPC	CVPC_1377	caPeak
CVPC	CVPC_1378	caPeak,haPeak
CVPC	CVPC_1379	caPeak
CVPC	CVPC_138	eGene,caPeak,haPeak
CVPC	CVPC_1380	caPeak,haPeak
CVPC	CVPC_1381	caPeak,haPeak
CVPC	CVPC_1382	caPeak,haPeak
CVPC	CVPC_1383	caPeak,haPeak
CVPC	CVPC_1384	caPeak,haPeak
CVPC	CVPC_1385	caPeak,haPeak
CVPC	CVPC_1386	caPeak,haPeak
CVPC	CVPC_1387	caPeak
[truncated: 3,673 more rows]
