# Supplementary material for: Multiomic QTL mapping reveals phenotypic complexity of GWAS loci and prioritizes putative causal variants
Source: Cell Genom. 2025 Feb 21;5(3):100775. doi: 10.1016/j.xgen.2025.100775 (PMC11960542; doi:10.1016/j.xgen.2025.100775)
Supplement: Data S1. A compressed file containing source data, related to Figures 2–6 [file mmc8.zip › Data S1/SOURCEDATA.FIGURE2A.txt]

Tissue	Database	TF	OddsRatio	AdjustedPvalue
iPSC	JASPAR	AhrArnt	0.205787765352491	9.24189258112578e-99
iPSC	JASPAR	Alx1	1.22051225701888	0.0650079437934675
iPSC	JASPAR	ALX3	1.21993589042633	0.0532171665045932
iPSC	JASPAR	Alx4	1.07973659525047	0.497534665382222
iPSC	JASPAR	Ar	0.578197006977065	1.04780979516876e-06
iPSC	JASPAR	ARGFX	1.26821547531857	0.0203265178695186
iPSC	JASPAR	Arid3a	1.30425691184888	0.000476311159625827
iPSC	JASPAR	Arid3b	1.43230553953953	0.000177702409238527
iPSC	JASPAR	Arid5a	1.14951992932546	0.299092711860546
iPSC	JASPAR	Arnt	0.303817673139522	1.24700221041321e-54
iPSC	JASPAR	ARNT2	0.287181294229253	3.36021664088464e-33
iPSC	JASPAR	ARNTHIF1A	0.36430861598396	1.01009883456072e-14
iPSC	JASPAR	Arntl	0.286853330614839	8.19920745056203e-33
iPSC	JASPAR	Arx	1.17720731532797	0.177413140436758
iPSC	JASPAR	ASCL1	0.495285563432219	9.99408514571042e-39
iPSC	JASPAR	ASCL1var.2	0.491307840987961	1.93919312704721e-55
iPSC	JASPAR	Ascl2	0.548119317510656	1.00463568051404e-31
iPSC	JASPAR	Atf1	0.163682490782724	1.65599449943014e-25
iPSC	JASPAR	ATF2	0.627908787365896	1.27733494295035e-09
iPSC	JASPAR	ATF3	0.299445449665065	3.40474072703296e-27
iPSC	JASPAR	ATF4	0.956976016412484	0.6821010207799
iPSC	JASPAR	ATF6	0.34220289739197	3.1287747256912e-23
iPSC	JASPAR	ATF7	0.336508062659185	1.68918073555846e-21
iPSC	JASPAR	Atoh1	1.00172334131267	0.962233922946225
iPSC	JASPAR	ATOH1var.2	0.661232305969384	1.6147486645482e-12
iPSC	JASPAR	ATOH7	0.976631894906262	0.859171869728352
iPSC	JASPAR	BACH1	0.560083353196092	3.15243118148238e-19
iPSC	JASPAR	Bach1Mafk	0.55602679284307	4.11966612462765e-21
iPSC	JASPAR	BACH2	0.740204724092294	0.00143184795590274
iPSC	JASPAR	BACH2var.2	0.642788630507613	0.000489107700743846
iPSC	JASPAR	BARHL1	0.434226924723108	1.32268931070993e-05
iPSC	JASPAR	BARHL2	0.700034786733845	0.0138035322815582
iPSC	JASPAR	BARX1	0.944806770773063	0.652828331131719
iPSC	JASPAR	BARX2	1.48410894062646	1.27431960955583e-05
iPSC	JASPAR	BATF	0.595455892133385	5.66460094197691e-12
iPSC	JASPAR	BATF3	0.657880917453263	1.15407552674742e-08
iPSC	JASPAR	BATFJUN	0.594583560751687	4.21098425566837e-12
iPSC	JASPAR	BCL6	0.640862367230899	1.25863094392932e-08
iPSC	JASPAR	BCL6B	0.823465885425499	0.00716708573453038
iPSC	JASPAR	Bhlha15	0.919179992494879	0.446632066566982
iPSC	JASPAR	BHLHA15var.2	0.61209233261692	1.75015520827771e-16
iPSC	JASPAR	BHLHE22	1.06845288437322	0.688834156037159
iPSC	JASPAR	BHLHE22var.2	0.457380817892454	1.74777626688605e-47
iPSC	JASPAR	BHLHE23	1.08439912203883	0.623762214284516
iPSC	JASPAR	BHLHE40	0.316144006573606	2.50577686253855e-21
iPSC	JASPAR	BHLHE41	0.369770166048004	4.32104516020432e-19
iPSC	JASPAR	BSX	0.999253894021304	1
iPSC	JASPAR	CDX1	1.11138739405578	0.289079128447728
iPSC	JASPAR	CDX2	0.837656313081537	0.0471418673941658
iPSC	JASPAR	CDX4	1.04260161386332	0.669224704449805
iPSC	JASPAR	CEBPA	1.19544096031236	0.0431385219185012
iPSC	JASPAR	CEBPB	0.607722636673359	0.000412760477494495
iPSC	JASPAR	CEBPD	1.34633201582837	0.000207297361471071
iPSC	JASPAR	CEBPE	0.591544252896598	0.000239344087392978
iPSC	JASPAR	CEBPG	0.408708137464816	9.25398824536199e-08
iPSC	JASPAR	CEBPGvar.2	1.11300823090523	0.227630620484325
iPSC	JASPAR	CENPB	0.227983904816618	5.69410038147189e-22
iPSC	JASPAR	CLOCK	0.422555937518994	1.90874933484504e-10
iPSC	JASPAR	CREB1	0.691258401644625	4.76139373681417e-07
iPSC	JASPAR	CREB3	0.230485208059103	2.76149956453364e-34
iPSC	JASPAR	CREB3L1	0.360423128318927	2.42054191127997e-21
iPSC	JASPAR	Creb3l2	0.241449477070367	9.80619425910783e-39
iPSC	JASPAR	CREB3L4	0.218029648978997	4.77910536784577e-43
iPSC	JASPAR	CREB3L4var.2	0.205304004858903	1.07897279345482e-41
iPSC	JASPAR	Creb5	0.347773252317042	1.02202922514501e-22
iPSC	JASPAR	CREM	0.313882389359029	5.29102388134303e-29
iPSC	JASPAR	Crx	1.03999524198569	0.60624734320093
iPSC	JASPAR	CTCF	0.413737294080736	1.815272269844e-145
iPSC	JASPAR	CTCFL	0.311290016246917	1.74729017752354e-197
iPSC	JASPAR	CUX1	1.02151527664929	0.88958253186625
iPSC	JASPAR	CUX2	1.06097089121222	0.709130529068201
iPSC	JASPAR	DBP	0.900239060610121	0.52093131678951
iPSC	JASPAR	Ddit3Cebpa	0.820601814246549	0.0442820718259242
iPSC	JASPAR	Dlx1	1.37014370446	0.00370484418427544
iPSC	JASPAR	Dlx2	1.23293546965921	0.051319565090233
iPSC	JASPAR	Dlx3	1.22616280320563	0.0485670831893201
iPSC	JASPAR	Dlx4	1.22379315521248	0.0534378926350674
iPSC	JASPAR	DLX5	1.14593339335587	0.271894776872763
iPSC	JASPAR	DLX6	1.23253001702253	0.035774189481067
iPSC	JASPAR	Dmbx1	1.25887602408658	0.010131864178796
iPSC	JASPAR	Dmrt1	1.05387833837518	0.596718174451286
iPSC	JASPAR	DMRT3	1.23288602888862	0.0857511255952659
iPSC	JASPAR	DMRTA2	1.29520305590558	0.0173860697404086
iPSC	JASPAR	DMRTC2	1.12558006103648	0.296255290236623
iPSC	JASPAR	DPRX	0.792152974393706	0.0367837779348955
iPSC	JASPAR	DRGX	1.13052405916308	0.213510880960976
iPSC	JASPAR	Dux	0.645742889236652	3.86596561945128e-09
iPSC	JASPAR	DUX4	1.57215564793427	2.80646886387955e-10
iPSC	JASPAR	DUXA	1.57515506779403	1.83002680730216e-09
iPSC	JASPAR	E2F1	0.36511313740968	5.45753019838661e-13
iPSC	JASPAR	E2F2	0.332204890311048	1.63517183821573e-15
iPSC	JASPAR	E2F3	0.584526464654135	0.00578369871246347
iPSC	JASPAR	E2F4	0.346919559449107	1.02085140843138e-15
iPSC	JASPAR	E2F6	0.230599554578758	1.06441559717121e-247
iPSC	JASPAR	E2F7	0.555428903311243	1.20640011501921e-10
iPSC	JASPAR	E2F8	0.408669176258968	1.97448740125373e-26
iPSC	JASPAR	EBF1	0.548516599097122	9.16870926405111e-29
iPSC	JASPAR	Ebf2	0.544644231406104	1.58827367488554e-26
iPSC	JASPAR	EBF3	0.515460919335845	3.37052054191365e-31
iPSC	JASPAR	EGR1	0.137804619552481	1.902490749415e-298
iPSC	JASPAR	EGR2	0.148539608845217	1.38706324725566e-104
iPSC	JASPAR	EGR3	0.140482358667395	1.36362220006116e-192
iPSC	JASPAR	EGR4	0.202151167362797	1.64772927762724e-117
iPSC	JASPAR	EHF	0.53376772347003	6.85819701426864e-39
iPSC	JASPAR	ELF1	0.523058918195077	4.56723424771519e-47
iPSC	JASPAR	ELF2	0.164424832939847	4.02864165571273e-105
iPSC	JASPAR	ELF3	0.548690149352832	8.18776345369023e-42
iPSC	JASPAR	ELF4	0.159094599379689	1.55345500473602e-111
iPSC	JASPAR	ELF5	0.33429864881285	1.39362858180267e-66
iPSC	JASPAR	ELK1	0.12556887932689	2.38893988276119e-115
iPSC	JASPAR	ELK3	0.154400129900635	1.41505707564927e-92
iPSC	JASPAR	ELK4	0.229313082360852	4.28340377092992e-131
iPSC	JASPAR	EMX1	1.22817138086151	0.130103876587132
iPSC	JASPAR	EMX2	1.28217840447708	0.0307381489625459
iPSC	JASPAR	EN1	0.995227245692377	1
iPSC	JASPAR	EN2	1.21198267933086	0.0574458340932214
iPSC	JASPAR	EOMES	0.823567140968134	0.0252839511956405
iPSC	JASPAR	ERF	0.24695622551497	4.33841350647456e-70
iPSC	JASPAR	ERG	0.199794914289436	2.82140264701757e-80
iPSC	JASPAR	ESR1	0.542639878914752	5.31979220943774e-12
iPSC	JASPAR	ESR2	0.531995495470428	9.22962833650423e-22
iPSC	JASPAR	ESRRA	0.56704447070373	9.17333183186319e-14
iPSC	JASPAR	ESRRB	0.653616942286779	2.49766878228785e-07
iPSC	JASPAR	Esrrg	0.550351625348758	3.34889989947197e-12
iPSC	JASPAR	ESX1	1.2320380938841	0.0322897577838487
iPSC	JASPAR	ETS1	0.238324550544961	1.58145490110243e-79
iPSC	JASPAR	ETS2	0.259802428876578	3.04319930818095e-71
iPSC	JASPAR	ETV1	0.574727240644995	1.70304722799389e-34
iPSC	JASPAR	ETV2	0.358854934939233	7.20854970860859e-41
iPSC	JASPAR	ETV3	0.166439093627154	2.34512189881862e-80
iPSC	JASPAR	ETV4	0.548523184230955	9.77985149543898e-52
iPSC	JASPAR	ETV5	0.241326523072595	2.96926526272273e-102
iPSC	JASPAR	ETV6	0.227370700713248	5.37457195284732e-105
iPSC	JASPAR	EVX1	1.33529369134209	0.00712015993894254
iPSC	JASPAR	EVX2	1.36179398546483	0.00237521518949575
iPSC	JASPAR	EWSR1-FLI1	0.449349890181094	1.18418672677684e-98
iPSC	JASPAR	FERD3L	0.419045575306137	5.20346410738502e-38
iPSC	JASPAR	FEV	0.182138379251566	3.61070719423452e-79
iPSC	JASPAR	FIGLA	0.842127226805168	0.0026332935985974
iPSC	JASPAR	FLI1	0.185923848370694	3.30124662913417e-86
iPSC	JASPAR	FOS	0.563422344922283	6.77867629781126e-14
iPSC	JASPAR	FOSBJUN	0.347825423954865	1.27561854198297e-24
iPSC	JASPAR	FOSBJUNB	0.525156019361671	5.28660991042489e-14
iPSC	JASPAR	FOSBJUNBvar.2	0.332532162270815	5.19849795596265e-22
iPSC	JASPAR	FOSJUN	0.493877612216265	1.06694350301842e-16
iPSC	JASPAR	FOSJUNB	0.502103953445647	2.70897951489421e-15
iPSC	JASPAR	FOSJUND	0.498115704619027	3.4200453233555e-18
iPSC	JASPAR	FOSJUNvar.2	0.597351722504996	2.63349946991062e-08
iPSC	JASPAR	FOSL1	0.508183144636249	9.8080932387487e-17
iPSC	JASPAR	FOSL1JUN	0.493271868655956	3.30997707917267e-18
iPSC	JASPAR	FOSL1JUNB	0.572999532622288	4.89350972509711e-11
iPSC	JASPAR	FOSL1JUND	0.622691877435623	2.577099620999e-08
iPSC	JASPAR	FOSL1JUNDvar.2	0.453720998222115	2.59197147780364e-14
iPSC	JASPAR	FOSL1JUNvar.2	0.344578613593075	7.75996915068294e-19
iPSC	JASPAR	FOSL2	0.63195885746594	3.18456671019849e-11
iPSC	JASPAR	FOSL2JUN	0.522765458385554	7.17267327021016e-15
iPSC	JASPAR	FOSL2JUNB	0.518149689746161	2.28739125667582e-14
iPSC	JASPAR	FOSL2JUNBvar.2	0.353403331452642	6.07129414105146e-20
iPSC	JASPAR	FOSL2JUND	0.512369237173903	1.41779760712301e-14
iPSC	JASPAR	FOSL2JUNDvar.2	0.370760312217891	1.22526099250399e-23
iPSC	JASPAR	FOSL2JUNvar.2	0.36432814429102	1.15872530587898e-25
iPSC	JASPAR	FOXA1	1.21125549302177	0.00431458850565678
iPSC	JASPAR	FOXA2	1.07444537390991	0.309331890544688
iPSC	JASPAR	FOXA3	1.04361427102889	0.555936097943903
iPSC	JASPAR	FOXB1	1.46684769958921	3.06866558527462e-09
iPSC	JASPAR	FOXC1	1.30573720067307	2.37657084481688e-05
iPSC	JASPAR	FOXC2	1.20121323310382	0.00221477825769038
iPSC	JASPAR	FOXD1	1.10671894044345	0.163593443234937
iPSC	JASPAR	FOXD2	1.33610319886306	2.03002315887186e-06
iPSC	JASPAR	Foxd3	1.00163040688451	0.976183119766134
iPSC	JASPAR	FOXE1	1.0870182732129	0.1991910738725
iPSC	JASPAR	Foxf1	1.04797697729098	0.502596337840152
iPSC	JASPAR	FOXF2	1.10266977487462	0.180238453408377
iPSC	JASPAR	FOXG1	1.04982144291766	0.492386140007298
iPSC	JASPAR	FOXH1	0.895442679708564	0.206417469099291
iPSC	JASPAR	FOXI1	1.07042256787225	0.382982102709519
iPSC	JASPAR	Foxj2	1.22389897871042	0.00936236279261593
iPSC	JASPAR	Foxj3	1.14169216331616	0.0348533652959441
iPSC	JASPAR	FOXK1	1.00721707023869	0.917212357737804
iPSC	JASPAR	FOXK2	1.08669353988669	0.226601866821261
iPSC	JASPAR	FOXL1	1.04377098323619	0.586461072714132
iPSC	JASPAR	Foxl2	1.35083726054103	2.27308545053656e-07
iPSC	JASPAR	FOXN3	1.30186429589452	1.94252370491944e-05
iPSC	JASPAR	Foxo1	0.872195712722931	0.0177974148468878
iPSC	JASPAR	FOXO3	0.952576134136747	0.527521682460491
iPSC	JASPAR	FOXO4	1.04377098323619	0.586461072714132
iPSC	JASPAR	FOXO6	1.04377098323619	0.586461072714132
iPSC	JASPAR	FOXP1	1.06052220354017	0.402745667088438
iPSC	JASPAR	FOXP2	0.972908771489688	0.679021386061263
iPSC	JASPAR	FOXP3	1.03703254775238	0.600515409217499
iPSC	JASPAR	Foxq1	0.890280043248965	0.171770296100914
iPSC	JASPAR	GABPA	0.533851339314392	1.47399335348327e-42
iPSC	JASPAR	GATA1	1.38297979511501	0.000329162239515503
iPSC	JASPAR	GATA1TAL1	1.03492715072514	0.70655846621701
iPSC	JASPAR	GATA2	0.969024453438588	0.778420294536957
iPSC	JASPAR	GATA3	0.959082823649313	0.756101534237663
iPSC	JASPAR	GATA4	0.975830739454425	0.791794197298841
iPSC	JASPAR	GATA5	0.887463435353622	0.305697132862394
iPSC	JASPAR	GATA6	1.17094145879107	0.0828980861748966
iPSC	JASPAR	GBX1	1.03448696410614	0.742743724968867
iPSC	JASPAR	GBX2	1.09097109388462	0.383833058200036
iPSC	JASPAR	GCM1	0.330446012792671	2.85949588812641e-24
iPSC	JASPAR	GCM2	0.401753746049456	3.11332772296809e-16
iPSC	JASPAR	GFI1	0.724173173721105	8.35710067325629e-06
iPSC	JASPAR	Gfi1b	0.704806534171566	1.76660008915194e-08
iPSC	JASPAR	GLI2	0.46542091660068	4.00438806580392e-29
iPSC	JASPAR	GLI3	0.436868167278729	6.05777623225728e-34
iPSC	JASPAR	GLIS1	0.303715952946287	7.96985214752914e-32
iPSC	JASPAR	GLIS2	0.287028609649033	8.80175817666777e-47
iPSC	JASPAR	GLIS3	0.50880211796544	1.15997308787302e-14
iPSC	JASPAR	Gmeb1	0.324174452762919	5.5757429562104e-07
iPSC	JASPAR	GMEB2	0.32341505447011	7.14907919975581e-06
iPSC	JASPAR	GRHL1	0.917626745032404	0.50313577207583
iPSC	JASPAR	GRHL2	0.875293885931185	0.0916604439876855
iPSC	JASPAR	GSC	0.863729041789984	0.132634270856988
iPSC	JASPAR	GSC2	0.796956454397638	0.0239864477423463
iPSC	JASPAR	GSX1	1.04878272721387	0.660193731824613
iPSC	JASPAR	GSX2	1.28568496474577	0.00509686417068608
iPSC	JASPAR	Hand1Tcf3	0.549391611438691	8.31388568658343e-15
iPSC	JASPAR	HAND2	0.868175000103115	0.0331083262408042
iPSC	JASPAR	HES1	0.14107760552079	2.09360601349148e-69
iPSC	JASPAR	HES2	0.204052645372328	1.22848491364383e-44
iPSC	JASPAR	HES5	0.289602071859392	1.06888015181173e-22
iPSC	JASPAR	HES6	0.387283567626705	8.91842500840673e-19
iPSC	JASPAR	HES7	0.255921308016433	2.12975305464308e-27
iPSC	JASPAR	HESX1	1.23197357485975	0.0348533652959441
iPSC	JASPAR	HEY1	0.238828761749268	1.48115926274815e-33
iPSC	JASPAR	HEY2	0.217442315176871	2.10825093539347e-36
iPSC	JASPAR	Hic1	0.56818463267801	2.30262547092508e-12
iPSC	JASPAR	HIC2	0.446500655139922	1.06888015181173e-22
iPSC	JASPAR	HIF1A	0.293769710143899	7.37056440285596e-20
iPSC	JASPAR	HINFP	0.0812203206509844	6.91610753031401e-122
iPSC	JASPAR	HLF	1.54062346822624	1.68899345799944e-07
iPSC	JASPAR	HLTF	1.26366660900544	0.0220305032295959
iPSC	JASPAR	HMBOX1	0.837862658618537	0.15573950388159
iPSC	JASPAR	Hmx1	1.10276502887518	0.330019490011901
iPSC	JASPAR	Hmx2	1.19347962962802	0.0580023130115118
iPSC	JASPAR	Hmx3	1.3044720879786	0.00363994608911404
iPSC	JASPAR	HNF1A	1.0034307842609	0.966643190667578
iPSC	JASPAR	HNF1B	0.853391468046555	0.228178154335818
iPSC	JASPAR	HNF4A	0.550781176224442	1.77489447079615e-15
iPSC	JASPAR	HNF4Avar.2	0.611932215110386	1.88966450665926e-09
iPSC	JASPAR	HNF4G	0.538511847400214	1.85432452707416e-16
iPSC	JASPAR	HOXA1	1.22817138086151	0.130103876587132
iPSC	JASPAR	HOXA10	1.16517450084677	0.080173640462739
iPSC	JASPAR	Hoxa11	1.09075663911866	0.552308574570023
iPSC	JASPAR	HOXA13	1.04331979235551	0.652828331131719
iPSC	JASPAR	HOXA2	1.1915499893089	0.16982918853621
iPSC	JASPAR	HOXA4	1.15049230342772	0.196101605644329
iPSC	JASPAR	HOXA5	0.964747769457563	0.840157524858504
iPSC	JASPAR	HOXA6	1.17057622885937	0.127558870864088
iPSC	JASPAR	HOXA7	0.861886557262482	0.213510880960976
iPSC	JASPAR	HOXA9	0.403396549529791	0.000119291413709987
iPSC	JASPAR	HOXB13	1.36407247859133	5.36647460018234e-06
iPSC	JASPAR	HOXB2	0.915743962563781	0.502298748731075
iPSC	JASPAR	HOXB3	1.23686120275425	0.0224134905526884
iPSC	JASPAR	HOXB4	1.21736380730899	0.0757600885290307
iPSC	JASPAR	HOXB5	1.13115543987066	0.392552506910171
iPSC	JASPAR	HOXB6	1.02440037884399	0.816554173579495
iPSC	JASPAR	HOXB7	1.03749869573742	0.717296728188409
iPSC	JASPAR	HOXB8	0.889213990324022	0.356208360239163
iPSC	JASPAR	HOXB9	0.699712642398519	0.0349141759488614
iPSC	JASPAR	HOXC10	0.810070170859174	0.149823730697345
iPSC	JASPAR	HOXC11	0.909884008958357	0.56166718015337
iPSC	JASPAR	HOXC12	0.946350797953535	0.739806442036764
iPSC	JASPAR	HOXC13	1.15061724036924	0.192719803451262
iPSC	JASPAR	HOXC4	1.15389603150678	0.163958427954543
iPSC	JASPAR	HOXC8	1.26063110538718	0.0791539332385384
iPSC	JASPAR	HOXC9	0.813842930651953	0.209436028911377
iPSC	JASPAR	HOXD10	0.734739999420732	0.0330824846343843
iPSC	JASPAR	HOXD11	1.05857982206485	0.654604869010624
iPSC	JASPAR	HOXD12	0.690668394754524	0.0199613927307329
iPSC	JASPAR	HOXD13	0.709098237779415	0.000609845436914115
iPSC	JASPAR	HOXD3	1.39889741200256	0.000257040183152633
iPSC	JASPAR	HOXD4	1.23208934326198	0.05664740172941
iPSC	JASPAR	HOXD8	0.938277785350224	0.642470473805551
iPSC	JASPAR	HOXD9	1.06859627274386	0.490444915011171
iPSC	JASPAR	HSF1	0.5278451077138	2.85245011547749e-11
iPSC	JASPAR	HSF2	0.600900580358563	1.88647196906217e-08
iPSC	JASPAR	HSF4	0.497959396788176	1.41675934005506e-13
iPSC	JASPAR	IKZF1	0.676820847565565	3.73116764962564e-17
iPSC	JASPAR	INSM1	0.421256063314277	2.96758772624046e-67
iPSC	JASPAR	IRF1	0.791464014481503	2.6474803856246e-06
iPSC	JASPAR	IRF2	0.651111106272481	1.78154217190957e-08
iPSC	JASPAR	IRF3	0.560376121445615	1.9880035034542e-18
iPSC	JASPAR	IRF4	0.357712515300998	1.00776206828726e-21
iPSC	JASPAR	IRF5	0.348951414487692	1.32729993574062e-22
iPSC	JASPAR	IRF6	0.28341574614573	6.25179068115685e-17
iPSC	JASPAR	IRF7	0.630251036233483	8.52871182825269e-10
iPSC	JASPAR	IRF8	0.386639988048021	7.60225429859104e-23
iPSC	JASPAR	IRF9	0.464988204900515	3.62509958201586e-17
iPSC	JASPAR	Isl1	1.43277552600006	2.37210084595355e-05
iPSC	JASPAR	ISL2	0.803928253184587	0.0503628002548722
iPSC	JASPAR	ISX	1.12028135581898	0.268048899550681
iPSC	JASPAR	JDP2	0.633735051502969	2.33550477634671e-06
iPSC	JASPAR	JDP2var.2	0.31296813947488	1.40232271219877e-27
iPSC	JASPAR	JUN	0.721948836451007	4.27035085333805e-06
iPSC	JASPAR	JUNB	0.580417734232054	3.33812052832232e-10
iPSC	JASPAR	JUNBvar.2	0.278329222147941	6.33992589497518e-30
iPSC	JASPAR	JUND	0.568846223757547	5.43735362856694e-11
iPSC	JASPAR	JUNDvar.2	0.642395665838232	1.08815374845737e-08
iPSC	JASPAR	JUNJUNB	0.552033467816189	2.3485016083123e-11
iPSC	JASPAR	JUNJUNBvar.2	0.325568473643386	2.97954583844303e-27
iPSC	JASPAR	JUNvar.2	0.532167971677823	1.56245128159086e-16
iPSC	JASPAR	Klf1	0.50064490200018	3.98944724956296e-61
iPSC	JASPAR	KLF10	0.324345919317284	2.45555511833133e-145
iPSC	JASPAR	KLF11	0.269250031753572	4.23952059606776e-199
iPSC	JASPAR	Klf12	0.387621387048081	6.90439814715428e-82
iPSC	JASPAR	KLF13	0.46083422416894	1.45616799145847e-41
iPSC	JASPAR	KLF14	0.267055230982564	9.21066253964719e-173
iPSC	JASPAR	KLF15	0.131119608640683	0
iPSC	JASPAR	KLF16	0.302885047384581	2.67292153726544e-213
iPSC	JASPAR	KLF17	0.337177303447332	1.60928036244711e-99
iPSC	JASPAR	KLF2	0.276080435373588	3.6468708298287e-207
iPSC	JASPAR	KLF3	0.232902423540005	1.16025638522333e-183
iPSC	JASPAR	KLF4	0.357510100914226	5.16256799895128e-196
iPSC	JASPAR	KLF5	0.345016177993727	8.30847336185971e-215
iPSC	JASPAR	KLF6	0.331203022267214	2.38823899568064e-91
iPSC	JASPAR	KLF9	0.375662642053709	3.59024641546963e-120
iPSC	JASPAR	LBX1	1.11109781738333	0.336329255114493
iPSC	JASPAR	LBX2	1.07653908376743	0.486870499669811
iPSC	JASPAR	LEF1	1.06357169349392	0.359134853294067
iPSC	JASPAR	LHX1	0.961285540171499	0.778420294536957
iPSC	JASPAR	LHX2	1.11441126411453	0.294590905038976
iPSC	JASPAR	Lhx3	1.45658884537673	3.4513264547119e-05
iPSC	JASPAR	Lhx4	1.37905257763222	0.00659017411946381
iPSC	JASPAR	LHX5	1.21200421173894	0.080173640462739
iPSC	JASPAR	LHX6	1.33248787919778	0.0119593912164284
iPSC	JASPAR	Lhx8	1.03450375792809	0.768115607587764
iPSC	JASPAR	LHX9	1.11821981767925	0.31264841504451
iPSC	JASPAR	LIN54	1.31309057335776	0.000140911648798652
iPSC	JASPAR	LMX1A	1.29482385786761	0.0194023121243589
iPSC	JASPAR	LMX1B	1.29435875968658	0.0133979410850009
iPSC	JASPAR	MAF	0.735445652600654	0.000284719195923757
iPSC	JASPAR	MAFA	0.560089949674589	9.07264590554997e-13
iPSC	JASPAR	Mafb	1.00306884152546	0.976069107263703
iPSC	JASPAR	MAFF	1.36630228489298	1.30876626821347e-06
iPSC	JASPAR	MAFG	1.16478035076576	0.0189329860903453
iPSC	JASPAR	MAFK	0.624350530987542	5.88989282154091e-15
iPSC	JASPAR	MAFNFE2	0.7551448725602	5.23695658778754e-05
iPSC	JASPAR	MAX	0.267837399414399	8.22988160650935e-37
iPSC	JASPAR	MAXMYC	0.3981472225962	4.62837586027829e-22
iPSC	JASPAR	MAZ	0.323569051623378	3.24742793015458e-191
iPSC	JASPAR	Mecom	1.32488160470477	0.000377748081543394
iPSC	JASPAR	MEF2A	0.952191888019	0.552918834520524
iPSC	JASPAR	MEF2B	0.780607240264752	0.0181108377197648
iPSC	JASPAR	MEF2C	0.9221695105182	0.294002092294426
iPSC	JASPAR	MEF2D	0.740268852049215	0.00252526929432378
iPSC	JASPAR	MEIS1	0.593807752800634	1.4762315007842e-05
iPSC	JASPAR	MEIS1var.2	0.947964437497525	0.661725758904962
iPSC	JASPAR	MEIS2	0.534625667506044	4.92991247429406e-15
iPSC	JASPAR	MEIS2var.2	0.901343521204579	0.359134853294067
iPSC	JASPAR	MEIS3	0.516373905863035	9.0000665191225e-16
iPSC	JASPAR	MEOX1	1.08300554452519	0.484795225075144
iPSC	JASPAR	MEOX2	1.30427930760922	0.0073166428908624
iPSC	JASPAR	MGA	0.661371527785212	3.57226567258166e-07
iPSC	JASPAR	MITF	0.592667131447615	3.08682894473316e-07
iPSC	JASPAR	mix-a	1.37701569444553	0.00755852771969999
iPSC	JASPAR	MIXL1	1.23897033983622	0.0320300801786627
iPSC	JASPAR	MLX	0.305196211902448	3.35244208551313e-24
iPSC	JASPAR	Mlxip	0.362677830076569	5.52462973363616e-23
iPSC	JASPAR	MLXIPL	0.350088409230193	1.07796097141005e-19
iPSC	JASPAR	MNT	0.342258927664715	1.68427225990148e-24
iPSC	JASPAR	MNX1	1.37098504422683	0.000635177459776181
iPSC	JASPAR	MSANTD3	0.418010728217697	1.66271605196421e-30
iPSC	JASPAR	MSC	0.749715818541913	5.81585104646706e-06
iPSC	JASPAR	MSGN1	0.851084496128754	0.147565897568463
iPSC	JASPAR	MSX1	0.907226839497952	0.414029124940075
iPSC	JASPAR	MSX2	0.913240545408034	0.448569005143979
iPSC	JASPAR	Msx3	0.942819452723463	0.635089932393067
iPSC	JASPAR	MTF1	0.385498558092884	2.24917330492891e-24
iPSC	JASPAR	MXI1	1.01359958725614	0.860245370202403
iPSC	JASPAR	MYB	0.746017515190904	0.000689773793781243
iPSC	JASPAR	MYBL1	0.392356725014043	2.31866858391007e-06
iPSC	JASPAR	MYBL2	0.439216558204055	3.02805275159593e-05
iPSC	JASPAR	MYC	0.273388827525655	1.68986486656766e-46
iPSC	JASPAR	MYCN	0.21867815824655	2.05853176135269e-41
iPSC	JASPAR	MYF5	0.686439313437224	8.20503197363447e-09
iPSC	JASPAR	MYF6	0.798527475733655	0.0131817524228939
iPSC	JASPAR	MYOD1	0.598734365936148	5.63860784785483e-22
iPSC	JASPAR	MYOG	0.467384692732451	4.55740370566414e-36
iPSC	JASPAR	MZF1	0.672933278626737	5.52720053588989e-09
iPSC	JASPAR	MZF1var.2	0.462429940767127	1.2154934160778e-48
iPSC	JASPAR	NEUROD1	0.782641097055467	3.626676341076e-05
iPSC	JASPAR	NEUROD2	1.11298671375948	0.553481782126238
iPSC	JASPAR	NEUROG1	1.16779282255179	0.336329255114493
iPSC	JASPAR	NEUROG2	0.951128211298736	0.703669166822208
iPSC	JASPAR	NEUROG2var.2	0.825826831167438	0.00267245512003718
iPSC	JASPAR	NFAT5	1.04782960680339	0.475938435844861
iPSC	JASPAR	NFATC1	0.87243010020219	0.0646376775685755
iPSC	JASPAR	NFATC2	0.683109892493941	3.06886210730248e-11
iPSC	JASPAR	NFATC3	0.821158674936666	0.0069895658754699
iPSC	JASPAR	NFATC4	0.763591035616421	0.000352065544242296
iPSC	JASPAR	NFE2	0.746989493862819	0.00269146964779148
iPSC	JASPAR	NFE2L1	0.725913072681274	4.59361617329277e-06
iPSC	JASPAR	Nfe2l2	0.76325224392854	4.23352767615358e-05
iPSC	JASPAR	NFIA	0.643784974969506	6.09636543500357e-06
iPSC	JASPAR	NFIB	0.536307936533931	8.69403185215933e-23
iPSC	JASPAR	NFIC	0.646355548709156	7.36989203245328e-09
iPSC	JASPAR	NFICTLX1	0.593878162790801	2.42279002828565e-13
iPSC	JASPAR	NFICvar.2	0.566607421823699	2.9180516085498e-14
iPSC	JASPAR	NFIL3	1.5256377769769	3.59263965187448e-07
iPSC	JASPAR	NFIX	0.65021110690235	1.08772460105427e-05
iPSC	JASPAR	NFIXvar.2	0.464304920114993	8.02351089203191e-26
iPSC	JASPAR	NFKB1	0.370943317782011	2.97509250776786e-27
iPSC	JASPAR	NFKB2	0.460900802522928	1.07796097141005e-19
iPSC	JASPAR	NFYA	0.569337293813805	9.12293269592193e-22
iPSC	JASPAR	NFYB	0.462418204568493	2.87065699275538e-41
iPSC	JASPAR	NFYC	0.586910183055536	2.28886334433031e-19
iPSC	JASPAR	NHLH1	0.454965166662286	1.3586543724119e-47
iPSC	JASPAR	NHLH2	0.380423797836864	7.27109414926036e-63
iPSC	JASPAR	NKX2-2	0.708002899917265	5.81034815289585e-06
iPSC	JASPAR	NKX2-3	0.770137829090279	0.00361685893506676
iPSC	JASPAR	NKX2-5	0.8965007551364	0.262218074145644
iPSC	JASPAR	Nkx2-5var.2	0.657216360771965	2.80646886387955e-10
iPSC	JASPAR	NKX2-8	0.734150318610074	0.00056391122580125
iPSC	JASPAR	Nkx3-1	0.83855177487667	0.0757600885290307
iPSC	JASPAR	Nkx3-2	1.08557422578969	0.39540346935983
iPSC	JASPAR	NKX6-1	1.16090750690392	0.12284413537771
iPSC	JASPAR	NKX6-2	1.17082372785671	0.094759647144402
iPSC	JASPAR	NKX6-3	1.17943088855211	0.0984026624369783
iPSC	JASPAR	Nobox	1.08748748857023	0.414029124940075
iPSC	JASPAR	NOTO	1.66220293214719	3.41580264467705e-10
iPSC	JASPAR	Npas2	0.408738593182227	2.04487366846479e-16
iPSC	JASPAR	NR1D1	0.633856879833468	4.22151484074273e-10
iPSC	JASPAR	NR1D2	0.776292995913229	0.00127814653586837
iPSC	JASPAR	NR1H2RXRA	0.577450989129557	5.59705537270725e-12
iPSC	JASPAR	Nr1h3Rxra	0.860134227228272	0.0381313850318334
iPSC	JASPAR	NR1H4	0.672712211173012	2.09234260183156e-05
iPSC	JASPAR	NR1H4RXRA	0.643720174842799	7.48698463948932e-06
iPSC	JASPAR	NR1I2	0.457594882277669	4.31917320437742e-17
iPSC	JASPAR	NR1I3	0.808834519460629	0.0398626503038325
iPSC	JASPAR	NR2C1	0.520592252098602	5.91141784169336e-17
iPSC	JASPAR	NR2C2	0.409855345484807	1.01106443547117e-67
iPSC	JASPAR	NR2C2var.2	0.498750908427951	5.76392150691558e-15
iPSC	JASPAR	Nr2e1	0.820561557148539	0.0287657729972561
iPSC	JASPAR	Nr2e3	0.831033723964052	0.0725060281001617
iPSC	JASPAR	NR2F1	0.571225506771352	2.19852735658611e-16
iPSC	JASPAR	NR2F1var.2	0.586692539953002	6.8900902016521e-16
iPSC	JASPAR	NR2F1var.3	0.44481279465416	8.44121941438516e-17
iPSC	JASPAR	NR2F2	0.646129894785527	1.45905926218784e-08
iPSC	JASPAR	Nr2f6	0.525492937534978	8.24109929540071e-20
iPSC	JASPAR	Nr2f6var.2	0.886090085953037	0.0916604439876855
iPSC	JASPAR	NR2F6var.3	0.508874478842551	2.55578106857288e-12
iPSC	JASPAR	NR3C1	0.644981847928831	0.000347216234035785
iPSC	JASPAR	NR3C2	0.596455559108537	1.61781058060915e-05
iPSC	JASPAR	NR4A1	0.844513032874959	0.013926326975193
iPSC	JASPAR	NR4A2	0.538584749403502	1.32252654233656e-15
iPSC	JASPAR	NR4A2RXRA	0.470303776708277	3.49678839153002e-13
iPSC	JASPAR	NR5A1	0.454301561916358	2.73760644212294e-25
iPSC	JASPAR	Nr5a2	0.513572739573515	2.01079348719412e-25
iPSC	JASPAR	NR6A1	0.527050089180456	2.87810132945314e-14
iPSC	JASPAR	NRF1	0.065629942840182	5.27527653508582e-267
iPSC	JASPAR	NRL	1.03241838586492	0.683919944028087
iPSC	JASPAR	OLIG1	1.48570789839857	0.00553728531531424
iPSC	JASPAR	OLIG2	1.45997275103892	0.00965628417180252
iPSC	JASPAR	OLIG3	1.32336259964939	0.0526625150410533
iPSC	JASPAR	ONECUT1	0.983476376547058	0.9025293917662
iPSC	JASPAR	ONECUT2	0.903582019623586	0.510866147914371
iPSC	JASPAR	ONECUT3	0.85343927763494	0.193745830262113
iPSC	JASPAR	OSR1	0.406679029517212	3.7714613378861e-17
iPSC	JASPAR	OSR2	0.477281586639324	1.25628539330459e-35
iPSC	JASPAR	OTX1	0.717218959730981	0.00293814105523596
iPSC	JASPAR	OTX2	1.07256919915002	0.400347287395475
iPSC	JASPAR	OVOL1	0.308105089429413	1.19245743385571e-08
iPSC	JASPAR	OVOL2	0.209763448864955	2.35109945944707e-11
iPSC	JASPAR	PAX1	0.280680466336735	3.11337657596842e-19
iPSC	JASPAR	Pax2	0.261761807200431	2.20763340662709e-23
iPSC	JASPAR	PAX3	1.30861970815672	0.0744560893315562
iPSC	JASPAR	PAX3var.2	1.03112299213279	0.796541215400163
iPSC	JASPAR	PAX4	1.26101111808417	0.0647290422901301
iPSC	JASPAR	PAX5	0.291721646890314	3.78219996428722e-33
iPSC	JASPAR	PAX6	0.686025933860438	0.00181566145277063
iPSC	JASPAR	PAX7	1.55676442430551	0.000826807689310137
iPSC	JASPAR	PAX9	0.34159924688438	5.61257616905509e-18
iPSC	JASPAR	PBX1	0.961734188841018	0.726950116775829
iPSC	JASPAR	PBX2	0.867314034196628	0.192050529065989
iPSC	JASPAR	PBX3	0.534100039157203	1.9160196777239e-25
iPSC	JASPAR	PDX1	1.16629490945201	0.1608820988171
iPSC	JASPAR	PHOX2A	1.58068163311311	8.4320268209422e-07
iPSC	JASPAR	PHOX2B	1.47233714096498	3.99569963474723e-06
iPSC	JASPAR	PITX1	0.776458274396759	0.00871878097057016
iPSC	JASPAR	PITX2	1.02672489224025	0.761371885435865
iPSC	JASPAR	PITX3	0.834832894789244	0.05664740172941
iPSC	JASPAR	PKNOX1	0.640586365971738	6.12314000060494e-12
iPSC	JASPAR	PKNOX2	0.766081653988609	0.00118558839556901
iPSC	JASPAR	PLAG1	0.313500266949414	4.44331544904244e-114
iPSC	JASPAR	Plagl1	0.380241836049563	6.78831862070406e-93
iPSC	JASPAR	PLAGL2	0.337510264419287	1.51890834245414e-62
iPSC	JASPAR	POU1F1	3.31748679756223	7.96450687181991e-146
iPSC	JASPAR	POU2F1	3.35447995990077	1.15855800882538e-146
iPSC	JASPAR	POU2F2	2.85307443014292	2.32182093393075e-107
iPSC	JASPAR	POU2F3	2.81515195051185	6.31699198271505e-109
iPSC	JASPAR	POU3F1	3.41648737621548	5.70912532689917e-156
iPSC	JASPAR	POU3F2	3.31207133990608	5.45394600852589e-146
iPSC	JASPAR	POU3F3	3.31178654963964	2.40427470312569e-135
iPSC	JASPAR	POU3F4	3.28558602999792	7.07098628087378e-133
iPSC	JASPAR	POU4F1	1.85583797886219	7.97912224400121e-16
iPSC	JASPAR	POU4F2	1.88957495433929	2.17904799034932e-19
iPSC	JASPAR	POU4F3	1.78394883629483	3.24580587234679e-14
iPSC	JASPAR	POU5F1	2.89915638809637	3.18997709622301e-124
iPSC	JASPAR	POU5F1B	3.28961686954973	7.79289681006396e-143
iPSC	JASPAR	Pou5f1Sox2	4.01413059273601	1.19136294188235e-275
iPSC	JASPAR	POU6F1	1.24408301085465	0.094759647144402
iPSC	JASPAR	POU6F1var.2	1.37130265185813	0.000324311025146699
iPSC	JASPAR	POU6F2	1.40452682970592	4.34838452016647e-05
iPSC	JASPAR	PPARARXRA	0.669277788684579	2.59062939704651e-08
iPSC	JASPAR	PPARD	0.556535352479897	5.60420090906091e-17
iPSC	JASPAR	PPARG	0.831519869336855	0.0175554436022189
iPSC	JASPAR	PpargRxra	0.523603630874289	1.26893925840239e-38
iPSC	JASPAR	PRDM1	0.748013546080624	5.4801488803565e-09
iPSC	JASPAR	Prdm15	0.514562859216332	6.85857927660742e-28
iPSC	JASPAR	PRDM4	0.623803081637984	4.09538295299528e-13
iPSC	JASPAR	PROP1	1.54893741743125	4.61752677951659e-06
iPSC	JASPAR	PROX1	0.58130529569602	3.44367262817996e-06
iPSC	JASPAR	PRRX1	1.15702605937248	0.16982918853621
iPSC	JASPAR	PRRX2	1.14224959806941	0.206417469099291
iPSC	JASPAR	Ptf1a	0.851337045238842	0.0261835825583934
iPSC	JASPAR	Ptf1avar.2	0.706743595136028	6.58856298054166e-08
iPSC	JASPAR	Ptf1avar.3	0.755176750422168	3.89831529455891e-07
iPSC	JASPAR	RARA	0.779245408990493	0.00163282714906194
iPSC	JASPAR	RARARXRA	0.538005278873145	1.9239232703762e-19
iPSC	JASPAR	RARARXRG	0.505657322353321	1.35261801113657e-22
iPSC	JASPAR	RARAvar.2	0.536171344660683	1.63664838751805e-17
iPSC	JASPAR	Rarb	0.818292392210383	0.00744786157695034
iPSC	JASPAR	Rarbvar.2	0.641897984793345	5.14184494602776e-09
iPSC	JASPAR	RARBvar.3	0.53797939432828	3.34921560963184e-09
iPSC	JASPAR	Rarg	0.904258572309021	0.207732693673908
iPSC	JASPAR	Rargvar.2	0.553355331664852	6.87889246701547e-17
iPSC	JASPAR	RARGvar.3	0.570856158468312	6.31900409516384e-07
iPSC	JASPAR	RAX	1.21890158755255	0.0442820718259242
iPSC	JASPAR	RAX2	1.13098926141813	0.23494067622289
iPSC	JASPAR	RBPJ	0.451076950588879	1.95737271757218e-55
iPSC	JASPAR	Rbpjl	0.743059423445806	7.48166330413334e-08
iPSC	JASPAR	REL	0.506238125809774	1.12770356099032e-22
iPSC	JASPAR	RELA	0.495775589706928	5.30990038124074e-29
iPSC	JASPAR	RELB	0.618851196762515	1.03477538781947e-11
iPSC	JASPAR	REST	0.305179508436608	4.60923819481379e-82
iPSC	JASPAR	RFX1	0.582710353439963	4.35038457233484e-16
iPSC	JASPAR	RFX2	0.536858658670533	9.1034151234055e-14
iPSC	JASPAR	RFX3	0.511605947053416	9.27014796003299e-24
iPSC	JASPAR	RFX4	0.507775012286762	3.47560973926432e-17
iPSC	JASPAR	RFX5	0.503518680502908	2.09265432057572e-17
iPSC	JASPAR	RFX7	0.469721232147513	1.2095257973627e-15
iPSC	JASPAR	Rhox11	0.873154957765957	0.170129271772885
iPSC	JASPAR	RHOXF1	0.956922420927212	0.726435505130556
iPSC	JASPAR	RORA	0.667526261827292	1.85758460040012e-06
iPSC	JASPAR	RORAvar.2	1.08036451609448	0.383833058200036
iPSC	JASPAR	RORB	0.889866129637654	0.245497995995305
iPSC	JASPAR	RORC	0.888977694243436	0.250580897110116
iPSC	JASPAR	RREB1	0.438423827848781	1.59249440279517e-66
iPSC	JASPAR	RUNX1	0.714463902493295	1.76088424452298e-08
iPSC	JASPAR	RUNX2	0.572790719050816	2.60923075885702e-09
iPSC	JASPAR	RUNX3	0.642603536507195	2.7913631601116e-08
iPSC	JASPAR	Rxra	0.537948138745958	5.24583498278113e-18
iPSC	JASPAR	RXRAVDR	0.628384660160988	5.95951787083697e-07
iPSC	JASPAR	RXRB	0.532517997382228	1.55709343435178e-18
iPSC	JASPAR	RXRBvar.2	0.519888006913868	8.96564857746854e-11
iPSC	JASPAR	RXRG	0.530889738680782	1.01478534454668e-17
iPSC	JASPAR	RXRGvar.2	0.433797065989604	1.72834878040363e-19
iPSC	JASPAR	SCRT1	0.77284336405464	0.000329335044408774
iPSC	JASPAR	SCRT2	0.76342672189258	9.48281121342333e-05
iPSC	JASPAR	SHOX	1.12028135581898	0.268048899550681
iPSC	JASPAR	Shox2	1.10998205103727	0.320577402717923
iPSC	JASPAR	SIX1	0.78615965753846	0.00107989175003864
iPSC	JASPAR	SIX2	0.788601680600424	0.000327391093807368
iPSC	JASPAR	Six3	1.33446032300487	0.0126817629552307
iPSC	JASPAR	Smad2Smad3	0.530903494768222	5.35016924834927e-16
iPSC	JASPAR	SMAD2SMAD3SMAD4	0.654925076693405	2.01254775469302e-14
iPSC	JASPAR	SMAD3	0.548582473504963	5.14656652793601e-05
iPSC	JASPAR	Smad4	0.523014688430778	3.28249066760133e-11
iPSC	JASPAR	SMAD5	0.523937060743448	0.000103347005134339
iPSC	JASPAR	SNAI1	0.585526510430026	3.56683766542072e-24
iPSC	JASPAR	SNAI2	0.624410510617789	7.99247393856226e-18
iPSC	JASPAR	SNAI3	0.560792764863882	4.63727648100543e-29
iPSC	JASPAR	SOHLH2	0.318499520442073	1.47520361194508e-19
iPSC	JASPAR	Sox1	1.19051505852426	0.057244662910038
iPSC	JASPAR	SOX10	1.19394035045242	0.000160889786245098
iPSC	JASPAR	Sox11	1.05750349626903	0.531277155155303
iPSC	JASPAR	SOX12	0.688660759401964	0.000583995308395211
iPSC	JASPAR	SOX13	1.42341789860164	1.64464468494089e-08
iPSC	JASPAR	SOX14	0.989777273875072	0.970499765204048
iPSC	JASPAR	SOX15	1.75613976153204	2.97092477441581e-31
iPSC	JASPAR	Sox17	1.39039422168301	5.06197973185413e-06
iPSC	JASPAR	SOX18	0.937793772217136	0.476527279097054
iPSC	JASPAR	SOX2	1.56554384071379	9.99899704679641e-13
iPSC	JASPAR	SOX21	1.16429112927075	0.0868350315322838
iPSC	JASPAR	Sox3	1.05421772310248	0.248918642079045
iPSC	JASPAR	SOX4	1.27180900751501	9.4806176796469e-08
iPSC	JASPAR	Sox5	1.261721066149	0.00221477825769038
iPSC	JASPAR	Sox6	1.29049312506198	2.09181711413265e-08
iPSC	JASPAR	SOX8	1.57823815945048	1.71189130168723e-15
iPSC	JASPAR	SOX9	1.35154970980085	2.49427613856551e-05
iPSC	JASPAR	SP1	0.328862140831133	7.89372621511847e-170
iPSC	JASPAR	SP2	0.310814089763622	8.94481015423468e-181
iPSC	JASPAR	SP3	0.263032443624265	8.6885790849979e-244
iPSC	JASPAR	SP4	0.29662255130867	5.88202716734715e-189
iPSC	JASPAR	SP8	0.317215829769377	3.6078753939616e-163
iPSC	JASPAR	SP9	0.226994298909304	4.26096083462627e-275
iPSC	JASPAR	SPDEF	0.202345658621961	8.16266666916342e-55
iPSC	JASPAR	SPI1	0.739065229567357	2.51983328487263e-13
iPSC	JASPAR	SPIB	0.563828466868289	6.10280238863457e-39
iPSC	JASPAR	SPIC	0.674111449782866	2.41486411688699e-10
iPSC	JASPAR	Spz1	0.626063823584756	1.69675514396851e-10
iPSC	JASPAR	SREBF1	0.616148658316563	7.84363318525884e-11
iPSC	JASPAR	SREBF1var.2	0.695905937096841	2.0225114515681e-05
iPSC	JASPAR	SREBF2	0.659478082756476	3.67206788946236e-08
iPSC	JASPAR	SREBF2var.2	0.480450836870752	3.80400599143046e-13
iPSC	JASPAR	SRF	0.711687195114996	0.00760950957773496
iPSC	JASPAR	SRY	1.40687948310064	1.82294418779954e-08
iPSC	JASPAR	STAT1	0.595598309828963	6.36634465892274e-17
iPSC	JASPAR	STAT1STAT2	0.607648770948795	1.44784921864152e-19
iPSC	JASPAR	Stat2	0.713024662775165	2.79780438685638e-11
iPSC	JASPAR	STAT3	0.573995754791065	1.97255552991631e-23
iPSC	JASPAR	Stat4	0.633012980563236	6.15970177201501e-15
iPSC	JASPAR	Stat5a	0.65778876225617	2.81286933013493e-11
iPSC	JASPAR	Stat5aStat5b	0.593881974449888	1.65023419091895e-18
iPSC	JASPAR	Stat5b	0.557544806795702	1.76832438038675e-22
iPSC	JASPAR	Stat6	0.857707345393298	0.0381887112969446
iPSC	JASPAR	TAL1TCF3	0.832130652086931	0.0181108377197648
iPSC	JASPAR	TBP	1.04757050856875	0.622265013628873
iPSC	JASPAR	TBR1	0.830624005288812	0.0229589018446572
iPSC	JASPAR	TBX1	0.727583254914195	4.34558798501979e-06
iPSC	JASPAR	TBX15	0.657399673608762	2.92650681812015e-08
iPSC	JASPAR	TBX18	0.656842443777863	3.42093557407999e-12
iPSC	JASPAR	TBX19	1.39529755827039	0.00382870061297093
iPSC	JASPAR	TBX2	0.756470827197386	0.00106190523022218
iPSC	JASPAR	TBX20	0.706929343648944	1.10233335564708e-05
iPSC	JASPAR	TBX21	0.750585511890562	0.000249824679303873
iPSC	JASPAR	TBX3	0.734126112961615	6.61945705656813e-06
iPSC	JASPAR	TBX4	0.763152216660489	0.000876018419726947
iPSC	JASPAR	TBX5	0.756549022215678	7.7484732390575e-05
iPSC	JASPAR	TBX6	0.822595808359202	0.0137377209212449
iPSC	JASPAR	TBXT	0.873506568867436	0.375383978274237
iPSC	JASPAR	Tcf12	0.523084851419699	2.7134706782569e-43
iPSC	JASPAR	TCF12var.2	0.424044146978519	1.24267175568756e-74
iPSC	JASPAR	Tcf21	0.773233493331355	0.000687482497585148
iPSC	JASPAR	TCF21var.2	0.807252221135071	0.0723523271706154
iPSC	JASPAR	TCF3	0.487423772414058	2.30629439623333e-47
iPSC	JASPAR	TCF4	0.50161674613424	9.85811965288096e-48
iPSC	JASPAR	TCF7	1.03166043695765	0.676666143576711
iPSC	JASPAR	TCF7L1	0.961559936300085	0.586461072714132
iPSC	JASPAR	TCF7L2	1.19413381369132	0.00332885091858839
iPSC	JASPAR	TCFL5	0.0524440914839331	5.81837854575722e-151
iPSC	JASPAR	TEAD1	0.836583573576334	0.00106523418027736
iPSC	JASPAR	TEAD2	0.867768078814167	0.00828087477706752
iPSC	JASPAR	TEAD3	0.78209051394827	3.3341098024186e-05
iPSC	JASPAR	TEAD4	0.898625016887566	0.0511046269507613
iPSC	JASPAR	TEF	1.02980146012687	0.85387334419674
iPSC	JASPAR	TFAP2A	0.412823585020712	1.33027035539698e-66
iPSC	JASPAR	TFAP2Avar.2	0.299962188268613	1.41505707564927e-92
iPSC	JASPAR	TFAP2Avar.3	0.290584624938344	8.19660201703828e-74
iPSC	JASPAR	TFAP2B	0.371684123694701	6.8068443731683e-55
iPSC	JASPAR	TFAP2Bvar.2	0.277184272476651	1.71261956599381e-86
iPSC	JASPAR	TFAP2Bvar.3	0.342456492167166	1.68000168643245e-66
iPSC	JASPAR	TFAP2C	0.376428982766128	2.72564076839502e-52
iPSC	JASPAR	TFAP2Cvar.2	0.307343308619067	4.65299255951915e-124
iPSC	JASPAR	TFAP2Cvar.3	0.293319296713376	1.90648527518515e-70
iPSC	JASPAR	TFAP2E	0.278077027450647	3.9504242099682e-74
iPSC	JASPAR	TFAP4	0.716883965967342	3.87450033331928e-06
iPSC	JASPAR	TFAP4var.2	1.30676171830005	0.0239864477423463
iPSC	JASPAR	TFCP2	0.641559315268563	0.000240559955985275
iPSC	JASPAR	TFDP1	0.121988126817461	3.89365129039612e-220
iPSC	JASPAR	TFE3	0.441893810857336	7.16798320605654e-19
iPSC	JASPAR	TFEB	0.410780749155703	5.20174897879385e-23
iPSC	JASPAR	TFEC	0.310828715191509	2.85623124366674e-37
iPSC	JASPAR	TGIF1	0.825192397609483	0.025981702682902
iPSC	JASPAR	TGIF2	0.776415973115428	0.00402384290135587
iPSC	JASPAR	TGIF2LX	0.655352147860561	3.57221531355729e-05
iPSC	JASPAR	TGIF2LY	0.626305149803911	1.61214587789519e-05
iPSC	JASPAR	THAP1	0.457844900519631	3.21567744065572e-38
iPSC	JASPAR	THAP11	0.456273097362811	4.65794482204882e-39
iPSC	JASPAR	THRB	0.505008961453397	4.67597610506695e-23
iPSC	JASPAR	THRBvar.2	0.430381117784895	1.24029075117461e-18
iPSC	JASPAR	THRBvar.3	0.546837754528926	1.15256951677306e-16
iPSC	JASPAR	TLX2	1.00509781452641	0.966643190667578
iPSC	JASPAR	TP53	0.757920580231399	0.0137377209212449
iPSC	JASPAR	TP63	0.500855616356544	2.19489908865513e-07
iPSC	JASPAR	TP73	0.560920508483461	1.24483540258449e-06
iPSC	JASPAR	TWIST1	0.880136574493741	0.062784223589382
iPSC	JASPAR	Twist2	1.30423622929945	0.0186387107222996
iPSC	JASPAR	UNCX	1.10998205103727	0.320577402717923
iPSC	JASPAR	USF1	0.732231781753765	4.27057737579834e-05
iPSC	JASPAR	USF2	0.731034881146158	3.19670938248754e-05
iPSC	JASPAR	VAX1	1.24231878821086	0.0374375597183798
iPSC	JASPAR	VAX2	1.26596106040517	0.0259456775038254
iPSC	JASPAR	VDR	0.791434295935097	0.0064099152484528
iPSC	JASPAR	VENTX	1.01265874388748	0.924034126370734
iPSC	JASPAR	VEZF1	0.328531891412313	1.26893925840239e-38
iPSC	JASPAR	VSX1	1.2406855951798	0.0348533652959441
iPSC	JASPAR	VSX2	1.14224959806941	0.206417469099291
iPSC	JASPAR	Wt1	0.340966834149057	4.92480203110753e-173
iPSC	JASPAR	XBP1	0.297068556456928	7.97983566109059e-20
iPSC	JASPAR	YY1	0.500773632266358	1.06823987543243e-26
iPSC	JASPAR	YY2	0.143416523124369	2.12655156525007e-111
iPSC	JASPAR	ZBED1	0.286188033766468	2.49766878228785e-07
iPSC	JASPAR	ZBTB12	0.50029453015518	4.64525466591072e-21
iPSC	JASPAR	ZBTB14	0.0766095070345135	3.19681605533587e-263
iPSC	JASPAR	ZBTB18	0.793290219138192	0.000312198073726497
iPSC	JASPAR	ZBTB26	0.663211177123519	4.17006987133266e-12
iPSC	JASPAR	ZBTB32	0.848266899537047	0.214257496966674
iPSC	JASPAR	ZBTB33	0.0938336448129396	4.54814156411068e-80
iPSC	JASPAR	ZBTB6	0.53972469544426	2.31325245185434e-34
iPSC	JASPAR	ZBTB7A	0.22756249923877	4.86512528731822e-151
iPSC	JASPAR	ZBTB7B	0.41671278494212	4.05603868601327e-23
iPSC	JASPAR	ZBTB7C	0.336158693656882	7.93979378861521e-34
iPSC	JASPAR	ZEB1	0.499796861041421	1.95877939934895e-52
iPSC	JASPAR	ZFP42	0.563918637072405	6.06841345014664e-20
iPSC	JASPAR	ZFP57	0.198811641640607	7.74564664028625e-45
iPSC	JASPAR	Zfx	0.251444442484677	6.73821586417501e-204
iPSC	JASPAR	ZIC1	0.468653248277866	9.41657023146668e-45
iPSC	JASPAR	Zic1Zic2	0.576176061655627	1.10153613632132e-40
iPSC	JASPAR	Zic2	0.654052369769721	1.93166201248833e-24
iPSC	JASPAR	ZIC3	0.471495428935936	5.42148092286529e-43
iPSC	JASPAR	ZIC4	0.551662531428875	9.10601954787541e-28
iPSC	JASPAR	ZIC5	0.401792857191208	4.60547783602575e-60
iPSC	JASPAR	ZKSCAN1	0.782100262924085	0.00503100023720544
iPSC	JASPAR	ZKSCAN5	0.452543464511018	1.12064657061633e-80
iPSC	JASPAR	ZNF135	0.486936952649728	1.0896580685268e-47
iPSC	JASPAR	ZNF136	0.95502100525321	0.608720768118502
iPSC	JASPAR	ZNF140	0.607140600386485	9.74835079046511e-14
iPSC	JASPAR	ZNF143	0.512331041147534	1.01894679153971e-19
iPSC	JASPAR	ZNF148	0.261712456654473	1.11253899937079e-308
iPSC	JASPAR	ZNF16	0.550476539343358	4.21755576068582e-29
iPSC	JASPAR	ZNF24	0.96853879998958	0.690640426557693
iPSC	JASPAR	ZNF263	0.351036312317092	2.07654089727463e-165
iPSC	JASPAR	ZNF274	0.800555312436898	0.00431458850565678
iPSC	JASPAR	Znf281	0.43963187548343	2.44317759599783e-86
iPSC	JASPAR	ZNF282	0.566270908067132	1.90321684442091e-15
iPSC	JASPAR	ZNF317	0.678679526692824	7.41925946286152e-10
iPSC	JASPAR	ZNF341	0.416104187050879	6.55119771432843e-40
iPSC	JASPAR	ZNF354C	0.739358216710927	1.14963268495301e-06
iPSC	JASPAR	ZNF382	0.666597537092387	2.03002315887186e-06
iPSC	JASPAR	ZNF384	0.806742983703377	0.00342624586257966
iPSC	JASPAR	ZNF410	1.00764671941465	0.932617098296431
iPSC	JASPAR	Znf423	0.466774492004321	4.73812276675513e-27
iPSC	JASPAR	ZNF449	0.487095476939532	1.07954500503333e-41
iPSC	JASPAR	ZNF460	0.262391272543571	2.29171848373773e-249
iPSC	JASPAR	ZNF528	0.691110444268329	1.53921752361304e-11
iPSC	JASPAR	ZNF652	0.854817790862945	0.051319565090233
iPSC	JASPAR	ZNF682	0.364968254799421	2.95857836537066e-87
iPSC	JASPAR	ZNF684	0.628616302206219	6.80980820659999e-16
iPSC	JASPAR	ZNF740	0.340489759349368	2.81483337214348e-108
iPSC	JASPAR	ZNF75D	0.615371359450018	5.57445315587188e-18
iPSC	JASPAR	ZSCAN29	0.450033131341792	1.31589665482162e-11
iPSC	JASPAR	ZSCAN4	0.504333581999127	2.02177775381823e-19
CVPC	JASPAR	AhrArnt	0.302319568355487	2.39720033275906e-135
CVPC	JASPAR	Alx1	1.01426795101824	0.888759090825747
CVPC	JASPAR	ALX3	0.969922176799949	0.789829939510767
CVPC	JASPAR	Alx4	0.801594887835404	0.0661578025594566
CVPC	JASPAR	Ar	0.639123966349389	8.46897771163843e-10
CVPC	JASPAR	ARGFX	1.11274368125514	0.285564115651739
CVPC	JASPAR	Arid3a	1.02893820108654	0.594187309628047
CVPC	JASPAR	Arid3b	1.44918629177234	2.30652883915468e-06
CVPC	JASPAR	Arid5a	1.16792208790625	0.121908506423171
CVPC	JASPAR	Arnt	0.404088633468694	3.76459069841444e-64
CVPC	JASPAR	ARNT2	0.388793110641408	2.14029042600986e-40
CVPC	JASPAR	ARNTHIF1A	0.253069549672917	2.65992663534275e-50
CVPC	JASPAR	Arntl	0.359900938503584	1.63566078205183e-46
CVPC	JASPAR	Arx	1.03440499149329	0.768096869696253
CVPC	JASPAR	ASCL1	0.577628708017748	1.95775593851931e-54
CVPC	JASPAR	ASCL1var.2	0.351519480077717	1.5345422597488e-195
CVPC	JASPAR	Ascl2	0.679495860068579	4.84144804420633e-31
CVPC	JASPAR	Atf1	0.364061157980673	1.99739536446791e-21
CVPC	JASPAR	ATF2	0.667938424348777	3.20133518233112e-14
CVPC	JASPAR	ATF3	0.315082522306036	9.95183903096475e-49
CVPC	JASPAR	ATF4	1.23479484828969	0.00057839402414979
CVPC	JASPAR	ATF6	0.526005586082888	3.49944534600881e-24
CVPC	JASPAR	ATF7	0.314545729499798	8.96614661469961e-44
CVPC	JASPAR	Atoh1	1.27552086960588	0.00189246433989685
CVPC	JASPAR	ATOH1var.2	0.878825413251478	0.000353386500677919
CVPC	JASPAR	ATOH7	1.43625529061592	4.14715796930829e-09
CVPC	JASPAR	BACH1	0.558283262548814	1.78816058432673e-46
CVPC	JASPAR	Bach1Mafk	0.58327139869492	1.19103270767395e-41
CVPC	JASPAR	BACH2	0.559052601290665	2.37975265244879e-23
CVPC	JASPAR	BACH2var.2	0.751104729851	0.000888655651000051
CVPC	JASPAR	BARHL1	0.365586692403306	4.70066825889127e-11
CVPC	JASPAR	BARHL2	0.841861943467957	0.13917841248682
CVPC	JASPAR	BARX1	0.721639998906465	0.000122107750696505
CVPC	JASPAR	BARX2	0.97137466141714	0.793385522613315
CVPC	JASPAR	BATF	0.499677489719405	5.95734219234511e-48
CVPC	JASPAR	BATF3	0.529364440358333	1.35417143386324e-42
CVPC	JASPAR	BATFJUN	0.499581570271445	3.70319222677773e-48
CVPC	JASPAR	BCL6	0.855015108333151	0.00375097061204187
CVPC	JASPAR	BCL6B	0.820087985060921	0.000189692039333413
CVPC	JASPAR	Bhlha15	1.18858687456961	0.00631709677189439
CVPC	JASPAR	BHLHA15var.2	0.825873661770362	2.01370449258004e-07
CVPC	JASPAR	BHLHE22	1.6676635935856	2.4450614084237e-06
CVPC	JASPAR	BHLHE22var.2	0.574002822787806	2.11625246173734e-59
CVPC	JASPAR	BHLHE23	1.66022772740756	3.27527082918694e-07
CVPC	JASPAR	BHLHE40	0.388205471124819	1.88826158387992e-36
CVPC	JASPAR	BHLHE41	0.33095002081666	2.52520560372074e-39
CVPC	JASPAR	BSX	0.729120336092014	0.00069113250628659
CVPC	JASPAR	CDX1	1.01203826248631	0.873330283392952
CVPC	JASPAR	CDX2	1.11237798561324	0.076126841006735
CVPC	JASPAR	CDX4	0.982954680364696	0.852928336910942
CVPC	JASPAR	CEBPA	1.03114650504181	0.683319973894318
CVPC	JASPAR	CEBPB	0.52870654511643	7.35548778178257e-09
CVPC	JASPAR	CEBPD	0.847960597447608	0.0229745078488224
CVPC	JASPAR	CEBPE	0.512644602500116	2.00355637569632e-09
CVPC	JASPAR	CEBPG	0.473017351380699	1.29636388244674e-10
CVPC	JASPAR	CEBPGvar.2	1.12861706988988	0.0653215555428156
CVPC	JASPAR	CENPB	0.123248239805441	3.21260668738661e-72
CVPC	JASPAR	CLOCK	0.901375737089864	0.187075176834132
CVPC	JASPAR	CREB1	1.11434458610776	0.0154201872761348
CVPC	JASPAR	CREB3	0.390679179539841	6.73465034428622e-39
CVPC	JASPAR	CREB3L1	0.471723865204159	4.26373930050467e-30
CVPC	JASPAR	Creb3l2	0.330713309040888	8.58834835474977e-55
CVPC	JASPAR	CREB3L4	0.300492984389919	7.31990451234132e-74
CVPC	JASPAR	CREB3L4var.2	0.202507782793347	3.89168529929506e-78
CVPC	JASPAR	Creb5	0.390234577754729	1.71172994369884e-36
CVPC	JASPAR	CREM	0.374055560033054	1.75073577937466e-47
CVPC	JASPAR	Crx	0.834229523910716	0.00346122167379635
CVPC	JASPAR	CTCF	0.111281458792375	0
CVPC	JASPAR	CTCFL	0.0996509383025076	0
CVPC	JASPAR	CUX1	0.5924834313754	0.00467054021595538
CVPC	JASPAR	CUX2	0.559592001916926	0.00485499014072269
CVPC	JASPAR	DBP	0.730628199243723	0.00555100679919395
CVPC	JASPAR	Ddit3Cebpa	0.815484707602522	0.00316108416020772
CVPC	JASPAR	Dlx1	1.10365935538227	0.366896159982775
CVPC	JASPAR	Dlx2	0.908471868202372	0.349973095162336
CVPC	JASPAR	Dlx3	0.87186670179902	0.177018243410638
CVPC	JASPAR	Dlx4	0.87186670179902	0.177018243410638
CVPC	JASPAR	DLX5	1.00387869528093	0.970239383939005
CVPC	JASPAR	DLX6	0.882009197632687	0.228506777985752
CVPC	JASPAR	Dmbx1	0.765945531402295	0.00335545644589115
CVPC	JASPAR	Dmrt1	1.14214290694795	0.0632356472237261
CVPC	JASPAR	DMRT3	1.73119171074913	4.23927468240431e-12
CVPC	JASPAR	DMRTA2	1.58705508184203	7.08190867304993e-10
CVPC	JASPAR	DMRTC2	1.71807519084171	7.13485006824267e-14
CVPC	JASPAR	DPRX	0.785507273879809	0.00319536441656092
CVPC	JASPAR	DRGX	1.07906836474469	0.443827874702051
CVPC	JASPAR	Dux	0.451674114191911	9.12838013456133e-36
CVPC	JASPAR	DUX4	1.07842758472759	0.285406376227883
CVPC	JASPAR	DUXA	0.98356446198521	0.871502211314011
CVPC	JASPAR	E2F1	0.138491420393038	4.26152938427464e-55
CVPC	JASPAR	E2F2	0.121918680267621	2.00457198293773e-56
CVPC	JASPAR	E2F3	0.365353378246886	1.11762369854981e-08
CVPC	JASPAR	E2F4	0.142433728927315	9.41762716125788e-56
CVPC	JASPAR	E2F6	0.150761843693982	0
CVPC	JASPAR	E2F7	0.417821939433861	1.58593866578116e-30
CVPC	JASPAR	E2F8	0.334247105795783	7.06894284255886e-58
CVPC	JASPAR	EBF1	0.369908189215058	7.95139344937954e-132
CVPC	JASPAR	Ebf2	0.357985271315568	1.50513445554991e-125
CVPC	JASPAR	EBF3	0.321368714565948	3.01662535805343e-147
CVPC	JASPAR	EGR1	0.0899390209503521	0
CVPC	JASPAR	EGR2	0.101022865851803	0
CVPC	JASPAR	EGR3	0.0785910566940294	0
CVPC	JASPAR	EGR4	0.120562577622268	0
CVPC	JASPAR	EHF	0.426034634575259	1.89111365068541e-114
CVPC	JASPAR	ELF1	0.422010221344186	3.05190135420885e-138
CVPC	JASPAR	ELF2	0.151191817893741	9.64496730528725e-195
CVPC	JASPAR	ELF3	0.43300551343324	5.43407992113613e-132
CVPC	JASPAR	ELF4	0.169833468018389	7.28100687295633e-195
CVPC	JASPAR	ELF5	0.269718249841103	1.85413554436294e-145
CVPC	JASPAR	ELK1	0.0893048764111523	2.66500410015334e-237
CVPC	JASPAR	ELK3	0.100389218914427	2.44781244954787e-206
CVPC	JASPAR	ELK4	0.146260678101461	0
CVPC	JASPAR	EMX1	1.16458003279281	0.158246771765054
CVPC	JASPAR	EMX2	0.909301536169024	0.487559241646772
CVPC	JASPAR	EN1	0.581102303430647	2.19030747587606e-06
CVPC	JASPAR	EN2	0.540401340882976	4.62032357109464e-09
CVPC	JASPAR	EOMES	1.23222838060064	0.00022536183760214
CVPC	JASPAR	ERF	0.205074135180198	8.94856979976807e-140
CVPC	JASPAR	ERG	0.154500152147648	5.50589960678784e-168
CVPC	JASPAR	ESR1	0.526899234118578	4.3114400115e-26
CVPC	JASPAR	ESR2	0.524937797844188	2.63497400284144e-48
CVPC	JASPAR	ESRRA	0.917728729073914	0.0788623765520963
CVPC	JASPAR	ESRRB	1.05335700620448	0.335838879041581
CVPC	JASPAR	Esrrg	0.960284262755306	0.480323403372573
CVPC	JASPAR	ESX1	0.755787678692637	0.0059808747984517
CVPC	JASPAR	ETS1	0.208598688971409	5.8048389649178e-153
CVPC	JASPAR	ETS2	0.167536104748408	5.03279983755505e-182
CVPC	JASPAR	ETV1	0.464039954904966	6.65350572742843e-109
CVPC	JASPAR	ETV2	0.329424843491026	3.11432343392672e-76
CVPC	JASPAR	ETV3	0.159493147406627	3.08082528329448e-153
CVPC	JASPAR	ETV4	0.42622783406195	7.90345040981469e-165
CVPC	JASPAR	ETV5	0.174676471263447	1.11060523825444e-250
CVPC	JASPAR	ETV6	0.20184599643468	5.5961468219915e-216
CVPC	JASPAR	EVX1	0.851308691784639	0.134779756252943
CVPC	JASPAR	EVX2	0.827538533584003	0.0643097208893926
CVPC	JASPAR	EWSR1-FLI1	0.433259420887885	2.94383320785712e-185
CVPC	JASPAR	FERD3L	0.448434408791208	9.43561473734127e-78
CVPC	JASPAR	FEV	0.147150649044459	9.62730040917238e-161
CVPC	JASPAR	FIGLA	0.524775681520452	8.1598070393683e-35
CVPC	JASPAR	FLI1	0.148491433796013	7.37250360156657e-173
CVPC	JASPAR	FOS	0.455889889485925	5.91519610047742e-58
CVPC	JASPAR	FOSBJUN	0.416294134288427	8.84547347748037e-36
CVPC	JASPAR	FOSBJUNB	0.431592245224669	7.47025361679485e-57
CVPC	JASPAR	FOSBJUNBvar.2	0.342187714040585	8.63033002864778e-39
CVPC	JASPAR	FOSJUN	0.447867775706371	1.01067563698143e-54
CVPC	JASPAR	FOSJUNB	0.413817074139264	3.26178200381329e-60
CVPC	JASPAR	FOSJUND	0.438681916178641	2.60040626209977e-63
CVPC	JASPAR	FOSJUNvar.2	0.482247131164154	6.33520685352467e-26
CVPC	JASPAR	FOSL1	0.442184329870622	8.36817891927178e-61
CVPC	JASPAR	FOSL1JUN	0.443026179581657	4.30947028767514e-61
CVPC	JASPAR	FOSL1JUNB	0.450790231748669	6.15703839563673e-53
CVPC	JASPAR	FOSL1JUND	0.488391598312414	1.46856933215295e-42
CVPC	JASPAR	FOSL1JUNDvar.2	0.400607957627391	8.28102747575598e-35
CVPC	JASPAR	FOSL1JUNvar.2	0.290110103303948	4.06801355297446e-43
CVPC	JASPAR	FOSL2	0.471749232047722	5.94175880121294e-59
CVPC	JASPAR	FOSL2JUN	0.424802016030241	7.39019125235205e-62
CVPC	JASPAR	FOSL2JUNB	0.429172853319229	1.9977514178744e-56
CVPC	JASPAR	FOSL2JUNBvar.2	0.356387958390962	1.17462155685277e-36
CVPC	JASPAR	FOSL2JUND	0.430377211459215	1.53311811400302e-56
CVPC	JASPAR	FOSL2JUNDvar.2	0.406947111778056	5.14492303972071e-40
CVPC	JASPAR	FOSL2JUNvar.2	0.393590792625125	2.18853793606841e-43
CVPC	JASPAR	FOXA1	0.843463710987507	0.00537458694914219
CVPC	JASPAR	FOXA2	0.606324822723173	2.18305227272623e-14
CVPC	JASPAR	FOXA3	0.56518099595247	3.10187093116782e-18
CVPC	JASPAR	FOXB1	1.01737700498065	0.787195801842119
CVPC	JASPAR	FOXC1	0.914682544929533	0.155940649909166
CVPC	JASPAR	FOXC2	0.786361841760205	2.98780847048079e-05
CVPC	JASPAR	FOXD1	0.681972557031704	1.22612297535681e-08
CVPC	JASPAR	FOXD2	0.755615712573412	3.28915667386536e-06
CVPC	JASPAR	Foxd3	0.92369141417009	0.196055140642129
CVPC	JASPAR	FOXE1	0.720077092496183	6.50543506891856e-09
CVPC	JASPAR	Foxf1	0.683195393934709	2.77116739850218e-10
CVPC	JASPAR	FOXF2	0.719271516744412	8.01493081543774e-07
CVPC	JASPAR	FOXG1	0.645549725256352	8.62419228240377e-12
CVPC	JASPAR	FOXH1	1.07749981551714	0.172098825495416
CVPC	JASPAR	FOXI1	0.387398796518809	1.43375955149653e-24
CVPC	JASPAR	Foxj2	0.854725893704135	0.0359171539175483
CVPC	JASPAR	Foxj3	0.784801882253981	3.99183467333759e-05
CVPC	JASPAR	FOXK1	0.599762335800226	2.6988402464676e-18
CVPC	JASPAR	FOXK2	0.676433730956583	1.61961515804167e-10
CVPC	JASPAR	FOXL1	0.387398796518809	1.43375955149653e-24
CVPC	JASPAR	Foxl2	0.896018347766144	0.0617819140592742
CVPC	JASPAR	FOXN3	0.737187362460453	1.52966460184235e-05
CVPC	JASPAR	Foxo1	0.849605948013263	0.000253045215430239
CVPC	JASPAR	FOXO3	0.566300237751373	8.00649441068408e-16
CVPC	JASPAR	FOXO4	0.387398796518809	1.43375955149653e-24
CVPC	JASPAR	FOXO6	0.387398796518809	1.43375955149653e-24
CVPC	JASPAR	FOXP1	0.651380674751309	7.11341996528769e-12
CVPC	JASPAR	FOXP2	0.72421113320099	3.15523091669062e-11
CVPC	JASPAR	FOXP3	0.387398796518809	1.43375955149653e-24
CVPC	JASPAR	Foxq1	0.905031279425068	0.147761328418504
CVPC	JASPAR	GABPA	0.45337464997117	5.73206422026106e-114
CVPC	JASPAR	GATA1	1.50294158803644	3.0060169434286e-15
CVPC	JASPAR	GATA1TAL1	1.42559537042464	2.81956420569071e-13
CVPC	JASPAR	GATA2	1.66360326575977	7.77315230327205e-35
CVPC	JASPAR	GATA3	1.51907532142744	2.66993924811011e-17
CVPC	JASPAR	GATA4	1.49101408934004	2.19684571490202e-22
CVPC	JASPAR	GATA5	1.46520521225795	1.71081329904616e-17
CVPC	JASPAR	GATA6	1.70175052558189	4.91274218165783e-34
CVPC	JASPAR	GBX1	0.553745985982269	1.75896943411859e-07
CVPC	JASPAR	GBX2	0.68246620690114	7.54108671780554e-05
CVPC	JASPAR	GCM1	0.331478151510037	2.76332607182431e-58
CVPC	JASPAR	GCM2	0.275529736958014	2.45975473680453e-60
CVPC	JASPAR	GFI1	0.776307941787753	1.90633041075371e-06
CVPC	JASPAR	Gfi1b	0.844278750821627	0.000110211028536784
CVPC	JASPAR	GLI2	0.320111712576382	2.24624752862925e-123
CVPC	JASPAR	GLI3	0.310841024552616	4.09763321061605e-135
CVPC	JASPAR	GLIS1	0.201253490951419	6.07465631059384e-104
CVPC	JASPAR	GLIS2	0.140502934505647	3.37764853455142e-230
CVPC	JASPAR	GLIS3	0.304434811817551	4.21426556084145e-73
CVPC	JASPAR	Gmeb1	0.314156115502597	1.16640507083684e-16
CVPC	JASPAR	GMEB2	0.385792850908921	3.44102301749329e-08
CVPC	JASPAR	GRHL1	0.809685038383224	0.0361213456845029
CVPC	JASPAR	GRHL2	0.889646390288726	0.0502229745366721
CVPC	JASPAR	GSC	0.665270100020209	4.34506382795044e-07
CVPC	JASPAR	GSC2	0.631042593857024	3.71833947599629e-08
CVPC	JASPAR	GSX1	0.7996664763537	0.018196639784555
CVPC	JASPAR	GSX2	0.844367521650092	0.0845543733051499
CVPC	JASPAR	Hand1Tcf3	1.13348547213946	0.00229392013635324
CVPC	JASPAR	HAND2	0.955608457702452	0.308204602852685
CVPC	JASPAR	HES1	0.11798195727487	7.10408259077722e-255
CVPC	JASPAR	HES2	0.236053965037888	1.50271857718022e-102
CVPC	JASPAR	HES5	0.463541201581093	1.14726797747731e-28
CVPC	JASPAR	HES6	0.588674228326898	9.56275696190187e-17
CVPC	JASPAR	HES7	0.407443872882712	9.98666842376643e-37
CVPC	JASPAR	HESX1	0.785997781535796	0.0199551725407115
CVPC	JASPAR	HEY1	0.344676155369689	3.913171377198e-56
CVPC	JASPAR	HEY2	0.319380762443122	1.80512328983256e-65
CVPC	JASPAR	Hic1	0.751388544863958	1.33650342736396e-08
CVPC	JASPAR	HIC2	0.499870083056582	3.38743146415774e-41
CVPC	JASPAR	HIF1A	0.269054368537983	1.0880173951555e-57
CVPC	JASPAR	HINFP	0.0498948243068721	0
CVPC	JASPAR	HLF	0.904984275400617	0.222679894483921
CVPC	JASPAR	HLTF	1.24775936345857	0.00329219885756798
CVPC	JASPAR	HMBOX1	0.901831654136	0.293766683563179
CVPC	JASPAR	Hmx1	1.15023949249439	0.0611406170013027
CVPC	JASPAR	Hmx2	1.24699473939339	0.00226755922774693
CVPC	JASPAR	Hmx3	1.18316135284643	0.0231083605191516
CVPC	JASPAR	HNF1A	0.911980505410919	0.363567865538794
CVPC	JASPAR	HNF1B	0.832114057515838	0.0798349705407382
CVPC	JASPAR	HNF4A	0.875749986267562	0.00619207098379458
CVPC	JASPAR	HNF4Avar.2	0.611866053487995	5.03569686967813e-15
CVPC	JASPAR	HNF4G	0.858055550455537	0.00145911647985811
CVPC	JASPAR	HOXA1	0.873790252501476	0.367255748317722
CVPC	JASPAR	HOXA10	1.09276746239286	0.20438265888781
CVPC	JASPAR	Hoxa11	0.906615955699717	0.41131357682226
CVPC	JASPAR	HOXA13	0.759593834468648	0.000152067972320104
CVPC	JASPAR	HOXA2	0.858473682473653	0.184923565108269
CVPC	JASPAR	HOXA4	0.99278648006606	0.972284026798609
CVPC	JASPAR	HOXA5	0.947980804282723	0.659507245139018
CVPC	JASPAR	HOXA6	0.760392606194534	0.00484679054268213
CVPC	JASPAR	HOXA7	0.804950961439602	0.0143218425634285
CVPC	JASPAR	HOXA9	0.473507571422573	2.94175981075547e-05
CVPC	JASPAR	HOXB13	1.04567612205191	0.491131907588143
CVPC	JASPAR	HOXB2	0.604074262605947	2.09353921971888e-06
CVPC	JASPAR	HOXB3	0.819153993302212	0.0320702559786651
CVPC	JASPAR	HOXB4	1.15369418403231	0.0923796996372558
CVPC	JASPAR	HOXB5	0.987533934730555	0.966654542213634
CVPC	JASPAR	HOXB6	0.771071933649057	0.0112190850561048
CVPC	JASPAR	HOXB7	0.772316533615035	0.00669880943160562
CVPC	JASPAR	HOXB8	0.849302601860593	0.0681686231084304
CVPC	JASPAR	HOXB9	0.882517412532595	0.308692713862409
CVPC	JASPAR	HOXC10	1.03580294730066	0.730912608722644
CVPC	JASPAR	HOXC11	0.853192293096164	0.181546831118438
CVPC	JASPAR	HOXC12	0.781202297273896	0.0271022894563297
CVPC	JASPAR	HOXC13	1.08331966802958	0.349973095162336
CVPC	JASPAR	HOXC4	1.16565597541739	0.0703329919106854
CVPC	JASPAR	HOXC8	1.02188143943768	0.868420150424413
CVPC	JASPAR	HOXC9	0.910551453028572	0.442984612472352
CVPC	JASPAR	HOXD10	0.751049416552833	0.00763172153291737
CVPC	JASPAR	HOXD11	0.919744169843459	0.487559241646772
CVPC	JASPAR	HOXD12	0.779833883879145	0.0366361841181377
CVPC	JASPAR	HOXD13	0.633290871190521	3.46957372424477e-09
CVPC	JASPAR	HOXD3	1.07537662109447	0.45150825123408
CVPC	JASPAR	HOXD4	1.15369418403231	0.0923796996372558
CVPC	JASPAR	HOXD8	0.849302601860593	0.0681686231084304
CVPC	JASPAR	HOXD9	1.02108671095182	0.779525734816672
CVPC	JASPAR	HSF1	0.911872737006653	0.158246771765054
CVPC	JASPAR	HSF2	0.984558993538712	0.820360594887101
CVPC	JASPAR	HSF4	0.808852206832604	0.000558963823211666
CVPC	JASPAR	IKZF1	0.602235368509478	2.56322027239745e-47
CVPC	JASPAR	INSM1	0.306959306250894	6.83677319768235e-202
CVPC	JASPAR	IRF1	0.770354344143977	7.97120728903347e-12
CVPC	JASPAR	IRF2	0.746637694691012	2.12143220126451e-07
CVPC	JASPAR	IRF3	0.618463331015039	9.99699757678224e-23
CVPC	JASPAR	IRF4	0.494887444328782	2.8766671495472e-21
CVPC	JASPAR	IRF5	0.434619319925561	1.53586856325366e-27
CVPC	JASPAR	IRF6	0.272583354423355	7.19427449839866e-32
CVPC	JASPAR	IRF7	0.663685543565103	7.20049439211902e-12
CVPC	JASPAR	IRF8	0.522631873474946	5.8583511159348e-22
CVPC	JASPAR	IRF9	0.598808137151297	3.41851303847026e-15
CVPC	JASPAR	Isl1	0.865083793216449	0.0618569536891202
CVPC	JASPAR	ISL2	1.54232737789426	9.4847876113146e-14
CVPC	JASPAR	ISX	0.738077797978827	0.00538051704208657
CVPC	JASPAR	JDP2	0.53769587846676	1.77576359639045e-25
CVPC	JASPAR	JDP2var.2	0.369439188161139	1.02346580048648e-44
CVPC	JASPAR	JUN	0.71526190270271	3.6555280721068e-11
CVPC	JASPAR	JUNB	0.484770912877577	1.11434374837762e-45
CVPC	JASPAR	JUNBvar.2	0.310630075414576	6.02552007582297e-52
CVPC	JASPAR	JUND	0.473226898940521	3.67632360036529e-47
CVPC	JASPAR	JUNDvar.2	0.69025129463944	6.69824915028963e-12
CVPC	JASPAR	JUNJUNB	0.480836017202306	1.24626085515849e-40
CVPC	JASPAR	JUNJUNBvar.2	0.38817394480535	3.27640564753838e-43
CVPC	JASPAR	JUNvar.2	0.491084546742487	2.65992663534275e-50
CVPC	JASPAR	Klf1	0.218018571142187	0
CVPC	JASPAR	KLF10	0.161424614455457	0
CVPC	JASPAR	KLF11	0.122267587819282	0
CVPC	JASPAR	Klf12	0.181019474728278	0
CVPC	JASPAR	KLF13	0.181629396631489	5.70346677499695e-222
CVPC	JASPAR	KLF14	0.0914513120891179	0
CVPC	JASPAR	KLF15	0.044100663711999	0
CVPC	JASPAR	KLF16	0.138037430267752	0
CVPC	JASPAR	KLF17	0.256676524534789	2.45298505992501e-291
CVPC	JASPAR	KLF2	0.112956148689289	0
CVPC	JASPAR	KLF3	0.0982972821442628	0
CVPC	JASPAR	KLF4	0.190726413569399	0
CVPC	JASPAR	KLF5	0.179764251365611	0
CVPC	JASPAR	KLF6	0.122262218643012	0
CVPC	JASPAR	KLF9	0.247678521581098	0
CVPC	JASPAR	LBX1	1.15730636504161	0.0897594814052683
CVPC	JASPAR	LBX2	0.737636690271635	0.002548291030894
CVPC	JASPAR	LEF1	1.07664286971903	0.168071988586758
CVPC	JASPAR	LHX1	0.807408956105988	0.0570119766279408
CVPC	JASPAR	LHX2	0.79367828550055	0.00926812035094995
CVPC	JASPAR	Lhx3	1.05372459517883	0.532314489917519
CVPC	JASPAR	Lhx4	0.905182227176069	0.450295443728484
CVPC	JASPAR	LHX5	0.914810042953064	0.509272234113472
CVPC	JASPAR	LHX6	0.919495782537995	0.537510952009024
CVPC	JASPAR	Lhx8	0.722794045199002	0.00174622310514639
CVPC	JASPAR	LHX9	0.918641673709622	0.431191711419964
CVPC	JASPAR	LIN54	1.15641132326057	0.0193182677786898
CVPC	JASPAR	LMX1A	1.07832012038804	0.45150825123408
CVPC	JASPAR	LMX1B	1.09341171103207	0.404188655734999
CVPC	JASPAR	MAF	0.723036830282637	5.52958663832437e-09
CVPC	JASPAR	MAFA	0.540369614150104	1.01352342743818e-31
CVPC	JASPAR	Mafb	1.37679874028523	7.2759981729015e-14
CVPC	JASPAR	MAFF	1.44935369862606	3.2251378072703e-18
CVPC	JASPAR	MAFG	1.32027841593313	2.41271794904253e-11
CVPC	JASPAR	MAFK	0.636267075099826	1.4076463623126e-30
CVPC	JASPAR	MAFNFE2	0.780185080832117	3.97830485008281e-08
CVPC	JASPAR	MAX	0.435322316027578	1.34525610866623e-36
CVPC	JASPAR	MAXMYC	0.563786983699414	2.57367721578629e-22
CVPC	JASPAR	MAZ	0.150208391015636	0
CVPC	JASPAR	Mecom	1.40282582619482	1.88706775791773e-09
CVPC	JASPAR	MEF2A	2.92081111366064	6.00454151597289e-253
CVPC	JASPAR	MEF2B	3.16699588133592	1.12523746978493e-246
CVPC	JASPAR	MEF2C	2.69721163658884	2.60136856935256e-222
CVPC	JASPAR	MEF2D	3.07957340599754	2.67776621072593e-236
CVPC	JASPAR	MEIS1	1.62502034285054	7.05447018648536e-21
CVPC	JASPAR	MEIS1var.2	1.03082814694604	0.674012743447338
CVPC	JASPAR	MEIS2	1.51872197684839	1.22385873226799e-29
CVPC	JASPAR	MEIS2var.2	1.11738391867889	0.108343178611762
CVPC	JASPAR	MEIS3	1.3673139421683	1.44974896646801e-18
CVPC	JASPAR	MEOX1	1.00057311726547	1
CVPC	JASPAR	MEOX2	1.2089951771091	0.0282218850623044
CVPC	JASPAR	MGA	0.906678537084184	0.0902843201232554
CVPC	JASPAR	MITF	0.836093463880095	0.00810735761957771
CVPC	JASPAR	mix-a	1.149131126272	0.204103635228488
CVPC	JASPAR	MIXL1	0.744531978921145	0.00489770636816091
CVPC	JASPAR	MLX	0.459810173263836	6.77773804701685e-23
CVPC	JASPAR	Mlxip	0.422962092862853	7.14731824640732e-50
CVPC	JASPAR	MLXIPL	0.452892296537195	7.06649903131588e-23
CVPC	JASPAR	MNT	0.430356307376038	1.04829787448289e-38
CVPC	JASPAR	MNX1	1.23473459381535	0.0110367153496442
CVPC	JASPAR	MSANTD3	0.701050947538294	4.60399719553159e-15
CVPC	JASPAR	MSC	0.982242995665715	0.703350789029162
CVPC	JASPAR	MSGN1	1.08412400101118	0.24479792486582
CVPC	JASPAR	MSX1	0.724133536285474	0.000231425657323277
CVPC	JASPAR	MSX2	0.724556936597366	0.000307983403832736
CVPC	JASPAR	Msx3	0.682259172731358	5.7693788424214e-05
CVPC	JASPAR	MTF1	0.465432256593147	4.54393100236423e-42
CVPC	JASPAR	MXI1	1.39948024691559	1.23533082130534e-13
CVPC	JASPAR	MYB	0.93039182170573	0.199432710165731
CVPC	JASPAR	MYBL1	0.489156922394841	5.23639687700608e-07
CVPC	JASPAR	MYBL2	0.544906051374285	4.69194269488941e-06
CVPC	JASPAR	MYC	0.372120508459183	2.45329825698653e-67
CVPC	JASPAR	MYCN	0.310822996443062	1.78925238337387e-68
CVPC	JASPAR	MYF5	0.857812493322686	8.20068666240188e-05
CVPC	JASPAR	MYF6	1.19936556234996	0.000685174660145785
CVPC	JASPAR	MYOD1	0.745890117988454	3.41207378987931e-16
CVPC	JASPAR	MYOG	0.691730065236546	1.09868897498759e-24
CVPC	JASPAR	MZF1	0.43629094351923	1.67501100512423e-49
CVPC	JASPAR	MZF1var.2	0.300151526885916	8.28505884559865e-161
CVPC	JASPAR	NEUROD1	0.875646219649754	0.000688741535261032
CVPC	JASPAR	NEUROD2	1.18086364342708	0.117845796540086
CVPC	JASPAR	NEUROG1	1.9858824071232	8.52178212725603e-16
CVPC	JASPAR	NEUROG2	1.4444377822043	1.36889871444307e-09
CVPC	JASPAR	NEUROG2var.2	0.910380241703699	0.0336743543836905
CVPC	JASPAR	NFAT5	1.03750377753504	0.454067081812843
CVPC	JASPAR	NFATC1	1.00191167393721	0.969708111109683
CVPC	JASPAR	NFATC2	0.867866098819323	0.0113174346263521
CVPC	JASPAR	NFATC3	1.02439178042814	0.656793540240275
CVPC	JASPAR	NFATC4	0.956960537308469	0.429536688228873
CVPC	JASPAR	NFE2	0.567004527885398	5.34873254058519e-22
CVPC	JASPAR	NFE2L1	0.764606421279801	1.56717448442504e-09
CVPC	JASPAR	Nfe2l2	0.728976928735952	3.50784408724652e-13
CVPC	JASPAR	NFIA	1.27792244242177	2.55663361793028e-06
CVPC	JASPAR	NFIB	1.3564088708679	2.99566358552157e-25
CVPC	JASPAR	NFIC	1.15608842465251	0.000923808835447768
CVPC	JASPAR	NFICTLX1	1.49237569242546	2.30770712323665e-33
CVPC	JASPAR	NFICvar.2	1.58896363179705	1.2289381655253e-46
CVPC	JASPAR	NFIL3	0.981494514134127	0.844556040144573
CVPC	JASPAR	NFIX	1.07332973902458	0.219479607947296
CVPC	JASPAR	NFIXvar.2	1.33811891258372	7.7564107728185e-21
CVPC	JASPAR	NFKB1	0.224783283941691	4.02656817808463e-88
CVPC	JASPAR	NFKB2	0.230364983960235	4.56438589598982e-91
CVPC	JASPAR	NFYA	0.300655381394355	3.34655153675036e-107
CVPC	JASPAR	NFYB	0.327597818433466	7.74520614266516e-122
CVPC	JASPAR	NFYC	0.351887827796455	4.28603626385381e-86
CVPC	JASPAR	NHLH1	0.496074167291744	2.9456771238462e-81
CVPC	JASPAR	NHLH2	0.301098304220063	2.83839702314747e-188
CVPC	JASPAR	NKX2-2	1.11798541820462	0.00865862362260214
CVPC	JASPAR	NKX2-3	1.92288343351608	8.58834835474977e-55
CVPC	JASPAR	NKX2-5	1.66676715036852	6.0775966783658e-26
CVPC	JASPAR	Nkx2-5var.2	1.03069940897211	0.451215498430674
CVPC	JASPAR	NKX2-8	1.72972189386509	5.61695893603388e-36
CVPC	JASPAR	Nkx3-1	1.68665049740312	6.20230521087957e-26
CVPC	JASPAR	Nkx3-2	2.11277606418623	3.43916773056947e-47
CVPC	JASPAR	NKX6-1	0.868531728660698	0.129415687730162
CVPC	JASPAR	NKX6-2	0.827690799832969	0.0457487865378649
CVPC	JASPAR	NKX6-3	1.05557268898673	0.487559241646772
CVPC	JASPAR	Nobox	0.833492657412337	0.0611406170013027
CVPC	JASPAR	NOTO	0.721262420144235	0.00120022891290534
CVPC	JASPAR	Npas2	0.473561596167501	7.96646274765624e-28
CVPC	JASPAR	NR1D1	0.609232440523633	8.71209656418058e-22
CVPC	JASPAR	NR1D2	0.691430995189823	7.2222421820511e-11
CVPC	JASPAR	NR1H2RXRA	0.773988570156821	1.68484923918333e-05
CVPC	JASPAR	Nr1h3Rxra	0.678216765615275	5.69056542065922e-14
CVPC	JASPAR	NR1H4	0.691768301701266	2.83333266008829e-08
CVPC	JASPAR	NR1H4RXRA	0.548059167036151	1.32992444453847e-16
CVPC	JASPAR	NR1I2	0.410425288742322	5.87009555862727e-44
CVPC	JASPAR	NR1I3	1.07972832082394	0.264823053833325
CVPC	JASPAR	NR2C1	0.483837834530366	6.77492694932384e-46
CVPC	JASPAR	NR2C2	0.293494597859035	2.51559245715557e-200
CVPC	JASPAR	NR2C2var.2	0.750083454837433	1.33020931283368e-07
CVPC	JASPAR	Nr2e1	1.09340152687165	0.13057330889915
CVPC	JASPAR	Nr2e3	1.01115021211184	0.869366343687801
CVPC	JASPAR	NR2F1	0.610924465544623	8.69242459236642e-23
CVPC	JASPAR	NR2F1var.2	0.486081693795788	3.73981011061185e-39
CVPC	JASPAR	NR2F1var.3	0.504800348483128	4.46175182574965e-25
CVPC	JASPAR	NR2F2	0.869304256702158	0.010069001198554
CVPC	JASPAR	Nr2f6	0.58754235168767	8.61202197313214e-22
CVPC	JASPAR	Nr2f6var.2	0.706652523177228	8.3646339842079e-10
CVPC	JASPAR	NR2F6var.3	0.505164928086427	2.19222803787966e-22
CVPC	JASPAR	NR3C1	0.786225821365664	0.002548291030894
CVPC	JASPAR	NR3C2	0.798442060285146	0.0029177451485329
CVPC	JASPAR	NR4A1	0.999805318617376	1
CVPC	JASPAR	NR4A2	0.73680178778482	2.12194552290328e-09
CVPC	JASPAR	NR4A2RXRA	0.41433076222742	5.57763415982806e-31
CVPC	JASPAR	NR5A1	0.763918737372831	2.66368679434814e-09
CVPC	JASPAR	Nr5a2	0.76391459934085	2.3568571579675e-11
CVPC	JASPAR	NR6A1	0.841815461170915	0.0018058777313509
CVPC	JASPAR	NRF1	0.0381247688622287	0
CVPC	JASPAR	NRL	1.46581252558404	8.39674046482786e-18
CVPC	JASPAR	OLIG1	1.6664695881598	2.72637254548155e-07
CVPC	JASPAR	OLIG2	1.54619089037292	6.0931185253422e-06
CVPC	JASPAR	OLIG3	1.51736371767764	2.85489064143787e-06
CVPC	JASPAR	ONECUT1	0.873775400391894	0.158246771765054
CVPC	JASPAR	ONECUT2	0.7208675967813	0.00732735015133407
CVPC	JASPAR	ONECUT3	0.762786207422299	0.00732735015133407
CVPC	JASPAR	OSR1	0.684849555395241	1.1025184955752e-09
CVPC	JASPAR	OSR2	0.796449098008434	2.91013248008126e-10
CVPC	JASPAR	OTX1	0.536534906297312	3.21095640134974e-10
CVPC	JASPAR	OTX2	0.870939348536824	0.0588824692002168
CVPC	JASPAR	OVOL1	0.435237584775073	5.02826050133475e-09
CVPC	JASPAR	OVOL2	0.306714095292966	1.05064090966944e-14
CVPC	JASPAR	PAX1	0.419153104131358	1.98557440907261e-27
CVPC	JASPAR	Pax2	0.406261658106637	1.12478103689582e-26
CVPC	JASPAR	PAX3	0.733702053798947	0.0838446530082738
CVPC	JASPAR	PAX3var.2	0.652517812881664	1.05487816184408e-05
CVPC	JASPAR	PAX4	0.726581910218958	0.0603290549952336
CVPC	JASPAR	PAX5	0.223606156649428	8.47328716064298e-119
CVPC	JASPAR	PAX6	1.02253122353421	0.791866696742408
CVPC	JASPAR	PAX7	0.725795321009892	0.0615639761327444
CVPC	JASPAR	PAX9	0.464687654209966	9.36886104025584e-26
CVPC	JASPAR	PBX1	0.872720253636974	0.0737081508513659
CVPC	JASPAR	PBX2	1.16924648257082	0.0182366727364317
CVPC	JASPAR	PBX3	0.819372872540316	1.92148838576115e-08
CVPC	JASPAR	PDX1	0.993973624881478	1
CVPC	JASPAR	PHOX2A	0.990531843120095	0.971155028548381
CVPC	JASPAR	PHOX2B	1.25351201104742	0.00395066875404751
CVPC	JASPAR	PITX1	0.749552206972665	0.000168383759072148
CVPC	JASPAR	PITX2	0.861827547886849	0.0570119766279408
CVPC	JASPAR	PITX3	0.749020442900997	0.000259200526613681
CVPC	JASPAR	PKNOX1	0.969567055467666	0.456486416502686
CVPC	JASPAR	PKNOX2	1.5689627648559	4.82286816483558e-26
CVPC	JASPAR	PLAG1	0.212080406823023	0
CVPC	JASPAR	Plagl1	0.311762422753047	1.5922397721774e-270
CVPC	JASPAR	PLAGL2	0.310725472774813	2.73307908030676e-150
CVPC	JASPAR	POU1F1	0.964933619936259	0.609700913771995
CVPC	JASPAR	POU2F1	1.04825197716837	0.487106520756649
CVPC	JASPAR	POU2F2	0.974139689106206	0.69639609552862
CVPC	JASPAR	POU2F3	0.944432088042181	0.360027295258691
CVPC	JASPAR	POU3F1	1.04638706872989	0.488942323025609
CVPC	JASPAR	POU3F2	0.956832735792274	0.527918389887746
CVPC	JASPAR	POU3F3	1.08184289186529	0.261467054640108
CVPC	JASPAR	POU3F4	0.977912862533936	0.779525734816672
CVPC	JASPAR	POU4F1	1.14912580554873	0.0607722996909872
CVPC	JASPAR	POU4F2	1.03163070883572	0.677408521450293
CVPC	JASPAR	POU4F3	1.06466346378646	0.423501135452185
CVPC	JASPAR	POU5F1	0.921422150713819	0.154610469878745
CVPC	JASPAR	POU5F1B	0.978966209580996	0.787195801842119
CVPC	JASPAR	Pou5f1Sox2	1.14468049622206	0.0118753614721004
CVPC	JASPAR	POU6F1	0.913267394166843	0.585430904242998
CVPC	JASPAR	POU6F1var.2	1.11618941370239	0.160460244081783
CVPC	JASPAR	POU6F2	1.16274618630462	0.0491743942435584
CVPC	JASPAR	PPARARXRA	0.614651693380572	3.04282867199945e-17
CVPC	JASPAR	PPARD	0.552972636582021	2.15884342406068e-24
CVPC	JASPAR	PPARG	0.686888824697771	3.195453620822e-11
CVPC	JASPAR	PpargRxra	0.487225117318343	1.39170961588804e-84
CVPC	JASPAR	PRDM1	0.72096318892216	3.37784477248521e-18
CVPC	JASPAR	Prdm15	0.57997584616984	1.09496534267205e-36
CVPC	JASPAR	PRDM4	0.971655751073593	0.526297854544008
CVPC	JASPAR	PROP1	1.24021646666248	0.0193684710564346
CVPC	JASPAR	PROX1	0.46198153670502	2.1692837709078e-16
CVPC	JASPAR	PRRX1	0.722167480431323	0.00132814836249619
CVPC	JASPAR	PRRX2	0.9052524804054	0.316590088300439
CVPC	JASPAR	Ptf1a	1.09268940381429	0.0572834869911427
CVPC	JASPAR	Ptf1avar.2	0.811558661000117	1.4433709677105e-07
CVPC	JASPAR	Ptf1avar.3	0.541804564665369	4.47688513428214e-32
CVPC	JASPAR	RARA	0.948111437339566	0.408261702266954
CVPC	JASPAR	RARARXRA	0.602443989893745	9.6223918211471e-27
CVPC	JASPAR	RARARXRG	0.426567198900811	1.05699216151168e-67
CVPC	JASPAR	RARAvar.2	0.640480848004764	1.69931363382306e-19
CVPC	JASPAR	Rarb	0.85699843824094	0.00842472272595514
CVPC	JASPAR	Rarbvar.2	0.809743458775282	5.88593546150699e-05
CVPC	JASPAR	RARBvar.3	0.475929487223464	7.79425230610111e-24
CVPC	JASPAR	Rarg	0.827619159227515	0.00172688158764569
CVPC	JASPAR	Rargvar.2	0.622759998073158	1.7687783084164e-20
CVPC	JASPAR	RARGvar.3	0.599804549068102	2.08087400754832e-11
CVPC	JASPAR	RAX	0.760839926995946	0.00715862794831965
CVPC	JASPAR	RAX2	0.738077797978827	0.00538051704208657
CVPC	JASPAR	RBPJ	0.557437237617824	4.112161159493e-66
CVPC	JASPAR	Rbpjl	0.446564398826919	1.1091796038472e-60
CVPC	JASPAR	REL	0.381070308948382	4.94051680389165e-72
CVPC	JASPAR	RELA	0.433811824869261	7.1004024876574e-70
CVPC	JASPAR	RELB	0.486069533550198	5.13929622569514e-44
CVPC	JASPAR	REST	0.439562048112504	1.87092127707429e-111
CVPC	JASPAR	RFX1	0.652173480722702	1.67677492758705e-19
CVPC	JASPAR	RFX2	0.461280461405043	6.44638256766666e-30
CVPC	JASPAR	RFX3	0.599443757542675	1.31362096951923e-27
CVPC	JASPAR	RFX4	0.460697690562718	2.57548355034255e-34
CVPC	JASPAR	RFX5	0.448918019817082	3.08884471302808e-35
CVPC	JASPAR	RFX7	0.555383012926135	3.29801430430076e-20
CVPC	JASPAR	Rhox11	0.961435663483696	0.598446230245351
CVPC	JASPAR	RHOXF1	0.958394398991315	0.633318436494998
CVPC	JASPAR	RORA	0.950639735482602	0.426633396053852
CVPC	JASPAR	RORAvar.2	1.24126655082733	0.000726590933510047
CVPC	JASPAR	RORB	0.958231837131558	0.565725584702931
CVPC	JASPAR	RORC	1.09509313363442	0.189461386267905
CVPC	JASPAR	RREB1	0.327103663334828	9.76562997690689e-198
CVPC	JASPAR	RUNX1	0.723028939000915	4.07368190420902e-16
CVPC	JASPAR	RUNX2	0.581535699104372	8.16030282280261e-16
CVPC	JASPAR	RUNX3	0.865120735110513	0.011833418316741
CVPC	JASPAR	Rxra	0.615130309272888	2.06793553526646e-17
CVPC	JASPAR	RXRAVDR	0.568610458843956	4.38017875775894e-15
CVPC	JASPAR	RXRB	0.606411540886274	2.37819963488339e-18
CVPC	JASPAR	RXRBvar.2	0.388327246617924	1.44246661812739e-37
CVPC	JASPAR	RXRG	0.632690081182387	6.32138484978204e-15
CVPC	JASPAR	RXRGvar.2	0.363000698053408	3.50971060932945e-53
CVPC	JASPAR	SCRT1	0.728671357750916	6.96810529016679e-09
CVPC	JASPAR	SCRT2	0.712638432536481	8.95766064333159e-11
CVPC	JASPAR	SHOX	0.738077797978827	0.00538051704208657
CVPC	JASPAR	Shox2	0.738077797978827	0.00538051704208657
CVPC	JASPAR	SIX1	0.759940049578671	9.58617122138485e-07
CVPC	JASPAR	SIX2	0.870978355732981	0.00439574511055125
CVPC	JASPAR	Six3	1.08267527893107	0.431191711419964
CVPC	JASPAR	Smad2Smad3	0.462521401370384	2.57446548880786e-57
CVPC	JASPAR	SMAD2SMAD3SMAD4	0.840959125825494	4.68372258779583e-07
CVPC	JASPAR	SMAD3	0.876822604837489	0.145661942517686
CVPC	JASPAR	Smad4	0.952742858735978	0.349973095162336
CVPC	JASPAR	SMAD5	0.789340436238383	0.0125622962882066
CVPC	JASPAR	SNAI1	0.390763557183238	3.44989244125323e-95
CVPC	JASPAR	SNAI2	0.442368538744744	5.51826385626531e-65
CVPC	JASPAR	SNAI3	0.398106140839765	5.67748707502083e-86
CVPC	JASPAR	SOHLH2	0.328922475959133	6.73106841003178e-43
CVPC	JASPAR	Sox1	1.43784114911231	1.64055210193692e-08
CVPC	JASPAR	SOX10	0.695324712190181	9.90668402361048e-16
CVPC	JASPAR	Sox11	1.39210046904624	3.14932006287379e-09
CVPC	JASPAR	SOX12	0.578512033377284	2.13261639307387e-10
CVPC	JASPAR	SOX13	0.997036834261179	0.982360892946732
CVPC	JASPAR	SOX14	0.72297002313567	7.19314758217489e-05
CVPC	JASPAR	SOX15	0.800683350732795	0.000146289849487157
CVPC	JASPAR	Sox17	1.13175344507489	0.0565583345038375
CVPC	JASPAR	SOX18	0.832844491079296	0.004074968283921
CVPC	JASPAR	SOX2	1.05466497328852	0.408222014232172
CVPC	JASPAR	SOX21	1.27493749452652	7.22624226074756e-05
CVPC	JASPAR	Sox3	0.624383477630334	2.47721992487377e-30
CVPC	JASPAR	SOX4	0.628751951392491	2.25823859639592e-22
CVPC	JASPAR	Sox5	1.10448806408089	0.152608618281138
CVPC	JASPAR	Sox6	0.688412024984682	7.85779310089597e-15
CVPC	JASPAR	SOX8	0.788011489665538	0.00023953692586787
CVPC	JASPAR	SOX9	0.812678024275006	0.00530651846274168
CVPC	JASPAR	SP1	0.128652247945312	0
CVPC	JASPAR	SP2	0.16122304892723	0
CVPC	JASPAR	SP3	0.115126940321159	0
CVPC	JASPAR	SP4	0.130015903367897	0
CVPC	JASPAR	SP8	0.14972834808449	0
CVPC	JASPAR	SP9	0.0979936983757456	0
CVPC	JASPAR	SPDEF	0.205902577466587	4.59602816091455e-96
CVPC	JASPAR	SPI1	0.635988570210783	1.77913192810701e-44
CVPC	JASPAR	SPIB	0.536819228945141	5.59353308293023e-78
CVPC	JASPAR	SPIC	0.596583136881975	5.67186108068542e-25
CVPC	JASPAR	Spz1	0.610119261305387	3.76804314195478e-20
CVPC	JASPAR	SREBF1	0.676129878911383	1.10114071602528e-14
CVPC	JASPAR	SREBF1var.2	0.713632603765963	4.68372258779583e-07
CVPC	JASPAR	SREBF2	0.831917429130153	0.000293634712530295
CVPC	JASPAR	SREBF2var.2	0.506466939470702	1.18727545115429e-19
CVPC	JASPAR	SRF	0.987376597731746	0.923110784355637
CVPC	JASPAR	SRY	0.945540879679076	0.40866296028573
CVPC	JASPAR	STAT1	0.729658315463858	5.58192133237751e-13
CVPC	JASPAR	STAT1STAT2	0.722348987581176	1.80769481716276e-15
CVPC	JASPAR	Stat2	0.852296528325469	2.18193892323481e-05
CVPC	JASPAR	STAT3	0.731124356736569	3.74149734250862e-16
CVPC	JASPAR	Stat4	0.714859626710825	1.36515890348327e-15
CVPC	JASPAR	Stat5a	0.825965251513612	2.5440186327085e-05
CVPC	JASPAR	Stat5aStat5b	0.771148415964322	1.1494279070983e-09
CVPC	JASPAR	Stat5b	0.73821615837963	6.7039991436298e-14
CVPC	JASPAR	Stat6	0.856923338553886	0.00467054021595538
CVPC	JASPAR	TAL1TCF3	0.963359934956485	0.503516146407754
CVPC	JASPAR	TBP	1.5077399478743	7.23655558050052e-14
CVPC	JASPAR	TBR1	1.01908834899014	0.751088641311237
CVPC	JASPAR	TBX1	0.830620469577416	0.000991122173803052
CVPC	JASPAR	TBX15	0.618083418105298	1.23987515431705e-23
CVPC	JASPAR	TBX18	0.674679247115179	5.13833107560051e-19
CVPC	JASPAR	TBX19	1.36575578103077	0.000245134573047901
CVPC	JASPAR	TBX2	1.11579205415083	0.0522001324371484
CVPC	JASPAR	TBX20	1.04068160540849	0.483057647731773
CVPC	JASPAR	TBX21	1.05828337494179	0.330424516128914
CVPC	JASPAR	TBX3	0.714985361273045	2.69031078166299e-11
CVPC	JASPAR	TBX4	0.859518703098599	0.0170047767251792
CVPC	JASPAR	TBX5	0.65869052501627	1.4907117318887e-15
CVPC	JASPAR	TBX6	0.894516003938677	0.0535279663784293
CVPC	JASPAR	TBXT	1.17234493634635	0.0626710982614044
CVPC	JASPAR	Tcf12	0.690999947761173	7.32515885690404e-34
CVPC	JASPAR	TCF12var.2	0.21945860803853	0
CVPC	JASPAR	Tcf21	1.0522136472832	0.294674824584077
CVPC	JASPAR	TCF21var.2	0.867401248960385	0.0711016878251875
CVPC	JASPAR	TCF3	0.251812456988595	6.722098852452e-234
CVPC	JASPAR	TCF4	0.316837995479216	5.91355425595749e-191
CVPC	JASPAR	TCF7	1.09189542894567	0.101609740341566
CVPC	JASPAR	TCF7L1	0.969998664802275	0.579569260185
CVPC	JASPAR	TCF7L2	1.17489462967555	0.000591998475846714
CVPC	JASPAR	TCFL5	0.05155429129352	0
CVPC	JASPAR	TEAD1	1.14026764070275	5.08831479121118e-05
CVPC	JASPAR	TEAD2	1.0608967300981	0.077638821822743
CVPC	JASPAR	TEAD3	1.072781239209	0.0438252118576676
CVPC	JASPAR	TEAD4	1.14266562709455	2.55884608089153e-05
CVPC	JASPAR	TEF	0.844603437560499	0.150404668925641
CVPC	JASPAR	TFAP2A	0.327431816565847	3.96404819932073e-221
CVPC	JASPAR	TFAP2Avar.2	0.173230759783345	0
CVPC	JASPAR	TFAP2Avar.3	0.182472720504413	1.33064970375177e-280
CVPC	JASPAR	TFAP2B	0.204429161492127	4.44973158900978e-254
CVPC	JASPAR	TFAP2Bvar.2	0.192703979991492	5.3217068363291e-295
CVPC	JASPAR	TFAP2Bvar.3	0.1996389074318	3.66398476399389e-271
CVPC	JASPAR	TFAP2C	0.210502641725209	2.78656218387981e-246
CVPC	JASPAR	TFAP2Cvar.2	0.241521938215859	0
CVPC	JASPAR	TFAP2Cvar.3	0.182786901268651	7.98745262786646e-270
CVPC	JASPAR	TFAP2E	0.18342491418982	2.39989924456696e-257
CVPC	JASPAR	TFAP4	1.03357574526849	0.465628483991949
CVPC	JASPAR	TFAP4var.2	1.47529932833386	6.41734245878924e-07
CVPC	JASPAR	TFCP2	0.522447311508139	3.53372872449509e-10
CVPC	JASPAR	TFDP1	0.0527606930612544	0
CVPC	JASPAR	TFE3	0.64294202290081	2.1826785868089e-13
CVPC	JASPAR	TFEB	0.656387435618045	1.57746014498181e-13
CVPC	JASPAR	TFEC	0.433107534337393	5.13490791765678e-47
CVPC	JASPAR	TGIF1	1.60229501626954	2.23538060825098e-26
CVPC	JASPAR	TGIF2	1.61566394425683	1.61668478179345e-27
CVPC	JASPAR	TGIF2LX	1.50429459650608	8.20775276601512e-16
CVPC	JASPAR	TGIF2LY	1.52168270978507	1.07968557588467e-15
CVPC	JASPAR	THAP1	0.480675307573199	3.42156072462642e-71
CVPC	JASPAR	THAP11	0.430855158833091	2.39607184299738e-81
CVPC	JASPAR	THRB	0.397228388206231	4.67083154273015e-59
CVPC	JASPAR	THRBvar.2	0.455349133848296	2.12853131516256e-33
CVPC	JASPAR	THRBvar.3	0.62925681631815	1.1671572808075e-20
CVPC	JASPAR	TLX2	0.642064463841648	2.25546359006227e-05
CVPC	JASPAR	TP53	0.915396673289858	0.212494874888607
CVPC	JASPAR	TP63	0.860376749447152	0.0674333717468746
CVPC	JASPAR	TP73	0.766913583414073	0.000216909762343925
CVPC	JASPAR	TWIST1	0.988740749066617	0.821349326949211
CVPC	JASPAR	Twist2	1.71307072156653	1.02694063476037e-17
CVPC	JASPAR	UNCX	0.738077797978827	0.00538051704208657
CVPC	JASPAR	USF1	1.00110869560684	0.985347849750086
CVPC	JASPAR	USF2	0.930626527050914	0.161607916697827
CVPC	JASPAR	VAX1	1.07832012038804	0.45150825123408
CVPC	JASPAR	VAX2	1.11471463275521	0.306913323554983
CVPC	JASPAR	VDR	0.885722302242341	0.0860900778708382
CVPC	JASPAR	VENTX	0.752804629864397	0.00759358316370071
CVPC	JASPAR	VEZF1	0.181605534560967	2.2852454634316e-149
CVPC	JASPAR	VSX1	1.11471463275521	0.306913323554983
CVPC	JASPAR	VSX2	1.11471463275521	0.306913323554983
CVPC	JASPAR	Wt1	0.212459429434803	0
CVPC	JASPAR	XBP1	0.481763512803774	2.27262625262483e-20
CVPC	JASPAR	YY1	0.387609313949662	3.27310921128808e-76
CVPC	JASPAR	YY2	0.053584739912725	0
CVPC	JASPAR	ZBED1	0.259104529367924	4.66880185495053e-14
CVPC	JASPAR	ZBTB12	0.709824522537302	3.21239237343102e-12
CVPC	JASPAR	ZBTB14	0.0363892565729014	0
CVPC	JASPAR	ZBTB18	0.959262623395793	0.368363847139197
CVPC	JASPAR	ZBTB26	0.907135667889598	0.0107142980735135
CVPC	JASPAR	ZBTB32	1.55190972247473	1.75151577461927e-11
CVPC	JASPAR	ZBTB33	0.0526984797959616	2.98556826471164e-254
CVPC	JASPAR	ZBTB6	0.485949225540389	4.26211845199231e-86
CVPC	JASPAR	ZBTB7A	0.133901772830306	0
CVPC	JASPAR	ZBTB7B	0.197243676184973	8.60988964505384e-116
CVPC	JASPAR	ZBTB7C	0.202341534850646	4.06176183562314e-135
CVPC	JASPAR	ZEB1	0.276141970528469	1.37085289936069e-205
CVPC	JASPAR	ZFP42	0.464698349896781	6.1842056044175e-63
CVPC	JASPAR	ZFP57	0.139589293036671	4.65208975580164e-112
CVPC	JASPAR	Zfx	0.238197773166857	0
CVPC	JASPAR	ZIC1	0.146825382764943	0
CVPC	JASPAR	Zic1Zic2	0.390334887049356	7.21077227820317e-196
CVPC	JASPAR	Zic2	0.442515224260398	4.51348591357742e-156
CVPC	JASPAR	ZIC3	0.126911754521017	0
CVPC	JASPAR	ZIC4	0.127720175522471	0
CVPC	JASPAR	ZIC5	0.0965271122897553	0
CVPC	JASPAR	ZKSCAN1	0.572831021689292	5.44096030734169e-16
CVPC	JASPAR	ZKSCAN5	0.435691442593191	1.12645940110665e-159
CVPC	JASPAR	ZNF135	0.306333223044828	8.72222862635901e-196
CVPC	JASPAR	ZNF136	1.19925218367202	0.00110336947435504
CVPC	JASPAR	ZNF140	0.643904562363435	6.21146634672727e-22
CVPC	JASPAR	ZNF143	0.575448333672301	8.38874041704276e-27
CVPC	JASPAR	ZNF148	0.156095139671134	0
CVPC	JASPAR	ZNF16	0.500986801796512	4.97724049256801e-75
CVPC	JASPAR	ZNF24	0.928659036128665	0.180778848531778
CVPC	JASPAR	ZNF263	0.202566467329897	0
CVPC	JASPAR	ZNF274	0.724639892362332	6.3555129552766e-09
CVPC	JASPAR	Znf281	0.237205877556451	0
CVPC	JASPAR	ZNF282	0.526872658513872	5.72161323436413e-33
CVPC	JASPAR	ZNF317	1.12612204541058	0.00122640950692065
CVPC	JASPAR	ZNF341	0.622850264133057	4.17284986214888e-33
CVPC	JASPAR	ZNF354C	0.769013242563461	1.62838862409927e-09
CVPC	JASPAR	ZNF382	0.931232573655269	0.2385433126915
CVPC	JASPAR	ZNF384	0.776369236421647	1.36866528191177e-05
CVPC	JASPAR	ZNF410	1.07437591183928	0.369491092627886
CVPC	JASPAR	Znf423	0.276907830839491	4.04719378976763e-122
CVPC	JASPAR	ZNF449	0.407126730640604	9.88079241797499e-126
CVPC	JASPAR	ZNF460	0.187220173910347	0
CVPC	JASPAR	ZNF528	0.576824454904613	1.17813849216706e-43
CVPC	JASPAR	ZNF652	0.881291032104173	0.0478669281673771
CVPC	JASPAR	ZNF682	0.280726151392394	1.51834209460659e-269
CVPC	JASPAR	ZNF684	0.60248138630702	7.4704962988054e-36
CVPC	JASPAR	ZNF740	0.166835196248418	0
CVPC	JASPAR	ZNF75D	0.591733885829169	1.31899231565348e-42
CVPC	JASPAR	ZSCAN29	0.558383640804568	7.89583677633407e-15
CVPC	JASPAR	ZSCAN4	0.842629003704659	0.00012046922181958
PPC	JASPAR	AhrArnt	0.183747835684502	1.92932270963653e-95
PPC	JASPAR	Alx1	2.64994623453478	7.54689782704163e-22
PPC	JASPAR	ALX3	1.2372451259461	0.0993066192730487
PPC	JASPAR	Alx4	2.34727249553348	1.51401712944753e-14
PPC	JASPAR	Ar	0.532479823164604	1.14501457246934e-07
PPC	JASPAR	ARGFX	2.2676121710616	1.97988689885769e-14
PPC	JASPAR	Arid3a	1.43826374661927	1.36199602938581e-06
PPC	JASPAR	Arid3b	2.26305602098845	5.21475607543372e-16
PPC	JASPAR	Arid5a	2.78922536376515	6.07830301854095e-25
PPC	JASPAR	Arnt	0.167500514577553	4.32256220992109e-66
PPC	JASPAR	ARNT2	0.180623784277049	8.07175111263053e-36
PPC	JASPAR	ARNTHIF1A	0.17794713523836	1.04819533940444e-27
PPC	JASPAR	Arntl	0.187783340628401	9.69086928591142e-36
PPC	JASPAR	Arx	2.01875005785993	7.72654834896394e-09
PPC	JASPAR	ASCL1	0.272605024082066	2.176632971926e-83
PPC	JASPAR	ASCL1var.2	0.251753195783114	9.30158456830449e-131
PPC	JASPAR	Ascl2	0.358567750534064	1.59460655509287e-58
PPC	JASPAR	Atf1	0.241730685820884	3.17834862134422e-14
PPC	JASPAR	ATF2	0.726579492044946	8.7746870857809e-05
PPC	JASPAR	ATF3	0.39508453796396	5.02028153018916e-16
PPC	JASPAR	ATF4	1.12316958696345	0.282205087485853
PPC	JASPAR	ATF6	0.251889160244505	2.1841014164423e-29
PPC	JASPAR	ATF7	0.415058901185135	1.59978276724971e-13
PPC	JASPAR	Atoh1	0.838117085580649	0.323067854275402
PPC	JASPAR	ATOH1var.2	0.443586692378621	3.73494794360149e-29
PPC	JASPAR	ATOH7	0.776405099804862	0.0752631453386394
PPC	JASPAR	BACH1	0.639983650669335	3.00289318240372e-13
PPC	JASPAR	Bach1Mafk	0.490720303491795	2.18655397047301e-27
PPC	JASPAR	BACH2	0.900361079226275	0.188010481442124
PPC	JASPAR	BACH2var.2	0.597927931535699	0.000524496218054459
PPC	JASPAR	BARHL1	0.551801862326711	0.00516749971319994
PPC	JASPAR	BARHL2	1.24471867550505	0.149861141719466
PPC	JASPAR	BARX1	1.19947802291792	0.120307698750985
PPC	JASPAR	BARX2	3.67978103037291	7.19852975471973e-70
PPC	JASPAR	BATF	0.871490533763525	0.029198227515281
PPC	JASPAR	BATF3	0.932668418365584	0.26812537574712
PPC	JASPAR	BATFJUN	0.878448118942954	0.0367046820516541
PPC	JASPAR	BCL6	0.495515152162799	3.88256887874678e-12
PPC	JASPAR	BCL6B	0.458987163677347	1.11253170012817e-14
PPC	JASPAR	Bhlha15	0.908343372865444	0.772118725772207
PPC	JASPAR	BHLHA15var.2	0.349040560071718	3.41954894318602e-44
PPC	JASPAR	BHLHE22	1.05950058753986	0.757464633286592
PPC	JASPAR	BHLHE22var.2	0.250140288039742	1.29637804614102e-93
PPC	JASPAR	BHLHE23	1.18518920340031	0.354888054098452
PPC	JASPAR	BHLHE40	0.190936453614933	8.66375741594043e-31
PPC	JASPAR	BHLHE41	0.194052630513504	3.00798043825695e-26
PPC	JASPAR	BSX	1.46235812527014	0.000552168525466472
PPC	JASPAR	CDX1	1.67643416243941	5.09591181816601e-08
PPC	JASPAR	CDX2	1.56764237967648	1.59531973636648e-08
PPC	JASPAR	CDX4	1.58320386636305	8.98691803896402e-07
PPC	JASPAR	CEBPA	1.23168228733167	0.0480737403118505
PPC	JASPAR	CEBPB	0.596395353864143	0.00203853307916012
PPC	JASPAR	CEBPD	1.02297512799163	0.811711004308727
PPC	JASPAR	CEBPE	0.627449151695716	0.00501880605418773
PPC	JASPAR	CEBPG	0.520136679842185	0.000247055886161572
PPC	JASPAR	CEBPGvar.2	1.3003029753482	0.0109036742454696
PPC	JASPAR	CENPB	0.104856912056207	2.20738049665855e-36
PPC	JASPAR	CLOCK	0.345255174677542	8.84730794239603e-12
PPC	JASPAR	CREB1	0.68871766449841	4.82307862269062e-06
PPC	JASPAR	CREB3	0.202561517496515	1.47464691701281e-32
PPC	JASPAR	CREB3L1	0.258227047909387	4.28431045402085e-28
PPC	JASPAR	Creb3l2	0.152408012985092	3.18295977377477e-43
PPC	JASPAR	CREB3L4	0.169813147059027	6.02706094390031e-50
PPC	JASPAR	CREB3L4var.2	0.2023719015059	1.5945004269198e-33
PPC	JASPAR	Creb5	0.408858547021613	5.43421883730577e-15
PPC	JASPAR	CREM	0.365302693844081	2.41726954155742e-21
PPC	JASPAR	Crx	0.837187423322336	0.0855807152682024
PPC	JASPAR	CTCF	0.0953646485239744	0
PPC	JASPAR	CTCFL	0.0808236725121949	0
PPC	JASPAR	CUX1	5.08078757944521	2.2677113124572e-90
PPC	JASPAR	CUX2	5.18534827760513	6.89316645618921e-86
PPC	JASPAR	DBP	0.670197378801226	0.038256841404288
PPC	JASPAR	Ddit3Cebpa	0.659526933737651	0.000471213047616234
PPC	JASPAR	Dlx1	2.25750640673206	6.86478928144673e-13
PPC	JASPAR	Dlx2	1.7500815632023	7.67425181384443e-07
PPC	JASPAR	Dlx3	1.55973770250389	0.000128212959114539
PPC	JASPAR	Dlx4	1.50185198860662	0.000608011504954775
PPC	JASPAR	DLX5	1.67956877496897	1.98674735179702e-05
PPC	JASPAR	DLX6	1.50862870402734	0.0006896475871065
PPC	JASPAR	Dmbx1	0.917270501307629	0.560311800618467
PPC	JASPAR	Dmrt1	1.31262744084976	0.00908702968635093
PPC	JASPAR	DMRT3	1.68651511599736	0.000117866116169888
PPC	JASPAR	DMRTA2	1.5705795122468	0.000307932822441999
PPC	JASPAR	DMRTC2	1.56190631485035	0.000307932822441999
PPC	JASPAR	DPRX	0.583837339111085	0.00024370822003943
PPC	JASPAR	DRGX	1.71279107543511	2.46085681338604e-05
PPC	JASPAR	Dux	0.926991168889573	0.385569258941079
PPC	JASPAR	DUX4	1.60342961113772	3.04770699370197e-07
PPC	JASPAR	DUXA	1.76901884697376	5.56329200711492e-10
PPC	JASPAR	E2F1	0.123385060907702	2.65210545595567e-25
PPC	JASPAR	E2F2	0.108013130404033	8.58846023389138e-28
PPC	JASPAR	E2F3	0.18586035293487	1.61060786101791e-07
PPC	JASPAR	E2F4	0.0669497537801795	8.34455070797729e-33
PPC	JASPAR	E2F6	0.126952133447332	7.7273703690172e-299
PPC	JASPAR	E2F7	0.267806630653769	5.19467825534849e-23
PPC	JASPAR	E2F8	0.26787095195461	1.0587988589056e-32
PPC	JASPAR	EBF1	0.245056109069212	1.89609512946766e-90
PPC	JASPAR	Ebf2	0.23949700167645	2.80540703085846e-85
PPC	JASPAR	EBF3	0.234852945369934	2.07595171625145e-90
PPC	JASPAR	EGR1	0.0924896069549454	0
PPC	JASPAR	EGR2	0.0786566698861576	1.97664347214038e-178
PPC	JASPAR	EGR3	0.0678860333765043	9.42446270080173e-271
PPC	JASPAR	EGR4	0.0794666477133232	3.47137303546569e-202
PPC	JASPAR	EHF	0.381822636941207	3.3155646408324e-57
PPC	JASPAR	ELF1	0.341053641985457	7.54662042830335e-79
PPC	JASPAR	ELF2	0.135650494411744	7.03479766513721e-91
PPC	JASPAR	ELF3	0.319494041943145	1.89320643546694e-87
PPC	JASPAR	ELF4	0.211492092733376	1.48748672641038e-73
PPC	JASPAR	ELF5	0.277855031713686	1.7619704978361e-62
PPC	JASPAR	ELK1	0.0806995217561847	1.7063515031436e-103
PPC	JASPAR	ELK3	0.087040876411031	1.61647768493267e-88
PPC	JASPAR	ELK4	0.127668107068376	8.86711555504049e-151
PPC	JASPAR	EMX1	1.68052090928023	0.000122302507945091
PPC	JASPAR	EMX2	2.26263359006287	2.19590396347887e-12
PPC	JASPAR	EN1	1.10763049084562	0.44522197687315
PPC	JASPAR	EN2	1.09543090595777	0.469566800482857
PPC	JASPAR	EOMES	0.705373427785684	0.000977436905915848
PPC	JASPAR	ERF	0.201104173855575	2.73460007820444e-59
PPC	JASPAR	ERG	0.131591421699781	3.62869612445117e-75
PPC	JASPAR	ESR1	0.467896066768503	4.92793320863598e-16
PPC	JASPAR	ESR2	0.472027792516716	6.9795853380208e-27
PPC	JASPAR	ESRRA	0.713471502100299	2.40407964578122e-05
PPC	JASPAR	ESRRB	0.780408101382685	0.00711647177852135
PPC	JASPAR	Esrrg	0.783035459083431	0.00588282086659007
PPC	JASPAR	ESX1	2.05051456441503	1.05981630224737e-12
PPC	JASPAR	ETS1	0.186401666338339	8.87991991423256e-67
PPC	JASPAR	ETS2	0.123065283920471	6.93929878397581e-88
PPC	JASPAR	ETV1	0.399554124850308	1.37961870535884e-58
PPC	JASPAR	ETV2	0.248841392553253	3.04495833236153e-43
PPC	JASPAR	ETV3	0.165025429431551	3.97297403029866e-58
PPC	JASPAR	ETV4	0.342541480135535	2.87785876292457e-95
PPC	JASPAR	ETV5	0.208281678875392	4.08601820435522e-93
PPC	JASPAR	ETV6	0.198648091948318	1.47595414858441e-92
PPC	JASPAR	EVX1	2.15662997885298	2.78880496207564e-13
PPC	JASPAR	EVX2	2.02605648182311	2.13578810926435e-11
PPC	JASPAR	EWSR1-FLI1	0.231286570934672	8.16904978317714e-169
PPC	JASPAR	FERD3L	0.258246552250642	7.27799620334514e-66
PPC	JASPAR	FEV	0.106462926259229	2.11827040944936e-75
PPC	JASPAR	FIGLA	0.602281306290968	7.04707615798153e-13
PPC	JASPAR	FLI1	0.113436110377867	1.28895733386669e-79
PPC	JASPAR	FOS	0.913327976460024	0.153550836472563
PPC	JASPAR	FOSBJUN	0.447033048865256	3.58651044633382e-14
PPC	JASPAR	FOSBJUNB	0.905229277814161	0.128821620626352
PPC	JASPAR	FOSBJUNBvar.2	0.413247389423285	5.22532523233955e-13
PPC	JASPAR	FOSJUN	0.875079082481441	0.0433582664437359
PPC	JASPAR	FOSJUNB	0.88683198566529	0.0718923807192878
PPC	JASPAR	FOSJUND	0.862524481142985	0.0185943965128144
PPC	JASPAR	FOSJUNvar.2	0.595429730279328	4.7880087764826e-07
PPC	JASPAR	FOSL1	0.827948087717043	0.00288748210096537
PPC	JASPAR	FOSL1JUN	0.875187251330594	0.0343030945528966
PPC	JASPAR	FOSL1JUNB	0.961612622612838	0.562306052866779
PPC	JASPAR	FOSL1JUND	1.01804405193388	0.791605744605075
PPC	JASPAR	FOSL1JUNDvar.2	0.534505258697127	4.80460948052202e-09
PPC	JASPAR	FOSL1JUNvar.2	0.479367800147428	2.19851063410178e-09
PPC	JASPAR	FOSL2	0.810247359029003	0.00051401257974442
PPC	JASPAR	FOSL2JUN	0.867973944694423	0.0286924157405173
PPC	JASPAR	FOSL2JUNB	0.908361090448592	0.143845898929301
PPC	JASPAR	FOSL2JUNBvar.2	0.439771631172991	4.16424521714714e-12
PPC	JASPAR	FOSL2JUND	0.872349879064053	0.0391378584638831
PPC	JASPAR	FOSL2JUNDvar.2	0.507856019748961	7.95638732580077e-12
PPC	JASPAR	FOSL2JUNvar.2	0.535526773087264	8.50374032214438e-11
PPC	JASPAR	FOXA1	2.05668846049825	6.12727485528702e-33
PPC	JASPAR	FOXA2	1.95325194892137	9.70912093650797e-30
PPC	JASPAR	FOXA3	1.90529880864991	8.3586316237621e-28
PPC	JASPAR	FOXB1	2.57826507130166	2.60214176954563e-59
PPC	JASPAR	FOXC1	2.53504519971107	1.602397418454e-62
PPC	JASPAR	FOXC2	2.36327275466676	1.22248711757319e-60
PPC	JASPAR	FOXD1	1.8227272620124	3.83563051691092e-20
PPC	JASPAR	FOXD2	2.34686252198787	4.13885096259641e-58
PPC	JASPAR	Foxd3	1.90380287201033	7.65260134554776e-24
PPC	JASPAR	FOXE1	1.98691298360468	5.2629048948002e-36
PPC	JASPAR	Foxf1	1.60119990919161	9.52117038684375e-14
PPC	JASPAR	FOXF2	1.56872906339791	1.36850476273121e-10
PPC	JASPAR	FOXG1	1.53562681971346	1.25538083936078e-10
PPC	JASPAR	FOXH1	1.12187978886339	0.172460658477964
PPC	JASPAR	FOXI1	1.60212638699793	3.83911393809321e-10
PPC	JASPAR	Foxj2	1.59673280539684	3.62941868967919e-09
PPC	JASPAR	Foxj3	1.77764988386784	1.09333263201364e-21
PPC	JASPAR	FOXK1	1.50383148632089	2.71065857666741e-11
PPC	JASPAR	FOXK2	1.64265764294146	1.97281488703699e-15
PPC	JASPAR	FOXL1	1.60212638699793	3.83911393809321e-10
PPC	JASPAR	Foxl2	1.93564270354096	9.99295375746538e-29
PPC	JASPAR	FOXN3	1.3359852677713	0.000293073338337757
PPC	JASPAR	Foxo1	1.14049874133803	0.0322945850625656
PPC	JASPAR	FOXO3	1.49608211181318	2.4864059885936e-09
PPC	JASPAR	FOXO4	1.60212638699793	3.83911393809321e-10
PPC	JASPAR	FOXO6	1.60212638699793	3.83911393809321e-10
PPC	JASPAR	FOXP1	1.85768000660407	1.85134417668398e-25
PPC	JASPAR	FOXP2	1.39367998983168	1.40386041660749e-08
PPC	JASPAR	FOXP3	1.60212638699793	3.83911393809321e-10
PPC	JASPAR	Foxq1	1.66973693389595	7.53439976507197e-11
PPC	JASPAR	GABPA	0.379918515949589	1.54042054280166e-63
PPC	JASPAR	GATA1	1.35056159864977	0.00168764853008543
PPC	JASPAR	GATA1TAL1	1.17888093285295	0.0716729888319612
PPC	JASPAR	GATA2	1.26803302478209	0.00475426814028105
PPC	JASPAR	GATA3	1.20707563923259	0.0412466448216608
PPC	JASPAR	GATA4	1.21972552014856	0.0115055112570305
PPC	JASPAR	GATA5	1.27756744700374	0.00466754798808191
PPC	JASPAR	GATA6	1.45646951226537	1.24689583938486e-05
PPC	JASPAR	GBX1	1.26778547282976	0.059846605249402
PPC	JASPAR	GBX2	1.54034893842423	6.19835338966689e-05
PPC	JASPAR	GCM1	0.165890383075848	2.20501045671154e-50
PPC	JASPAR	GCM2	0.227029032020053	1.88919637271411e-31
PPC	JASPAR	GFI1	0.887145272260425	0.163973840503578
PPC	JASPAR	Gfi1b	0.728303787694937	2.61263141139977e-05
PPC	JASPAR	GLI2	0.235246571027852	1.79945301230665e-74
PPC	JASPAR	GLI3	0.228315506057839	5.427759167954e-82
PPC	JASPAR	GLIS1	0.172995073009593	2.07372994001431e-56
PPC	JASPAR	GLIS2	0.168550847585894	3.52089787885906e-98
PPC	JASPAR	GLIS3	0.21766691570689	2.87056921260244e-48
PPC	JASPAR	Gmeb1	0.143722867114057	1.6899643115518e-12
PPC	JASPAR	GMEB2	0.169854084911024	2.27851148732237e-07
PPC	JASPAR	GRHL1	1.15377033831464	0.216189408703486
PPC	JASPAR	GRHL2	1.09044632885438	0.272799806339878
PPC	JASPAR	GSC	0.515260504942567	1.48392213601526e-06
PPC	JASPAR	GSC2	0.448949151899987	5.09917492899169e-08
PPC	JASPAR	GSX1	1.7603625078023	2.16757769503266e-08
PPC	JASPAR	GSX2	1.64499394529775	1.15962759809547e-06
PPC	JASPAR	Hand1Tcf3	0.486951390318096	7.1310018031641e-16
PPC	JASPAR	HAND2	0.43515968457257	4.02001212179962e-21
PPC	JASPAR	HES1	0.0683921719871463	3.89955344465728e-126
PPC	JASPAR	HES2	0.0931067646984979	1.15584125208131e-78
PPC	JASPAR	HES5	0.197143399089642	4.0435100716428e-33
PPC	JASPAR	HES6	0.244870607217621	5.57823306504493e-29
PPC	JASPAR	HES7	0.133476469717871	9.05921309393429e-44
PPC	JASPAR	HESX1	2.00256271202852	9.95467163615492e-12
PPC	JASPAR	HEY1	0.108034847618854	6.91654059379782e-56
PPC	JASPAR	HEY2	0.145143904414168	2.00714501374633e-55
PPC	JASPAR	Hic1	0.360746416440702	8.00689128892329e-25
PPC	JASPAR	HIC2	0.251920952565132	1.22033378500544e-48
PPC	JASPAR	HIF1A	0.176084360169926	5.62562165260068e-35
PPC	JASPAR	HINFP	0.0423563740804899	3.29607230113385e-176
PPC	JASPAR	HLF	0.889162838096437	0.392676494712413
PPC	JASPAR	HLTF	1.2111975820457	0.123563266082884
PPC	JASPAR	HMBOX1	1.34750253385121	0.00856123083746654
PPC	JASPAR	Hmx1	2.14890100312673	9.51368232484815e-17
PPC	JASPAR	Hmx2	2.47945723542266	9.11535129206445e-26
PPC	JASPAR	Hmx3	2.36464380583377	1.71461475598272e-22
PPC	JASPAR	HNF1A	5.59388400496161	2.27116118765875e-228
PPC	JASPAR	HNF1B	5.90988421522703	8.82121011119414e-238
PPC	JASPAR	HNF4A	0.845623842707525	0.0238451778714027
PPC	JASPAR	HNF4Avar.2	1.04996807895016	0.506472544414972
PPC	JASPAR	HNF4G	0.843033486023967	0.0206074884998903
PPC	JASPAR	HOXA1	2.14044076774237	3.42030120029426e-08
PPC	JASPAR	HOXA10	1.74227736310437	1.58470391332999e-10
PPC	JASPAR	Hoxa11	1.5120883968679	0.000977436905915848
PPC	JASPAR	HOXA13	1.27327054105778	0.0101034246048183
PPC	JASPAR	HOXA2	1.68052090928023	0.000122302507945091
PPC	JASPAR	HOXA4	2.753817795843	1.61804099923759e-33
PPC	JASPAR	HOXA5	1.13512011812318	0.340362881521486
PPC	JASPAR	HOXA6	1.84473106012788	2.0259928910019e-09
PPC	JASPAR	HOXA7	1.04110009099323	0.733680188725451
PPC	JASPAR	HOXA9	0.679078102580711	0.11074363004311
PPC	JASPAR	HOXB13	1.40414314887192	8.20258640165376e-05
PPC	JASPAR	HOXB2	1.02202598029567	0.845227426022021
PPC	JASPAR	HOXB3	2.83694954232489	7.81242795585214e-41
PPC	JASPAR	HOXB4	3.32790657549462	1.05580198947611e-50
PPC	JASPAR	HOXB5	1.51752151558767	0.00369017933615527
PPC	JASPAR	HOXB6	1.71064556185552	2.65393873787962e-07
PPC	JASPAR	HOXB7	1.59076166377959	1.41569719133363e-05
PPC	JASPAR	HOXB8	1.32543009074485	0.0105870181670153
PPC	JASPAR	HOXB9	1.47451673163412	0.00288748210096537
PPC	JASPAR	HOXC10	1.6723952988773	1.01645891104988e-05
PPC	JASPAR	HOXC11	1.55845746886884	0.00026795500206681
PPC	JASPAR	HOXC12	1.46823903478342	0.00195838093540235
PPC	JASPAR	HOXC13	0.966275178881772	0.862860196371513
PPC	JASPAR	HOXC4	3.34108769123285	4.76583029295426e-52
PPC	JASPAR	HOXC8	2.145296794518	1.36002347988264e-07
PPC	JASPAR	HOXC9	1.51220606350531	0.0012827530063037
PPC	JASPAR	HOXD10	1.16270861519218	0.233320272357189
PPC	JASPAR	HOXD11	1.62154207635006	6.48839009791508e-05
PPC	JASPAR	HOXD12	1.37028057121689	0.0189887186342695
PPC	JASPAR	HOXD13	0.929341375639097	0.528366599734753
PPC	JASPAR	HOXD3	1.42546657607349	0.00138884674575556
PPC	JASPAR	HOXD4	3.34108769123285	4.76583029295426e-52
PPC	JASPAR	HOXD8	1.32543009074485	0.0105870181670153
PPC	JASPAR	HOXD9	1.85404269500317	2.2248874766965e-12
PPC	JASPAR	HSF1	0.357678194385839	3.38813097823058e-15
PPC	JASPAR	HSF2	0.395299591738764	4.95170634661792e-14
PPC	JASPAR	HSF4	0.31485647793732	6.59120002035381e-19
PPC	JASPAR	IKZF1	0.509418465130809	1.55545067859029e-30
PPC	JASPAR	INSM1	0.182410779103602	1.86062085186689e-141
PPC	JASPAR	IRF1	0.641694463589496	3.5559775462306e-12
PPC	JASPAR	IRF2	0.582483810204147	1.00124923721908e-08
PPC	JASPAR	IRF3	0.410040293991235	9.46255905022372e-26
PPC	JASPAR	IRF4	0.334206636390444	1.87803347637807e-17
PPC	JASPAR	IRF5	0.291397009774394	4.10300243081223e-21
PPC	JASPAR	IRF6	0.289512943758331	3.23365733766431e-15
PPC	JASPAR	IRF7	0.635009843941306	1.25754178763089e-06
PPC	JASPAR	IRF8	0.323366009282533	2.87351108349414e-21
PPC	JASPAR	IRF9	0.389513775036262	4.01193131667012e-16
PPC	JASPAR	Isl1	1.80584455889645	1.00564257201197e-10
PPC	JASPAR	ISL2	1.13794548267843	0.244372922966212
PPC	JASPAR	ISX	1.42241063766563	0.00711647177852135
PPC	JASPAR	JDP2	0.868789071133693	0.0760982086859561
PPC	JASPAR	JDP2var.2	0.383556919235959	1.72554745971617e-18
PPC	JASPAR	JUN	0.619939357342363	1.18102405506407e-08
PPC	JASPAR	JUNB	0.89888932008168	0.111067543548168
PPC	JASPAR	JUNBvar.2	0.368074860127583	4.68188615296193e-18
PPC	JASPAR	JUND	0.889361984890899	0.0796369812667549
PPC	JASPAR	JUNDvar.2	0.637839236309599	3.23357415692048e-07
PPC	JASPAR	JUNJUNB	0.812589503800217	0.0039098343482753
PPC	JASPAR	JUNJUNBvar.2	0.436386511422431	2.61729975668877e-15
PPC	JASPAR	JUNvar.2	0.900854779303233	0.0958399275075575
PPC	JASPAR	Klf1	0.191902471137131	5.02006768718218e-167
PPC	JASPAR	KLF10	0.148373675225789	1.10005659945924e-230
PPC	JASPAR	KLF11	0.1089665261809	6.7375388057366e-302
PPC	JASPAR	Klf12	0.120081082559385	1.45014344151847e-188
PPC	JASPAR	KLF13	0.14464600982069	1.17787004807305e-107
PPC	JASPAR	KLF14	0.0784410380000926	2.67856264817094e-290
PPC	JASPAR	KLF15	0.0597068289132363	0
PPC	JASPAR	KLF16	0.121051950800119	0
PPC	JASPAR	KLF17	0.184230336670688	3.73919782702096e-164
PPC	JASPAR	KLF2	0.0981551549584205	0
PPC	JASPAR	KLF3	0.0899235708958276	1.4669504011763e-263
PPC	JASPAR	KLF4	0.152385792491705	0
PPC	JASPAR	KLF5	0.128411659915764	0
PPC	JASPAR	KLF6	0.103920264275812	4.76223731255204e-252
PPC	JASPAR	KLF9	0.185201280346951	9.55401854805045e-224
PPC	JASPAR	LBX1	1.97999724758478	1.73479271292228e-09
PPC	JASPAR	LBX2	1.20124807677817	0.145906342976158
PPC	JASPAR	LEF1	1.05744222779011	0.509360959864488
PPC	JASPAR	LHX1	1.1548810428842	0.233810801653898
PPC	JASPAR	LHX2	1.82268161070232	4.43272373900909e-09
PPC	JASPAR	Lhx3	3.13351119198613	4.7622243890573e-48
PPC	JASPAR	Lhx4	2.7788779175502	1.17957413244155e-18
PPC	JASPAR	LHX5	2.09451390892445	4.00420689875062e-09
PPC	JASPAR	LHX6	3.02750538010938	2.83398982812313e-27
PPC	JASPAR	Lhx8	1.19303142162877	0.198919116320945
PPC	JASPAR	LHX9	1.30505378378455	0.0341493142535307
PPC	JASPAR	LIN54	0.870508349355186	0.23331632020469
PPC	JASPAR	LMX1A	2.56360383838599	3.53046469642295e-18
PPC	JASPAR	LMX1B	2.73428229220371	7.17425622119446e-22
PPC	JASPAR	MAF	0.577973932945264	9.1920217291038e-09
PPC	JASPAR	MAFA	0.390256157582504	2.77829071905043e-24
PPC	JASPAR	Mafb	0.867139195520899	0.123113127554506
PPC	JASPAR	MAFF	1.26495146569821	0.00301648116271733
PPC	JASPAR	MAFG	1.10299356377065	0.209347293374902
PPC	JASPAR	MAFK	0.640200349656478	4.89893754998522e-13
PPC	JASPAR	MAFNFE2	0.789771307527967	0.000843944129227032
PPC	JASPAR	MAX	0.139754056544931	7.47516947101156e-46
PPC	JASPAR	MAXMYC	0.217982372474021	3.5331470280533e-35
PPC	JASPAR	MAZ	0.116847209189746	0
PPC	JASPAR	Mecom	1.09187786583694	0.416275996207621
PPC	JASPAR	MEF2A	0.817762763590731	0.0464752215707149
PPC	JASPAR	MEF2B	0.807869447613343	0.103446222922585
PPC	JASPAR	MEF2C	0.743714232617459	0.00240491010169799
PPC	JASPAR	MEF2D	0.913181961965115	0.473200115898757
PPC	JASPAR	MEIS1	1.00836924620088	0.922658092914403
PPC	JASPAR	MEIS1var.2	2.82619458287877	2.77083592763455e-48
PPC	JASPAR	MEIS2	0.624226071396302	1.82025296507705e-08
PPC	JASPAR	MEIS2var.2	2.71630286430621	8.24009722326263e-43
PPC	JASPAR	MEIS3	0.520664418694514	2.72275404557373e-16
PPC	JASPAR	MEOX1	1.75716511106858	4.2358363551642e-07
PPC	JASPAR	MEOX2	2.70048113291315	8.43979358863031e-30
PPC	JASPAR	MGA	0.545045956343298	6.27536437017975e-10
PPC	JASPAR	MITF	0.425597278503086	5.67262508784144e-11
PPC	JASPAR	mix-a	2.66444312103065	8.66093569035316e-20
PPC	JASPAR	MIXL1	1.39181592911981	0.00538623202293565
PPC	JASPAR	MLX	0.230499301091529	9.16143024896474e-23
PPC	JASPAR	Mlxip	0.17247628170616	1.71969163535745e-46
PPC	JASPAR	MLXIPL	0.218026052486867	1.41807579739743e-22
PPC	JASPAR	MNT	0.147036726665753	4.99350275324499e-44
PPC	JASPAR	MNX1	2.65382937473437	3.46166523420665e-28
PPC	JASPAR	MSANTD3	0.327346686428594	1.58833132420705e-39
PPC	JASPAR	MSC	0.596123114877182	1.13926285611221e-11
PPC	JASPAR	MSGN1	0.843716450740868	0.204281849726149
PPC	JASPAR	MSX1	1.20341333495319	0.101811293050382
PPC	JASPAR	MSX2	1.2760764244507	0.0394337362129351
PPC	JASPAR	Msx3	1.2760764244507	0.0394337362129351
PPC	JASPAR	MTF1	0.327080153144691	8.06543174176637e-31
PPC	JASPAR	MXI1	0.627953297007283	3.67525305888905e-06
PPC	JASPAR	MYB	0.715601568556753	0.000502511813065038
PPC	JASPAR	MYBL1	0.91989074580294	0.752239215139182
PPC	JASPAR	MYBL2	0.639052812632703	0.0329475602398226
PPC	JASPAR	MYC	0.138568373948221	8.39388114689419e-64
PPC	JASPAR	MYCN	0.0928035584430505	2.08335005728039e-62
PPC	JASPAR	MYF5	0.467386528794929	3.91201594357217e-23
PPC	JASPAR	MYF6	1.03071565450567	0.733680188725451
PPC	JASPAR	MYOD1	0.419720244455906	3.68431830275416e-43
PPC	JASPAR	MYOG	0.314950831259739	9.29028935529066e-57
PPC	JASPAR	MZF1	0.276052684385751	4.0444515685804e-40
PPC	JASPAR	MZF1var.2	0.204868174901674	3.36360476128113e-102
PPC	JASPAR	NEUROD1	0.438612028177675	6.00913928371936e-27
PPC	JASPAR	NEUROD2	0.604470399680227	0.0350854386696853
PPC	JASPAR	NEUROG1	1.06242472018426	0.724050411675064
PPC	JASPAR	NEUROG2	0.757669268788207	0.0521732246393751
PPC	JASPAR	NEUROG2var.2	0.568187524659693	5.61517660743715e-12
PPC	JASPAR	NFAT5	0.926917699599815	0.375701380473185
PPC	JASPAR	NFATC1	0.755558086467742	0.00326526457823254
PPC	JASPAR	NFATC2	0.681347737736789	8.83252212889779e-05
PPC	JASPAR	NFATC3	0.741705254142613	0.00105396265600623
PPC	JASPAR	NFATC4	0.63918772572995	1.58123800019359e-06
PPC	JASPAR	NFE2	0.772362733862595	0.00150902576293706
PPC	JASPAR	NFE2L1	0.872332804052265	0.0464752215707149
PPC	JASPAR	Nfe2l2	0.688544624938864	8.564637653376e-08
PPC	JASPAR	NFIA	0.553634972693975	7.03640538526711e-07
PPC	JASPAR	NFIB	0.310143737228485	7.66895958773471e-57
PPC	JASPAR	NFIC	0.472490394269511	2.51238091593866e-15
PPC	JASPAR	NFICTLX1	0.387105748052199	6.91564038751141e-28
PPC	JASPAR	NFICvar.2	0.283428129595297	2.12846689757434e-41
PPC	JASPAR	NFIL3	1.1932275737068	0.13527212121318
PPC	JASPAR	NFIX	0.336049161550515	2.4965426092831e-17
PPC	JASPAR	NFIXvar.2	0.245075986140961	4.11789384883312e-63
PPC	JASPAR	NFKB1	0.115998742275244	2.86347121043712e-63
PPC	JASPAR	NFKB2	0.173869539286106	6.3951766886295e-56
PPC	JASPAR	NFYA	0.300848892874929	4.62736436968594e-42
PPC	JASPAR	NFYB	0.249460515861716	1.64982669954713e-64
PPC	JASPAR	NFYC	0.352567585517146	9.9565184327633e-34
PPC	JASPAR	NHLH1	0.291583548568853	8.54550872589763e-77
PPC	JASPAR	NHLH2	0.188927814574146	8.76311508300116e-125
PPC	JASPAR	NKX2-2	0.54222372383065	9.40700305849372e-13
PPC	JASPAR	NKX2-3	0.542078214585375	3.42030120029426e-08
PPC	JASPAR	NKX2-5	0.807046281227701	0.051944975233221
PPC	JASPAR	Nkx2-5var.2	0.455661073295616	3.0417681446778e-23
PPC	JASPAR	NKX2-8	0.493464247130703	8.75253047927348e-10
PPC	JASPAR	Nkx3-1	0.789052818087541	0.0412910396414461
PPC	JASPAR	Nkx3-2	1.23953630243128	0.0557198085448226
PPC	JASPAR	NKX6-1	2.44847470227984	4.15792497547231e-24
PPC	JASPAR	NKX6-2	2.35738089516545	4.04763770320988e-21
PPC	JASPAR	NKX6-3	2.86639068099	1.22760130948514e-40
PPC	JASPAR	Nobox	1.54480118345814	9.17652996359356e-05
PPC	JASPAR	NOTO	1.65806292869743	2.62817686181247e-06
PPC	JASPAR	Npas2	0.150336385138975	7.59118207454296e-40
PPC	JASPAR	NR1D1	0.437375040174055	1.80723055730756e-22
PPC	JASPAR	NR1D2	0.550825170135323	4.56253284542072e-11
PPC	JASPAR	NR1H2RXRA	1.1402670074464	0.0741511939321486
PPC	JASPAR	Nr1h3Rxra	0.635398883012101	6.0598405805124e-08
PPC	JASPAR	NR1H4	0.925174059822951	0.446881542517643
PPC	JASPAR	NR1H4RXRA	0.63652265137728	1.0220615340064e-05
PPC	JASPAR	NR1I2	0.401749300808149	4.78009587562092e-22
PPC	JASPAR	NR1I3	0.984308237898792	0.923418103714409
PPC	JASPAR	NR2C1	0.601494866656857	5.70748725287291e-12
PPC	JASPAR	NR2C2	0.351892022997989	1.78312315020584e-75
PPC	JASPAR	NR2C2var.2	0.798119552155814	0.00528634080337011
PPC	JASPAR	Nr2e1	1.67948089636265	2.23298348786699e-11
PPC	JASPAR	Nr2e3	0.742685232696548	0.0417070898755606
PPC	JASPAR	NR2F1	0.696041015321232	1.78496956973966e-07
PPC	JASPAR	NR2F1var.2	0.823708103726366	0.00357085533227069
PPC	JASPAR	NR2F1var.3	0.54940187874497	2.55244930721153e-10
PPC	JASPAR	NR2F2	1.19110823019816	0.0160074500168392
PPC	JASPAR	Nr2f6	0.985003826824642	0.85689405197712
PPC	JASPAR	Nr2f6var.2	0.79079100363795	0.0038829909476617
PPC	JASPAR	NR2F6var.3	0.487934452346375	1.30433555122397e-12
PPC	JASPAR	NR3C1	0.702867661053037	0.00643828425116221
PPC	JASPAR	NR3C2	0.596840838347943	6.19835338966689e-05
PPC	JASPAR	NR4A1	1.10204549493619	0.169631734062864
PPC	JASPAR	NR4A2	0.887161481476008	0.120505129076423
PPC	JASPAR	NR4A2RXRA	0.451536090665849	2.98220701934977e-14
PPC	JASPAR	NR5A1	0.465991107591048	1.07662327012304e-20
PPC	JASPAR	Nr5a2	0.492627674788435	9.09271810840234e-23
PPC	JASPAR	NR6A1	0.536906135782985	5.11236036985028e-11
PPC	JASPAR	NRF1	0.0531830467307801	1.17046453828004e-301
PPC	JASPAR	NRL	0.849218896237896	0.0933746448349005
PPC	JASPAR	OLIG1	0.941968441557641	0.923418103714409
PPC	JASPAR	OLIG2	0.995614044005662	1
PPC	JASPAR	OLIG3	0.916276105694886	0.742467630206605
PPC	JASPAR	ONECUT1	5.17610643083811	4.97858604758833e-188
PPC	JASPAR	ONECUT2	5.05530891316855	3.43614519234559e-133
PPC	JASPAR	ONECUT3	4.65093996876247	5.3389843041028e-132
PPC	JASPAR	OSR1	0.394159929794857	5.03874327802963e-15
PPC	JASPAR	OSR2	0.428215882557476	1.42153736424e-34
PPC	JASPAR	OTX1	0.426992357734203	2.08040793479015e-07
PPC	JASPAR	OTX2	0.752690324712492	0.0144535853960143
PPC	JASPAR	OVOL1	0.319018121400965	6.41448075860311e-06
PPC	JASPAR	OVOL2	0.149104144009356	3.29377144203044e-10
PPC	JASPAR	PAX1	0.394400825479373	2.09949994849229e-13
PPC	JASPAR	Pax2	0.25357220055237	1.37271649915765e-23
PPC	JASPAR	PAX3	3.36159414095901	1.28061171904225e-29
PPC	JASPAR	PAX3var.2	0.626520219668234	0.00254319553099219
PPC	JASPAR	PAX4	1.34129883537028	0.070049762150809
PPC	JASPAR	PAX5	0.184349591327166	4.91332772905109e-61
PPC	JASPAR	PAX6	0.614029330768066	0.000610385331307414
PPC	JASPAR	PAX7	3.77756115937443	4.90325931848834e-41
PPC	JASPAR	PAX9	0.409192133083733	3.10009157312234e-14
PPC	JASPAR	PBX1	1.96236618531346	2.23689484849515e-15
PPC	JASPAR	PBX2	2.61175040269554	1.12196425363591e-39
PPC	JASPAR	PBX3	0.417010602290382	5.09393738086661e-37
PPC	JASPAR	PDX1	2.21352986598804	1.0817252890558e-14
PPC	JASPAR	PHOX2A	1.95403610156306	2.30715976145986e-09
PPC	JASPAR	PHOX2B	1.93409878063002	1.63004269571912e-11
PPC	JASPAR	PITX1	0.599013204536028	0.000147546572118282
PPC	JASPAR	PITX2	0.597879483579826	9.10795148742339e-05
PPC	JASPAR	PITX3	0.64922941451895	0.000875941746161662
PPC	JASPAR	PKNOX1	0.662751726085669	1.06486465898185e-08
PPC	JASPAR	PKNOX2	0.70418171225642	0.00020040200445985
PPC	JASPAR	PLAG1	0.131734630949229	1.26134536716225e-216
PPC	JASPAR	Plagl1	0.183770296969181	3.9332797522488e-189
PPC	JASPAR	PLAGL2	0.15608159688748	8.26599170526083e-117
PPC	JASPAR	POU1F1	1.21731048882652	0.034188123057869
PPC	JASPAR	POU2F1	0.843950830219276	0.141012255473307
PPC	JASPAR	POU2F2	0.802703440344096	0.0348517920595391
PPC	JASPAR	POU2F3	0.959819288899473	0.713829467436629
PPC	JASPAR	POU3F1	0.941036210161586	0.60774828349586
PPC	JASPAR	POU3F2	1.08345992374147	0.401606737918574
PPC	JASPAR	POU3F3	1.31125911540159	0.0046132465305619
PPC	JASPAR	POU3F4	0.826896332652651	0.0993387646692976
PPC	JASPAR	POU4F1	2.78135618569099	1.55743364521906e-40
PPC	JASPAR	POU4F2	2.50813441309062	3.85034853636811e-32
PPC	JASPAR	POU4F3	2.82636117086245	2.16853119063057e-42
PPC	JASPAR	POU5F1	0.841474806298834	0.0704325463454968
PPC	JASPAR	POU5F1B	0.767529854928572	0.0206875008604022
PPC	JASPAR	Pou5f1Sox2	0.946172497603558	0.613055791901858
PPC	JASPAR	POU6F1	3.44655489589363	3.6246906411483e-30
PPC	JASPAR	POU6F1var.2	1.95063303243567	1.62755265127671e-13
PPC	JASPAR	POU6F2	2.11593087983415	1.39588975447456e-17
PPC	JASPAR	PPARARXRA	0.934745821899236	0.384889913787244
[truncated: 1,442 more rows]
