# Supplementary material for: Multiomic QTL mapping reveals phenotypic complexity of GWAS loci and prioritizes putative causal variants
Source: Cell Genom. 2025 Feb 21;5(3):100775. doi: 10.1016/j.xgen.2025.100775 (PMC11960542; doi:10.1016/j.xgen.2025.100775)
Supplement: Data S1. A compressed file containing source data, related to Figures 2–6 [file mmc8.zip › Data S1/SOURCEDATA.FIGURE5AB.txt]

Tissue	Cluster_ID	Complexity	Trait_Description	Trait_ID	GWAS_Index	QTL_Index	QTL_Combination	QTL_Combination_Collapse	Index_Trait
CVPC	CVPC_10078	Singleton	HDL Cholesterol	biomarkers-30760-both_sexes-irnt.meta	5_1283371_T_C	5_1282299	caQTL	caQTL	5_1283371_T_C biomarkers-30760-both_sexes-irnt.meta
CVPC	CVPC_102	Complex	Pulse Rate	continuous-4194-both_sexes-irnt.meta	17_76691695_G_T	17_76686520_C_T	caQTL-haQTL	caQTL-haQTL	17_76691695_G_T continuous-4194-both_sexes-irnt.meta
CVPC	CVPC_10202	Singleton	Atrial Fibrillation	icd10-I48-both_sexes.meta	1_203065181_G_A	1_203062241_G_C	caQTL	caQTL	1_203065181_G_A icd10-I48-both_sexes.meta
CVPC	CVPC_103	Complex	Pulse Rate	continuous-4194-both_sexes-irnt.meta	19_38670798_T_C	19_38681402_G_C	caQTL-haQTL	caQTL-haQTL	19_38670798_T_C continuous-4194-both_sexes-irnt.meta
CVPC	CVPC_10342	Singleton	HDL Cholesterol	biomarkers-30760-both_sexes-irnt.meta	1_205770138_C_T	1_205766484	caQTL	caQTL-eQTL	1_205770138_C_T biomarkers-30760-both_sexes-irnt.meta
CVPC	CVPC_10343	Singleton	HDL Cholesterol	biomarkers-30760-both_sexes-irnt.meta	5_111912165_G_A	5_111908945_C_T	caQTL	caQTL	5_111912165_G_A biomarkers-30760-both_sexes-irnt.meta
CVPC	CVPC_10405	Singleton	LDL Direct	biomarkers-30780-both_sexes-irnt.meta	5_132458606_G_A	5_132443024_A_G	caQTL	caQTL	5_132458606_G_A biomarkers-30780-both_sexes-irnt.meta
CVPC	CVPC_10413	Singleton	HDL Cholesterol	biomarkers-30760-both_sexes-irnt.meta	5_135096700_A_G	5_135107916_G_A	caQTL	caQTL	5_135096700_A_G biomarkers-30760-both_sexes-irnt.meta
CVPC	CVPC_10424	Singleton	HDL Cholesterol	biomarkers-30760-both_sexes-irnt.meta	5_136120102_T_TA	5_136117804_G_A	caQTL	caQTL	5_136120102_T_TA biomarkers-30760-both_sexes-irnt.meta
CVPC	CVPC_10433	Singleton	Ventricular Rate	continuous-12336-both_sexes-irnt.meta	1_207753808_T_C	1_207857578_C_T	caQTL	caQTL	1_207753808_T_C continuous-12336-both_sexes-irnt.meta
CVPC	CVPC_10535	Singleton	Body Mass Index	continuous-23104-both_sexes-irnt.meta	5_166341030_C_T	5_166341030_C_T	caQTL	caQTL	5_166341030_C_T continuous-23104-both_sexes-irnt.meta
CVPC	CVPC_1064	Complex	HDL Cholesterol	biomarkers-30760-both_sexes-irnt.meta	16_15045737_T_C	16_15056648	eQTL	eQTL	16_15045737_T_C biomarkers-30760-both_sexes-irnt.meta
CVPC	CVPC_10715	Singleton	Body Mass Index	continuous-23104-both_sexes-irnt.meta	6_15385050_G_T	6_15385050_G_T	caQTL	caQTL	6_15385050_G_T continuous-23104-both_sexes-irnt.meta
CVPC	CVPC_10730	Singleton	Atrial Fibrillation	icd10-I48-both_sexes.meta	6_18340056_G_A	6_18209878	caQTL	caQTL	6_18340056_G_A icd10-I48-both_sexes.meta
CVPC	CVPC_10733	Singleton	Atrial Fibrillation	icd10-I48-both_sexes.meta	6_18340056_G_A	6_18359343	caQTL	caQTL	6_18340056_G_A icd10-I48-both_sexes.meta
CVPC	CVPC_10773	Singleton	Body Mass Index	continuous-23104-both_sexes-irnt.meta	1_1792927_G_A	1_1860718_A_C	caQTL	caQTL	1_1792927_G_A continuous-23104-both_sexes-irnt.meta
CVPC	CVPC_10891	Singleton	Body Mass Index	continuous-23104-both_sexes-irnt.meta	6_89469192_A_T	6_89485780_A_T	caQTL	caQTL	6_89469192_A_T continuous-23104-both_sexes-irnt.meta
CVPC	CVPC_10931	Singleton	HDL Cholesterol	biomarkers-30760-both_sexes-irnt.meta	6_109276421_C_A	6_109233030	caQTL	caQTL	6_109276421_C_A biomarkers-30760-both_sexes-irnt.meta
CVPC	CVPC_11244	Singleton	Birth Weight	BW3_EUR_summary_stats	7_23439394_T_C	7_23463355_T_A	caQTL	caQTL	7_23439394_T_C BW3_EUR_summary_stats
CVPC	CVPC_113	Complex	Body Mass Index	continuous-23104-both_sexes-irnt.meta	11_47654618_A_G	11_47809780_A_G	caQTL-haQTL	caQTL-haQTL	11_47654618_A_G continuous-23104-both_sexes-irnt.meta
CVPC	CVPC_11407	Singleton	Body Mass Index	continuous-23104-both_sexes-irnt.meta	7_70296087_A_G	7_70133342_C_T	caQTL	caQTL	7_70296087_A_G continuous-23104-both_sexes-irnt.meta
CVPC	CVPC_11422	Singleton	HDL Cholesterol	biomarkers-30760-both_sexes-irnt.meta	7_73615186_G_A	7_73626484	caQTL	caQTL	7_73615186_G_A biomarkers-30760-both_sexes-irnt.meta
CVPC	CVPC_11459	Singleton	Body Mass Index	continuous-23104-both_sexes-irnt.meta	1_16520695_G_C	1_16491182_T_C	caQTL	caQTL	1_16520695_G_C continuous-23104-both_sexes-irnt.meta
CVPC	CVPC_11472	Singleton	Body Mass Index	continuous-23104-both_sexes-irnt.meta	1_16520695_G_C	1_16522157_G_A	caQTL	caQTL	1_16520695_G_C continuous-23104-both_sexes-irnt.meta
CVPC	CVPC_11475	Singleton	Body Mass Index	continuous-23104-both_sexes-irnt.meta	1_16520695_G_C	1_16522157_G_A	caQTL	caQTL	1_16520695_G_C continuous-23104-both_sexes-irnt.meta
CVPC	CVPC_11477	Singleton	Body Mass Index	continuous-23104-both_sexes-irnt.meta	7_99425623_C_G	7_99458476_T_C	caQTL	caQTL	7_99425623_C_G continuous-23104-both_sexes-irnt.meta
CVPC	CVPC_11679	Singleton	Body Mass Index	continuous-23104-both_sexes-irnt.meta	8_10757949_G_C	8_10807934	caQTL	caQTL	8_10757949_G_C continuous-23104-both_sexes-irnt.meta
CVPC	CVPC_11684	Singleton	Body Mass Index	continuous-23104-both_sexes-irnt.meta	8_11634644_T_C	8_11479272	caQTL	caQTL	8_11634644_T_C continuous-23104-both_sexes-irnt.meta
CVPC	CVPC_11689	Singleton	Body Mass Index	continuous-23104-both_sexes-irnt.meta	8_11930521_C_T	8_11970691	caQTL	caQTL-haQTL	8_11930521_C_T continuous-23104-both_sexes-irnt.meta
CVPC	CVPC_11825	Singleton	LDL Direct	biomarkers-30780-both_sexes-irnt.meta	8_54532009_C_A	8_54524964	caQTL	caQTL-haQTL	8_54532009_C_A biomarkers-30780-both_sexes-irnt.meta
CVPC	CVPC_11894	Singleton	Body Mass Index	continuous-23104-both_sexes-irnt.meta	8_88422176_T_C	8_88625690	caQTL	caQTL-haQTL	8_88422176_T_C continuous-23104-both_sexes-irnt.meta
CVPC	CVPC_1191	Complex	HDL Cholesterol	biomarkers-30760-both_sexes-irnt.meta	15_90879313_T_C	15_90880313_G_T	caQTL-eQTL	caQTL-eQTL-haQTL	15_90879313_T_C biomarkers-30760-both_sexes-irnt.meta
CVPC	CVPC_1191	Complex	Ischemic Heart Disease	icd10-I25-both_sexes.meta	15_90885406_G_A	15_90884382	caQTL-eQTL	caQTL-eQTL	15_90885406_G_A icd10-I25-both_sexes.meta
CVPC	CVPC_1191	Complex	Myocardial Infarction	icd10-I21-both_sexes.meta	15_90885406_G_A	15_90884642	caQTL-eQTL	caQTL-eQTL	15_90885406_G_A icd10-I21-both_sexes.meta
CVPC	CVPC_1191	Complex	Aging	timmers2020_healthspan_lifespan_longevity	15_90885406_G_A	15_90880313_G_T	caQTL-eQTL	caQTL-eQTL-haQTL	15_90885406_G_A timmers2020_healthspan_lifespan_longevity
CVPC	CVPC_1191	Complex	Birth Weight	BW3_EUR_summary_stats	15_90885725_C_T	15_90884382_G_A	caQTL-eQTL	caQTL-eQTL	15_90885725_C_T BW3_EUR_summary_stats
CVPC	CVPC_1191	Complex	Angina Pectoris	icd10-I20-both_sexes.meta	15_90885406_G_A	15_90885946	caQTL-eQTL	caQTL-eQTL	15_90885406_G_A icd10-I20-both_sexes.meta
CVPC	CVPC_12007	Singleton	Body Mass Index	continuous-23104-both_sexes-irnt.meta	8_125311545_G_A	8_125311545_G_A	caQTL	caQTL	8_125311545_G_A continuous-23104-both_sexes-irnt.meta
CVPC	CVPC_1205	Complex	Pulse Rate	continuous-4194-both_sexes-irnt.meta	22_38700597_T_C	22_38684073	caQTL-eQTL	caQTL-eQTL-haQTL	22_38700597_T_C continuous-4194-both_sexes-irnt.meta
CVPC	CVPC_12242	Singleton	LDL Direct	biomarkers-30780-both_sexes-irnt.meta	9_76115850_G_A	9_76115850_G_A	caQTL	caQTL	9_76115850_G_A biomarkers-30780-both_sexes-irnt.meta
CVPC	CVPC_12478	Singleton	HDL Cholesterol	biomarkers-30760-both_sexes-irnt.meta	9_134032868_CT_C	9_134010899	caQTL	caQTL	9_134032868_CT_C biomarkers-30760-both_sexes-irnt.meta
CVPC	CVPC_12730	Singleton	Body Mass Index	continuous-23104-both_sexes-irnt.meta	10_74627560_G_GT	10_74137784	caQTL	caQTL	10_74627560_G_GT continuous-23104-both_sexes-irnt.meta
CVPC	CVPC_12786	Singleton	HDL Cholesterol	biomarkers-30760-both_sexes-irnt.meta	10_86744458_C_A	10_86751546_C_T	caQTL	caQTL	10_86744458_C_A biomarkers-30760-both_sexes-irnt.meta
CVPC	CVPC_12851	Singleton	Atrial Fibrillation	icd10-I48-both_sexes.meta	10_103707199_AT_A	10_103721310	caQTL	caQTL-haQTL	10_103707199_AT_A icd10-I48-both_sexes.meta
CVPC	CVPC_1286	Complex	Body Mass Index	continuous-23104-both_sexes-irnt.meta	6_125769131_T_C	6_125769131_T_C	caQTL-eQTL	caQTL-eQTL	6_125769131_T_C continuous-23104-both_sexes-irnt.meta
CVPC	CVPC_1287	Complex	Body Mass Index	continuous-23104-both_sexes-irnt.meta	1_16980100_T_C	1_16984695_A_G	caQTL-eQTL	caQTL-eQTL-haQTL	1_16980100_T_C continuous-23104-both_sexes-irnt.meta
CVPC	CVPC_12995	Singleton	HDL Cholesterol	biomarkers-30760-both_sexes-irnt.meta	11_565454_T_C	11_567630_G_A	caQTL	caQTL-haQTL	11_565454_T_C biomarkers-30760-both_sexes-irnt.meta
CVPC	CVPC_13011	Singleton	Type 2 Diabetes	Mahajan.NatGenet2018b.T2D.European_sorted	11_2172280_C_T	11_2176056	caQTL	caQTL	11_2172280_C_T Mahajan.NatGenet2018b.T2D.European_sorted
CVPC	CVPC_13012	Singleton	HDL Cholesterol	biomarkers-30760-both_sexes-irnt.meta	11_2175918_G_A	11_2175882	caQTL	caQTL	11_2175918_G_A biomarkers-30760-both_sexes-irnt.meta
CVPC	CVPC_1305	Complex	HDL Cholesterol	biomarkers-30760-both_sexes-irnt.meta	8_102909325_C_G	8_102871402	eQTL-haQTL	eQTL-haQTL	8_102909325_C_G biomarkers-30760-both_sexes-irnt.meta
CVPC	CVPC_1312	Complex	Body Mass Index	continuous-23104-both_sexes-irnt.meta	11_119040329_C_T	11_119073965	caQTL-eQTL	caQTL-eQTL	11_119040329_C_T continuous-23104-both_sexes-irnt.meta
CVPC	CVPC_13168	Singleton	Body Mass Index	continuous-23104-both_sexes-irnt.meta	11_47369560_G_GA	11_47474194	caQTL	caQTL	11_47369560_G_GA continuous-23104-both_sexes-irnt.meta
CVPC	CVPC_13205	Singleton	HDL Cholesterol	biomarkers-30760-both_sexes-irnt.meta	11_62636945_A_T	11_62599714	caQTL	caQTL	11_62636945_A_T biomarkers-30760-both_sexes-irnt.meta
CVPC	CVPC_1342	Complex	Body Mass Index	continuous-23104-both_sexes-irnt.meta	7_75555819_C_CA	7_75452145	eQTL	eQTL	7_75555819_C_CA continuous-23104-both_sexes-irnt.meta
CVPC	CVPC_13427	Singleton	HDL Cholesterol	biomarkers-30760-both_sexes-irnt.meta	11_122622890_CA_C	11_122632424	caQTL	caQTL	11_122622890_CA_C biomarkers-30760-both_sexes-irnt.meta
CVPC	CVPC_13464	Singleton	Body Mass Index	continuous-23104-both_sexes-irnt.meta	11_130998688_T_G	11_130848735	caQTL	caQTL-haQTL	11_130998688_T_G continuous-23104-both_sexes-irnt.meta
CVPC	CVPC_13485	Singleton	Body Mass Index	continuous-23104-both_sexes-irnt.meta	11_134739907_A_G	11_134731118	caQTL	caQTL	11_134739907_A_G continuous-23104-both_sexes-irnt.meta
CVPC	CVPC_1356	Complex	Fasting Glucose	MAGIC1000G_FG_EUR	11_61874070_G_T	11_61832870	eQTL-haQTL	eQTL-haQTL	11_61874070_G_T MAGIC1000G_FG_EUR
CVPC	CVPC_1356	Complex	LDL Direct	biomarkers-30780-both_sexes-irnt.meta	11_61874070_G_T	11_61832870	eQTL-haQTL	eQTL-haQTL	11_61874070_G_T biomarkers-30780-both_sexes-irnt.meta
CVPC	CVPC_1356	Complex	HDL Cholesterol	biomarkers-30760-both_sexes-irnt.meta	11_61819414_C_T	11_61820833	eQTL-haQTL	eQTL-haQTL	11_61819414_C_T biomarkers-30760-both_sexes-irnt.meta
CVPC	CVPC_1356	Complex	Pulse Rate	continuous-4194-both_sexes-irnt.meta	11_61858251_CA_C	11_61832870	eQTL-haQTL	eQTL-haQTL	11_61858251_CA_C continuous-4194-both_sexes-irnt.meta
CVPC	CVPC_13589	Singleton	Atrial Fibrillation	icd10-I48-both_sexes.meta	12_24621757_A_G	12_24626557_G_T	caQTL	caQTL	12_24621757_A_G icd10-I48-both_sexes.meta
CVPC	CVPC_13589	Singleton	Pulse Rate	continuous-4194-both_sexes-irnt.meta	12_24602597_C_T	12_24607522	caQTL	caQTL	12_24602597_C_T continuous-4194-both_sexes-irnt.meta
CVPC	CVPC_13589	Singleton	Ventricular Rate	continuous-12336-both_sexes-irnt.meta	12_24621757_A_G	12_24607522_A_G	caQTL	caQTL	12_24621757_A_G continuous-12336-both_sexes-irnt.meta
CVPC	CVPC_13652	Singleton	HDL Cholesterol	biomarkers-30760-both_sexes-irnt.meta	12_50870851_C_CA	12_50790794	caQTL	caQTL	12_50870851_C_CA biomarkers-30760-both_sexes-irnt.meta
CVPC	CVPC_13670	Singleton	Body Mass Index	continuous-23104-both_sexes-irnt.meta	12_54257687_A_G	12_54275124_T_C	caQTL	caQTL	12_54257687_A_G continuous-23104-both_sexes-irnt.meta
CVPC	CVPC_13717	Singleton	Body Mass Index	continuous-23104-both_sexes-irnt.meta	12_69398322_C_A	12_69278691	caQTL	caQTL	12_69398322_C_A continuous-23104-both_sexes-irnt.meta
CVPC	CVPC_13864	Singleton	Fasting Glucose	MAGIC1000G_FG_EUR	12_121459249_T_C	12_121453616	caQTL	caQTL	12_121459249_T_C MAGIC1000G_FG_EUR
CVPC	CVPC_13883	Singleton	HDL Cholesterol	biomarkers-30760-both_sexes-irnt.meta	12_124775016_GGTGA_G	12_124780655	caQTL	caQTL	12_124775016_GGTGA_G biomarkers-30760-both_sexes-irnt.meta
CVPC	CVPC_14163	Singleton	LDL Direct	biomarkers-30780-both_sexes-irnt.meta	13_110386723_A_G	13_110386723_A_G	caQTL	caQTL	13_110386723_A_G biomarkers-30780-both_sexes-irnt.meta
CVPC	CVPC_14241	Singleton	Angina Pectoris	icd10-I20-both_sexes.meta	1_56482618_A_G	1_56500678_A_G	caQTL	caQTL	1_56482618_A_G icd10-I20-both_sexes.meta
CVPC	CVPC_14241	Singleton	Ischemic Heart Disease	icd10-I25-both_sexes.meta	1_56514009_A_G	1_56526218	caQTL	caQTL	1_56514009_A_G icd10-I25-both_sexes.meta
CVPC	CVPC_1429	Complex	Pulse Rate	continuous-4194-both_sexes-irnt.meta	1_87477472_C_T	1_87435181_G_C	caQTL-haQTL	caQTL-haQTL	1_87477472_C_T continuous-4194-both_sexes-irnt.meta
CVPC	CVPC_14537	Singleton	HDL Cholesterol	biomarkers-30760-both_sexes-irnt.meta	1_62498080_A_AT	1_62553181	caQTL	caQTL	1_62498080_A_AT biomarkers-30760-both_sexes-irnt.meta
CVPC	CVPC_14646	Singleton	HDL Cholesterol	biomarkers-30760-both_sexes-irnt.meta	15_74935608_A_T	15_75165149	caQTL	caQTL	15_74935608_A_T biomarkers-30760-both_sexes-irnt.meta
CVPC	CVPC_14682	Singleton	HDL Cholesterol	biomarkers-30760-both_sexes-irnt.meta	15_82882880_G_T	15_82882561	caQTL	caQTL	15_82882880_G_T biomarkers-30760-both_sexes-irnt.meta
CVPC	CVPC_14716	Singleton	HDL Cholesterol	biomarkers-30760-both_sexes-irnt.meta	15_92021276_G_A	15_92021276_G_A	caQTL	caQTL	15_92021276_G_A biomarkers-30760-both_sexes-irnt.meta
CVPC	CVPC_14821	Singleton	Body Mass Index	continuous-23104-both_sexes-irnt.meta	16_19969609_C_T	16_19922278_C_T	caQTL	caQTL	16_19969609_C_T continuous-23104-both_sexes-irnt.meta
CVPC	CVPC_14821	Singleton	HDL Cholesterol	biomarkers-30760-both_sexes-irnt.meta	16_19969609_C_T	16_19933041_A_G	caQTL	caQTL	16_19969609_C_T biomarkers-30760-both_sexes-irnt.meta
CVPC	CVPC_14839	Singleton	Body Mass Index	continuous-23104-both_sexes-irnt.meta	16_28287811_G_A	16_28335819	caQTL	caQTL-eQTL-haQTL	16_28287811_G_A continuous-23104-both_sexes-irnt.meta
CVPC	CVPC_1485	Complex	HDL Cholesterol	biomarkers-30760-both_sexes-irnt.meta	19_7459857_G_C	19_7441782	caQTL-haQTL	caQTL-haQTL	19_7459857_G_C biomarkers-30760-both_sexes-irnt.meta
CVPC	CVPC_14862	Singleton	HDL Cholesterol	biomarkers-30760-both_sexes-irnt.meta	16_49868589_C_T	16_49868589_C_T	caQTL	caQTL	16_49868589_C_T biomarkers-30760-both_sexes-irnt.meta
CVPC	CVPC_14933	Singleton	Type 2 Diabetes	Mahajan.NatGenet2018b.T2D.European_sorted	16_69529509_T_C	16_69617963	caQTL	caQTL	16_69529509_T_C Mahajan.NatGenet2018b.T2D.European_sorted
CVPC	CVPC_14933	Singleton	Body Mass Index	continuous-23104-both_sexes-irnt.meta	16_69529509_T_C	16_69534400_G_T	caQTL	caQTL	16_69529509_T_C continuous-23104-both_sexes-irnt.meta
CVPC	CVPC_15003	Singleton	LDL Direct	biomarkers-30780-both_sexes-irnt.meta	11_18636189_C_CT	11_18642694_T_G	haQTL	eQTL-haQTL	11_18636189_C_CT biomarkers-30780-both_sexes-irnt.meta
CVPC	CVPC_1501	Complex	Body Mass Index	continuous-23104-both_sexes-irnt.meta	19_33827305_G_A	19_33816097	caQTL-haQTL	caQTL-haQTL	19_33827305_G_A continuous-23104-both_sexes-irnt.meta
CVPC	CVPC_15060	Singleton	Fasting Glucose	MAGIC1000G_FG_EUR	11_47164873_C_A	11_47272248	haQTL	haQTL	11_47164873_C_A MAGIC1000G_FG_EUR
CVPC	CVPC_15081	Singleton	Fasting Glucose	MAGIC1000G_FG_EUR	11_61874070_G_T	11_61820833	haQTL	eQTL-haQTL	11_61874070_G_T MAGIC1000G_FG_EUR
CVPC	CVPC_15081	Singleton	LDL Direct	biomarkers-30780-both_sexes-irnt.meta	11_61874070_G_T	11_61790331	haQTL	eQTL-haQTL	11_61874070_G_T biomarkers-30780-both_sexes-irnt.meta
CVPC	CVPC_15081	Singleton	Pulse Rate	continuous-4194-both_sexes-irnt.meta	11_61858251_CA_C	11_61798436	haQTL	eQTL-haQTL	11_61858251_CA_C continuous-4194-both_sexes-irnt.meta
CVPC	CVPC_15081	Singleton	HDL Cholesterol	biomarkers-30760-both_sexes-irnt.meta	11_61819414_C_T	11_61820833	haQTL	eQTL-haQTL	11_61819414_C_T biomarkers-30760-both_sexes-irnt.meta
CVPC	CVPC_15082	Singleton	LDL Direct	biomarkers-30780-both_sexes-irnt.meta	11_61874070_G_T	11_61790331	haQTL	eQTL-haQTL	11_61874070_G_T biomarkers-30780-both_sexes-irnt.meta
CVPC	CVPC_15082	Singleton	HDL Cholesterol	biomarkers-30760-both_sexes-irnt.meta	11_61819414_C_T	11_61820833	haQTL	eQTL-haQTL	11_61819414_C_T biomarkers-30760-both_sexes-irnt.meta
CVPC	CVPC_15082	Singleton	Fasting Glucose	MAGIC1000G_FG_EUR	11_61874070_G_T	11_61839211	haQTL	eQTL-haQTL	11_61874070_G_T MAGIC1000G_FG_EUR
CVPC	CVPC_15082	Singleton	Pulse Rate	continuous-4194-both_sexes-irnt.meta	11_61858251_CA_C	11_61798436	haQTL	eQTL-haQTL	11_61858251_CA_C continuous-4194-both_sexes-irnt.meta
CVPC	CVPC_15088	Singleton	HDL Cholesterol	biomarkers-30760-both_sexes-irnt.meta	11_65184439_ACT_A	11_65168280	haQTL	haQTL	11_65184439_ACT_A biomarkers-30760-both_sexes-irnt.meta
CVPC	CVPC_15090	Singleton	HDL Cholesterol	biomarkers-30760-both_sexes-irnt.meta	11_66299193_A_G	11_66156746	haQTL	haQTL	11_66299193_A_G biomarkers-30760-both_sexes-irnt.meta
CVPC	CVPC_15090	Singleton	Body Mass Index	continuous-23104-both_sexes-irnt.meta	11_66138963_G_GGTA	11_66168031	haQTL	haQTL	11_66138963_G_GGTA continuous-23104-both_sexes-irnt.meta
CVPC	CVPC_15473	Singleton	Atrial Fibrillation	icd10-I48-both_sexes.meta	12_69639182_C_T	12_69699780	haQTL	eQTL-haQTL	12_69639182_C_T icd10-I48-both_sexes.meta
CVPC	CVPC_1558	Complex	Body Mass Index	continuous-23104-both_sexes-irnt.meta	2_46648895_G_C	2_46657685	caQTL-haQTL	caQTL-haQTL	2_46648895_G_C continuous-23104-both_sexes-irnt.meta
CVPC	CVPC_1559	Complex	Body Mass Index	continuous-23104-both_sexes-irnt.meta	2_46812852_G_A	2_46790225	caQTL-haQTL	caQTL-haQTL	2_46812852_G_A continuous-23104-both_sexes-irnt.meta
CVPC	CVPC_16038	Singleton	HDL Cholesterol	biomarkers-30760-both_sexes-irnt.meta	1_62806467_G_A	1_62694611	haQTL	haQTL	1_62806467_G_A biomarkers-30760-both_sexes-irnt.meta
CVPC	CVPC_16123	Singleton	Body Mass Index	continuous-23104-both_sexes-irnt.meta	15_74431303_G_A	15_74431303_G_A	haQTL	haQTL	15_74431303_G_A continuous-23104-both_sexes-irnt.meta
CVPC	CVPC_1616	Complex	LDL Direct	biomarkers-30780-both_sexes-irnt.meta	2_169105912_T_C	2_168974866	caQTL-haQTL	caQTL-eQTL-haQTL	2_169105912_T_C biomarkers-30780-both_sexes-irnt.meta
CVPC	CVPC_16185	Singleton	HDL Cholesterol	biomarkers-30760-both_sexes-irnt.meta	15_90879313_T_C	15_90879313_T_C	haQTL	caQTL-eQTL-haQTL	15_90879313_T_C biomarkers-30760-both_sexes-irnt.meta
CVPC	CVPC_16185	Singleton	Aging	timmers2020_healthspan_lifespan_longevity	15_90885406_G_A	15_90885359_T_G	haQTL	caQTL-eQTL-haQTL	15_90885406_G_A timmers2020_healthspan_lifespan_longevity
CVPC	CVPC_16226	Singleton	Body Mass Index	continuous-23104-both_sexes-irnt.meta	16_2183564_T_C	16_2183564_T_C	haQTL	haQTL	16_2183564_T_C continuous-23104-both_sexes-irnt.meta
CVPC	CVPC_16283	Singleton	HDL Cholesterol	biomarkers-30760-both_sexes-irnt.meta	16_29983601_C_T	16_30133058	haQTL	eQTL-haQTL	16_29983601_C_T biomarkers-30760-both_sexes-irnt.meta
CVPC	CVPC_16283	Singleton	Body Mass Index	continuous-23104-both_sexes-irnt.meta	16_30153437_G_A	16_30130664	haQTL	eQTL-haQTL	16_30153437_G_A continuous-23104-both_sexes-irnt.meta
CVPC	CVPC_16301	Singleton	HDL Cholesterol	biomarkers-30760-both_sexes-irnt.meta	16_57261247_C_T	16_57259370	haQTL	haQTL	16_57261247_C_T biomarkers-30760-both_sexes-irnt.meta
CVPC	CVPC_16343	Singleton	Ischemic Heart Disease	icd10-I25-both_sexes.meta	16_75274542_TCAGCCTCCTGAG_T	16_75448962	haQTL	haQTL	16_75274542_TCAGCCTCCTGAG_T icd10-I25-both_sexes.meta
CVPC	CVPC_16343	Singleton	HDL Cholesterol	biomarkers-30760-both_sexes-irnt.meta	16_75349450_G_A	16_75448962	haQTL	haQTL	16_75349450_G_A biomarkers-30760-both_sexes-irnt.meta
CVPC	CVPC_16438	Singleton	HDL Cholesterol	biomarkers-30760-both_sexes-irnt.meta	17_8313150_T_C	17_8185294	haQTL	haQTL	17_8313150_T_C biomarkers-30760-both_sexes-irnt.meta
CVPC	CVPC_16606	Singleton	HDL Cholesterol	biomarkers-30760-both_sexes-irnt.meta	17_78383251_CT_C	17_78399340	haQTL	caQTL-haQTL	17_78383251_CT_C biomarkers-30760-both_sexes-irnt.meta
CVPC	CVPC_16730	Singleton	Body Mass Index	continuous-23104-both_sexes-irnt.meta	18_47138712_C_A	18_47160932_T_C	haQTL	haQTL	18_47138712_C_A continuous-23104-both_sexes-irnt.meta
CVPC	CVPC_16807	Singleton	Body Mass Index	continuous-23104-both_sexes-irnt.meta	19_1829830_G_A	19_1852495	haQTL	haQTL	19_1829830_G_A continuous-23104-both_sexes-irnt.meta
CVPC	CVPC_16830	Singleton	Type 2 Diabetes	Mahajan.NatGenet2018b.T2D.European_sorted	19_7907730_A_G	19_7903283_G_A	haQTL	haQTL	19_7907730_A_G Mahajan.NatGenet2018b.T2D.European_sorted
CVPC	CVPC_16830	Singleton	HDL Cholesterol	biomarkers-30760-both_sexes-irnt.meta	19_7907730_A_G	19_7903283_G_A	haQTL	haQTL	19_7907730_A_G biomarkers-30760-both_sexes-irnt.meta
CVPC	CVPC_16844	Singleton	LDL Direct	biomarkers-30780-both_sexes-irnt.meta	19_10846147_A_G	19_10842282	haQTL	haQTL	19_10846147_A_G biomarkers-30780-both_sexes-irnt.meta
CVPC	CVPC_16900	Singleton	Body Mass Index	continuous-23104-both_sexes-irnt.meta	1_8635947_T_C	1_8638988_T_C	haQTL	haQTL	1_8635947_T_C continuous-23104-both_sexes-irnt.meta
CVPC	CVPC_16922	Singleton	HDL Cholesterol	biomarkers-30760-both_sexes-irnt.meta	19_41235373_G_A	19_41234990_T_C	haQTL	haQTL	19_41235373_G_A biomarkers-30760-both_sexes-irnt.meta
CVPC	CVPC_1698	Complex	Body Mass Index	continuous-23104-both_sexes-irnt.meta	20_48794919_C_T	20_48879023	caQTL-haQTL	caQTL-haQTL	20_48794919_C_T continuous-23104-both_sexes-irnt.meta
CVPC	CVPC_16996	Singleton	HDL Cholesterol	biomarkers-30760-both_sexes-irnt.meta	19_54139698_G_T	19_54139698_G_T	haQTL	haQTL	19_54139698_G_T biomarkers-30760-both_sexes-irnt.meta
CVPC	CVPC_1712	Complex	LDL Direct	biomarkers-30780-both_sexes-irnt.meta	1_10727481_C_T	1_10738432	caQTL-haQTL	caQTL-haQTL	1_10727481_C_T biomarkers-30780-both_sexes-irnt.meta
CVPC	CVPC_17176	Singleton	Atrial Fibrillation	icd10-I48-both_sexes.meta	2_65063708_C_A	2_65056838	haQTL	caQTL-eQTL-haQTL	2_65063708_C_A icd10-I48-both_sexes.meta
CVPC	CVPC_17176	Singleton	Type 2 Diabetes	Mahajan.NatGenet2018b.T2D.European_sorted	2_65063708_C_A	2_65052671_T_C	haQTL	caQTL-eQTL-haQTL	2_65063708_C_A Mahajan.NatGenet2018b.T2D.European_sorted
CVPC	CVPC_17176	Singleton	HDL Cholesterol	biomarkers-30760-both_sexes-irnt.meta	2_65063708_C_A	2_65052280_A_G	haQTL	caQTL-eQTL-haQTL	2_65063708_C_A biomarkers-30760-both_sexes-irnt.meta
CVPC	CVPC_17180	Singleton	HDL Cholesterol	biomarkers-30760-both_sexes-irnt.meta	2_66482336_G_T	2_66446730	haQTL	haQTL	2_66482336_G_T biomarkers-30760-both_sexes-irnt.meta
CVPC	CVPC_173	Complex	LDL Direct	biomarkers-30780-both_sexes-irnt.meta	8_73989727_C_G	8_73995323_C_T	caQTL-eQTL-haQTL	caQTL-eQTL-haQTL	8_73989727_C_G biomarkers-30780-both_sexes-irnt.meta
CVPC	CVPC_17410	Singleton	Body Mass Index	continuous-23104-both_sexes-irnt.meta	2_207091384_T_C	2_207112529	haQTL	haQTL	2_207091384_T_C continuous-23104-both_sexes-irnt.meta
CVPC	CVPC_17767	Singleton	HDL Cholesterol	biomarkers-30760-both_sexes-irnt.meta	22_38546294_G_GC	22_38505089	haQTL	haQTL	22_38546294_G_GC biomarkers-30760-both_sexes-irnt.meta
CVPC	CVPC_17767	Singleton	Pulse Rate	continuous-4194-both_sexes-irnt.meta	22_38700597_T_C	22_38659679	haQTL	caQTL-eQTL-haQTL	22_38700597_T_C continuous-4194-both_sexes-irnt.meta
CVPC	CVPC_1789	Complex	HDL Cholesterol	biomarkers-30760-both_sexes-irnt.meta	3_36932512_G_A	3_36827948	caQTL-haQTL	caQTL-haQTL	3_36932512_G_A biomarkers-30760-both_sexes-irnt.meta
CVPC	CVPC_17941	Singleton	Pulse Rate	continuous-4194-both_sexes-irnt.meta	3_49326326_A_T	3_48724838	haQTL	haQTL	3_49326326_A_T continuous-4194-both_sexes-irnt.meta
CVPC	CVPC_17999	Singleton	Body Mass Index	continuous-23104-both_sexes-irnt.meta	3_65184286_T_C	3_65186844_T_G	haQTL	caQTL-haQTL	3_65184286_T_C continuous-23104-both_sexes-irnt.meta
CVPC	CVPC_18047	Singleton	Body Mass Index	continuous-23104-both_sexes-irnt.meta	3_94529770_C_T	3_94518392_A_G	haQTL	haQTL	3_94529770_C_T continuous-23104-both_sexes-irnt.meta
CVPC	CVPC_18107	Singleton	Atrial Fibrillation	icd10-I48-both_sexes.meta	1_170224684_G_C	1_170224684_G_C	haQTL	haQTL	1_170224684_G_C icd10-I48-both_sexes.meta
CVPC	CVPC_18150	Singleton	HDL Cholesterol	biomarkers-30760-both_sexes-irnt.meta	3_136724161_A_G	3_136549976	haQTL	haQTL	3_136724161_A_G biomarkers-30760-both_sexes-irnt.meta
CVPC	CVPC_18151	Singleton	Body Mass Index	continuous-23104-both_sexes-irnt.meta	3_136724161_A_G	3_136683311	haQTL	haQTL	3_136724161_A_G continuous-23104-both_sexes-irnt.meta
CVPC	CVPC_18217	Singleton	Body Mass Index	continuous-23104-both_sexes-irnt.meta	1_174029968_AG_A	1_174008668	haQTL	haQTL	1_174029968_AG_A continuous-23104-both_sexes-irnt.meta
CVPC	CVPC_18289	Singleton	HDL Cholesterol	biomarkers-30760-both_sexes-irnt.meta	3_196263951_G_A	3_196325686	haQTL	haQTL	3_196263951_G_A biomarkers-30760-both_sexes-irnt.meta
CVPC	CVPC_18289	Singleton	Body Mass Index	continuous-23104-both_sexes-irnt.meta	3_196263951_G_A	3_196277236	haQTL	caQTL-haQTL	3_196263951_G_A continuous-23104-both_sexes-irnt.meta
CVPC	CVPC_1833	Complex	Body Mass Index	continuous-23104-both_sexes-irnt.meta	3_85568429_T_C	3_85857778	caQTL-haQTL	caQTL-haQTL	3_85568429_T_C continuous-23104-both_sexes-irnt.meta
CVPC	CVPC_18375	Singleton	HDL Cholesterol	biomarkers-30760-both_sexes-irnt.meta	4_41397828_A_T	4_41397828_A_T	haQTL	haQTL	4_41397828_A_T biomarkers-30760-both_sexes-irnt.meta
CVPC	CVPC_18460	Singleton	Type 2 Diabetes	Mahajan.NatGenet2018b.T2D.European_sorted	4_94337250_C_T	4_94337504_G_A	haQTL	haQTL	4_94337250_C_T Mahajan.NatGenet2018b.T2D.European_sorted
CVPC	CVPC_18595	Singleton	Pulse Rate	continuous-4194-both_sexes-irnt.meta	4_168769663_T_C	4_168764661	haQTL	haQTL	4_168769663_T_C continuous-4194-both_sexes-irnt.meta
CVPC	CVPC_1861	Complex	Fasting Glucose	MAGIC1000G_FG_EUR	3_152462540_C_T	3_152467984_T_A	caQTL-haQTL	caQTL-haQTL	3_152462540_C_T MAGIC1000G_FG_EUR
CVPC	CVPC_18758	Singleton	Body Mass Index	continuous-23104-both_sexes-irnt.meta	1_1624323_AT_A	1_1665061	haQTL	haQTL	1_1624323_AT_A continuous-23104-both_sexes-irnt.meta
CVPC	CVPC_18773	Singleton	HDL Cholesterol	biomarkers-30760-both_sexes-irnt.meta	5_68418419_A_G	5_68418419_A_G	haQTL	haQTL	5_68418419_A_G biomarkers-30760-both_sexes-irnt.meta
CVPC	CVPC_18778	Singleton	LDL Direct	biomarkers-30780-both_sexes-irnt.meta	5_72862497_C_CT	5_72658576	haQTL	haQTL	5_72862497_C_CT biomarkers-30780-both_sexes-irnt.meta
CVPC	CVPC_19123	Singleton	Body Mass Index	continuous-23104-both_sexes-irnt.meta	6_26185972_A_G	6_26144989	haQTL	haQTL	6_26185972_A_G continuous-23104-both_sexes-irnt.meta
CVPC	CVPC_19170	Singleton	HDL Cholesterol	biomarkers-30760-both_sexes-irnt.meta	6_42931732_A_T	6_42799515	haQTL	haQTL	6_42931732_A_T biomarkers-30760-both_sexes-irnt.meta
CVPC	CVPC_19176	Singleton	Type 2 Diabetes	Mahajan.NatGenet2018b.T2D.European_sorted	6_43858890_C_T	6_43843237	haQTL	haQTL	6_43858890_C_T Mahajan.NatGenet2018b.T2D.European_sorted
CVPC	CVPC_19264	Singleton	Body Mass Index	continuous-23104-both_sexes-irnt.meta	6_100765847_G_A	6_100704133_T_C	haQTL	haQTL	6_100765847_G_A continuous-23104-both_sexes-irnt.meta
CVPC	CVPC_19294	Singleton	Ventricular Rate	continuous-12336-both_sexes-irnt.meta	6_118256880_G_A	6_118672469	haQTL	haQTL	6_118256880_G_A continuous-12336-both_sexes-irnt.meta
CVPC	CVPC_19294	Singleton	QRS Duration	continuous-12340-both_sexes-irnt.meta	6_118256880_G_A	6_118672469	haQTL	eQTL-haQTL	6_118256880_G_A continuous-12340-both_sexes-irnt.meta
CVPC	CVPC_19294	Singleton	Pulse Rate	continuous-4194-both_sexes-irnt.meta	6_118688750_A_G	6_118672479	haQTL	haQTL	6_118688750_A_G continuous-4194-both_sexes-irnt.meta
CVPC	CVPC_19446	Singleton	Fasting Glucose	MAGIC1000G_FG_EUR	7_15000616_T_C	7_15024565	haQTL	haQTL	7_15000616_T_C MAGIC1000G_FG_EUR
CVPC	CVPC_19446	Singleton	Type 2 Diabetes	Mahajan.NatGenet2018b.T2D.European_sorted	7_15000616_T_C	7_15023944	haQTL	haQTL	7_15000616_T_C Mahajan.NatGenet2018b.T2D.European_sorted
CVPC	CVPC_19491	Singleton	HDL Cholesterol	biomarkers-30760-both_sexes-irnt.meta	7_36252627_GCA_G	7_36266628_G_A	haQTL	haQTL	7_36252627_GCA_G biomarkers-30760-both_sexes-irnt.meta
CVPC	CVPC_19570	Singleton	LDL Direct	biomarkers-30780-both_sexes-irnt.meta	1_224396908_AAAGAAAAG_A	1_224456465	haQTL	eQTL-haQTL	1_224396908_AAAGAAAAG_A biomarkers-30780-both_sexes-irnt.meta
CVPC	CVPC_19624	Singleton	QRS Duration	continuous-12340-both_sexes-irnt.meta	7_116488951_T_A	7_116551247	haQTL	eQTL-haQTL	7_116488951_T_A continuous-12340-both_sexes-irnt.meta
CVPC	CVPC_19624	Singleton	Atrial Fibrillation	icd10-I48-both_sexes.meta	7_116488951_T_A	7_116551247	haQTL	eQTL-haQTL	7_116488951_T_A icd10-I48-both_sexes.meta
CVPC	CVPC_19725	Singleton	LDL Direct	biomarkers-30780-both_sexes-irnt.meta	8_9330447_A_C	8_9108445	haQTL	haQTL	8_9330447_A_C biomarkers-30780-both_sexes-irnt.meta
CVPC	CVPC_1983	Complex	Body Mass Index	continuous-23104-both_sexes-irnt.meta	5_63713606_G_A	5_63543866	caQTL-haQTL	caQTL-haQTL	5_63713606_G_A continuous-23104-both_sexes-irnt.meta
CVPC	CVPC_19835	Singleton	LDL Direct	biomarkers-30780-both_sexes-irnt.meta	8_54532009_C_A	8_54524964	haQTL	caQTL-haQTL	8_54532009_C_A biomarkers-30780-both_sexes-irnt.meta
CVPC	CVPC_199	Complex	Type 2 Diabetes	Mahajan.NatGenet2018b.T2D.European_sorted	19_12960268_G_A	19_12927601	caQTL-eQTL-haQTL	caQTL-eQTL-haQTL	19_12960268_G_A Mahajan.NatGenet2018b.T2D.European_sorted
CVPC	CVPC_2000	Complex	Body Mass Index	continuous-23104-both_sexes-irnt.meta	5_123321505_G_A	5_123378783	caQTL-haQTL	caQTL-haQTL	5_123321505_G_A continuous-23104-both_sexes-irnt.meta
CVPC	CVPC_20000	Singleton	Type 2 Diabetes	Mahajan.NatGenet2018b.T2D.European_sorted	1_235423298_C_T	1_235531886_G_A	haQTL	eQTL-haQTL	1_235423298_C_T Mahajan.NatGenet2018b.T2D.European_sorted
CVPC	CVPC_20023	Singleton	Body Mass Index	continuous-23104-both_sexes-irnt.meta	9_10047170_T_C	9_10045738_A_T	haQTL	haQTL	9_10047170_T_C continuous-23104-both_sexes-irnt.meta
CVPC	CVPC_20243	Singleton	Body Mass Index	continuous-23104-both_sexes-irnt.meta	1_16980100_T_C	1_16984695_A_G	haQTL	caQTL-eQTL-haQTL	1_16980100_T_C continuous-23104-both_sexes-irnt.meta
CVPC	CVPC_20505	Singleton	Atrial Fibrillation	icd10-I48-both_sexes.meta	10_103707199_AT_A	10_103721310	haQTL	caQTL-haQTL	10_103707199_AT_A icd10-I48-both_sexes.meta
CVPC	CVPC_20547	Singleton	Birth Weight	BW3_EUR_summary_stats	10_122375287_G_C	10_122407996_C_T	haQTL	haQTL	10_122375287_G_C BW3_EUR_summary_stats
CVPC	CVPC_20547	Singleton	Type 2 Diabetes	Mahajan.NatGenet2018b.T2D.European_sorted	10_122360941_G_T	10_122433665	haQTL	haQTL	10_122360941_G_T Mahajan.NatGenet2018b.T2D.European_sorted
CVPC	CVPC_20568	Singleton	HDL Cholesterol	biomarkers-30760-both_sexes-irnt.meta	11_565454_T_C	11_567630_G_A	haQTL	caQTL-haQTL	11_565454_T_C biomarkers-30760-both_sexes-irnt.meta
CVPC	CVPC_2145	Complex	Birth Weight	BW3_EUR_summary_stats	7_35256265_C_A	7_35255754_A_G	caQTL-haQTL	caQTL-eQTL-haQTL	7_35256265_C_A BW3_EUR_summary_stats
CVPC	CVPC_2148	Complex	LDL Direct	biomarkers-30780-both_sexes-irnt.meta	1_16170777_G_C	1_16186091	caQTL-haQTL	caQTL-haQTL	1_16170777_G_C biomarkers-30780-both_sexes-irnt.meta
CVPC	CVPC_218	Complex	Body Mass Index	continuous-23104-both_sexes-irnt.meta	17_29837039_T_C	17_29738560_A_T	caQTL-haQTL	caQTL-haQTL	17_29837039_T_C continuous-23104-both_sexes-irnt.meta
CVPC	CVPC_2217	Complex	Body Mass Index	continuous-23104-both_sexes-irnt.meta	8_9179102_A_G	8_9028673	caQTL-haQTL	caQTL-haQTL	8_9179102_A_G continuous-23104-both_sexes-irnt.meta
CVPC	CVPC_2217	Complex	Type 2 Diabetes	Mahajan.NatGenet2018b.T2D.European_sorted	8_9320222_T_G	8_9014200	caQTL-haQTL	caQTL-haQTL	8_9320222_T_G Mahajan.NatGenet2018b.T2D.European_sorted
CVPC	CVPC_2221	Complex	Body Mass Index	continuous-23104-both_sexes-irnt.meta	8_15678802_G_C	8_15678802_G_C	caQTL-haQTL	caQTL-haQTL	8_15678802_G_C continuous-23104-both_sexes-irnt.meta
CVPC	CVPC_2245	Complex	Body Mass Index	continuous-23104-both_sexes-irnt.meta	8_88422176_T_C	8_88423246_A_G	caQTL-haQTL	caQTL-haQTL	8_88422176_T_C continuous-23104-both_sexes-irnt.meta
CVPC	CVPC_2323	Complex	Atrial Fibrillation	icd10-I48-both_sexes.meta	9_94928822_T_C	9_94951177	caQTL-haQTL	caQTL-haQTL	9_94928822_T_C icd10-I48-both_sexes.meta
CVPC	CVPC_2328	Complex	HDL Cholesterol	biomarkers-30760-both_sexes-irnt.meta	9_99498301_AT_A	9_99400288	caQTL-haQTL	caQTL-haQTL	9_99498301_AT_A biomarkers-30760-both_sexes-irnt.meta
CVPC	CVPC_2328	Complex	Body Mass Index	continuous-23104-both_sexes-irnt.meta	9_99388343_C_T	9_99400288	caQTL-haQTL	caQTL-haQTL	9_99388343_C_T continuous-23104-both_sexes-irnt.meta
CVPC	CVPC_2367	Complex	HDL Cholesterol	biomarkers-30760-both_sexes-irnt.meta	10_21590155_C_G	10_21590155_C_G	caQTL-haQTL	caQTL-haQTL	10_21590155_C_G biomarkers-30760-both_sexes-irnt.meta
CVPC	CVPC_2391	Complex	HDL Cholesterol	biomarkers-30760-both_sexes-irnt.meta	10_62079280_CA_C	10_62077257_C_T	caQTL-haQTL	caQTL-haQTL	10_62079280_CA_C biomarkers-30760-both_sexes-irnt.meta
CVPC	CVPC_244	Complex	HDL Cholesterol	biomarkers-30760-both_sexes-irnt.meta	4_68475769_T_C	4_68495727	caQTL-haQTL	caQTL-haQTL	4_68475769_T_C biomarkers-30760-both_sexes-irnt.meta
CVPC	CVPC_247	Complex	LDL Direct	biomarkers-30780-both_sexes-irnt.meta	5_148364467_C_G	5_148445782_C_A	caQTL-haQTL	caQTL-haQTL	5_148364467_C_G biomarkers-30780-both_sexes-irnt.meta
CVPC	CVPC_2597	Complex	Pulse Rate	continuous-4194-both_sexes-irnt.meta	12_81768919_C_T	12_81772534_T_C	caQTL-haQTL	caQTL-haQTL	12_81768919_C_T continuous-4194-both_sexes-irnt.meta
CVPC	CVPC_2617	Complex	HDL Cholesterol	biomarkers-30760-both_sexes-irnt.meta	12_124385271_C_T	12_124385271_C_T	caQTL-haQTL	caQTL-haQTL	12_124385271_C_T biomarkers-30760-both_sexes-irnt.meta
CVPC	CVPC_2661	Complex	Body Mass Index	continuous-23104-both_sexes-irnt.meta	13_98447084_C_T	13_98589253	caQTL-haQTL	caQTL-haQTL	13_98447084_C_T continuous-23104-both_sexes-irnt.meta
CVPC	CVPC_269	Complex	Body Mass Index	continuous-23104-both_sexes-irnt.meta	11_130998688_T_G	11_130848816	caQTL-haQTL	caQTL-haQTL	11_130998688_T_G continuous-23104-both_sexes-irnt.meta
CVPC	CVPC_2691	Complex	HDL Cholesterol	biomarkers-30760-both_sexes-irnt.meta	14_68816658_C_T	14_68807188	caQTL-haQTL	caQTL-haQTL	14_68816658_C_T biomarkers-30760-both_sexes-irnt.meta
CVPC	CVPC_274	Complex	QRS Duration	continuous-12340-both_sexes-irnt.meta	13_73930278_C_T	13_73937854	caQTL-haQTL	caQTL-haQTL	13_73930278_C_T continuous-12340-both_sexes-irnt.meta
CVPC	CVPC_2760	Complex	HDL Cholesterol	biomarkers-30760-both_sexes-irnt.meta	15_98710736_G_A	15_98720572_A_G	caQTL-haQTL	caQTL-haQTL	15_98710736_G_A biomarkers-30760-both_sexes-irnt.meta
CVPC	CVPC_2760	Complex	Fasting Glucose	MAGIC1000G_FG_EUR	15_98725918_G_A	15_98727906_A_G	caQTL-haQTL	caQTL-haQTL	15_98725918_G_A MAGIC1000G_FG_EUR
CVPC	CVPC_2794	Complex	Pulse Rate	continuous-4194-both_sexes-irnt.meta	16_65214964_A_ATTAT	16_65249951	caQTL-haQTL	caQTL-haQTL	16_65214964_A_ATTAT continuous-4194-both_sexes-irnt.meta
CVPC	CVPC_2835	Complex	HDL Cholesterol	biomarkers-30760-both_sexes-irnt.meta	14_74699385_G_C	14_74794938	haQTL	haQTL	14_74699385_G_C biomarkers-30760-both_sexes-irnt.meta
CVPC	CVPC_2842	Complex	Type 2 Diabetes	Mahajan.NatGenet2018b.T2D.European_sorted	15_63685881_C_G	15_63594051_G_A	haQTL	haQTL	15_63685881_C_G Mahajan.NatGenet2018b.T2D.European_sorted
CVPC	CVPC_2869	Complex	Body Mass Index	continuous-23104-both_sexes-irnt.meta	17_67726852_T_C	17_67835900	haQTL	caQTL-haQTL	17_67726852_T_C continuous-23104-both_sexes-irnt.meta
CVPC	CVPC_2869	Complex	Type 2 Diabetes	Mahajan.NatGenet2018b.T2D.European_sorted	17_68001548_T_A	17_67832255	haQTL	caQTL-haQTL	17_68001548_T_A Mahajan.NatGenet2018b.T2D.European_sorted
CVPC	CVPC_292	Complex	HDL Cholesterol	biomarkers-30760-both_sexes-irnt.meta	3_49893910_A_T	3_50001231_G_A	caQTL-eQTL-haQTL	caQTL-eQTL-haQTL	3_49893910_A_T biomarkers-30760-both_sexes-irnt.meta
CVPC	CVPC_292	Complex	Body Mass Index	continuous-23104-both_sexes-irnt.meta	3_49893910_A_T	3_49869678_C_A	caQTL-eQTL-haQTL	caQTL-eQTL-haQTL	3_49893910_A_T continuous-23104-both_sexes-irnt.meta
CVPC	CVPC_2935	Complex	Type 2 Diabetes	Mahajan.NatGenet2018b.T2D.European_sorted	3_152368744_A_G	3_152368744_A_G	haQTL	caQTL-haQTL	3_152368744_A_G Mahajan.NatGenet2018b.T2D.European_sorted
CVPC	CVPC_296	Complex	Birth Weight	BW3_EUR_summary_stats	9_123229263_A_G	9_123054890_T_G	eQTL-haQTL	eQTL-haQTL	9_123229263_A_G BW3_EUR_summary_stats
CVPC	CVPC_298	Complex	HDL Cholesterol	biomarkers-30760-both_sexes-irnt.meta	11_47654618_A_G	11_47703754	caQTL-eQTL-haQTL	caQTL-eQTL-haQTL	11_47654618_A_G biomarkers-30760-both_sexes-irnt.meta
CVPC	CVPC_3010	Complex	Body Mass Index	continuous-23104-both_sexes-irnt.meta	8_11930521_C_T	8_11970691	haQTL	caQTL-haQTL	8_11930521_C_T continuous-23104-both_sexes-irnt.meta
CVPC	CVPC_3053	Singleton	LDL Direct	biomarkers-30780-both_sexes-irnt.meta	7_87449602_TA_T	7_87445103_T_C	eQTL	eQTL	7_87449602_TA_T biomarkers-30780-both_sexes-irnt.meta
CVPC	CVPC_307	Complex	Body Mass Index	continuous-23104-both_sexes-irnt.meta	8_38477697_G_GA	8_38472132_C_T	caQTL-eQTL-haQTL	caQTL-eQTL-haQTL	8_38477697_G_GA continuous-23104-both_sexes-irnt.meta
CVPC	CVPC_3085	Singleton	Atrial Fibrillation	icd10-I48-both_sexes.meta	2_65063708_C_A	2_65056838	eQTL	caQTL-eQTL-haQTL	2_65063708_C_A icd10-I48-both_sexes.meta
CVPC	CVPC_3085	Singleton	Type 2 Diabetes	Mahajan.NatGenet2018b.T2D.European_sorted	2_65063708_C_A	2_65053051_A_G	eQTL	caQTL-eQTL-haQTL	2_65063708_C_A Mahajan.NatGenet2018b.T2D.European_sorted
CVPC	CVPC_3085	Singleton	HDL Cholesterol	biomarkers-30760-both_sexes-irnt.meta	2_65063708_C_A	2_65052280_A_G	eQTL	caQTL-eQTL-haQTL	2_65063708_C_A biomarkers-30760-both_sexes-irnt.meta
CVPC	CVPC_3206	Singleton	HDL Cholesterol	biomarkers-30760-both_sexes-irnt.meta	1_212338786_C_CA	1_212361035_T_A	eQTL	eQTL	1_212338786_C_CA biomarkers-30760-both_sexes-irnt.meta
CVPC	CVPC_3252	Singleton	LDL Direct	biomarkers-30780-both_sexes-irnt.meta	2_169105912_T_C	2_168974866	eQTL	caQTL-eQTL-haQTL	2_169105912_T_C biomarkers-30780-both_sexes-irnt.meta
CVPC	CVPC_326	Complex	QRS Duration	continuous-12340-both_sexes-irnt.meta	7_116488951_T_A	7_116551247	eQTL-haQTL	eQTL-haQTL	7_116488951_T_A continuous-12340-both_sexes-irnt.meta
CVPC	CVPC_326	Complex	Atrial Fibrillation	icd10-I48-both_sexes.meta	7_116488951_T_A	7_116551247	eQTL-haQTL	eQTL-haQTL	7_116488951_T_A icd10-I48-both_sexes.meta
CVPC	CVPC_3268	Singleton	LDL Direct	biomarkers-30780-both_sexes-irnt.meta	17_28376663_T_A	17_28367840_G_A	eQTL	eQTL	17_28376663_T_A biomarkers-30780-both_sexes-irnt.meta
CVPC	CVPC_3276	Singleton	Body Mass Index	continuous-23104-both_sexes-irnt.meta	2_171555498_C_G	2_171696255	eQTL	eQTL	2_171555498_C_G continuous-23104-both_sexes-irnt.meta
CVPC	CVPC_3358	Singleton	HDL Cholesterol	biomarkers-30760-both_sexes-irnt.meta	19_35001225_C_T	19_35001225_C_T	eQTL	eQTL	19_35001225_C_T biomarkers-30760-both_sexes-irnt.meta
CVPC	CVPC_3379	Singleton	Body Mass Index	continuous-23104-both_sexes-irnt.meta	17_75820763_G_A	17_75840081	eQTL	caQTL-eQTL-haQTL	17_75820763_G_A continuous-23104-both_sexes-irnt.meta
CVPC	CVPC_3451	Singleton	HDL Cholesterol	biomarkers-30760-both_sexes-irnt.meta	20_35219303_A_AT	20_35162339	eQTL	eQTL	20_35219303_A_AT biomarkers-30760-both_sexes-irnt.meta
CVPC	CVPC_3660	Singleton	Aging	timmers2020_healthspan_lifespan_longevity	4_38389131_T_C	4_38389131_T_C	eQTL	eQTL	4_38389131_T_C timmers2020_healthspan_lifespan_longevity
CVPC	CVPC_380	Complex	HDL Cholesterol	biomarkers-30760-both_sexes-irnt.meta	12_109579142_T_A	12_109579142_T_A	caQTL-eQTL-haQTL	caQTL-eQTL-haQTL	12_109579142_T_A biomarkers-30760-both_sexes-irnt.meta
CVPC	CVPC_3814	Singleton	HDL Cholesterol	biomarkers-30760-both_sexes-irnt.meta	1_205770138_C_T	1_205766484	eQTL	caQTL-eQTL	1_205770138_C_T biomarkers-30760-both_sexes-irnt.meta
CVPC	CVPC_3843	Singleton	Body Mass Index	continuous-23104-both_sexes-irnt.meta	4_88122482_G_C	4_88133515_A_G	eQTL	eQTL	4_88122482_G_C continuous-23104-both_sexes-irnt.meta
CVPC	CVPC_3888	Singleton	Pulse Rate	continuous-4194-both_sexes-irnt.meta	7_100841905_T_A	7_100908761	eQTL	eQTL	7_100841905_T_A continuous-4194-both_sexes-irnt.meta
CVPC	CVPC_3948	Singleton	LDL Direct	biomarkers-30780-both_sexes-irnt.meta	6_42976402_A_G	6_42951484_T_C	eQTL	eQTL	6_42976402_A_G biomarkers-30780-both_sexes-irnt.meta
CVPC	CVPC_4093	Singleton	Body Mass Index	continuous-23104-both_sexes-irnt.meta	7_133856872_A_G	7_133844895_A_C	eQTL	eQTL	7_133856872_A_G continuous-23104-both_sexes-irnt.meta
CVPC	CVPC_424	Complex	Pulse Rate	continuous-4194-both_sexes-irnt.meta	3_53247167_G_T	3_53328538	caQTL-eQTL-haQTL	caQTL-eQTL-haQTL	3_53247167_G_T continuous-4194-both_sexes-irnt.meta
CVPC	CVPC_425	Complex	Birth Weight	BW3_EUR_summary_stats	7_35256265_C_A	7_35241543_G_A	eQTL-haQTL	caQTL-eQTL-haQTL	7_35256265_C_A BW3_EUR_summary_stats
CVPC	CVPC_4302	Singleton	HDL Cholesterol	biomarkers-30760-both_sexes-irnt.meta	12_8996148_C_T	12_8946438	eQTL	eQTL	12_8996148_C_T biomarkers-30760-both_sexes-irnt.meta
CVPC	CVPC_4358	Singleton	HDL Cholesterol	biomarkers-30760-both_sexes-irnt.meta	17_68883786_C_T	17_68879153	eQTL	eQTL	17_68883786_C_T biomarkers-30760-both_sexes-irnt.meta
CVPC	CVPC_4364	Singleton	Body Mass Index	continuous-23104-both_sexes-irnt.meta	18_23463142_T_C	18_23510059	eQTL	eQTL	18_23463142_T_C continuous-23104-both_sexes-irnt.meta
CVPC	CVPC_4422	Singleton	LDL Direct	biomarkers-30780-both_sexes-irnt.meta	1_224396908_AAAGAAAAG_A	1_224452445	eQTL	eQTL-haQTL	1_224396908_AAAGAAAAG_A biomarkers-30780-both_sexes-irnt.meta
CVPC	CVPC_4501	Singleton	Type 2 Diabetes	Mahajan.NatGenet2018b.T2D.European_sorted	9_19047082_G_T	9_19074540_A_G	eQTL	eQTL	9_19047082_G_T Mahajan.NatGenet2018b.T2D.European_sorted
CVPC	CVPC_4514	Singleton	Atrial Fibrillation	icd10-I48-both_sexes.meta	10_63387659_G_A	10_63144311_A_G	eQTL	eQTL	10_63387659_G_A icd10-I48-both_sexes.meta
CVPC	CVPC_4521	Singleton	Body Mass Index	continuous-23104-both_sexes-irnt.meta	11_43857990_A_G	11_43856935	eQTL	eQTL	11_43857990_A_G continuous-23104-both_sexes-irnt.meta
CVPC	CVPC_4521	Singleton	Type 2 Diabetes	Mahajan.NatGenet2018b.T2D.European_sorted	11_43841480_G_A	11_43856935_G_A	eQTL	eQTL	11_43841480_G_A Mahajan.NatGenet2018b.T2D.European_sorted
CVPC	CVPC_4538	Singleton	Type 2 Diabetes	Mahajan.NatGenet2018b.T2D.European_sorted	16_30052459_A_G	16_30031356	eQTL	eQTL	16_30052459_A_G Mahajan.NatGenet2018b.T2D.European_sorted
CVPC	CVPC_4584	Singleton	HDL Cholesterol	biomarkers-30760-both_sexes-irnt.meta	2_85316099_C_T	2_85324656_G_A	eQTL	eQTL	2_85316099_C_T biomarkers-30760-both_sexes-irnt.meta
CVPC	CVPC_4585	Singleton	HDL Cholesterol	biomarkers-30760-both_sexes-irnt.meta	5_82011593_C_T	5_81966104	eQTL	eQTL	5_82011593_C_T biomarkers-30760-both_sexes-irnt.meta
CVPC	CVPC_4616	Singleton	Type 2 Diabetes	Mahajan.NatGenet2018b.T2D.European_sorted	7_28159058_C_T	7_28160478_C_T	eQTL	eQTL	7_28159058_C_T Mahajan.NatGenet2018b.T2D.European_sorted
CVPC	CVPC_462	Complex	LDL Direct	biomarkers-30780-both_sexes-irnt.meta	1_25386743_A_T	1_25482457_T_C	caQTL-eQTL	caQTL-eQTL	1_25386743_A_T biomarkers-30780-both_sexes-irnt.meta
CVPC	CVPC_4751	Singleton	Body Mass Index	continuous-23104-both_sexes-irnt.meta	17_44214652_G_GCTT	17_44203914	eQTL	eQTL	17_44214652_G_GCTT continuous-23104-both_sexes-irnt.meta
CVPC	CVPC_4787	Singleton	Type 2 Diabetes	Mahajan.NatGenet2018b.T2D.European_sorted	1_235423298_C_T	1_235399944_C_T	eQTL	eQTL-haQTL	1_235423298_C_T Mahajan.NatGenet2018b.T2D.European_sorted
CVPC	CVPC_4841	Singleton	Type 2 Diabetes	Mahajan.NatGenet2018b.T2D.European_sorted	3_53097756_T_C	3_53096897_C_A	eQTL	eQTL	3_53097756_T_C Mahajan.NatGenet2018b.T2D.European_sorted
CVPC	CVPC_487	Complex	Birth Weight	BW3_EUR_summary_stats	7_35256265_C_A	7_35255754_A_G	eQTL	caQTL-eQTL-haQTL	7_35256265_C_A BW3_EUR_summary_stats
CVPC	CVPC_5043	Singleton	Body Mass Index	continuous-23104-both_sexes-irnt.meta	19_32331442_A_G	19_32331442_A_G	eQTL	eQTL	19_32331442_A_G continuous-23104-both_sexes-irnt.meta
CVPC	CVPC_5060	Singleton	Body Mass Index	continuous-23104-both_sexes-irnt.meta	5_177329087_C_T	5_177305536_C_G	eQTL	eQTL	5_177329087_C_T continuous-23104-both_sexes-irnt.meta
CVPC	CVPC_5094	Singleton	HDL Cholesterol	biomarkers-30760-both_sexes-irnt.meta	4_145451146_T_C	4_145482013	eQTL	eQTL	4_145451146_T_C biomarkers-30760-both_sexes-irnt.meta
CVPC	CVPC_5160	Singleton	HDL Cholesterol	biomarkers-30760-both_sexes-irnt.meta	16_88039793_T_C	16_87972775	eQTL	caQTL-eQTL	16_88039793_T_C biomarkers-30760-both_sexes-irnt.meta
CVPC	CVPC_5165	Singleton	HDL Cholesterol	biomarkers-30760-both_sexes-irnt.meta	9_1033230_TA_T	9_1032567_G_A	eQTL	eQTL	9_1033230_TA_T biomarkers-30760-both_sexes-irnt.meta
CVPC	CVPC_522	Complex	HDL Cholesterol	biomarkers-30760-both_sexes-irnt.meta	17_598400_A_G	17_665275	caQTL-haQTL	caQTL-haQTL	17_598400_A_G biomarkers-30760-both_sexes-irnt.meta
CVPC	CVPC_5310	Singleton	LDL Direct	biomarkers-30780-both_sexes-irnt.meta	11_18636189_C_CT	11_18642694_T_G	eQTL	eQTL-haQTL	11_18636189_C_CT biomarkers-30780-both_sexes-irnt.meta
CVPC	CVPC_5316	Singleton	Body Mass Index	continuous-23104-both_sexes-irnt.meta	17_73747108_A_C	17_73751471_T_C	eQTL	eQTL	17_73747108_A_C continuous-23104-both_sexes-irnt.meta
CVPC	CVPC_533	Complex	Body Mass Index	continuous-23104-both_sexes-irnt.meta	17_75820763_G_A	17_75840081	caQTL-haQTL	caQTL-eQTL-haQTL	17_75820763_G_A continuous-23104-both_sexes-irnt.meta
CVPC	CVPC_5603	Singleton	Ischemic Heart Disease	icd10-I25-both_sexes.meta	6_34729337_T_A	6_34757038	eQTL	eQTL	6_34729337_T_A icd10-I25-both_sexes.meta
CVPC	CVPC_5603	Singleton	LDL Direct	biomarkers-30780-both_sexes-irnt.meta	6_35114154_G_A	6_34635914	eQTL	eQTL	6_35114154_G_A biomarkers-30780-both_sexes-irnt.meta
CVPC	CVPC_5625	Singleton	QRS Duration	continuous-12340-both_sexes-irnt.meta	14_71416783_A_G	14_71285627_C_T	eQTL	eQTL	14_71416783_A_G continuous-12340-both_sexes-irnt.meta
CVPC	CVPC_5673	Singleton	QRS Duration	continuous-12340-both_sexes-irnt.meta	6_118256880_G_A	6_118346359	eQTL	eQTL-haQTL	6_118256880_G_A continuous-12340-both_sexes-irnt.meta
CVPC	CVPC_5686	Singleton	Atrial Fibrillation	icd10-I48-both_sexes.meta	12_69639182_C_T	12_69640436_G_T	eQTL	eQTL-haQTL	12_69639182_C_T icd10-I48-both_sexes.meta
CVPC	CVPC_5716	Singleton	HDL Cholesterol	biomarkers-30760-both_sexes-irnt.meta	1_23383982_C_T	1_23383982_C_T	eQTL	eQTL	1_23383982_C_T biomarkers-30760-both_sexes-irnt.meta
CVPC	CVPC_5878	Singleton	Type 2 Diabetes	Mahajan.NatGenet2018b.T2D.European_sorted	7_102799737_T_C	7_102845807	eQTL	eQTL	7_102799737_T_C Mahajan.NatGenet2018b.T2D.European_sorted
CVPC	CVPC_6054	Singleton	HDL Cholesterol	biomarkers-30760-both_sexes-irnt.meta	5_128131550_A_G	5_128053152	eQTL	eQTL	5_128131550_A_G biomarkers-30760-both_sexes-irnt.meta
CVPC	CVPC_6110	Singleton	HDL Cholesterol	biomarkers-30760-both_sexes-irnt.meta	4_83006116_A_AACTGGGGACT	4_83004742	eQTL	eQTL	4_83006116_A_AACTGGGGACT biomarkers-30760-both_sexes-irnt.meta
CVPC	CVPC_618	Complex	Body Mass Index	continuous-23104-both_sexes-irnt.meta	5_102718717_A_T	5_102707983_G_A	caQTL-haQTL	caQTL-haQTL	5_102718717_A_T continuous-23104-both_sexes-irnt.meta
CVPC	CVPC_6281	Singleton	HDL Cholesterol	biomarkers-30760-both_sexes-irnt.meta	9_137081303_G_A	9_137093304_A_G	eQTL	eQTL	9_137081303_G_A biomarkers-30760-both_sexes-irnt.meta
CVPC	CVPC_630	Complex	HDL Cholesterol	biomarkers-30760-both_sexes-irnt.meta	6_33693002_A_G	6_33692594_G_A	caQTL-haQTL	caQTL-haQTL	6_33693002_A_G biomarkers-30760-both_sexes-irnt.meta
CVPC	CVPC_6359	Singleton	Body Mass Index	continuous-23104-both_sexes-irnt.meta	17_36510707_C_T	17_36510707_C_T	eQTL	eQTL	17_36510707_C_T continuous-23104-both_sexes-irnt.meta
CVPC	CVPC_6415	Singleton	Body Mass Index	continuous-23104-both_sexes-irnt.meta	17_36646810_A_G	17_36593809	eQTL	eQTL	17_36646810_A_G continuous-23104-both_sexes-irnt.meta
CVPC	CVPC_642	Complex	Birth Weight	BW3_EUR_summary_stats	7_2756248_T_G	7_2756248_T_G	caQTL-haQTL	caQTL-haQTL	7_2756248_T_G BW3_EUR_summary_stats
CVPC	CVPC_6445	Singleton	LDL Direct	biomarkers-30780-both_sexes-irnt.meta	11_116779579_T_C	11_116778201	eQTL	eQTL	11_116779579_T_C biomarkers-30780-both_sexes-irnt.meta
CVPC	CVPC_6445	Singleton	HDL Cholesterol	biomarkers-30760-both_sexes-irnt.meta	11_116779101_C_T	11_116778201	eQTL	eQTL	11_116779101_C_T biomarkers-30760-both_sexes-irnt.meta
CVPC	CVPC_6464	Singleton	Type 2 Diabetes	Mahajan.NatGenet2018b.T2D.European_sorted	1_235423298_C_T	1_235531886_G_A	eQTL	eQTL-haQTL	1_235423298_C_T Mahajan.NatGenet2018b.T2D.European_sorted
CVPC	CVPC_6471	Singleton	Body Mass Index	continuous-23104-both_sexes-irnt.meta	20_33928222_T_A	20_33965289	eQTL	eQTL	20_33928222_T_A continuous-23104-both_sexes-irnt.meta
CVPC	CVPC_6474	Singleton	Type 2 Diabetes	Mahajan.NatGenet2018b.T2D.European_sorted	2_160249365_G_A	2_160279033_C_T	eQTL	eQTL	2_160249365_G_A Mahajan.NatGenet2018b.T2D.European_sorted
CVPC	CVPC_6485	Singleton	Fasting Glucose	MAGIC1000G_FG_EUR	3_185779847_A_C	3_185801122_G_A	eQTL	caQTL-eQTL	3_185779847_A_C MAGIC1000G_FG_EUR
CVPC	CVPC_6485	Singleton	Type 2 Diabetes	Mahajan.NatGenet2018b.T2D.European_sorted	3_185823029_A_C	3_185789104	eQTL	caQTL-eQTL	3_185823029_A_C Mahajan.NatGenet2018b.T2D.European_sorted
CVPC	CVPC_6491	Singleton	Atrial Fibrillation	icd10-I48-both_sexes.meta	10_63387659_G_A	10_63630874	eQTL	eQTL	10_63387659_G_A icd10-I48-both_sexes.meta
CVPC	CVPC_6548	Singleton	Type 2 Diabetes	Mahajan.NatGenet2018b.T2D.European_sorted	11_2828300_A_C	11_2835964	eQTL	eQTL	11_2828300_A_C Mahajan.NatGenet2018b.T2D.European_sorted
CVPC	CVPC_659	Complex	Type 2 Diabetes	Mahajan.NatGenet2018b.T2D.European_sorted	7_150845427_G_T	7_150840547_G_A	caQTL-haQTL	caQTL-haQTL	7_150845427_G_T Mahajan.NatGenet2018b.T2D.European_sorted
CVPC	CVPC_661	Complex	Body Mass Index	continuous-23104-both_sexes-irnt.meta	8_11930521_C_T	8_11969883	caQTL-haQTL	caQTL-haQTL	8_11930521_C_T continuous-23104-both_sexes-irnt.meta
CVPC	CVPC_6681	Singleton	HDL Cholesterol	biomarkers-30760-both_sexes-irnt.meta	16_88039793_T_C	16_88040093	caQTL	caQTL-eQTL	16_88039793_T_C biomarkers-30760-both_sexes-irnt.meta
CVPC	CVPC_6708	Singleton	Aging	timmers2020_healthspan_lifespan_longevity	16_89959744_A_G	16_89960104_T_C	caQTL	caQTL	16_89959744_A_G timmers2020_healthspan_lifespan_longevity
CVPC	CVPC_6782	Singleton	HDL Cholesterol	biomarkers-30760-both_sexes-irnt.meta	17_16942153_T_C	17_16929825	caQTL	caQTL	17_16942153_T_C biomarkers-30760-both_sexes-irnt.meta
CVPC	CVPC_6817	Singleton	Body Mass Index	continuous-23104-both_sexes-irnt.meta	17_21356598_C_CCCAT	17_21365271_C_T	caQTL	caQTL	17_21356598_C_CCCAT continuous-23104-both_sexes-irnt.meta
CVPC	CVPC_6958	Singleton	Body Mass Index	continuous-23104-both_sexes-irnt.meta	17_67726852_T_C	17_67835900	caQTL	caQTL-haQTL	17_67726852_T_C continuous-23104-both_sexes-irnt.meta
CVPC	CVPC_6958	Singleton	Type 2 Diabetes	Mahajan.NatGenet2018b.T2D.European_sorted	17_68001548_T_A	17_67896391	caQTL	caQTL-haQTL	17_68001548_T_A Mahajan.NatGenet2018b.T2D.European_sorted
CVPC	CVPC_6959	Singleton	Body Mass Index	continuous-23104-both_sexes-irnt.meta	17_67726852_T_C	17_67864943	caQTL	caQTL-haQTL	17_67726852_T_C continuous-23104-both_sexes-irnt.meta
CVPC	CVPC_6959	Singleton	Type 2 Diabetes	Mahajan.NatGenet2018b.T2D.European_sorted	17_68001548_T_A	17_67964738	caQTL	caQTL-haQTL	17_68001548_T_A Mahajan.NatGenet2018b.T2D.European_sorted
CVPC	CVPC_6980	Singleton	Pulse Rate	continuous-4194-both_sexes-irnt.meta	1_87477472_C_T	1_87435181_G_C	caQTL	caQTL-haQTL	1_87477472_C_T continuous-4194-both_sexes-irnt.meta
CVPC	CVPC_7007	Singleton	HDL Cholesterol	biomarkers-30760-both_sexes-irnt.meta	17_78383251_CT_C	17_78399340	caQTL	caQTL-haQTL	17_78383251_CT_C biomarkers-30760-both_sexes-irnt.meta
CVPC	CVPC_7027	Singleton	Body Mass Index	continuous-23104-both_sexes-irnt.meta	17_80666710_C_T	17_80783826	caQTL	caQTL	17_80666710_C_T continuous-23104-both_sexes-irnt.meta
CVPC	CVPC_7037	Singleton	Body Mass Index	continuous-23104-both_sexes-irnt.meta	17_81073478_A_G	17_81110567_G_A	caQTL	caQTL	17_81073478_A_G continuous-23104-both_sexes-irnt.meta
CVPC	CVPC_7173	Singleton	Body Mass Index	continuous-23104-both_sexes-irnt.meta	18_43292268_T_C	18_43153847	caQTL	caQTL	18_43292268_T_C continuous-23104-both_sexes-irnt.meta
CVPC	CVPC_7173	Singleton	HDL Cholesterol	biomarkers-30760-both_sexes-irnt.meta	18_43192321_G_C	18_43164825	caQTL	caQTL	18_43192321_G_C biomarkers-30760-both_sexes-irnt.meta
CVPC	CVPC_7182	Singleton	HDL Cholesterol	biomarkers-30760-both_sexes-irnt.meta	1_93444330_C_A	1_93392735	caQTL	caQTL	1_93444330_C_A biomarkers-30760-both_sexes-irnt.meta
CVPC	CVPC_7405	Singleton	Body Mass Index	continuous-23104-both_sexes-irnt.meta	19_18704801_T_C	19_18701214_A_G	caQTL	caQTL	19_18704801_T_C continuous-23104-both_sexes-irnt.meta
CVPC	CVPC_741	Complex	Body Mass Index	continuous-23104-both_sexes-irnt.meta	14_103384935_A_G	14_103696945	caQTL-haQTL	caQTL-haQTL	14_103384935_A_G continuous-23104-both_sexes-irnt.meta
CVPC	CVPC_7505	Singleton	Type 2 Diabetes	Mahajan.NatGenet2018b.T2D.European_sorted	19_47061386_C_T	19_47061711_T_G	caQTL	caQTL	19_47061386_C_T Mahajan.NatGenet2018b.T2D.European_sorted
CVPC	CVPC_7505	Singleton	Body Mass Index	continuous-23104-both_sexes-irnt.meta	19_47087297_CA_C	19_47065746	caQTL	caQTL	19_47087297_CA_C continuous-23104-both_sexes-irnt.meta
CVPC	CVPC_7505	Singleton	HDL Cholesterol	biomarkers-30760-both_sexes-irnt.meta	19_47087297_CA_C	19_47107122	caQTL	caQTL	19_47087297_CA_C biomarkers-30760-both_sexes-irnt.meta
CVPC	CVPC_764	Complex	Body Mass Index	continuous-23104-both_sexes-irnt.meta	15_98693603_C_T	15_98686933	haQTL	haQTL	15_98693603_C_T continuous-23104-both_sexes-irnt.meta
CVPC	CVPC_7659	Singleton	HDL Cholesterol	biomarkers-30760-both_sexes-irnt.meta	2_20151547_AT_A	2_20171619	caQTL	caQTL	2_20151547_AT_A biomarkers-30760-both_sexes-irnt.meta
CVPC	CVPC_7659	Singleton	LDL Direct	biomarkers-30780-both_sexes-irnt.meta	2_20151547_AT_A	2_20171619	caQTL	caQTL	2_20151547_AT_A biomarkers-30780-both_sexes-irnt.meta
CVPC	CVPC_7693	Singleton	Body Mass Index	continuous-23104-both_sexes-irnt.meta	2_28774274_G_T	2_28730690_G_A	caQTL	caQTL	2_28774274_G_T continuous-23104-both_sexes-irnt.meta
CVPC	CVPC_7816	Singleton	Type 2 Diabetes	Mahajan.NatGenet2018b.T2D.European_sorted	2_65063708_C_A	2_65060762_A_G	caQTL	caQTL-eQTL-haQTL	2_65063708_C_A Mahajan.NatGenet2018b.T2D.European_sorted
CVPC	CVPC_7816	Singleton	Atrial Fibrillation	icd10-I48-both_sexes.meta	2_65063708_C_A	2_65056838	caQTL	caQTL-eQTL-haQTL	2_65063708_C_A icd10-I48-both_sexes.meta
CVPC	CVPC_7816	Singleton	HDL Cholesterol	biomarkers-30760-both_sexes-irnt.meta	2_65063708_C_A	2_65057097_A_T	caQTL	caQTL-eQTL-haQTL	2_65063708_C_A biomarkers-30760-both_sexes-irnt.meta
CVPC	CVPC_7941	Singleton	Body Mass Index	continuous-23104-both_sexes-irnt.meta	2_108720225_T_G	2_108790913_A_G	caQTL	caQTL	2_108720225_T_G continuous-23104-both_sexes-irnt.meta
CVPC	CVPC_7984	Singleton	HDL Cholesterol	biomarkers-30760-both_sexes-irnt.meta	2_120590036_G_C	2_120590036_G_C	caQTL	caQTL	2_120590036_G_C biomarkers-30760-both_sexes-irnt.meta
CVPC	CVPC_7984	Singleton	Type 2 Diabetes	Mahajan.NatGenet2018b.T2D.European_sorted	2_120588619_C_G	2_120590036	caQTL	caQTL	2_120588619_C_G Mahajan.NatGenet2018b.T2D.European_sorted
CVPC	CVPC_8015	Singleton	Body Mass Index	continuous-23104-both_sexes-irnt.meta	2_127684440_C_T	2_127684440_C_T	caQTL	caQTL	2_127684440_C_T continuous-23104-both_sexes-irnt.meta
CVPC	CVPC_8208	Singleton	LDL Direct	biomarkers-30780-both_sexes-irnt.meta	2_202631852_A_C	2_202297040	caQTL	caQTL	2_202631852_A_C biomarkers-30780-both_sexes-irnt.meta
CVPC	CVPC_8428	Singleton	Body Mass Index	continuous-23104-both_sexes-irnt.meta	20_16543062_C_T	20_16580345	caQTL	caQTL	20_16543062_C_T continuous-23104-both_sexes-irnt.meta
CVPC	CVPC_8446	Singleton	HDL Cholesterol	biomarkers-30760-both_sexes-irnt.meta	20_22164137_T_C	20_21927694	caQTL	caQTL	20_22164137_T_C biomarkers-30760-both_sexes-irnt.meta
CVPC	CVPC_8472	Singleton	Birth Weight	BW3_EUR_summary_stats	20_32687779_A_G	20_32687779_A_G	caQTL	caQTL	20_32687779_A_G BW3_EUR_summary_stats
CVPC	CVPC_8484	Singleton	Birth Weight	BW3_EUR_summary_stats	1_155016481_A_G	1_155011887	caQTL	caQTL	1_155016481_A_G BW3_EUR_summary_stats
CVPC	CVPC_870	Complex	HDL Cholesterol	biomarkers-30760-both_sexes-irnt.meta	16_29983601_C_T	16_30123335	eQTL-haQTL	eQTL-haQTL	16_29983601_C_T biomarkers-30760-both_sexes-irnt.meta
CVPC	CVPC_870	Complex	Body Mass Index	continuous-23104-both_sexes-irnt.meta	16_30153437_G_A	16_30130664	eQTL-haQTL	eQTL-haQTL	16_30153437_G_A continuous-23104-both_sexes-irnt.meta
CVPC	CVPC_89	Complex	Body Mass Index	continuous-23104-both_sexes-irnt.meta	16_28287811_G_A	16_28528065	caQTL-eQTL-haQTL	caQTL-eQTL-haQTL	16_28287811_G_A continuous-23104-both_sexes-irnt.meta
CVPC	CVPC_8987	Singleton	Body Mass Index	continuous-23104-both_sexes-irnt.meta	3_12914482_G_A	3_12915031_G_A	caQTL	caQTL	3_12914482_G_A continuous-23104-both_sexes-irnt.meta
CVPC	CVPC_9011	Singleton	HDL Cholesterol	biomarkers-30760-both_sexes-irnt.meta	3_15604328_T_C	3_15545975	caQTL	caQTL	3_15604328_T_C biomarkers-30760-both_sexes-irnt.meta
CVPC	CVPC_9096	Singleton	Pulse Rate	continuous-4194-both_sexes-irnt.meta	3_41163218_G_T	3_41170084_G_A	caQTL	caQTL	3_41163218_G_T continuous-4194-both_sexes-irnt.meta
CVPC	CVPC_91	Complex	LDL Direct	biomarkers-30780-both_sexes-irnt.meta	8_143987994_C_G	8_143957800	caQTL-eQTL-haQTL	caQTL-eQTL-haQTL	8_143987994_C_G biomarkers-30780-both_sexes-irnt.meta
CVPC	CVPC_9123	Singleton	HDL Cholesterol	biomarkers-30760-both_sexes-irnt.meta	3_46884049_T_C	3_46884049_T_C	caQTL	caQTL	3_46884049_T_C biomarkers-30760-both_sexes-irnt.meta
CVPC	CVPC_9136	Singleton	Body Mass Index	continuous-23104-both_sexes-irnt.meta	3_51864975_G_T	3_51694557	caQTL	caQTL	3_51864975_G_T continuous-23104-both_sexes-irnt.meta
CVPC	CVPC_9143	Singleton	Body Mass Index	continuous-23104-both_sexes-irnt.meta	3_52835247_C_A	3_52846112_G_T	caQTL	caQTL	3_52835247_C_A continuous-23104-both_sexes-irnt.meta
CVPC	CVPC_9206	Singleton	Body Mass Index	continuous-23104-both_sexes-irnt.meta	3_65184286_T_C	3_65186844_T_G	caQTL	caQTL-haQTL	3_65184286_T_C continuous-23104-both_sexes-irnt.meta
CVPC	CVPC_924	Complex	HDL Cholesterol	biomarkers-30760-both_sexes-irnt.meta	2_241457251_T_C	2_241298487	caQTL-eQTL	caQTL-eQTL	2_241457251_T_C biomarkers-30760-both_sexes-irnt.meta
CVPC	CVPC_925	Complex	Body Mass Index	continuous-23104-both_sexes-irnt.meta	2_69397618_T_A	2_69300034	eQTL-haQTL	eQTL-haQTL	2_69397618_T_A continuous-23104-both_sexes-irnt.meta
CVPC	CVPC_9296	Singleton	Body Mass Index	continuous-23104-both_sexes-irnt.meta	3_108400123_C_T	3_108655165	caQTL	caQTL	3_108400123_C_T continuous-23104-both_sexes-irnt.meta
CVPC	CVPC_9433	Singleton	Type 2 Diabetes	Mahajan.NatGenet2018b.T2D.European_sorted	3_152368744_A_G	3_152368744_A_G	caQTL	caQTL-haQTL	3_152368744_A_G Mahajan.NatGenet2018b.T2D.European_sorted
CVPC	CVPC_9468	Singleton	Pulse Rate	continuous-4194-both_sexes-irnt.meta	3_172073485_G_A	3_172057661_G_A	caQTL	caQTL	3_172073485_G_A continuous-4194-both_sexes-irnt.meta
CVPC	CVPC_9507	Singleton	HDL Cholesterol	biomarkers-30760-both_sexes-irnt.meta	3_185808320_CA_C	3_185806065_G_A	caQTL	caQTL	3_185808320_CA_C biomarkers-30760-both_sexes-irnt.meta
CVPC	CVPC_9507	Singleton	Fasting Glucose	MAGIC1000G_FG_EUR	3_185779847_A_C	3_185801122_G_A	caQTL	caQTL-eQTL	3_185779847_A_C MAGIC1000G_FG_EUR
CVPC	CVPC_9507	Singleton	Type 2 Diabetes	Mahajan.NatGenet2018b.T2D.European_sorted	3_185823029_A_C	3_185796401	caQTL	caQTL-eQTL	3_185823029_A_C Mahajan.NatGenet2018b.T2D.European_sorted
CVPC	CVPC_9573	Singleton	Body Mass Index	continuous-23104-both_sexes-irnt.meta	3_196263951_G_A	3_196277236	caQTL	caQTL-haQTL	3_196263951_G_A continuous-23104-both_sexes-irnt.meta
CVPC	CVPC_9824	Singleton	HDL Cholesterol	biomarkers-30760-both_sexes-irnt.meta	4_90316085_G_T	4_90340833_T_C	caQTL	caQTL	4_90316085_G_T biomarkers-30760-both_sexes-irnt.meta
CVPC	CVPC_9824	Singleton	Body Mass Index	continuous-23104-both_sexes-irnt.meta	4_90361584_G_A	4_90336367_C_T	caQTL	caQTL	4_90361584_G_A continuous-23104-both_sexes-irnt.meta
CVPC	CVPC_989	Complex	Type 2 Diabetes	Mahajan.NatGenet2018b.T2D.European_sorted	1_229430081_A_G	1_229537208	caQTL-eQTL	caQTL-eQTL	1_229430081_A_G Mahajan.NatGenet2018b.T2D.European_sorted
CVPC	CVPC_989	Complex	Fasting Glucose	MAGIC1000G_FG_EUR	1_229506752_T_A	1_229537208_G_A	caQTL-eQTL	caQTL-eQTL	1_229506752_T_A MAGIC1000G_FG_EUR
CVPC	CVPC_9924	Singleton	Body Mass Index	continuous-23104-both_sexes-irnt.meta	4_144796328_C_T	4_145061411	caQTL	caQTL	4_144796328_C_T continuous-23104-both_sexes-irnt.meta
iPSC	iPSC_10142	Singleton	LDL Direct	biomarkers-30780-both_sexes-irnt.meta	5_75314468_A_C	5_75360714	caQTL	caQTL	5_75314468_A_C biomarkers-30780-both_sexes-irnt.meta
iPSC	iPSC_10142	Singleton	Body Mass Index	continuous-23104-both_sexes-irnt.meta	5_75421936_C_T	5_75370667	caQTL	caQTL	5_75421936_C_T continuous-23104-both_sexes-irnt.meta
iPSC	iPSC_10146	Singleton	Body Mass Index	continuous-23104-both_sexes-irnt.meta	5_75715301_C_T	5_75707853	caQTL	caQTL	5_75715301_C_T continuous-23104-both_sexes-irnt.meta
iPSC	iPSC_10146	Singleton	HDL Cholesterol	biomarkers-30760-both_sexes-irnt.meta	5_75747088_G_A	5_75707853	caQTL	caQTL	5_75747088_G_A biomarkers-30760-both_sexes-irnt.meta
iPSC	iPSC_10146	Singleton	Type 2 Diabetes	Mahajan.NatGenet2018b.T2D.European_sorted	5_75692544_A_G	5_75707853	caQTL	caQTL	5_75692544_A_G Mahajan.NatGenet2018b.T2D.European_sorted
iPSC	iPSC_10146	Singleton	Pulse Rate	continuous-4194-both_sexes-irnt.meta	5_75707853_T_C	5_75707853_T_C	caQTL	caQTL	5_75707853_T_C continuous-4194-both_sexes-irnt.meta
iPSC	iPSC_1021	Complex	HDL Cholesterol	biomarkers-30760-both_sexes-irnt.meta	11_14673589_GCT_G	11_14842668	caQTL-eQTL	caQTL-eQTL	11_14673589_GCT_G biomarkers-30760-both_sexes-irnt.meta
iPSC	iPSC_10325	Singleton	Body Mass Index	continuous-23104-both_sexes-irnt.meta	5_137200620_A_G	5_137236270_G_A	caQTL	caQTL	5_137200620_A_G continuous-23104-both_sexes-irnt.meta
iPSC	iPSC_10613	Singleton	Fasting Glucose	MAGIC1000G_FG_EUR	6_20675064_A_G	6_20703721	caQTL	caQTL	6_20675064_A_G MAGIC1000G_FG_EUR
iPSC	iPSC_10613	Singleton	Birth Weight	BW3_EUR_summary_stats	6_20675064_A_G	6_20675561	caQTL	caQTL	6_20675064_A_G BW3_EUR_summary_stats
iPSC	iPSC_10631	Singleton	LDL Direct	biomarkers-30780-both_sexes-irnt.meta	6_26107235_A_G	6_26046516	caQTL	caQTL	6_26107235_A_G biomarkers-30780-both_sexes-irnt.meta
iPSC	iPSC_10654	Singleton	LDL Direct	biomarkers-30780-both_sexes-irnt.meta	6_35114154_G_A	6_34609480	caQTL	caQTL-eQTL	6_35114154_G_A biomarkers-30780-both_sexes-irnt.meta
iPSC	iPSC_1070	Complex	Body Mass Index	continuous-23104-both_sexes-irnt.meta	16_28287811_G_A	16_28335819	caQTL-eQTL	caQTL-eQTL	16_28287811_G_A continuous-23104-both_sexes-irnt.meta
iPSC	iPSC_1071	Complex	Type 2 Diabetes	Mahajan.NatGenet2018b.T2D.European_sorted	22_49980837_C_T	22_49979054_C_T	eQTL-haQTL	eQTL-haQTL	22_49980837_C_T Mahajan.NatGenet2018b.T2D.European_sorted
iPSC	iPSC_10846	Singleton	Aging	timmers2020_healthspan_lifespan_longevity	6_108687991_A_G	6_108699129_T_C	caQTL	caQTL-eQTL	6_108687991_A_G timmers2020_healthspan_lifespan_longevity
iPSC	iPSC_1088	Complex	HDL Cholesterol	biomarkers-30760-both_sexes-irnt.meta	1_109669671_C_A	1_109669671_C_A	caQTL-eQTL	caQTL-eQTL	1_109669671_C_A biomarkers-30760-both_sexes-irnt.meta
iPSC	iPSC_10893	Singleton	LDL Direct	biomarkers-30780-both_sexes-irnt.meta	6_127163706_C_CAT	6_127187994_C_G	caQTL	caQTL	6_127163706_C_CAT biomarkers-30780-both_sexes-irnt.meta
iPSC	iPSC_1091	Complex	Body Mass Index	continuous-23104-both_sexes-irnt.meta	16_3657408_G_C	16_3660096_C_T	caQTL-eQTL	caQTL-eQTL	16_3657408_G_C continuous-23104-both_sexes-irnt.meta
iPSC	iPSC_1096	Complex	Body Mass Index	continuous-23104-both_sexes-irnt.meta	1_16980100_T_C	1_16984695_A_G	caQTL-eQTL	caQTL-eQTL	1_16980100_T_C continuous-23104-both_sexes-irnt.meta
iPSC	iPSC_1099	Complex	Body Mass Index	continuous-23104-both_sexes-irnt.meta	6_125769131_T_C	6_125769131_T_C	caQTL-eQTL	caQTL-eQTL	6_125769131_T_C continuous-23104-both_sexes-irnt.meta
iPSC	iPSC_11088	Singleton	HDL Cholesterol	biomarkers-30760-both_sexes-irnt.meta	7_4745884_C_CA	7_4745021_T_C	caQTL	caQTL	7_4745884_C_CA biomarkers-30760-both_sexes-irnt.meta
iPSC	iPSC_11215	Singleton	Birth Weight	BW3_EUR_summary_stats	7_35256265_C_A	7_35256220_A_G	caQTL	caQTL	7_35256265_C_A BW3_EUR_summary_stats
iPSC	iPSC_11381	Singleton	LDL Direct	biomarkers-30780-both_sexes-irnt.meta	7_100754589_T_C	7_100701281	caQTL	caQTL	7_100754589_T_C biomarkers-30780-both_sexes-irnt.meta
iPSC	iPSC_11382	Singleton	LDL Direct	biomarkers-30780-both_sexes-irnt.meta	7_100754589_T_C	7_100701281	caQTL	caQTL	7_100754589_T_C biomarkers-30780-both_sexes-irnt.meta
iPSC	iPSC_11413	Singleton	Type 2 Diabetes	Mahajan.NatGenet2018b.T2D.European_sorted	1_235423298_C_T	1_235401097_G_A	caQTL	caQTL-eQTL	1_235423298_C_T Mahajan.NatGenet2018b.T2D.European_sorted
iPSC	iPSC_11477	Singleton	HDL Cholesterol	biomarkers-30760-both_sexes-irnt.meta	7_135563004_C_T	7_135561557_A_G	caQTL	caQTL	7_135563004_C_T biomarkers-30760-both_sexes-irnt.meta
iPSC	iPSC_11595	Singleton	Body Mass Index	continuous-23104-both_sexes-irnt.meta	8_8730793_A_G	8_8522961	caQTL	caQTL	8_8730793_A_G continuous-23104-both_sexes-irnt.meta
iPSC	iPSC_11595	Singleton	Type 2 Diabetes	Mahajan.NatGenet2018b.T2D.European_sorted	8_9320222_T_G	8_8465578	caQTL	caQTL	8_9320222_T_G Mahajan.NatGenet2018b.T2D.European_sorted
iPSC	iPSC_11618	Singleton	Body Mass Index	continuous-23104-both_sexes-irnt.meta	8_11096364_G_A	8_11167154_C_A	caQTL	caQTL	8_11096364_G_A continuous-23104-both_sexes-irnt.meta
iPSC	iPSC_11619	Singleton	Type 2 Diabetes	Mahajan.NatGenet2018b.T2D.European_sorted	8_11376991_A_T	8_11105778	caQTL	caQTL	8_11376991_A_T Mahajan.NatGenet2018b.T2D.European_sorted
iPSC	iPSC_11620	Singleton	Type 2 Diabetes	Mahajan.NatGenet2018b.T2D.European_sorted	8_11376991_A_T	8_11045965	caQTL	caQTL	8_11376991_A_T Mahajan.NatGenet2018b.T2D.European_sorted
iPSC	iPSC_11627	Singleton	Body Mass Index	continuous-23104-both_sexes-irnt.meta	8_11930521_C_T	8_11970691	caQTL	caQTL	8_11930521_C_T continuous-23104-both_sexes-irnt.meta
iPSC	iPSC_11769	Singleton	Body Mass Index	continuous-23104-both_sexes-irnt.meta	8_63919518_CGT_C	8_63804902_T_G	caQTL	caQTL	8_63919518_CGT_C continuous-23104-both_sexes-irnt.meta
iPSC	iPSC_11784	Singleton	LDL Direct	biomarkers-30780-both_sexes-irnt.meta	1_16170777_G_C	1_16186091	caQTL	caQTL	1_16170777_G_C biomarkers-30780-both_sexes-irnt.meta
iPSC	iPSC_1186	Complex	Body Mass Index	continuous-23104-both_sexes-irnt.meta	7_75555819_C_CA	7_75452145	eQTL	eQTL	7_75555819_C_CA continuous-23104-both_sexes-irnt.meta
iPSC	iPSC_12047	Singleton	HDL Cholesterol	biomarkers-30760-both_sexes-irnt.meta	9_13703276_T_A	9_13703276_T_A	caQTL	caQTL	9_13703276_T_A biomarkers-30760-both_sexes-irnt.meta
iPSC	iPSC_12114	Singleton	HDL Cholesterol	biomarkers-30760-both_sexes-irnt.meta	9_35739118_G_GC	9_35764365_C_T	caQTL	caQTL	9_35739118_G_GC biomarkers-30760-both_sexes-irnt.meta
iPSC	iPSC_12297	Singleton	Body Mass Index	continuous-23104-both_sexes-irnt.meta	1_16980100_T_C	1_16992516	caQTL	caQTL-eQTL	1_16980100_T_C continuous-23104-both_sexes-irnt.meta
iPSC	iPSC_12336	Singleton	Pulse Rate	continuous-4194-both_sexes-irnt.meta	9_125644709_G_C	9_125541455_T_C	caQTL	caQTL	9_125644709_G_C continuous-4194-both_sexes-irnt.meta
iPSC	iPSC_12501	Singleton	Ischemic Heart Disease	icd10-I25-both_sexes.meta	10_30028144_G_A	10_30028144_G_A	caQTL	caQTL	10_30028144_G_A icd10-I25-both_sexes.meta
iPSC	iPSC_12501	Singleton	Angina Pectoris	icd10-I20-both_sexes.meta	10_30028144_G_A	10_30028144_G_A	caQTL	caQTL	10_30028144_G_A icd10-I20-both_sexes.meta
iPSC	iPSC_12590	Singleton	HDL Cholesterol	biomarkers-30760-both_sexes-irnt.meta	10_63387659_G_A	10_63557285_G_C	caQTL	caQTL	10_63387659_G_A biomarkers-30760-both_sexes-irnt.meta
iPSC	iPSC_12590	Singleton	LDL Direct	biomarkers-30780-both_sexes-irnt.meta	10_63559006_G_T	10_63554951_G_C	caQTL	caQTL	10_63559006_G_T biomarkers-30780-both_sexes-irnt.meta
iPSC	iPSC_12590	Singleton	Atrial Fibrillation	icd10-I48-both_sexes.meta	10_63387659_G_A	10_63561387_C_A	caQTL	caQTL	10_63387659_G_A icd10-I48-both_sexes.meta
iPSC	iPSC_12590	Singleton	Body Mass Index	continuous-23104-both_sexes-irnt.meta	10_63431885_G_T	10_63561387_C_A	caQTL	caQTL	10_63431885_G_T continuous-23104-both_sexes-irnt.meta
iPSC	iPSC_12929	Singleton	Body Mass Index	continuous-23104-both_sexes-irnt.meta	11_8519744_C_T	11_8508671_A_G	caQTL	caQTL	11_8519744_C_T continuous-23104-both_sexes-irnt.meta
iPSC	iPSC_13015	Singleton	Pulse Rate	continuous-4194-both_sexes-irnt.meta	11_32177243_A_T	11_32177243_A_T	caQTL	caQTL	11_32177243_A_T continuous-4194-both_sexes-irnt.meta
iPSC	iPSC_13058	Singleton	Body Mass Index	continuous-23104-both_sexes-irnt.meta	11_47369560_G_GA	11_47508395	caQTL	caQTL	11_47369560_G_GA continuous-23104-both_sexes-irnt.meta
iPSC	iPSC_13058	Singleton	Type 2 Diabetes	Mahajan.NatGenet2018b.T2D.European_sorted	11_47756368_G_C	11_47508395	caQTL	caQTL-eQTL	11_47756368_G_C Mahajan.NatGenet2018b.T2D.European_sorted
iPSC	iPSC_13096	Singleton	Type 2 Diabetes	Mahajan.NatGenet2018b.T2D.European_sorted	11_65794786_G_A	11_65794786_G_A	caQTL	caQTL	11_65794786_G_A Mahajan.NatGenet2018b.T2D.European_sorted
iPSC	iPSC_13099	Singleton	LDL Direct	biomarkers-30780-both_sexes-irnt.meta	11_66512075_T_C	11_66502243_A_G	caQTL	caQTL	11_66512075_T_C biomarkers-30780-both_sexes-irnt.meta
iPSC	iPSC_13153	Singleton	Body Mass Index	continuous-23104-both_sexes-irnt.meta	11_76757739_C_T	11_76781151	caQTL	caQTL	11_76757739_C_T continuous-23104-both_sexes-irnt.meta
iPSC	iPSC_1317	Complex	Body Mass Index	continuous-23104-both_sexes-irnt.meta	7_2037066_T_C	7_2068401	caQTL-haQTL	caQTL-haQTL	7_2037066_T_C continuous-23104-both_sexes-irnt.meta
iPSC	iPSC_13189	Singleton	Type 2 Diabetes	Mahajan.NatGenet2018b.T2D.European_sorted	11_93281177_T_G	11_93280365	caQTL	caQTL	11_93281177_T_G Mahajan.NatGenet2018b.T2D.European_sorted
iPSC	iPSC_1323	Complex	HDL Cholesterol	biomarkers-30760-both_sexes-irnt.meta	7_26118334_C_T	7_26113890_A_C	caQTL	caQTL	7_26118334_C_T biomarkers-30760-both_sexes-irnt.meta
iPSC	iPSC_13279	Singleton	LDL Direct	biomarkers-30780-both_sexes-irnt.meta	11_122633969_A_AG	11_122647817_A_G	caQTL	caQTL	11_122633969_A_AG biomarkers-30780-both_sexes-irnt.meta
iPSC	iPSC_13279	Singleton	Body Mass Index	continuous-23104-both_sexes-irnt.meta	11_122682431_T_A	11_122656412_G_A	caQTL	caQTL	11_122682431_T_A continuous-23104-both_sexes-irnt.meta
iPSC	iPSC_13279	Singleton	HDL Cholesterol	biomarkers-30760-both_sexes-irnt.meta	11_122622890_CA_C	11_122643695	caQTL	caQTL	11_122622890_CA_C biomarkers-30760-both_sexes-irnt.meta
iPSC	iPSC_13338	Singleton	Body Mass Index	continuous-23104-both_sexes-irnt.meta	11_134739907_A_G	11_134731118	caQTL	caQTL	11_134739907_A_G continuous-23104-both_sexes-irnt.meta
iPSC	iPSC_1361	Complex	Body Mass Index	continuous-23104-both_sexes-irnt.meta	1_16520695_G_C	1_16491182_T_C	caQTL	caQTL	1_16520695_G_C continuous-23104-both_sexes-irnt.meta
iPSC	iPSC_13666	Singleton	HDL Cholesterol	biomarkers-30760-both_sexes-irnt.meta	12_109579142_T_A	12_109487684_A_G	caQTL	caQTL	12_109579142_T_A biomarkers-30760-both_sexes-irnt.meta
iPSC	iPSC_13729	Singleton	HDL Cholesterol	biomarkers-30760-both_sexes-irnt.meta	1_39582948_C_CA	1_39570014	caQTL	caQTL-eQTL	1_39582948_C_CA biomarkers-30760-both_sexes-irnt.meta
iPSC	iPSC_13729	Singleton	Body Mass Index	continuous-23104-both_sexes-irnt.meta	1_39549703_C_CA	1_39578080	caQTL	caQTL	1_39549703_C_CA continuous-23104-both_sexes-irnt.meta
iPSC	iPSC_13767	Singleton	Body Mass Index	continuous-23104-both_sexes-irnt.meta	12_132882706_GT_G	12_132897747_A_C	caQTL	caQTL-eQTL	12_132882706_GT_G continuous-23104-both_sexes-irnt.meta
iPSC	iPSC_13807	Singleton	Body Mass Index	continuous-23104-both_sexes-irnt.meta	13_28095902_G_A	13_28100491_T_C	caQTL	caQTL	13_28095902_G_A continuous-23104-both_sexes-irnt.meta
iPSC	iPSC_13807	Singleton	HDL Cholesterol	biomarkers-30760-both_sexes-irnt.meta	13_28096170_T_C	13_28107091	caQTL	caQTL	13_28096170_T_C biomarkers-30760-both_sexes-irnt.meta
iPSC	iPSC_13900	Singleton	Body Mass Index	continuous-23104-both_sexes-irnt.meta	13_57700379_C_T	13_58052054	caQTL	caQTL	13_57700379_C_T continuous-23104-both_sexes-irnt.meta
iPSC	iPSC_13900	Singleton	Type 2 Diabetes	Mahajan.NatGenet2018b.T2D.European_sorted	13_58099154_T_C	13_58092594_A_G	caQTL	caQTL	13_58099154_T_C Mahajan.NatGenet2018b.T2D.European_sorted
iPSC	iPSC_13982	Singleton	Body Mass Index	continuous-23104-both_sexes-irnt.meta	13_98447084_C_T	13_98472102	caQTL	caQTL	13_98447084_C_T continuous-23104-both_sexes-irnt.meta
iPSC	iPSC_14030	Singleton	Body Mass Index	continuous-23104-both_sexes-irnt.meta	13_111331897_A_G	13_111274447	caQTL	caQTL	13_111331897_A_G continuous-23104-both_sexes-irnt.meta
iPSC	iPSC_14077	Singleton	HDL Cholesterol	biomarkers-30760-both_sexes-irnt.meta	1_46037164_A_C	1_45639729	caQTL	caQTL-eQTL	1_46037164_A_C biomarkers-30760-both_sexes-irnt.meta
iPSC	iPSC_14077	Singleton	Body Mass Index	continuous-23104-both_sexes-irnt.meta	1_45712298_T_TA	1_45651489	caQTL	caQTL	1_45712298_T_TA continuous-23104-both_sexes-irnt.meta
iPSC	iPSC_14093	Singleton	HDL Cholesterol	biomarkers-30760-both_sexes-irnt.meta	14_24290113_G_C	14_24290113_G_C	caQTL	caQTL	14_24290113_G_C biomarkers-30760-both_sexes-irnt.meta
iPSC	iPSC_1411	Complex	Body Mass Index	continuous-23104-both_sexes-irnt.meta	11_13218903_A_G	11_13293658	caQTL	caQTL	11_13218903_A_G continuous-23104-both_sexes-irnt.meta
iPSC	iPSC_1416	Complex	LDL Direct	biomarkers-30780-both_sexes-irnt.meta	1_25386743_A_T	1_25482457_T_C	caQTL	caQTL	1_25386743_A_T biomarkers-30780-both_sexes-irnt.meta
iPSC	iPSC_143	Complex	LDL Direct	biomarkers-30780-both_sexes-irnt.meta	19_2815374_A_G	19_2787834_T_G	eQTL	eQTL	19_2815374_A_G biomarkers-30780-both_sexes-irnt.meta
iPSC	iPSC_14347	Singleton	Body Mass Index	continuous-23104-both_sexes-irnt.meta	14_102777733_C_G	14_102780133	caQTL	caQTL	14_102777733_C_G continuous-23104-both_sexes-irnt.meta
iPSC	iPSC_14347	Singleton	HDL Cholesterol	biomarkers-30760-both_sexes-irnt.meta	14_102777952_G_A	14_102781507	caQTL	caQTL	14_102777952_G_A biomarkers-30760-both_sexes-irnt.meta
iPSC	iPSC_1439	Complex	HDL Cholesterol	biomarkers-30760-both_sexes-irnt.meta	12_50870851_C_CA	12_50628648	caQTL	caQTL-eQTL	12_50870851_C_CA biomarkers-30760-both_sexes-irnt.meta
iPSC	iPSC_1439	Complex	LDL Direct	biomarkers-30780-both_sexes-irnt.meta	12_50116093_GTT_G	12_50540580	caQTL	caQTL-eQTL	12_50116093_GTT_G biomarkers-30780-both_sexes-irnt.meta
iPSC	iPSC_14542	Singleton	HDL Cholesterol	biomarkers-30760-both_sexes-irnt.meta	15_74935608_A_T	15_75168711	caQTL	caQTL	15_74935608_A_T biomarkers-30760-both_sexes-irnt.meta
iPSC	iPSC_14566	Singleton	Ischemic Heart Disease	icd10-I25-both_sexes.meta	15_78833507_G_A	15_78840302_G_A	caQTL	caQTL	15_78833507_G_A icd10-I25-both_sexes.meta
iPSC	iPSC_14649	Singleton	Birth Weight	BW3_EUR_summary_stats	15_98647372_G_A	15_98650040_A_G	caQTL	caQTL	15_98647372_G_A BW3_EUR_summary_stats
iPSC	iPSC_14672	Singleton	HDL Cholesterol	biomarkers-30760-both_sexes-irnt.meta	15_101365870_T_C	15_101366984_A_G	caQTL	caQTL	15_101365870_T_C biomarkers-30760-both_sexes-irnt.meta
iPSC	iPSC_148	Complex	Body Mass Index	continuous-23104-both_sexes-irnt.meta	16_30153437_G_A	16_30130700	caQTL-eQTL	caQTL-eQTL	16_30153437_G_A continuous-23104-both_sexes-irnt.meta
iPSC	iPSC_148	Complex	HDL Cholesterol	biomarkers-30760-both_sexes-irnt.meta	16_29983601_C_T	16_30133058	caQTL-eQTL	caQTL-eQTL	16_29983601_C_T biomarkers-30760-both_sexes-irnt.meta
iPSC	iPSC_14809	Singleton	Body Mass Index	continuous-23104-both_sexes-irnt.meta	16_28852809_C_T	16_28629858	caQTL	caQTL	16_28852809_C_T continuous-23104-both_sexes-irnt.meta
iPSC	iPSC_14819	Singleton	Body Mass Index	continuous-23104-both_sexes-irnt.meta	16_30153437_G_A	16_30130664	caQTL	caQTL-eQTL	16_30153437_G_A continuous-23104-both_sexes-irnt.meta
iPSC	iPSC_14833	Singleton	Body Mass Index	continuous-23104-both_sexes-irnt.meta	16_52537621_A_G	16_52595915	caQTL	caQTL	16_52537621_A_G continuous-23104-both_sexes-irnt.meta
iPSC	iPSC_14887	Singleton	HDL Cholesterol	biomarkers-30760-both_sexes-irnt.meta	16_67842920_A_G	16_67906447	caQTL	caQTL	16_67842920_A_G biomarkers-30760-both_sexes-irnt.meta
iPSC	iPSC_14946	Singleton	LDL Direct	biomarkers-30780-both_sexes-irnt.meta	16_83954994_A_G	16_83950170_T_C	caQTL	caQTL	16_83954994_A_G biomarkers-30780-both_sexes-irnt.meta
iPSC	iPSC_15138	Singleton	HDL Cholesterol	biomarkers-30760-both_sexes-irnt.meta	17_18268300_G_GTGTTCGTGGTTCA	17_18354497_G_A	caQTL	caQTL	17_18268300_G_GTGTTCGTGGTTCA biomarkers-30760-both_sexes-irnt.meta
iPSC	iPSC_15222	Singleton	HDL Cholesterol	biomarkers-30760-both_sexes-irnt.meta	17_44262056_C_T	17_44252754	caQTL	caQTL	17_44262056_C_T biomarkers-30760-both_sexes-irnt.meta
iPSC	iPSC_15222	Singleton	Body Mass Index	continuous-23104-both_sexes-irnt.meta	17_44214652_G_GCTT	17_44243364_A_C	caQTL	caQTL-eQTL	17_44214652_G_GCTT continuous-23104-both_sexes-irnt.meta
iPSC	iPSC_15232	Singleton	LDL Direct	biomarkers-30780-both_sexes-irnt.meta	17_47709086_C_T	17_47408616_C_T	caQTL	caQTL	17_47709086_C_T biomarkers-30780-both_sexes-irnt.meta
iPSC	iPSC_15328	Singleton	Body Mass Index	continuous-23104-both_sexes-irnt.meta	17_73747108_A_C	17_73758406_C_T	caQTL	caQTL	17_73747108_A_C continuous-23104-both_sexes-irnt.meta
iPSC	iPSC_15353	Singleton	Pulse Rate	continuous-4194-both_sexes-irnt.meta	17_76691695_G_T	17_76687998_G_A	caQTL	caQTL	17_76691695_G_T continuous-4194-both_sexes-irnt.meta
iPSC	iPSC_15490	Singleton	Body Mass Index	continuous-23104-both_sexes-irnt.meta	18_26211125_T_G	18_26213186_A_C	caQTL	caQTL	18_26211125_T_G continuous-23104-both_sexes-irnt.meta
iPSC	iPSC_15542	Singleton	Body Mass Index	continuous-23104-both_sexes-irnt.meta	18_49462996_C_T	18_49110041	caQTL	caQTL	18_49462996_C_T continuous-23104-both_sexes-irnt.meta
iPSC	iPSC_15770	Singleton	Body Mass Index	continuous-23104-both_sexes-irnt.meta	19_18116982_AAGTGTCCTGTGGCCC_A	19_18104437_A_G	caQTL	caQTL	19_18116982_AAGTGTCCTGTGGCCC_A continuous-23104-both_sexes-irnt.meta
iPSC	iPSC_15771	Singleton	Body Mass Index	continuous-23104-both_sexes-irnt.meta	19_18116982_AAGTGTCCTGTGGCCC_A	19_18106337_T_C	caQTL	caQTL	19_18116982_AAGTGTCCTGTGGCCC_A continuous-23104-both_sexes-irnt.meta
iPSC	iPSC_15777	Singleton	Body Mass Index	continuous-23104-both_sexes-irnt.meta	19_19553041_A_G	19_19538939	caQTL	caQTL	19_19553041_A_G continuous-23104-both_sexes-irnt.meta
iPSC	iPSC_15814	Singleton	Body Mass Index	continuous-23104-both_sexes-irnt.meta	19_33534124_T_C	19_33482885	caQTL	caQTL	19_33534124_T_C continuous-23104-both_sexes-irnt.meta
iPSC	iPSC_15858	Singleton	LDL Direct	biomarkers-30780-both_sexes-irnt.meta	19_40835324_A_G	19_40840863_T_C	caQTL	caQTL	19_40835324_A_G biomarkers-30780-both_sexes-irnt.meta
iPSC	iPSC_1586	Singleton	HDL Cholesterol	biomarkers-30760-both_sexes-irnt.meta	3_49893910_A_T	3_50003880_C_T	eQTL	eQTL	3_49893910_A_T biomarkers-30760-both_sexes-irnt.meta
iPSC	iPSC_16012	Singleton	Body Mass Index	continuous-23104-both_sexes-irnt.meta	2_6017680_C_T	2_6029219	caQTL	caQTL	2_6017680_C_T continuous-23104-both_sexes-irnt.meta
iPSC	iPSC_16062	Singleton	HDL Cholesterol	biomarkers-30760-both_sexes-irnt.meta	2_20151547_AT_A	2_20171619	caQTL	caQTL	2_20151547_AT_A biomarkers-30760-both_sexes-irnt.meta
iPSC	iPSC_16062	Singleton	LDL Direct	biomarkers-30780-both_sexes-irnt.meta	2_20151547_AT_A	2_20171619	caQTL	caQTL	2_20151547_AT_A biomarkers-30780-both_sexes-irnt.meta
iPSC	iPSC_16076	Singleton	Childhood Obesity	CHILDHOOD_OBESITY.eur	2_24953331_C_T	2_24899971	caQTL	caQTL	2_24953331_C_T CHILDHOOD_OBESITY.eur
iPSC	iPSC_16076	Singleton	Body Mass Index	continuous-23104-both_sexes-irnt.meta	2_24953331_C_T	2_24920780_C_G	caQTL	caQTL	2_24953331_C_T continuous-23104-both_sexes-irnt.meta
iPSC	iPSC_16081	Singleton	Body Mass Index	continuous-23104-both_sexes-irnt.meta	1_107436944_AT_A	1_107440166_A_C	caQTL	caQTL	1_107436944_AT_A continuous-23104-both_sexes-irnt.meta
iPSC	iPSC_16085	Singleton	Pulse Rate	continuous-4194-both_sexes-irnt.meta	2_26707543_C_T	2_26693976	caQTL	caQTL	2_26707543_C_T continuous-4194-both_sexes-irnt.meta
iPSC	iPSC_16085	Singleton	LDL Direct	biomarkers-30780-both_sexes-irnt.meta	2_26707543_C_T	2_26706414_T_G	caQTL	caQTL	2_26707543_C_T biomarkers-30780-both_sexes-irnt.meta
iPSC	iPSC_1612	Singleton	Birth Weight	BW3_EUR_summary_stats	17_7229843_G_A	17_7268037	eQTL	eQTL	17_7229843_G_A BW3_EUR_summary_stats
iPSC	iPSC_16190	Singleton	Atrial Fibrillation	icd10-I48-both_sexes.meta	2_61189486_GA_G	2_61199685_G_A	caQTL	caQTL	2_61189486_GA_G icd10-I48-both_sexes.meta
iPSC	iPSC_1650	Singleton	Type 2 Diabetes	Mahajan.NatGenet2018b.T2D.European_sorted	7_157178887_T_C	7_157137856	eQTL	eQTL	7_157178887_T_C Mahajan.NatGenet2018b.T2D.European_sorted
iPSC	iPSC_1671	Singleton	Fasting Glucose	MAGIC1000G_FG_EUR	19_45699825_G_A	19_45693376	eQTL	eQTL	19_45699825_G_A MAGIC1000G_FG_EUR
iPSC	iPSC_1673	Singleton	Atrial Fibrillation	icd10-I48-both_sexes.meta	2_65063708_C_A	2_65057097_A_T	eQTL	eQTL	2_65063708_C_A icd10-I48-both_sexes.meta
iPSC	iPSC_1673	Singleton	Type 2 Diabetes	Mahajan.NatGenet2018b.T2D.European_sorted	2_65063708_C_A	2_65057097_A_T	eQTL	eQTL	2_65063708_C_A Mahajan.NatGenet2018b.T2D.European_sorted
iPSC	iPSC_1673	Singleton	HDL Cholesterol	biomarkers-30760-both_sexes-irnt.meta	2_65063708_C_A	2_65057097_A_T	eQTL	eQTL	2_65063708_C_A biomarkers-30760-both_sexes-irnt.meta
iPSC	iPSC_1692	Singleton	Body Mass Index	continuous-23104-both_sexes-irnt.meta	22_17747991_G_A	22_17733186	eQTL	eQTL	22_17747991_G_A continuous-23104-both_sexes-irnt.meta
iPSC	iPSC_1771	Singleton	Aging	timmers2020_healthspan_lifespan_longevity	15_78623522_G_A	15_78533838	eQTL	eQTL	15_78623522_G_A timmers2020_healthspan_lifespan_longevity
iPSC	iPSC_1846	Singleton	Atrial Fibrillation	icd10-I48-both_sexes.meta	1_203065181_G_A	1_203062241_G_C	eQTL	eQTL	1_203065181_G_A icd10-I48-both_sexes.meta
iPSC	iPSC_1858	Singleton	HDL Cholesterol	biomarkers-30760-both_sexes-irnt.meta	1_26573196_C_A	1_26693642	eQTL	eQTL	1_26573196_C_A biomarkers-30760-both_sexes-irnt.meta
iPSC	iPSC_1905	Singleton	HDL Cholesterol	biomarkers-30760-both_sexes-irnt.meta	1_212338786_C_CA	1_212250447_G_T	eQTL	eQTL	1_212338786_C_CA biomarkers-30760-both_sexes-irnt.meta
iPSC	iPSC_1914	Singleton	HDL Cholesterol	biomarkers-30760-both_sexes-irnt.meta	1_212338786_C_CA	1_212361035_T_A	eQTL	eQTL	1_212338786_C_CA biomarkers-30760-both_sexes-irnt.meta
iPSC	iPSC_1915	Singleton	HDL Cholesterol	biomarkers-30760-both_sexes-irnt.meta	12_50870851_C_CA	12_50816055	eQTL	caQTL-eQTL	12_50870851_C_CA biomarkers-30760-both_sexes-irnt.meta
iPSC	iPSC_1965	Singleton	Ischemic Heart Disease	icd10-I25-both_sexes.meta	17_2118897_CT_C	17_2165638	eQTL	eQTL	17_2118897_CT_C icd10-I25-both_sexes.meta
iPSC	iPSC_1997	Singleton	Body Mass Index	continuous-23104-both_sexes-irnt.meta	12_132882706_GT_G	12_132897223_C_T	eQTL	caQTL-eQTL	12_132882706_GT_G continuous-23104-both_sexes-irnt.meta
iPSC	iPSC_2024	Singleton	Body Mass Index	continuous-23104-both_sexes-irnt.meta	4_6493971_A_G	4_6493971_A_G	eQTL	eQTL	4_6493971_A_G continuous-23104-both_sexes-irnt.meta
iPSC	iPSC_2034	Singleton	HDL Cholesterol	biomarkers-30760-both_sexes-irnt.meta	17_4066233_T_A	17_4082570_G_A	eQTL	eQTL	17_4066233_T_A biomarkers-30760-both_sexes-irnt.meta
iPSC	iPSC_2049	Singleton	Type 2 Diabetes	Mahajan.NatGenet2018b.T2D.European_sorted	14_103427886_T_C	14_103391692_C_T	eQTL	eQTL	14_103427886_T_C Mahajan.NatGenet2018b.T2D.European_sorted
iPSC	iPSC_2081	Singleton	Body Mass Index	continuous-23104-both_sexes-irnt.meta	2_171555498_C_G	2_171713077	eQTL	eQTL	2_171555498_C_G continuous-23104-both_sexes-irnt.meta
iPSC	iPSC_2086	Singleton	HDL Cholesterol	biomarkers-30760-both_sexes-irnt.meta	8_38467098_G_A	8_38467098_G_A	eQTL	eQTL	8_38467098_G_A biomarkers-30760-both_sexes-irnt.meta
iPSC	iPSC_2108	Singleton	HDL Cholesterol	biomarkers-30760-both_sexes-irnt.meta	10_75081004_TTTTTG_T	10_75087732_C_T	eQTL	eQTL	10_75081004_TTTTTG_T biomarkers-30760-both_sexes-irnt.meta
iPSC	iPSC_212	Complex	Angina Pectoris	icd10-I20-both_sexes.meta	15_90885406_G_A	15_90886057	caQTL-eQTL-haQTL	caQTL-eQTL-haQTL	15_90885406_G_A icd10-I20-both_sexes.meta
iPSC	iPSC_212	Complex	Aging	timmers2020_healthspan_lifespan_longevity	15_90885406_G_A	15_90885359_T_G	caQTL-eQTL-haQTL	caQTL-eQTL-haQTL	15_90885406_G_A timmers2020_healthspan_lifespan_longevity
iPSC	iPSC_212	Complex	Ischemic Heart Disease	icd10-I25-both_sexes.meta	15_90885406_G_A	15_90884382	caQTL-eQTL-haQTL	caQTL-eQTL-haQTL	15_90885406_G_A icd10-I25-both_sexes.meta
iPSC	iPSC_212	Complex	HDL Cholesterol	biomarkers-30760-both_sexes-irnt.meta	15_90879313_T_C	15_90879313_T_C	caQTL-eQTL-haQTL	caQTL-eQTL-haQTL	15_90879313_T_C biomarkers-30760-both_sexes-irnt.meta
iPSC	iPSC_212	Complex	Myocardial Infarction	icd10-I21-both_sexes.meta	15_90885406_G_A	15_90884642	caQTL-eQTL-haQTL	caQTL-eQTL-haQTL	15_90885406_G_A icd10-I21-both_sexes.meta
iPSC	iPSC_2143	Singleton	Type 2 Diabetes	Mahajan.NatGenet2018b.T2D.European_sorted	2_164735880_G_A	2_164672366	eQTL	eQTL	2_164735880_G_A Mahajan.NatGenet2018b.T2D.European_sorted
iPSC	iPSC_2143	Singleton	LDL Direct	biomarkers-30780-both_sexes-irnt.meta	2_164688063_GAA_G	2_164672366_C_T	eQTL	eQTL	2_164688063_GAA_G biomarkers-30780-both_sexes-irnt.meta
iPSC	iPSC_2160	Singleton	Body Mass Index	continuous-23104-both_sexes-irnt.meta	13_32804647_A_T	13_32585301	eQTL	eQTL	13_32804647_A_T continuous-23104-both_sexes-irnt.meta
iPSC	iPSC_2183	Singleton	Pulse Rate	continuous-4194-both_sexes-irnt.meta	7_100841905_T_A	7_100908761	eQTL	eQTL	7_100841905_T_A continuous-4194-both_sexes-irnt.meta
iPSC	iPSC_2250	Singleton	HDL Cholesterol	biomarkers-30760-both_sexes-irnt.meta	19_35001225_C_T	19_35001225_C_T	eQTL	eQTL	19_35001225_C_T biomarkers-30760-both_sexes-irnt.meta
iPSC	iPSC_2271	Singleton	HDL Cholesterol	biomarkers-30760-both_sexes-irnt.meta	1_39582948_C_CA	1_39537738	eQTL	caQTL-eQTL	1_39582948_C_CA biomarkers-30760-both_sexes-irnt.meta
iPSC	iPSC_2271	Singleton	Type 2 Diabetes	Mahajan.NatGenet2018b.T2D.European_sorted	1_39531044_C_T	1_39570256	eQTL	eQTL	1_39531044_C_T Mahajan.NatGenet2018b.T2D.European_sorted
iPSC	iPSC_2289	Singleton	Body Mass Index	continuous-23104-both_sexes-irnt.meta	6_153075740_T_C	6_153070867_G_A	eQTL	eQTL	6_153075740_T_C continuous-23104-both_sexes-irnt.meta
iPSC	iPSC_2497	Singleton	HDL Cholesterol	biomarkers-30760-both_sexes-irnt.meta	20_63715839_G_T	20_63741353_G_A	eQTL	eQTL	20_63715839_G_T biomarkers-30760-both_sexes-irnt.meta
iPSC	iPSC_253	Complex	HDL Cholesterol	biomarkers-30760-both_sexes-irnt.meta	16_75274542_TCAGCCTCCTGAG_T	16_75413528_A_G	caQTL-eQTL-haQTL	caQTL-eQTL-haQTL	16_75274542_TCAGCCTCCTGAG_T biomarkers-30760-both_sexes-irnt.meta
iPSC	iPSC_253	Complex	Ischemic Heart Disease	icd10-I25-both_sexes.meta	16_75274542_TCAGCCTCCTGAG_T	16_75353565_T_C	caQTL-eQTL-haQTL	caQTL-eQTL-haQTL	16_75274542_TCAGCCTCCTGAG_T icd10-I25-both_sexes.meta
iPSC	iPSC_2651	Singleton	HDL Cholesterol	biomarkers-30760-both_sexes-irnt.meta	8_18056461_G_A	8_18056461_G_A	eQTL	eQTL	8_18056461_G_A biomarkers-30760-both_sexes-irnt.meta
iPSC	iPSC_271	Complex	Body Mass Index	continuous-23104-both_sexes-irnt.meta	16_28287811_G_A	16_28528065	caQTL-eQTL	caQTL-eQTL	16_28287811_G_A continuous-23104-both_sexes-irnt.meta
iPSC	iPSC_2849	Singleton	Body Mass Index	continuous-23104-both_sexes-irnt.meta	17_44214652_G_GCTT	17_44243364_A_C	eQTL	caQTL-eQTL	17_44214652_G_GCTT continuous-23104-both_sexes-irnt.meta
iPSC	iPSC_285	Complex	HDL Cholesterol	biomarkers-30760-both_sexes-irnt.meta	9_137081303_G_A	9_137093304_A_G	caQTL-eQTL	caQTL-eQTL	9_137081303_G_A biomarkers-30760-both_sexes-irnt.meta
iPSC	iPSC_2875	Singleton	Type 2 Diabetes	Mahajan.NatGenet2018b.T2D.European_sorted	17_42534324_G_A	17_42544897_C_T	eQTL	eQTL	17_42534324_G_A Mahajan.NatGenet2018b.T2D.European_sorted
iPSC	iPSC_2906	Singleton	Type 2 Diabetes	Mahajan.NatGenet2018b.T2D.European_sorted	4_152519319_T_G	4_152576262	eQTL	eQTL	4_152519319_T_G Mahajan.NatGenet2018b.T2D.European_sorted
iPSC	iPSC_2917	Singleton	Body Mass Index	continuous-23104-both_sexes-irnt.meta	11_47654618_A_G	11_47544800	eQTL	eQTL	11_47654618_A_G continuous-23104-both_sexes-irnt.meta
iPSC	iPSC_2917	Singleton	Type 2 Diabetes	Mahajan.NatGenet2018b.T2D.European_sorted	11_47756368_G_C	11_47544800	eQTL	caQTL-eQTL	11_47756368_G_C Mahajan.NatGenet2018b.T2D.European_sorted
iPSC	iPSC_30	Complex	HDL Cholesterol	biomarkers-30760-both_sexes-irnt.meta	16_19969609_C_T	16_19933041_A_G	caQTL-haQTL	caQTL-haQTL	16_19969609_C_T biomarkers-30760-both_sexes-irnt.meta
iPSC	iPSC_30	Complex	Body Mass Index	continuous-23104-both_sexes-irnt.meta	16_19969609_C_T	16_19922278_C_T	caQTL-haQTL	caQTL-haQTL	16_19969609_C_T continuous-23104-both_sexes-irnt.meta
iPSC	iPSC_3091	Singleton	Body Mass Index	continuous-23104-both_sexes-irnt.meta	5_142436990_C_T	5_142436990_C_T	eQTL	eQTL	5_142436990_C_T continuous-23104-both_sexes-irnt.meta
iPSC	iPSC_3130	Singleton	Body Mass Index	continuous-23104-both_sexes-irnt.meta	3_82647129_G_A	3_82507835	eQTL	eQTL	3_82647129_G_A continuous-23104-both_sexes-irnt.meta
iPSC	iPSC_3208	Singleton	Atrial Fibrillation	icd10-I48-both_sexes.meta	2_174674948_A_G	2_174690986	eQTL	eQTL	2_174674948_A_G icd10-I48-both_sexes.meta
iPSC	iPSC_3280	Singleton	HDL Cholesterol	biomarkers-30760-both_sexes-irnt.meta	1_205770138_C_T	1_205766484	eQTL	eQTL	1_205770138_C_T biomarkers-30760-both_sexes-irnt.meta
iPSC	iPSC_3291	Singleton	Body Mass Index	continuous-23104-both_sexes-irnt.meta	1_171482482_C_T	1_171486183_C_T	eQTL	eQTL	1_171482482_C_T continuous-23104-both_sexes-irnt.meta
iPSC	iPSC_3291	Singleton	HDL Cholesterol	biomarkers-30760-both_sexes-irnt.meta	1_171482482_C_T	1_171486183_C_T	eQTL	eQTL	1_171482482_C_T biomarkers-30760-both_sexes-irnt.meta
iPSC	iPSC_3316	Singleton	Fasting Glucose	MAGIC1000G_FG_EUR	1_150889383_C_T	1_150964929	eQTL	eQTL	1_150889383_C_T MAGIC1000G_FG_EUR
iPSC	iPSC_3323	Singleton	Aging	timmers2020_healthspan_lifespan_longevity	6_108687991_A_G	6_108687175_T_C	eQTL	caQTL-eQTL	6_108687991_A_G timmers2020_healthspan_lifespan_longevity
iPSC	iPSC_3347	Singleton	Birth Weight	BW3_EUR_summary_stats	9_120871670_A_G	9_120869767_A_G	eQTL	eQTL	9_120871670_A_G BW3_EUR_summary_stats
iPSC	iPSC_3371	Singleton	LDL Direct	biomarkers-30780-both_sexes-irnt.meta	10_122897292_C_CT	10_122927140_T_C	eQTL	eQTL	10_122897292_C_CT biomarkers-30780-both_sexes-irnt.meta
iPSC	iPSC_3449	Singleton	Body Mass Index	continuous-23104-both_sexes-irnt.meta	7_44749058_A_G	7_44749058_A_G	eQTL	eQTL	7_44749058_A_G continuous-23104-both_sexes-irnt.meta
iPSC	iPSC_3475	Singleton	LDL Direct	biomarkers-30780-both_sexes-irnt.meta	12_50116093_GTT_G	12_50321469	eQTL	caQTL-eQTL	12_50116093_GTT_G biomarkers-30780-both_sexes-irnt.meta
iPSC	iPSC_3475	Singleton	HDL Cholesterol	biomarkers-30760-both_sexes-irnt.meta	12_50870851_C_CA	12_50712308	eQTL	caQTL-eQTL	12_50870851_C_CA biomarkers-30760-both_sexes-irnt.meta
iPSC	iPSC_3542	Singleton	LDL Direct	biomarkers-30780-both_sexes-irnt.meta	6_42976402_A_G	6_42949279_A_G	eQTL	eQTL	6_42976402_A_G biomarkers-30780-both_sexes-irnt.meta
iPSC	iPSC_3572	Singleton	HDL Cholesterol	biomarkers-30760-both_sexes-irnt.meta	20_64080106_C_T	20_64080106_C_T	eQTL	eQTL	20_64080106_C_T biomarkers-30760-both_sexes-irnt.meta
iPSC	iPSC_3592	Singleton	HDL Cholesterol	biomarkers-30760-both_sexes-irnt.meta	20_17616400_C_T	20_17615510	eQTL	eQTL	20_17616400_C_T biomarkers-30760-both_sexes-irnt.meta
iPSC	iPSC_3608	Singleton	LDL Direct	biomarkers-30780-both_sexes-irnt.meta	20_35582252_C_A	20_35536512	eQTL	eQTL	20_35582252_C_A biomarkers-30780-both_sexes-irnt.meta
iPSC	iPSC_3814	Singleton	Body Mass Index	continuous-23104-both_sexes-irnt.meta	7_133856872_A_G	7_133833927_A_G	eQTL	eQTL	7_133856872_A_G continuous-23104-both_sexes-irnt.meta
iPSC	iPSC_3822	Singleton	HDL Cholesterol	biomarkers-30760-both_sexes-irnt.meta	17_39648605_T_C	17_39653965	eQTL	eQTL	17_39648605_T_C biomarkers-30760-both_sexes-irnt.meta
iPSC	iPSC_3822	Singleton	Atrial Fibrillation	icd10-I48-both_sexes.meta	17_39721194_C_G	17_39624043	eQTL	eQTL	17_39721194_C_G icd10-I48-both_sexes.meta
iPSC	iPSC_3850	Singleton	Ischemic Heart Disease	icd10-I25-both_sexes.meta	17_2118897_CT_C	17_2150626	eQTL	eQTL	17_2118897_CT_C icd10-I25-both_sexes.meta
iPSC	iPSC_3851	Singleton	Ischemic Heart Disease	icd10-I25-both_sexes.meta	17_2118897_CT_C	17_2062958	eQTL	eQTL	17_2118897_CT_C icd10-I25-both_sexes.meta
iPSC	iPSC_3953	Singleton	Type 2 Diabetes	Mahajan.NatGenet2018b.T2D.European_sorted	1_116985555_C_A	1_116988998_G_A	eQTL	eQTL	1_116985555_C_A Mahajan.NatGenet2018b.T2D.European_sorted
iPSC	iPSC_3972	Singleton	HDL Cholesterol	biomarkers-30760-both_sexes-irnt.meta	11_47369560_G_GA	11_47333236	eQTL	eQTL	11_47369560_G_GA biomarkers-30760-both_sexes-irnt.meta
iPSC	iPSC_399	Complex	HDL Cholesterol	biomarkers-30760-both_sexes-irnt.meta	6_34611874_A_G	6_34627766	caQTL-eQTL	caQTL-eQTL	6_34611874_A_G biomarkers-30760-both_sexes-irnt.meta
iPSC	iPSC_399	Complex	Body Mass Index	continuous-23104-both_sexes-irnt.meta	6_34563672_C_CA	6_34675402	caQTL-eQTL	caQTL-eQTL	6_34563672_C_CA continuous-23104-both_sexes-irnt.meta
iPSC	iPSC_4151	Singleton	LDL Direct	biomarkers-30780-both_sexes-irnt.meta	6_42976402_A_G	6_42951484_T_C	eQTL	eQTL	6_42976402_A_G biomarkers-30780-both_sexes-irnt.meta
iPSC	iPSC_4294	Singleton	Pulse Rate	continuous-4194-both_sexes-irnt.meta	12_81768919_C_T	12_81772534_T_C	eQTL	eQTL	12_81768919_C_T continuous-4194-both_sexes-irnt.meta
iPSC	iPSC_4338	Singleton	HDL Cholesterol	biomarkers-30760-both_sexes-irnt.meta	14_92034424_C_CA	14_92043642_G_A	eQTL	eQTL	14_92034424_C_CA biomarkers-30760-both_sexes-irnt.meta
iPSC	iPSC_4354	Singleton	Body Mass Index	continuous-23104-both_sexes-irnt.meta	15_63496987_A_C	15_63497280_G_A	eQTL	eQTL	15_63496987_A_C continuous-23104-both_sexes-irnt.meta
iPSC	iPSC_4400	Singleton	Body Mass Index	continuous-23104-both_sexes-irnt.meta	17_44214652_G_GCTT	17_44203914	eQTL	caQTL-eQTL	17_44214652_G_GCTT continuous-23104-both_sexes-irnt.meta
iPSC	iPSC_4411	Singleton	HDL Cholesterol	biomarkers-30760-both_sexes-irnt.meta	18_23463142_T_C	18_23535096	eQTL	eQTL	18_23463142_T_C biomarkers-30760-both_sexes-irnt.meta
iPSC	iPSC_4504	Singleton	Body Mass Index	continuous-23104-both_sexes-irnt.meta	1_151038045_G_C	1_151034063	eQTL	eQTL	1_151038045_G_C continuous-23104-both_sexes-irnt.meta
iPSC	iPSC_4567	Singleton	HDL Cholesterol	biomarkers-30760-both_sexes-irnt.meta	2_207643407_CT_C	2_207572709	eQTL	eQTL	2_207643407_CT_C biomarkers-30760-both_sexes-irnt.meta
iPSC	iPSC_4590	Singleton	Atrial Fibrillation	icd10-I48-both_sexes.meta	3_66375817_A_C	3_66381108_A_G	eQTL	eQTL	3_66375817_A_C icd10-I48-both_sexes.meta
iPSC	iPSC_4641	Singleton	LDL Direct	biomarkers-30780-both_sexes-irnt.meta	5_148364467_C_G	5_148449614_C_G	eQTL	eQTL	5_148364467_C_G biomarkers-30780-both_sexes-irnt.meta
iPSC	iPSC_4747	Singleton	Body Mass Index	continuous-23104-both_sexes-irnt.meta	11_43857990_A_G	11_43856935	eQTL	eQTL	11_43857990_A_G continuous-23104-both_sexes-irnt.meta
iPSC	iPSC_4747	Singleton	Type 2 Diabetes	Mahajan.NatGenet2018b.T2D.European_sorted	11_43841480_G_A	11_43856935_G_A	eQTL	eQTL	11_43841480_G_A Mahajan.NatGenet2018b.T2D.European_sorted
iPSC	iPSC_4776	Singleton	Type 2 Diabetes	Mahajan.NatGenet2018b.T2D.European_sorted	16_30052459_A_G	16_30015427	eQTL	eQTL	16_30052459_A_G Mahajan.NatGenet2018b.T2D.European_sorted
iPSC	iPSC_4865	Singleton	HDL Cholesterol	biomarkers-30760-both_sexes-irnt.meta	2_85316099_C_T	2_85310189_G_A	eQTL	eQTL	2_85316099_C_T biomarkers-30760-both_sexes-irnt.meta
iPSC	iPSC_4866	Singleton	HDL Cholesterol	biomarkers-30760-both_sexes-irnt.meta	5_82011593_C_T	5_81966104	eQTL	eQTL	5_82011593_C_T biomarkers-30760-both_sexes-irnt.meta
iPSC	iPSC_4991	Singleton	Type 2 Diabetes	Mahajan.NatGenet2018b.T2D.European_sorted	9_19047082_G_T	9_19065297_T_C	eQTL	eQTL	9_19047082_G_T Mahajan.NatGenet2018b.T2D.European_sorted
iPSC	iPSC_5038	Singleton	Body Mass Index	continuous-23104-both_sexes-irnt.meta	3_38454702_G_C	3_38502858_G_A	eQTL	eQTL	3_38454702_G_C continuous-23104-both_sexes-irnt.meta
iPSC	iPSC_5047	Singleton	Fasting Glucose	MAGIC1000G_FG_EUR	7_90173282_G_A	7_90220856_G_T	eQTL	eQTL	7_90173282_G_A MAGIC1000G_FG_EUR
iPSC	iPSC_5102	Singleton	Body Mass Index	continuous-23104-both_sexes-irnt.meta	1_19528771_A_T	1_19637604	eQTL	eQTL	1_19528771_A_T continuous-23104-both_sexes-irnt.meta
iPSC	iPSC_5249	Singleton	LDL Direct	biomarkers-30780-both_sexes-irnt.meta	1_55023987_A_G	1_55021673	eQTL	eQTL	1_55023987_A_G biomarkers-30780-both_sexes-irnt.meta
iPSC	iPSC_5321	Singleton	Type 2 Diabetes	Mahajan.NatGenet2018b.T2D.European_sorted	4_17796711_G_A	4_17791246_A_C	eQTL	eQTL	4_17796711_G_A Mahajan.NatGenet2018b.T2D.European_sorted
iPSC	iPSC_5321	Singleton	Birth Weight	BW3_EUR_summary_stats	4_17917443_C_T	4_17918188_G_A	eQTL	eQTL	4_17917443_C_T BW3_EUR_summary_stats
iPSC	iPSC_5326	Singleton	Body Mass Index	continuous-23104-both_sexes-irnt.meta	4_79887316_AT_A	4_79888915_C_T	eQTL	eQTL	4_79887316_AT_A continuous-23104-both_sexes-irnt.meta
iPSC	iPSC_5496	Singleton	Birth Weight	BW3_EUR_summary_stats	9_123229263_A_G	9_123156493_G_A	eQTL	eQTL	9_123229263_A_G BW3_EUR_summary_stats
iPSC	iPSC_5605	Singleton	Atrial Fibrillation	icd10-I48-both_sexes.meta	10_73661890_G_A	10_73668538_A_T	eQTL	eQTL	10_73661890_G_A icd10-I48-both_sexes.meta
iPSC	iPSC_562	Complex	Body Mass Index	continuous-23104-both_sexes-irnt.meta	1_16980100_T_C	1_16981759_T_C	caQTL-eQTL	caQTL-eQTL	1_16980100_T_C continuous-23104-both_sexes-irnt.meta
iPSC	iPSC_5729	Singleton	Pulse Rate	continuous-4194-both_sexes-irnt.meta	3_41163218_G_T	3_41174305_C_T	eQTL	eQTL	3_41163218_G_T continuous-4194-both_sexes-irnt.meta
iPSC	iPSC_5745	Singleton	LDL Direct	biomarkers-30780-both_sexes-irnt.meta	3_58242901_G_T	3_58415535	eQTL	eQTL	3_58242901_G_T biomarkers-30780-both_sexes-irnt.meta
iPSC	iPSC_5804	Singleton	Body Mass Index	continuous-23104-both_sexes-irnt.meta	5_177329087_C_T	5_177305536_C_G	eQTL	eQTL	5_177329087_C_T continuous-23104-both_sexes-irnt.meta
iPSC	iPSC_5820	Singleton	Childhood Obesity	CHILDHOOD_OBESITY.eur	11_28334110_C_T	11_28334110_C_T	eQTL	eQTL	11_28334110_C_T CHILDHOOD_OBESITY.eur
iPSC	iPSC_591	Complex	Pulse Rate	continuous-4194-both_sexes-irnt.meta	7_100841905_T_A	7_100908761	eQTL	eQTL	7_100841905_T_A continuous-4194-both_sexes-irnt.meta
iPSC	iPSC_5997	Singleton	HDL Cholesterol	biomarkers-30760-both_sexes-irnt.meta	16_88039793_T_C	16_87960369	eQTL	eQTL	16_88039793_T_C biomarkers-30760-both_sexes-irnt.meta
iPSC	iPSC_6041	Singleton	Body Mass Index	continuous-23104-both_sexes-irnt.meta	2_127684440_C_T	2_127684440_C_T	eQTL	eQTL	2_127684440_C_T continuous-23104-both_sexes-irnt.meta
iPSC	iPSC_6117	Singleton	Type 2 Diabetes	Mahajan.NatGenet2018b.T2D.European_sorted	9_133263862_A_C	9_133278537	eQTL	eQTL	9_133263862_A_C Mahajan.NatGenet2018b.T2D.European_sorted
iPSC	iPSC_6117	Singleton	HDL Cholesterol	biomarkers-30760-both_sexes-irnt.meta	9_133279871_T_C	9_133274295	eQTL	eQTL	9_133279871_T_C biomarkers-30760-both_sexes-irnt.meta
iPSC	iPSC_6117	Singleton	LDL Direct	biomarkers-30780-both_sexes-irnt.meta	9_133263373_T_C	9_133274295	eQTL	eQTL	9_133263373_T_C biomarkers-30780-both_sexes-irnt.meta
iPSC	iPSC_617	Complex	Myocardial Infarction	icd10-I21-both_sexes.meta	19_11085975_AT_A	19_11079880	eQTL	eQTL	19_11085975_AT_A icd10-I21-both_sexes.meta
iPSC	iPSC_617	Complex	Angina Pectoris	icd10-I20-both_sexes.meta	19_11076746_T_C	19_11079976_G_A	eQTL	eQTL	19_11076746_T_C icd10-I20-both_sexes.meta
iPSC	iPSC_617	Complex	Aging	timmers2020_healthspan_lifespan_longevity	19_11076746_T_C	19_11082239_A_G	eQTL	eQTL	19_11076746_T_C timmers2020_healthspan_lifespan_longevity
iPSC	iPSC_617	Complex	Ischemic Heart Disease	icd10-I25-both_sexes.meta	19_11085975_AT_A	19_11079976_G_A	eQTL	eQTL	19_11085975_AT_A icd10-I25-both_sexes.meta
iPSC	iPSC_6174	Singleton	Fasting Glucose	MAGIC1000G_FG_EUR	12_56467674_A_G	12_56471554_A_G	eQTL	eQTL	12_56467674_A_G MAGIC1000G_FG_EUR
iPSC	iPSC_6191	Singleton	LDL Direct	biomarkers-30780-both_sexes-irnt.meta	19_48675495_C_T	19_48703417	eQTL	eQTL	19_48675495_C_T biomarkers-30780-both_sexes-irnt.meta
iPSC	iPSC_6195	Singleton	Atrial Fibrillation	icd10-I48-both_sexes.meta	10_73661890_G_A	10_73668538_A_T	eQTL	eQTL	10_73661890_G_A icd10-I48-both_sexes.meta
iPSC	iPSC_6230	Singleton	HDL Cholesterol	biomarkers-30760-both_sexes-irnt.meta	7_1053234_A_C	7_1152936	eQTL	eQTL	7_1053234_A_C biomarkers-30760-both_sexes-irnt.meta
iPSC	iPSC_6293	Singleton	LDL Direct	biomarkers-30780-both_sexes-irnt.meta	11_18636189_C_CT	11_18642694_T_G	eQTL	eQTL	11_18636189_C_CT biomarkers-30780-both_sexes-irnt.meta
iPSC	iPSC_6420	Singleton	HDL Cholesterol	biomarkers-30760-both_sexes-irnt.meta	20_52975399_A_C	20_52972308	eQTL	eQTL	20_52975399_A_C biomarkers-30760-both_sexes-irnt.meta
iPSC	iPSC_6423	Singleton	Ischemic Heart Disease	icd10-I25-both_sexes.meta	15_90885406_G_A	15_90884382	eQTL	caQTL-eQTL-haQTL	15_90885406_G_A icd10-I25-both_sexes.meta
iPSC	iPSC_6423	Singleton	Angina Pectoris	icd10-I20-both_sexes.meta	15_90885406_G_A	15_90885946	eQTL	caQTL-eQTL-haQTL	15_90885406_G_A icd10-I20-both_sexes.meta
iPSC	iPSC_6423	Singleton	Myocardial Infarction	icd10-I21-both_sexes.meta	15_90885406_G_A	15_90884642	eQTL	caQTL-eQTL-haQTL	15_90885406_G_A icd10-I21-both_sexes.meta
iPSC	iPSC_6423	Singleton	Birth Weight	BW3_EUR_summary_stats	15_90885725_C_T	15_90884382_G_A	eQTL	eQTL	15_90885725_C_T BW3_EUR_summary_stats
iPSC	iPSC_6460	Singleton	Body Mass Index	continuous-23104-both_sexes-irnt.meta	14_101065517_A_G	14_101062668	eQTL	eQTL	14_101065517_A_G continuous-23104-both_sexes-irnt.meta
iPSC	iPSC_6659	Singleton	Ischemic Heart Disease	icd10-I25-both_sexes.meta	17_2118897_CT_C	17_2061922	eQTL	eQTL	17_2118897_CT_C icd10-I25-both_sexes.meta
iPSC	iPSC_6699	Singleton	Ischemic Heart Disease	icd10-I25-both_sexes.meta	15_41151726_A_G	15_41151726_A_G	eQTL	eQTL	15_41151726_A_G icd10-I25-both_sexes.meta
iPSC	iPSC_6785	Singleton	Type 2 Diabetes	Mahajan.NatGenet2018b.T2D.European_sorted	13_30445443_C_T	13_30462505_C_G	eQTL	eQTL	13_30445443_C_T Mahajan.NatGenet2018b.T2D.European_sorted
iPSC	iPSC_6785	Singleton	Body Mass Index	continuous-23104-both_sexes-irnt.meta	13_30415655_A_C	13_30462505	eQTL	eQTL	13_30415655_A_C continuous-23104-both_sexes-irnt.meta
iPSC	iPSC_6813	Singleton	HDL Cholesterol	biomarkers-30760-both_sexes-irnt.meta	3_131961013_G_C	3_131913366	eQTL	eQTL	3_131961013_G_C biomarkers-30760-both_sexes-irnt.meta
iPSC	iPSC_6857	Singleton	Ischemic Heart Disease	icd10-I25-both_sexes.meta	6_34729337_T_A	6_34757038	eQTL	eQTL	6_34729337_T_A icd10-I25-both_sexes.meta
iPSC	iPSC_6857	Singleton	LDL Direct	biomarkers-30780-both_sexes-irnt.meta	6_35114154_G_A	6_34648545	eQTL	caQTL-eQTL	6_35114154_G_A biomarkers-30780-both_sexes-irnt.meta
iPSC	iPSC_7028	Singleton	HDL Cholesterol	biomarkers-30760-both_sexes-irnt.meta	14_20463951_C_G	14_20470092	eQTL	eQTL	14_20463951_C_G biomarkers-30760-both_sexes-irnt.meta
iPSC	iPSC_7051	Singleton	Aging	timmers2020_healthspan_lifespan_longevity	15_90885406_G_A	15_90885359_T_G	eQTL	caQTL-eQTL-haQTL	15_90885406_G_A timmers2020_healthspan_lifespan_longevity
iPSC	iPSC_7088	Singleton	LDL Direct	biomarkers-30780-both_sexes-irnt.meta	20_64258941_C_G	20_64276168_G_T	eQTL	eQTL	20_64258941_C_G biomarkers-30780-both_sexes-irnt.meta
iPSC	iPSC_7114	Singleton	Body Mass Index	continuous-23104-both_sexes-irnt.meta	5_179561607_T_A	5_179561607_T_A	eQTL	eQTL	5_179561607_T_A continuous-23104-both_sexes-irnt.meta
iPSC	iPSC_7187	Singleton	Body Mass Index	continuous-23104-both_sexes-irnt.meta	1_114746674_G_A	1_114759773	eQTL	eQTL	1_114746674_G_A continuous-23104-both_sexes-irnt.meta
iPSC	iPSC_7270	Singleton	Body Mass Index	continuous-23104-both_sexes-irnt.meta	1_1624323_AT_A	1_1669613	eQTL	eQTL	1_1624323_AT_A continuous-23104-both_sexes-irnt.meta
iPSC	iPSC_7399	Singleton	Body Mass Index	continuous-23104-both_sexes-irnt.meta	1_111730863_T_C	1_111747361	eQTL	eQTL	1_111730863_T_C continuous-23104-both_sexes-irnt.meta
iPSC	iPSC_7492	Singleton	HDL Cholesterol	biomarkers-30760-both_sexes-irnt.meta	7_1053234_A_C	7_1054492	eQTL	eQTL	7_1053234_A_C biomarkers-30760-both_sexes-irnt.meta
iPSC	iPSC_7492	Singleton	LDL Direct	biomarkers-30780-both_sexes-irnt.meta	7_1048329_C_T	7_1034498_T_C	eQTL	eQTL	7_1048329_C_T biomarkers-30780-both_sexes-irnt.meta
iPSC	iPSC_7602	Singleton	Atrial Fibrillation	icd10-I48-both_sexes.meta	2_178556967_A_G	2_178651047	eQTL	eQTL	2_178556967_A_G icd10-I48-both_sexes.meta
iPSC	iPSC_7705	Singleton	Body Mass Index	continuous-23104-both_sexes-irnt.meta	13_32804647_A_T	13_32587322	eQTL	eQTL	13_32804647_A_T continuous-23104-both_sexes-irnt.meta
iPSC	iPSC_7715	Singleton	HDL Cholesterol	biomarkers-30760-both_sexes-irnt.meta	5_128131550_A_G	5_128032306	eQTL	eQTL	5_128131550_A_G biomarkers-30760-both_sexes-irnt.meta
iPSC	iPSC_7799	Singleton	HDL Cholesterol	biomarkers-30760-both_sexes-irnt.meta	4_83006116_A_AACTGGGGACT	4_82966857	eQTL	eQTL	4_83006116_A_AACTGGGGACT biomarkers-30760-both_sexes-irnt.meta
iPSC	iPSC_7890	Singleton	Body Mass Index	continuous-23104-both_sexes-irnt.meta	11_119040329_C_T	11_119071357	eQTL	eQTL	11_119040329_C_T continuous-23104-both_sexes-irnt.meta
iPSC	iPSC_7890	Singleton	HDL Cholesterol	biomarkers-30760-both_sexes-irnt.meta	11_119040329_C_T	11_119071338	eQTL	eQTL	11_119040329_C_T biomarkers-30760-both_sexes-irnt.meta
iPSC	iPSC_7891	Singleton	Type 2 Diabetes	Mahajan.NatGenet2018b.T2D.European_sorted	12_132519043_G_A	12_132489806	eQTL	eQTL	12_132519043_G_A Mahajan.NatGenet2018b.T2D.European_sorted
iPSC	iPSC_796	Complex	Body Mass Index	continuous-23104-both_sexes-irnt.meta	2_202078381_T_C	2_202052404	caQTL-eQTL	caQTL-eQTL	2_202078381_T_C continuous-23104-both_sexes-irnt.meta
iPSC	iPSC_8003	Singleton	Pulse Rate	continuous-4194-both_sexes-irnt.meta	16_65214964_A_ATTAT	16_65250912	eQTL	eQTL	16_65214964_A_ATTAT continuous-4194-both_sexes-irnt.meta
iPSC	iPSC_8186	Singleton	Atrial Fibrillation	icd10-I48-both_sexes.meta	2_178556967_A_G	2_178538866	eQTL	eQTL	2_178556967_A_G icd10-I48-both_sexes.meta
iPSC	iPSC_82	Complex	LDL Direct	biomarkers-30780-both_sexes-irnt.meta	8_143987994_C_G	8_143957800	caQTL-eQTL	caQTL-eQTL	8_143987994_C_G biomarkers-30780-both_sexes-irnt.meta
iPSC	iPSC_821	Complex	HDL Cholesterol	biomarkers-30760-both_sexes-irnt.meta	12_6740012_T_C	12_6745204	caQTL-eQTL	caQTL-eQTL	12_6740012_T_C biomarkers-30760-both_sexes-irnt.meta
iPSC	iPSC_8269	Singleton	Body Mass Index	continuous-23104-both_sexes-irnt.meta	17_36510707_C_T	17_36510707_C_T	eQTL	eQTL	17_36510707_C_T continuous-23104-both_sexes-irnt.meta
iPSC	iPSC_8355	Singleton	Body Mass Index	continuous-23104-both_sexes-irnt.meta	17_36646810_A_G	17_36592931	eQTL	eQTL	17_36646810_A_G continuous-23104-both_sexes-irnt.meta
iPSC	iPSC_8358	Singleton	Body Mass Index	continuous-23104-both_sexes-irnt.meta	17_36510707_C_T	17_36549144	eQTL	eQTL	17_36510707_C_T continuous-23104-both_sexes-irnt.meta
iPSC	iPSC_8381	Singleton	Body Mass Index	continuous-23104-both_sexes-irnt.meta	2_46648895_G_C	2_46657685	eQTL	eQTL	2_46648895_G_C continuous-23104-both_sexes-irnt.meta
iPSC	iPSC_8464	Singleton	Type 2 Diabetes	Mahajan.NatGenet2018b.T2D.European_sorted	1_235423298_C_T	1_235531886_G_A	eQTL	caQTL-eQTL	1_235423298_C_T Mahajan.NatGenet2018b.T2D.European_sorted
iPSC	iPSC_8468	Singleton	Type 2 Diabetes	Mahajan.NatGenet2018b.T2D.European_sorted	15_91003706_A_G	15_90968030	eQTL	eQTL	15_91003706_A_G Mahajan.NatGenet2018b.T2D.European_sorted
iPSC	iPSC_8471	Singleton	Body Mass Index	continuous-23104-both_sexes-irnt.meta	20_33928222_T_A	20_33965289	eQTL	eQTL	20_33928222_T_A continuous-23104-both_sexes-irnt.meta
iPSC	iPSC_8486	Singleton	Body Mass Index	continuous-23104-both_sexes-irnt.meta	9_89562982_A_G	9_89594236	eQTL	eQTL	9_89562982_A_G continuous-23104-both_sexes-irnt.meta
iPSC	iPSC_8596	Singleton	LDL Direct	biomarkers-30780-both_sexes-irnt.meta	11_61874070_G_T	11_61790331	eQTL	eQTL	11_61874070_G_T biomarkers-30780-both_sexes-irnt.meta
iPSC	iPSC_8596	Singleton	Pulse Rate	continuous-4194-both_sexes-irnt.meta	11_61858251_CA_C	11_61798436	eQTL	eQTL	11_61858251_CA_C continuous-4194-both_sexes-irnt.meta
iPSC	iPSC_8596	Singleton	HDL Cholesterol	biomarkers-30760-both_sexes-irnt.meta	11_61819414_C_T	11_61820833	eQTL	eQTL	11_61819414_C_T biomarkers-30760-both_sexes-irnt.meta
iPSC	iPSC_8596	Singleton	Fasting Glucose	MAGIC1000G_FG_EUR	11_61874070_G_T	11_61820833	eQTL	eQTL	11_61874070_G_T MAGIC1000G_FG_EUR
iPSC	iPSC_8609	Singleton	HDL Cholesterol	biomarkers-30760-both_sexes-irnt.meta	1_46037164_A_C	1_45639729	eQTL	caQTL-eQTL	1_46037164_A_C biomarkers-30760-both_sexes-irnt.meta
iPSC	iPSC_8821	Singleton	Aging	timmers2020_healthspan_lifespan_longevity	2_201340018_T_C	2_201288502_C_A	caQTL	caQTL	2_201340018_T_C timmers2020_healthspan_lifespan_longevity
iPSC	iPSC_884	Complex	HDL Cholesterol	biomarkers-30760-both_sexes-irnt.meta	19_38259460_G_C	19_38250285_C_T	caQTL-eQTL	caQTL-eQTL	19_38259460_G_C biomarkers-30760-both_sexes-irnt.meta
iPSC	iPSC_8909	Singleton	Body Mass Index	continuous-23104-both_sexes-irnt.meta	20_24906847_T_TA	20_24830965_C_T	caQTL	caQTL	20_24906847_T_TA continuous-23104-both_sexes-irnt.meta
iPSC	iPSC_8911	Singleton	LDL Direct	biomarkers-30780-both_sexes-irnt.meta	20_25260519_T_C	20_25228354_G_A	caQTL	caQTL	20_25260519_T_C biomarkers-30780-both_sexes-irnt.meta
iPSC	iPSC_895	Complex	Body Mass Index	continuous-23104-both_sexes-irnt.meta	5_123321505_G_A	5_123418722_A_G	caQTL-eQTL	caQTL-eQTL	5_123321505_G_A continuous-23104-both_sexes-irnt.meta
iPSC	iPSC_8950	Singleton	Body Mass Index	continuous-23104-both_sexes-irnt.meta	20_48794919_C_T	20_48879023	caQTL	caQTL	20_48794919_C_T continuous-23104-both_sexes-irnt.meta
iPSC	iPSC_902	Complex	Type 2 Diabetes	Mahajan.NatGenet2018b.T2D.European_sorted	15_75463310_A_G	15_75640436_C_T	eQTL	eQTL	15_75463310_A_G Mahajan.NatGenet2018b.T2D.European_sorted
iPSC	iPSC_9244	Singleton	Body Mass Index	continuous-23104-both_sexes-irnt.meta	3_49893910_A_T	3_49754590	caQTL	caQTL	3_49893910_A_T continuous-23104-both_sexes-irnt.meta
iPSC	iPSC_9385	Singleton	Body Mass Index	continuous-23104-both_sexes-irnt.meta	1_174029968_AG_A	1_174030582	caQTL	caQTL	1_174029968_AG_A continuous-23104-both_sexes-irnt.meta
iPSC	iPSC_9446	Singleton	Body Mass Index	continuous-23104-both_sexes-irnt.meta	3_154389091_T_C	3_154389091_T_C	caQTL	caQTL	3_154389091_T_C continuous-23104-both_sexes-irnt.meta
iPSC	iPSC_9537	Singleton	HDL Cholesterol	biomarkers-30760-both_sexes-irnt.meta	3_196263951_G_A	3_196464022	caQTL	caQTL	3_196263951_G_A biomarkers-30760-both_sexes-irnt.meta
iPSC	iPSC_9588	Singleton	Type 2 Diabetes	Mahajan.NatGenet2018b.T2D.European_sorted	4_6303035_C_G	4_6298187	caQTL	caQTL	4_6303035_C_G Mahajan.NatGenet2018b.T2D.European_sorted
iPSC	iPSC_9729	Singleton	Type 2 Diabetes	Mahajan.NatGenet2018b.T2D.European_sorted	4_82668119_G_A	4_82666409_G_C	caQTL	caQTL	4_82668119_G_A Mahajan.NatGenet2018b.T2D.European_sorted
iPSC	iPSC_973	Complex	HDL Cholesterol	biomarkers-30760-both_sexes-irnt.meta	9_137081303_G_A	9_137088416_C_T	eQTL	caQTL-eQTL	9_137081303_G_A biomarkers-30760-both_sexes-irnt.meta
iPSC	iPSC_9742	Singleton	HDL Cholesterol	biomarkers-30760-both_sexes-irnt.meta	4_86975306_A_G	4_87088627	caQTL	caQTL	4_86975306_A_G biomarkers-30760-both_sexes-irnt.meta
iPSC	iPSC_9744	Singleton	Body Mass Index	continuous-23104-both_sexes-irnt.meta	4_88122482_G_C	4_88133515_A_G	caQTL	caQTL	4_88122482_G_C continuous-23104-both_sexes-irnt.meta
PPC	PPC_1000	Complex	HDL Cholesterol	biomarkers-30760-both_sexes-irnt.meta	11_565454_T_C	11_567630_G_A	caQTL	caQTL	11_565454_T_C biomarkers-30760-both_sexes-irnt.meta
PPC	PPC_10169	Singleton	LDL Direct	biomarkers-30780-both_sexes-irnt.meta	6_116041986_A_G	6_115995719_G_T	caQTL	caQTL	6_116041986_A_G biomarkers-30780-both_sexes-irnt.meta
PPC	PPC_10169	Singleton	HDL Cholesterol	biomarkers-30760-both_sexes-irnt.meta	6_116192791_T_A	6_115996281	caQTL	caQTL	6_116192791_T_A biomarkers-30760-both_sexes-irnt.meta
PPC	PPC_10184	Singleton	Body Mass Index	continuous-23104-both_sexes-irnt.meta	6_125769131_T_C	6_125724414_G_C	caQTL	caQTL	6_125769131_T_C continuous-23104-both_sexes-irnt.meta
PPC	PPC_10347	Singleton	Body Mass Index	continuous-23104-both_sexes-irnt.meta	1_1792927_G_A	1_1860718_A_C	caQTL	caQTL	1_1792927_G_A continuous-23104-both_sexes-irnt.meta
PPC	PPC_10384	Singleton	Birth Weight	BW3_EUR_summary_stats	7_2756248_T_G	7_2756248_T_G	caQTL	caQTL	7_2756248_T_G BW3_EUR_summary_stats
PPC	PPC_10407	Singleton	HDL Cholesterol	biomarkers-30760-both_sexes-irnt.meta	1_230161648_TGA_T	1_230162032	caQTL	caQTL	1_230161648_TGA_T biomarkers-30760-both_sexes-irnt.meta
PPC	PPC_10407	Singleton	Body Mass Index	continuous-23104-both_sexes-irnt.meta	1_230166065_T_G	1_230166065_T_G	caQTL	caQTL	1_230166065_T_G continuous-23104-both_sexes-irnt.meta
PPC	PPC_10503	Singleton	HDL Cholesterol	biomarkers-30760-both_sexes-irnt.meta	7_26118334_C_T	7_26113890_A_C	caQTL	caQTL	7_26118334_C_T biomarkers-30760-both_sexes-irnt.meta
PPC	PPC_10717	Singleton	LDL Direct	biomarkers-30780-both_sexes-irnt.meta	7_100754589_T_C	7_100701281	caQTL	caQTL	7_100754589_T_C biomarkers-30780-both_sexes-irnt.meta
PPC	PPC_10718	Singleton	LDL Direct	biomarkers-30780-both_sexes-irnt.meta	7_100754589_T_C	7_100701281	caQTL	caQTL	7_100754589_T_C biomarkers-30780-both_sexes-irnt.meta
PPC	PPC_10801	Singleton	HDL Cholesterol	biomarkers-30760-both_sexes-irnt.meta	7_130900733_T_C	7_130900794_T_G	caQTL	caQTL	7_130900733_T_C biomarkers-30760-both_sexes-irnt.meta
PPC	PPC_10890	Singleton	Body Mass Index	continuous-23104-both_sexes-irnt.meta	8_6471949_T_G	8_6471949_T_G	caQTL	caQTL	8_6471949_T_G continuous-23104-both_sexes-irnt.meta
PPC	PPC_10895	Singleton	Type 2 Diabetes	Mahajan.NatGenet2018b.T2D.European_sorted	8_9320222_T_G	8_8285053	caQTL	caQTL	8_9320222_T_G Mahajan.NatGenet2018b.T2D.European_sorted
PPC	PPC_10895	Singleton	Body Mass Index	continuous-23104-both_sexes-irnt.meta	8_8252414_A_G	8_8283379_T_C	caQTL	caQTL	8_8252414_A_G continuous-23104-both_sexes-irnt.meta
PPC	PPC_10918	Singleton	Body Mass Index	continuous-23104-both_sexes-irnt.meta	8_11930521_C_T	8_11970691	caQTL	caQTL	8_11930521_C_T continuous-23104-both_sexes-irnt.meta
PPC	PPC_1108	Singleton	HDL Cholesterol	biomarkers-30760-both_sexes-irnt.meta	7_73615186_G_A	7_73625076	eQTL	eQTL	7_73615186_G_A biomarkers-30760-both_sexes-irnt.meta
PPC	PPC_11119	Singleton	HDL Cholesterol	biomarkers-30760-both_sexes-irnt.meta	8_70432197_T_C	8_70096985	caQTL	caQTL	8_70432197_T_C biomarkers-30760-both_sexes-irnt.meta
PPC	PPC_1123	Singleton	Fasting Glucose	MAGIC1000G_FG_EUR	19_45699825_G_A	19_45693376	eQTL	eQTL	19_45699825_G_A MAGIC1000G_FG_EUR
PPC	PPC_1124	Singleton	Type 2 Diabetes	Mahajan.NatGenet2018b.T2D.European_sorted	2_65063708_C_A	2_65060762_A_G	eQTL	eQTL	2_65063708_C_A Mahajan.NatGenet2018b.T2D.European_sorted
PPC	PPC_1124	Singleton	HDL Cholesterol	biomarkers-30760-both_sexes-irnt.meta	2_65063708_C_A	2_65052280_A_G	eQTL	eQTL	2_65063708_C_A biomarkers-30760-both_sexes-irnt.meta
PPC	PPC_1124	Singleton	Atrial Fibrillation	icd10-I48-both_sexes.meta	2_65063708_C_A	2_65056838	eQTL	eQTL	2_65063708_C_A icd10-I48-both_sexes.meta
PPC	PPC_11398	Singleton	Body Mass Index	continuous-23104-both_sexes-irnt.meta	9_15757539_G_A	9_15941177_T_A	caQTL	caQTL	9_15757539_G_A continuous-23104-both_sexes-irnt.meta
PPC	PPC_11690	Singleton	Pulse Rate	continuous-4194-both_sexes-irnt.meta	9_125644709_G_C	9_125513712_A_G	caQTL	caQTL	9_125644709_G_C continuous-4194-both_sexes-irnt.meta
PPC	PPC_11729	Singleton	Body Mass Index	continuous-23104-both_sexes-irnt.meta	9_130908179_G_A	9_130908179_G_A	caQTL	caQTL	9_130908179_G_A continuous-23104-both_sexes-irnt.meta
PPC	PPC_11792	Singleton	HDL Cholesterol	biomarkers-30760-both_sexes-irnt.meta	9_137081303_G_A	9_137093304_A_G	caQTL	caQTL	9_137081303_G_A biomarkers-30760-both_sexes-irnt.meta
PPC	PPC_11849	Singleton	Body Mass Index	continuous-23104-both_sexes-irnt.meta	1_16980100_T_C	1_16983223_C_T	caQTL	caQTL	1_16980100_T_C continuous-23104-both_sexes-irnt.meta
PPC	PPC_12057	Singleton	Body Mass Index	continuous-23104-both_sexes-irnt.meta	1_19528771_A_T	1_19637604	caQTL	caQTL	1_19528771_A_T continuous-23104-both_sexes-irnt.meta
PPC	PPC_12163	Singleton	Body Mass Index	continuous-23104-both_sexes-irnt.meta	10_116829668_G_A	10_116847717	caQTL	caQTL	10_116829668_G_A continuous-23104-both_sexes-irnt.meta
PPC	PPC_122	Complex	Type 2 Diabetes	Mahajan.NatGenet2018b.T2D.European_sorted	7_28159058_C_T	7_28152661_C_T	caQTL-eQTL	caQTL-eQTL	7_28159058_C_T Mahajan.NatGenet2018b.T2D.European_sorted
PPC	PPC_1223	Singleton	HDL Cholesterol	biomarkers-30760-both_sexes-irnt.meta	1_26573196_C_A	1_26693642	eQTL	eQTL	1_26573196_C_A biomarkers-30760-both_sexes-irnt.meta
PPC	PPC_12276	Singleton	HDL Cholesterol	biomarkers-30760-both_sexes-irnt.meta	11_565454_T_C	11_567630_G_A	caQTL	caQTL	11_565454_T_C biomarkers-30760-both_sexes-irnt.meta
PPC	PPC_12277	Singleton	HDL Cholesterol	biomarkers-30760-both_sexes-irnt.meta	11_565454_T_C	11_567630_G_A	caQTL	caQTL	11_565454_T_C biomarkers-30760-both_sexes-irnt.meta
PPC	PPC_12298	Singleton	Type 2 Diabetes	Mahajan.NatGenet2018b.T2D.European_sorted	11_2172280_C_T	11_2176056	caQTL	caQTL	11_2172280_C_T Mahajan.NatGenet2018b.T2D.European_sorted
PPC	PPC_12298	Singleton	HDL Cholesterol	biomarkers-30760-both_sexes-irnt.meta	11_2175918_G_A	11_2175882	caQTL	caQTL	11_2175918_G_A biomarkers-30760-both_sexes-irnt.meta
PPC	PPC_12303	Singleton	Type 2 Diabetes	Mahajan.NatGenet2018b.T2D.European_sorted	11_2828300_A_C	11_2835964	caQTL	caQTL	11_2828300_A_C Mahajan.NatGenet2018b.T2D.European_sorted
PPC	PPC_12419	Singleton	HDL Cholesterol	biomarkers-30760-both_sexes-irnt.meta	1_24785003_C_CA	1_24787739_G_T	caQTL	caQTL	1_24785003_C_CA biomarkers-30760-both_sexes-irnt.meta
PPC	PPC_12428	Singleton	HDL Cholesterol	biomarkers-30760-both_sexes-irnt.meta	11_30387407_G_A	11_30413504_G_T	caQTL	caQTL	11_30387407_G_A biomarkers-30760-both_sexes-irnt.meta
PPC	PPC_1245	Singleton	HDL Cholesterol	biomarkers-30760-both_sexes-irnt.meta	1_212338786_C_CA	1_212290450_A_T	eQTL	eQTL	1_212338786_C_CA biomarkers-30760-both_sexes-irnt.meta
PPC	PPC_12462	Singleton	Body Mass Index	continuous-23104-both_sexes-irnt.meta	11_43808290_AT_A	11_43670873	caQTL	caQTL	11_43808290_AT_A continuous-23104-both_sexes-irnt.meta
PPC	PPC_12462	Singleton	Type 2 Diabetes	Mahajan.NatGenet2018b.T2D.European_sorted	11_43841480_G_A	11_43801207_T_C	caQTL	caQTL-eQTL	11_43841480_G_A Mahajan.NatGenet2018b.T2D.European_sorted
PPC	PPC_12462	Singleton	HDL Cholesterol	biomarkers-30760-both_sexes-irnt.meta	11_43687175_C_T	11_43670834	caQTL	caQTL	11_43687175_C_T biomarkers-30760-both_sexes-irnt.meta
PPC	PPC_12475	Singleton	Body Mass Index	continuous-23104-both_sexes-irnt.meta	11_45425174_G_T	11_45405378_T_C	caQTL	caQTL	11_45425174_G_T continuous-23104-both_sexes-irnt.meta
PPC	PPC_12481	Singleton	Body Mass Index	continuous-23104-both_sexes-irnt.meta	11_47369560_G_GA	11_47465333	caQTL	caQTL	11_47369560_G_GA continuous-23104-both_sexes-irnt.meta
PPC	PPC_12483	Singleton	Body Mass Index	continuous-23104-both_sexes-irnt.meta	11_47369560_G_GA	11_47508395	caQTL	caQTL	11_47369560_G_GA continuous-23104-both_sexes-irnt.meta
PPC	PPC_12483	Singleton	HDL Cholesterol	biomarkers-30760-both_sexes-irnt.meta	11_47654618_A_G	11_47652532	caQTL	caQTL	11_47654618_A_G biomarkers-30760-both_sexes-irnt.meta
PPC	PPC_12484	Singleton	Body Mass Index	continuous-23104-both_sexes-irnt.meta	11_47654618_A_G	11_47844008_C_T	caQTL	caQTL	11_47654618_A_G continuous-23104-both_sexes-irnt.meta
PPC	PPC_125	Complex	Type 2 Diabetes	Mahajan.NatGenet2018b.T2D.European_sorted	15_89907587_T_C	15_89880061	eQTL	eQTL	15_89907587_T_C Mahajan.NatGenet2018b.T2D.European_sorted
PPC	PPC_12504	Singleton	LDL Direct	biomarkers-30780-both_sexes-irnt.meta	11_61874070_G_T	11_61837342	caQTL	caQTL-eQTL	11_61874070_G_T biomarkers-30780-both_sexes-irnt.meta
PPC	PPC_1254	Singleton	Body Mass Index	continuous-23104-both_sexes-irnt.meta	1_70129575_C_G	1_70130852_C_T	eQTL	eQTL	1_70129575_C_G continuous-23104-both_sexes-irnt.meta
PPC	PPC_12692	Singleton	Body Mass Index	continuous-23104-both_sexes-irnt.meta	11_112962091_C_T	11_113041828_T_C	caQTL	caQTL	11_112962091_C_T continuous-23104-both_sexes-irnt.meta
PPC	PPC_12823	Singleton	Body Mass Index	continuous-23104-both_sexes-irnt.meta	11_134739907_A_G	11_134731118	caQTL	caQTL	11_134739907_A_G continuous-23104-both_sexes-irnt.meta
PPC	PPC_12936	Singleton	HDL Cholesterol	biomarkers-30760-both_sexes-irnt.meta	12_26312579_T_G	12_26290097_G_A	caQTL	caQTL	12_26312579_T_G biomarkers-30760-both_sexes-irnt.meta
PPC	PPC_12936	Singleton	Type 2 Diabetes	Mahajan.NatGenet2018b.T2D.European_sorted	12_26100624_A_C	12_26300350	caQTL	caQTL	12_26100624_A_C Mahajan.NatGenet2018b.T2D.European_sorted
PPC	PPC_13092	Singleton	Pulse Rate	continuous-4194-both_sexes-irnt.meta	12_81768919_C_T	12_81773042_G_T	caQTL	caQTL	12_81768919_C_T continuous-4194-both_sexes-irnt.meta
PPC	PPC_131	Complex	Type 2 Diabetes	Mahajan.NatGenet2018b.T2D.European_sorted	11_65464790_C_G	11_65527328	caQTL-eQTL	caQTL-eQTL	11_65464790_C_G Mahajan.NatGenet2018b.T2D.European_sorted
PPC	PPC_1321	Singleton	Body Mass Index	continuous-23104-both_sexes-irnt.meta	2_171555498_C_G	2_171696255	eQTL	eQTL	2_171555498_C_G continuous-23104-both_sexes-irnt.meta
PPC	PPC_13237	Singleton	HDL Cholesterol	biomarkers-30760-both_sexes-irnt.meta	12_123251798_A_G	12_123251537	caQTL	caQTL	12_123251798_A_G biomarkers-30760-both_sexes-irnt.meta
PPC	PPC_13239	Singleton	LDL Direct	biomarkers-30780-both_sexes-irnt.meta	12_123920171_T_C	12_123946065_G_A	caQTL	caQTL	12_123920171_T_C biomarkers-30780-both_sexes-irnt.meta
PPC	PPC_1325	Singleton	HDL Cholesterol	biomarkers-30760-both_sexes-irnt.meta	8_38467098_G_A	8_38467098_G_A	eQTL	eQTL	8_38467098_G_A biomarkers-30760-both_sexes-irnt.meta
PPC	PPC_1325	Singleton	Body Mass Index	continuous-23104-both_sexes-irnt.meta	8_38477697_G_GA	8_38471384_G_A	eQTL	eQTL	8_38477697_G_GA continuous-23104-both_sexes-irnt.meta
PPC	PPC_13398	Singleton	HDL Cholesterol	biomarkers-30760-both_sexes-irnt.meta	13_48943167_A_G	13_48939216_A_G	caQTL	caQTL	13_48943167_A_G biomarkers-30760-both_sexes-irnt.meta
PPC	PPC_13423	Singleton	Body Mass Index	continuous-23104-both_sexes-irnt.meta	13_57700379_C_T	13_58052054	caQTL	caQTL	13_57700379_C_T continuous-23104-both_sexes-irnt.meta
PPC	PPC_13423	Singleton	Type 2 Diabetes	Mahajan.NatGenet2018b.T2D.European_sorted	13_58099154_T_C	13_58099154_T_C	caQTL	caQTL	13_58099154_T_C Mahajan.NatGenet2018b.T2D.European_sorted
PPC	PPC_13601	Singleton	Type 2 Diabetes	Mahajan.NatGenet2018b.T2D.European_sorted	14_22819726_C_G	14_22819726_C_G	caQTL	caQTL	14_22819726_C_G Mahajan.NatGenet2018b.T2D.European_sorted
PPC	PPC_1367	Singleton	Pulse Rate	continuous-4194-both_sexes-irnt.meta	7_100841905_T_A	7_100908761	eQTL	eQTL	7_100841905_T_A continuous-4194-both_sexes-irnt.meta
PPC	PPC_13825	Singleton	Type 2 Diabetes	Mahajan.NatGenet2018b.T2D.European_sorted	14_91452737_T_A	14_91497378_A_G	caQTL	caQTL	14_91452737_T_A Mahajan.NatGenet2018b.T2D.European_sorted
PPC	PPC_1397	Singleton	HDL Cholesterol	biomarkers-30760-both_sexes-irnt.meta	19_35001225_C_T	19_35001225_C_T	eQTL	eQTL	19_35001225_C_T biomarkers-30760-both_sexes-irnt.meta
PPC	PPC_14014	Singleton	Fasting Glucose	MAGIC1000G_FG_EUR	15_62132464_A_G	15_62106334	caQTL	caQTL	15_62132464_A_G MAGIC1000G_FG_EUR
PPC	PPC_14053	Singleton	Type 2 Diabetes	Mahajan.NatGenet2018b.T2D.European_sorted	15_67788548_A_T	15_67788548_A_T	caQTL	caQTL	15_67788548_A_T Mahajan.NatGenet2018b.T2D.European_sorted
PPC	PPC_14082	Singleton	Body Mass Index	continuous-23104-both_sexes-irnt.meta	15_73325968_C_T	15_72797284	caQTL	caQTL	15_73325968_C_T continuous-23104-both_sexes-irnt.meta
PPC	PPC_14129	Singleton	Body Mass Index	continuous-23104-both_sexes-irnt.meta	15_79118368_T_C	15_79110660_T_C	caQTL	caQTL	15_79118368_T_C continuous-23104-both_sexes-irnt.meta
PPC	PPC_14147	Singleton	HDL Cholesterol	biomarkers-30760-both_sexes-irnt.meta	15_82882880_G_T	15_82891202	caQTL	caQTL	15_82882880_G_T biomarkers-30760-both_sexes-irnt.meta
PPC	PPC_143	Complex	LDL Direct	biomarkers-30780-both_sexes-irnt.meta	8_143987994_C_G	8_143957800	caQTL-eQTL	caQTL-eQTL	8_143987994_C_G biomarkers-30780-both_sexes-irnt.meta
PPC	PPC_14327	Singleton	HDL Cholesterol	biomarkers-30760-both_sexes-irnt.meta	16_19969609_C_T	16_19933041_A_G	caQTL	caQTL	16_19969609_C_T biomarkers-30760-both_sexes-irnt.meta
PPC	PPC_14327	Singleton	Body Mass Index	continuous-23104-both_sexes-irnt.meta	16_19969609_C_T	16_19922278_C_T	caQTL	caQTL	16_19969609_C_T continuous-23104-both_sexes-irnt.meta
PPC	PPC_14347	Singleton	LDL Direct	biomarkers-30780-both_sexes-irnt.meta	1_62598067_T_C	1_62642703	caQTL	caQTL-eQTL	1_62598067_T_C biomarkers-30780-both_sexes-irnt.meta
PPC	PPC_14347	Singleton	HDL Cholesterol	biomarkers-30760-both_sexes-irnt.meta	1_62806467_G_A	1_62694611	caQTL	caQTL	1_62806467_G_A biomarkers-30760-both_sexes-irnt.meta
PPC	PPC_14350	Singleton	Body Mass Index	continuous-23104-both_sexes-irnt.meta	16_28287811_G_A	16_28335819	caQTL	caQTL	16_28287811_G_A continuous-23104-both_sexes-irnt.meta
PPC	PPC_146	Complex	Aging	timmers2020_healthspan_lifespan_longevity	15_90885406_G_A	15_90879313_T_C	caQTL-eQTL	caQTL-eQTL	15_90885406_G_A timmers2020_healthspan_lifespan_longevity
PPC	PPC_146	Complex	Angina Pectoris	icd10-I20-both_sexes.meta	15_90885406_G_A	15_90884642	caQTL-eQTL	caQTL-eQTL	15_90885406_G_A icd10-I20-both_sexes.meta
PPC	PPC_146	Complex	Ischemic Heart Disease	icd10-I25-both_sexes.meta	15_90885406_G_A	15_90884382	caQTL-eQTL	caQTL-eQTL	15_90885406_G_A icd10-I25-both_sexes.meta
PPC	PPC_146	Complex	HDL Cholesterol	biomarkers-30760-both_sexes-irnt.meta	15_90879313_T_C	15_90879313_T_C	caQTL-eQTL	caQTL-eQTL	15_90879313_T_C biomarkers-30760-both_sexes-irnt.meta
PPC	PPC_146	Complex	Myocardial Infarction	icd10-I21-both_sexes.meta	15_90885406_G_A	15_90884642	caQTL-eQTL	caQTL-eQTL	15_90885406_G_A icd10-I21-both_sexes.meta
PPC	PPC_146	Complex	Birth Weight	BW3_EUR_summary_stats	15_90885725_C_T	15_90884382_G_A	caQTL-eQTL	caQTL-eQTL	15_90885725_C_T BW3_EUR_summary_stats
PPC	PPC_1519	Singleton	Body Mass Index	continuous-23104-both_sexes-irnt.meta	14_90988559_G_A	14_91045996	eQTL	eQTL	14_90988559_G_A continuous-23104-both_sexes-irnt.meta
PPC	PPC_1569	Singleton	HDL Cholesterol	biomarkers-30760-both_sexes-irnt.meta	16_29983601_C_T	16_29956694_C_T	eQTL	eQTL	16_29983601_C_T biomarkers-30760-both_sexes-irnt.meta
PPC	PPC_1597	Singleton	Body Mass Index	continuous-23104-both_sexes-irnt.meta	16_3953968_T_C	16_3965728	eQTL	eQTL	16_3953968_T_C continuous-23104-both_sexes-irnt.meta
PPC	PPC_1692	Singleton	Body Mass Index	continuous-23104-both_sexes-irnt.meta	7_101157354_G_A	7_101155447	eQTL	eQTL	7_101157354_G_A continuous-23104-both_sexes-irnt.meta
PPC	PPC_177	Complex	LDL Direct	biomarkers-30780-both_sexes-irnt.meta	17_47709086_C_T	17_47655239_G_A	caQTL-eQTL	caQTL-eQTL	17_47709086_C_T biomarkers-30780-both_sexes-irnt.meta
PPC	PPC_1783	Singleton	HDL Cholesterol	biomarkers-30760-both_sexes-irnt.meta	12_109579142_T_A	12_109487684_A_G	eQTL	eQTL	12_109579142_T_A biomarkers-30760-both_sexes-irnt.meta
PPC	PPC_1815	Singleton	LDL Direct	biomarkers-30780-both_sexes-irnt.meta	12_8901272_C_CT	12_8909375	eQTL	eQTL	12_8901272_C_CT biomarkers-30780-both_sexes-irnt.meta
PPC	PPC_1962	Singleton	Body Mass Index	continuous-23104-both_sexes-irnt.meta	1_171482482_C_T	1_171486183_C_T	eQTL	eQTL	1_171482482_C_T continuous-23104-both_sexes-irnt.meta
PPC	PPC_1962	Singleton	HDL Cholesterol	biomarkers-30760-both_sexes-irnt.meta	1_171482482_C_T	1_171486183_C_T	eQTL	eQTL	1_171482482_C_T biomarkers-30760-both_sexes-irnt.meta
PPC	PPC_2305	Singleton	LDL Direct	biomarkers-30780-both_sexes-irnt.meta	20_41283755_TA_T	20_41212451_C_T	eQTL	eQTL	20_41283755_TA_T biomarkers-30780-both_sexes-irnt.meta
PPC	PPC_2341	Singleton	Type 2 Diabetes	Mahajan.NatGenet2018b.T2D.European_sorted	1_116985555_C_A	1_116990168	eQTL	eQTL	1_116985555_C_A Mahajan.NatGenet2018b.T2D.European_sorted
PPC	PPC_2354	Singleton	HDL Cholesterol	biomarkers-30760-both_sexes-irnt.meta	11_47369560_G_GA	11_47333236	eQTL	eQTL	11_47369560_G_GA biomarkers-30760-both_sexes-irnt.meta
PPC	PPC_2360	Singleton	HDL Cholesterol	biomarkers-30760-both_sexes-irnt.meta	11_61819414_C_T	11_61820833	eQTL	eQTL	11_61819414_C_T biomarkers-30760-both_sexes-irnt.meta
PPC	PPC_2360	Singleton	Pulse Rate	continuous-4194-both_sexes-irnt.meta	11_61858251_CA_C	11_61798436	eQTL	eQTL	11_61858251_CA_C continuous-4194-both_sexes-irnt.meta
PPC	PPC_2360	Singleton	Fasting Glucose	MAGIC1000G_FG_EUR	11_61874070_G_T	11_61820833	eQTL	eQTL	11_61874070_G_T MAGIC1000G_FG_EUR
PPC	PPC_2360	Singleton	LDL Direct	biomarkers-30780-both_sexes-irnt.meta	11_61874070_G_T	11_61790331	eQTL	caQTL-eQTL	11_61874070_G_T biomarkers-30780-both_sexes-irnt.meta
PPC	PPC_2397	Singleton	Fasting Glucose	MAGIC1000G_FG_EUR	1_229506752_T_A	1_229537208_G_A	eQTL	eQTL	1_229506752_T_A MAGIC1000G_FG_EUR
PPC	PPC_2397	Singleton	Type 2 Diabetes	Mahajan.NatGenet2018b.T2D.European_sorted	1_229430081_A_G	1_229537208	eQTL	eQTL	1_229430081_A_G Mahajan.NatGenet2018b.T2D.European_sorted
PPC	PPC_2519	Singleton	HDL Cholesterol	biomarkers-30760-both_sexes-irnt.meta	4_109688889_G_GTTCTC	4_109670934_G_A	eQTL	eQTL	4_109688889_G_GTTCTC biomarkers-30760-both_sexes-irnt.meta
PPC	PPC_2528	Singleton	HDL Cholesterol	biomarkers-30760-both_sexes-irnt.meta	12_8996148_C_T	12_8946438	eQTL	eQTL	12_8996148_C_T biomarkers-30760-both_sexes-irnt.meta
PPC	PPC_258	Complex	LDL Direct	biomarkers-30780-both_sexes-irnt.meta	17_28376663_T_A	17_28367840_G_A	eQTL	eQTL	17_28376663_T_A biomarkers-30780-both_sexes-irnt.meta
PPC	PPC_2784	Singleton	LDL Direct	biomarkers-30780-both_sexes-irnt.meta	10_63559006_G_T	10_63559918_T_C	eQTL	eQTL	10_63559006_G_T biomarkers-30780-both_sexes-irnt.meta
PPC	PPC_2784	Singleton	Body Mass Index	continuous-23104-both_sexes-irnt.meta	10_63431885_G_T	10_63229171_A_T	eQTL	eQTL	10_63431885_G_T continuous-23104-both_sexes-irnt.meta
PPC	PPC_2784	Singleton	HDL Cholesterol	biomarkers-30760-both_sexes-irnt.meta	10_63387659_G_A	10_63559006_G_T	eQTL	eQTL	10_63387659_G_A biomarkers-30760-both_sexes-irnt.meta
PPC	PPC_2784	Singleton	Atrial Fibrillation	icd10-I48-both_sexes.meta	10_63387659_G_A	10_63561387_C_A	eQTL	eQTL	10_63387659_G_A icd10-I48-both_sexes.meta
PPC	PPC_2794	Singleton	Type 2 Diabetes	Mahajan.NatGenet2018b.T2D.European_sorted	11_43841480_G_A	11_43856935_G_A	eQTL	caQTL-eQTL	11_43841480_G_A Mahajan.NatGenet2018b.T2D.European_sorted
PPC	PPC_2794	Singleton	Body Mass Index	continuous-23104-both_sexes-irnt.meta	11_43857990_A_G	11_43856935	eQTL	eQTL	11_43857990_A_G continuous-23104-both_sexes-irnt.meta
PPC	PPC_2807	Singleton	LDL Direct	biomarkers-30780-both_sexes-irnt.meta	11_61874070_G_T	11_61790331	eQTL	caQTL-eQTL	11_61874070_G_T biomarkers-30780-both_sexes-irnt.meta
PPC	PPC_2807	Singleton	HDL Cholesterol	biomarkers-30760-both_sexes-irnt.meta	11_61819414_C_T	11_61820833	eQTL	eQTL	11_61819414_C_T biomarkers-30760-both_sexes-irnt.meta
PPC	PPC_2807	Singleton	Pulse Rate	continuous-4194-both_sexes-irnt.meta	11_61858251_CA_C	11_61798436	eQTL	eQTL	11_61858251_CA_C continuous-4194-both_sexes-irnt.meta
PPC	PPC_2816	Singleton	HDL Cholesterol	biomarkers-30760-both_sexes-irnt.meta	16_29983601_C_T	16_29956694_C_T	eQTL	eQTL	16_29983601_C_T biomarkers-30760-both_sexes-irnt.meta
PPC	PPC_2816	Singleton	Type 2 Diabetes	Mahajan.NatGenet2018b.T2D.European_sorted	16_30052459_A_G	16_30012465	eQTL	eQTL	16_30052459_A_G Mahajan.NatGenet2018b.T2D.European_sorted
PPC	PPC_2831	Singleton	LDL Direct	biomarkers-30780-both_sexes-irnt.meta	5_123545306_G_A	5_123513182_G_A	eQTL	eQTL	5_123545306_G_A biomarkers-30780-both_sexes-irnt.meta
PPC	PPC_2864	Singleton	HDL Cholesterol	biomarkers-30760-both_sexes-irnt.meta	2_85316099_C_T	2_85315941	eQTL	eQTL	2_85316099_C_T biomarkers-30760-both_sexes-irnt.meta
PPC	PPC_2866	Singleton	HDL Cholesterol	biomarkers-30760-both_sexes-irnt.meta	5_82011593_C_T	5_82060602_G_A	eQTL	eQTL	5_82011593_C_T biomarkers-30760-both_sexes-irnt.meta
PPC	PPC_2887	Singleton	Body Mass Index	continuous-23104-both_sexes-irnt.meta	2_108720225_T_G	2_108790913_A_G	eQTL	eQTL	2_108720225_T_G continuous-23104-both_sexes-irnt.meta
PPC	PPC_3065	Singleton	HDL Cholesterol	biomarkers-30760-both_sexes-irnt.meta	22_21618212_T_TAGTGAA	22_21627960	eQTL	eQTL	22_21618212_T_TAGTGAA biomarkers-30760-both_sexes-irnt.meta
PPC	PPC_3127	Singleton	Type 2 Diabetes	Mahajan.NatGenet2018b.T2D.European_sorted	4_17796711_G_A	4_17791246_A_C	eQTL	eQTL	4_17796711_G_A Mahajan.NatGenet2018b.T2D.European_sorted
PPC	PPC_3215	Singleton	Fasting Glucose	MAGIC1000G_FG_EUR	7_90173282_G_A	7_90170739_A_T	eQTL	caQTL-eQTL	7_90173282_G_A MAGIC1000G_FG_EUR
PPC	PPC_336	Complex	Body Mass Index	continuous-23104-both_sexes-irnt.meta	3_38454702_G_C	3_38494770_T_C	caQTL-eQTL	caQTL-eQTL	3_38454702_G_C continuous-23104-both_sexes-irnt.meta
PPC	PPC_3434	Singleton	Type 2 Diabetes	Mahajan.NatGenet2018b.T2D.European_sorted	15_75463310_A_G	15_75639788_G_T	eQTL	eQTL	15_75463310_A_G Mahajan.NatGenet2018b.T2D.European_sorted
PPC	PPC_344	Complex	LDL Direct	biomarkers-30780-both_sexes-irnt.meta	1_62598067_T_C	1_62674059	caQTL-eQTL	caQTL-eQTL	1_62598067_T_C biomarkers-30780-both_sexes-irnt.meta
PPC	PPC_3597	Singleton	Body Mass Index	continuous-23104-both_sexes-irnt.meta	7_35034518_G_C	7_35034518_G_C	eQTL	eQTL	7_35034518_G_C continuous-23104-both_sexes-irnt.meta
PPC	PPC_365	Complex	HDL Cholesterol	biomarkers-30760-both_sexes-irnt.meta	6_34611874_A_G	6_34627766	caQTL-eQTL	caQTL-eQTL	6_34611874_A_G biomarkers-30760-both_sexes-irnt.meta
PPC	PPC_365	Complex	Body Mass Index	continuous-23104-both_sexes-irnt.meta	6_34563672_C_CA	6_34676484	caQTL-eQTL	caQTL-eQTL	6_34563672_C_CA continuous-23104-both_sexes-irnt.meta
PPC	PPC_3672	Singleton	Childhood Obesity	CHILDHOOD_OBESITY.eur	11_28334110_C_T	11_28334110_C_T	eQTL	eQTL	11_28334110_C_T CHILDHOOD_OBESITY.eur
PPC	PPC_3680	Singleton	LDL Direct	biomarkers-30780-both_sexes-irnt.meta	19_48675495_C_T	19_48702888	eQTL	eQTL	19_48675495_C_T biomarkers-30780-both_sexes-irnt.meta
PPC	PPC_3742	Singleton	LDL Direct	biomarkers-30780-both_sexes-irnt.meta	11_18636189_C_CT	11_18642694_T_G	eQTL	eQTL	11_18636189_C_CT biomarkers-30780-both_sexes-irnt.meta
PPC	PPC_3847	Singleton	Body Mass Index	continuous-23104-both_sexes-irnt.meta	14_101065517_A_G	14_101062668	eQTL	eQTL	14_101065517_A_G continuous-23104-both_sexes-irnt.meta
PPC	PPC_3907	Singleton	Pulse Rate	continuous-4194-both_sexes-irnt.meta	22_38700597_T_C	22_38659679	eQTL	eQTL	22_38700597_T_C continuous-4194-both_sexes-irnt.meta
PPC	PPC_4026	Singleton	LDL Direct	biomarkers-30780-both_sexes-irnt.meta	5_75314468_A_C	5_75360714	eQTL	eQTL	5_75314468_A_C biomarkers-30780-both_sexes-irnt.meta
PPC	PPC_4026	Singleton	Type 2 Diabetes	Mahajan.NatGenet2018b.T2D.European_sorted	5_75692544_A_G	5_75701931	eQTL	caQTL-eQTL	5_75692544_A_G Mahajan.NatGenet2018b.T2D.European_sorted
PPC	PPC_4164	Singleton	HDL Cholesterol	biomarkers-30760-both_sexes-irnt.meta	14_20463951_C_G	14_20470092	eQTL	eQTL	14_20463951_C_G biomarkers-30760-both_sexes-irnt.meta
PPC	PPC_4174	Singleton	HDL Cholesterol	biomarkers-30760-both_sexes-irnt.meta	9_128799953_A_G	9_128799953_A_G	eQTL	eQTL	9_128799953_A_G biomarkers-30760-both_sexes-irnt.meta
PPC	PPC_4321	Singleton	Body Mass Index	continuous-23104-both_sexes-irnt.meta	1_1624323_AT_A	1_1669613	eQTL	eQTL	1_1624323_AT_A continuous-23104-both_sexes-irnt.meta
PPC	PPC_4334	Singleton	Pulse Rate	continuous-4194-both_sexes-irnt.meta	2_27522897_GT_G	2_27508073	eQTL	eQTL	2_27522897_GT_G continuous-4194-both_sexes-irnt.meta
PPC	PPC_4334	Singleton	Fasting Glucose	MAGIC1000G_FG_EUR	2_27757749_C_A	2_27508073	eQTL	eQTL	2_27757749_C_A MAGIC1000G_FG_EUR
PPC	PPC_4334	Singleton	LDL Direct	biomarkers-30780-both_sexes-irnt.meta	2_27522897_GT_G	2_27508073	eQTL	eQTL	2_27522897_GT_G biomarkers-30780-both_sexes-irnt.meta
PPC	PPC_4334	Singleton	Type 2 Diabetes	Mahajan.NatGenet2018b.T2D.European_sorted	2_27512105_G_A	2_27508073_T_C	eQTL	eQTL	2_27512105_G_A Mahajan.NatGenet2018b.T2D.European_sorted
PPC	PPC_4338	Singleton	Type 2 Diabetes	Mahajan.NatGenet2018b.T2D.European_sorted	3_125202613_C_T	3_125207090	eQTL	eQTL	3_125202613_C_T Mahajan.NatGenet2018b.T2D.European_sorted
PPC	PPC_4363	Singleton	Body Mass Index	continuous-23104-both_sexes-irnt.meta	2_24953331_C_T	2_24927247_C_A	eQTL	eQTL	2_24953331_C_T continuous-23104-both_sexes-irnt.meta
PPC	PPC_4363	Singleton	Childhood Obesity	CHILDHOOD_OBESITY.eur	2_24953331_C_T	2_24899971	eQTL	eQTL	2_24953331_C_T CHILDHOOD_OBESITY.eur
PPC	PPC_4378	Singleton	Pulse Rate	continuous-4194-both_sexes-irnt.meta	1_6236178_T_G	1_6218354	eQTL	eQTL	1_6236178_T_G continuous-4194-both_sexes-irnt.meta
PPC	PPC_4570	Singleton	Pulse Rate	continuous-4194-both_sexes-irnt.meta	7_100841905_T_A	7_100908761	eQTL	eQTL	7_100841905_T_A continuous-4194-both_sexes-irnt.meta
PPC	PPC_4640	Singleton	HDL Cholesterol	biomarkers-30760-both_sexes-irnt.meta	5_128131550_A_G	5_128032306	eQTL	eQTL	5_128131550_A_G biomarkers-30760-both_sexes-irnt.meta
PPC	PPC_4712	Singleton	HDL Cholesterol	biomarkers-30760-both_sexes-irnt.meta	4_83006116_A_AACTGGGGACT	4_83004742	eQTL	eQTL	4_83006116_A_AACTGGGGACT biomarkers-30760-both_sexes-irnt.meta
PPC	PPC_4783	Singleton	HDL Cholesterol	biomarkers-30760-both_sexes-irnt.meta	11_119040329_C_T	11_119043282	eQTL	eQTL	11_119040329_C_T biomarkers-30760-both_sexes-irnt.meta
PPC	PPC_4783	Singleton	Body Mass Index	continuous-23104-both_sexes-irnt.meta	11_119040329_C_T	11_119073965	eQTL	eQTL	11_119040329_C_T continuous-23104-both_sexes-irnt.meta
PPC	PPC_500	Complex	Body Mass Index	continuous-23104-both_sexes-irnt.meta	7_2037066_T_C	7_2068401	caQTL-eQTL	caQTL-eQTL	7_2037066_T_C continuous-23104-both_sexes-irnt.meta
PPC	PPC_5042	Singleton	Atrial Fibrillation	icd10-I48-both_sexes.meta	10_73661890_G_A	10_73661890_G_A	eQTL	eQTL	10_73661890_G_A icd10-I48-both_sexes.meta
PPC	PPC_5101	Singleton	Body Mass Index	continuous-23104-both_sexes-irnt.meta	17_36510707_C_T	17_36510707_C_T	eQTL	eQTL	17_36510707_C_T continuous-23104-both_sexes-irnt.meta
PPC	PPC_5235	Singleton	Body Mass Index	continuous-23104-both_sexes-irnt.meta	20_33928222_T_A	20_33965289	eQTL	eQTL	20_33928222_T_A continuous-23104-both_sexes-irnt.meta
PPC	PPC_531	Complex	Body Mass Index	continuous-23104-both_sexes-irnt.meta	5_177329087_C_T	5_177305536_C_G	caQTL-eQTL	caQTL-eQTL	5_177329087_C_T continuous-23104-both_sexes-irnt.meta
PPC	PPC_5340	Singleton	Pulse Rate	continuous-4194-both_sexes-irnt.meta	11_61858251_CA_C	11_61798436	eQTL	eQTL	11_61858251_CA_C continuous-4194-both_sexes-irnt.meta
PPC	PPC_5340	Singleton	HDL Cholesterol	biomarkers-30760-both_sexes-irnt.meta	11_61819414_C_T	11_61820833	eQTL	eQTL	11_61819414_C_T biomarkers-30760-both_sexes-irnt.meta
PPC	PPC_5340	Singleton	LDL Direct	biomarkers-30780-both_sexes-irnt.meta	11_61874070_G_T	11_61837342	eQTL	caQTL-eQTL	11_61874070_G_T biomarkers-30780-both_sexes-irnt.meta
PPC	PPC_5340	Singleton	Fasting Glucose	MAGIC1000G_FG_EUR	11_61874070_G_T	11_61820833	eQTL	eQTL	11_61874070_G_T MAGIC1000G_FG_EUR
PPC	PPC_5462	Singleton	Body Mass Index	continuous-23104-both_sexes-irnt.meta	16_52537621_A_G	16_52595915	caQTL	caQTL	16_52537621_A_G continuous-23104-both_sexes-irnt.meta
PPC	PPC_5677	Singleton	Body Mass Index	continuous-23104-both_sexes-irnt.meta	17_2339527_A_G	17_2339527_A_G	caQTL	caQTL	17_2339527_A_G continuous-23104-both_sexes-irnt.meta
PPC	PPC_5823	Singleton	Atrial Fibrillation	icd10-I48-both_sexes.meta	17_39721194_C_G	17_39624043	caQTL	caQTL	17_39721194_C_G icd10-I48-both_sexes.meta
PPC	PPC_5973	Singleton	Pulse Rate	continuous-4194-both_sexes-irnt.meta	17_76691695_G_T	17_76687998_G_A	caQTL	caQTL	17_76691695_G_T continuous-4194-both_sexes-irnt.meta
PPC	PPC_6379	Singleton	LDL Direct	biomarkers-30780-both_sexes-irnt.meta	19_11088810_C_T	19_11086922	caQTL	caQTL	19_11088810_C_T biomarkers-30780-both_sexes-irnt.meta
PPC	PPC_6379	Singleton	Myocardial Infarction	icd10-I21-both_sexes.meta	19_11085975_AT_A	19_11087511	caQTL	caQTL	19_11085975_AT_A icd10-I21-both_sexes.meta
PPC	PPC_6379	Singleton	Angina Pectoris	icd10-I20-both_sexes.meta	19_11076746_T_C	19_11076746_T_C	caQTL	caQTL	19_11076746_T_C icd10-I20-both_sexes.meta
PPC	PPC_6379	Singleton	Ischemic Heart Disease	icd10-I25-both_sexes.meta	19_11085975_AT_A	19_11079616_T_C	caQTL	caQTL	19_11085975_AT_A icd10-I25-both_sexes.meta
PPC	PPC_6379	Singleton	Aging	timmers2020_healthspan_lifespan_longevity	19_11076746_T_C	19_11091630_G_T	caQTL	caQTL	19_11076746_T_C timmers2020_healthspan_lifespan_longevity
PPC	PPC_6446	Singleton	Body Mass Index	continuous-23104-both_sexes-irnt.meta	19_32331442_A_G	19_32331442_A_G	caQTL	caQTL	19_32331442_A_G continuous-23104-both_sexes-irnt.meta
PPC	PPC_6502	Singleton	LDL Direct	biomarkers-30780-both_sexes-irnt.meta	19_40835324_A_G	19_40840863_T_C	caQTL	caQTL	19_40835324_A_G biomarkers-30780-both_sexes-irnt.meta
PPC	PPC_6526	Singleton	Body Mass Index	continuous-23104-both_sexes-irnt.meta	19_45675403_T_C	19_45679046	caQTL	caQTL	19_45675403_T_C continuous-23104-both_sexes-irnt.meta
PPC	PPC_6708	Singleton	HDL Cholesterol	biomarkers-30760-both_sexes-irnt.meta	2_20151547_AT_A	2_20172011	caQTL	caQTL	2_20151547_AT_A biomarkers-30760-both_sexes-irnt.meta
PPC	PPC_6708	Singleton	LDL Direct	biomarkers-30780-both_sexes-irnt.meta	2_20151547_AT_A	2_20172786	caQTL	caQTL	2_20151547_AT_A biomarkers-30780-both_sexes-irnt.meta
PPC	PPC_7042	Singleton	Type 2 Diabetes	Mahajan.NatGenet2018b.T2D.European_sorted	2_120588619_C_G	2_120590036	caQTL	caQTL	2_120588619_C_G Mahajan.NatGenet2018b.T2D.European_sorted
PPC	PPC_7042	Singleton	HDL Cholesterol	biomarkers-30760-both_sexes-irnt.meta	2_120590036_G_C	2_120590036_G_C	caQTL	caQTL	2_120590036_G_C biomarkers-30760-both_sexes-irnt.meta
PPC	PPC_7070	Singleton	Body Mass Index	continuous-23104-both_sexes-irnt.meta	2_127684440_C_T	2_127684440_C_T	caQTL	caQTL	2_127684440_C_T continuous-23104-both_sexes-irnt.meta
PPC	PPC_7098	Singleton	HDL Cholesterol	biomarkers-30760-both_sexes-irnt.meta	2_134461479_T_C	2_134782397	caQTL	caQTL	2_134461479_T_C biomarkers-30760-both_sexes-irnt.meta
PPC	PPC_7114	Singleton	Body Mass Index	continuous-23104-both_sexes-irnt.meta	2_143729521_A_G	2_143719626_G_A	caQTL	caQTL	2_143729521_A_G continuous-23104-both_sexes-irnt.meta
PPC	PPC_724	Complex	Angina Pectoris	icd10-I20-both_sexes.meta	15_78833507_G_A	15_78754647	caQTL-eQTL	caQTL-eQTL	15_78833507_G_A icd10-I20-both_sexes.meta
PPC	PPC_7244	Singleton	Atrial Fibrillation	icd10-I48-both_sexes.meta	2_200295776_G_T	2_200321196_C_A	caQTL	caQTL	2_200295776_G_T icd10-I48-both_sexes.meta
PPC	PPC_7248	Singleton	Aging	timmers2020_healthspan_lifespan_longevity	2_201340018_T_C	2_201288502_C_A	caQTL	caQTL	2_201340018_T_C timmers2020_healthspan_lifespan_longevity
PPC	PPC_7251	Singleton	Ischemic Heart Disease	icd10-I25-both_sexes.meta	2_203001099_TGC_T	2_202999013	caQTL	caQTL	2_203001099_TGC_T icd10-I25-both_sexes.meta
PPC	PPC_7251	Singleton	LDL Direct	biomarkers-30780-both_sexes-irnt.meta	2_203001099_TGC_T	2_203140349	caQTL	caQTL	2_203001099_TGC_T biomarkers-30780-both_sexes-irnt.meta
PPC	PPC_7251	Singleton	Myocardial Infarction	icd10-I21-both_sexes.meta	2_203001099_TGC_T	2_202982659	caQTL	caQTL	2_203001099_TGC_T icd10-I21-both_sexes.meta
PPC	PPC_7419	Singleton	HDL Cholesterol	biomarkers-30760-both_sexes-irnt.meta	20_574708_G_A	20_574708_G_A	caQTL	caQTL	20_574708_G_A biomarkers-30760-both_sexes-irnt.meta
PPC	PPC_7443	Singleton	Body Mass Index	continuous-23104-both_sexes-irnt.meta	20_6653919_A_C	20_6647759	caQTL	caQTL	20_6653919_A_C continuous-23104-both_sexes-irnt.meta
PPC	PPC_7570	Singleton	Body Mass Index	continuous-23104-both_sexes-irnt.meta	1_155011887_G_A	1_155013615_T_C	caQTL	caQTL	1_155011887_G_A continuous-23104-both_sexes-irnt.meta
PPC	PPC_7626	Singleton	Body Mass Index	continuous-23104-both_sexes-irnt.meta	20_51726421_T_C	20_51646886	caQTL	caQTL	20_51726421_T_C continuous-23104-both_sexes-irnt.meta
PPC	PPC_7627	Singleton	Body Mass Index	continuous-23104-both_sexes-irnt.meta	20_51726421_T_C	20_51726421_T_C	caQTL	caQTL	20_51726421_T_C continuous-23104-both_sexes-irnt.meta
PPC	PPC_7813	Singleton	HDL Cholesterol	biomarkers-30760-both_sexes-irnt.meta	21_44848868_T_C	21_44851537	caQTL	caQTL	21_44848868_T_C biomarkers-30760-both_sexes-irnt.meta
PPC	PPC_7828	Singleton	HDL Cholesterol	biomarkers-30760-both_sexes-irnt.meta	1_9275114_G_T	1_9275268_C_G	caQTL	caQTL	1_9275114_G_T biomarkers-30760-both_sexes-irnt.meta
PPC	PPC_786	Complex	HDL Cholesterol	biomarkers-30760-both_sexes-irnt.meta	17_18268300_G_GTGTTCGTGGTTCA	17_18167447	caQTL	caQTL	17_18268300_G_GTGTTCGTGGTTCA biomarkers-30760-both_sexes-irnt.meta
PPC	PPC_7927	Singleton	HDL Cholesterol	biomarkers-30760-both_sexes-irnt.meta	22_30383968_A_G	22_30111369	caQTL	caQTL	22_30383968_A_G biomarkers-30760-both_sexes-irnt.meta
PPC	PPC_8	Complex	Body Mass Index	continuous-23104-both_sexes-irnt.meta	16_28852809_C_T	16_28814099	caQTL-eQTL	caQTL-eQTL	16_28852809_C_T continuous-23104-both_sexes-irnt.meta
PPC	PPC_8170	Singleton	HDL Cholesterol	biomarkers-30760-both_sexes-irnt.meta	3_36932512_G_A	3_37007142	caQTL	caQTL	3_36932512_G_A biomarkers-30760-both_sexes-irnt.meta
PPC	PPC_8213	Singleton	Type 2 Diabetes	Mahajan.NatGenet2018b.T2D.European_sorted	3_47205570_T_C	3_47205570_T_C	caQTL	caQTL	3_47205570_T_C Mahajan.NatGenet2018b.T2D.European_sorted
PPC	PPC_8225	Singleton	Type 2 Diabetes	Mahajan.NatGenet2018b.T2D.European_sorted	3_53097756_T_C	3_53093661_G_T	caQTL	caQTL	3_53097756_T_C Mahajan.NatGenet2018b.T2D.European_sorted
PPC	PPC_8225	Singleton	HDL Cholesterol	biomarkers-30760-both_sexes-irnt.meta	3_53073764_C_T	3_53088241_T_C	caQTL	caQTL	3_53073764_C_T biomarkers-30760-both_sexes-irnt.meta
PPC	PPC_8264	Singleton	Body Mass Index	continuous-23104-both_sexes-irnt.meta	3_63064551_G_A	3_63064551_G_A	caQTL	caQTL	3_63064551_G_A continuous-23104-both_sexes-irnt.meta
PPC	PPC_842	Complex	Pulse Rate	continuous-4194-both_sexes-irnt.meta	2_231401041_C_T	2_231392153_G_C	caQTL	caQTL	2_231401041_C_T continuous-4194-both_sexes-irnt.meta
PPC	PPC_8532	Singleton	HDL Cholesterol	biomarkers-30760-both_sexes-irnt.meta	1_180801167_A_G	1_180864433_A_C	caQTL	caQTL	1_180801167_A_G biomarkers-30760-both_sexes-irnt.meta
PPC	PPC_8664	Singleton	Body Mass Index	continuous-23104-both_sexes-irnt.meta	3_196263951_G_A	3_196277236	caQTL	caQTL	3_196263951_G_A continuous-23104-both_sexes-irnt.meta
PPC	PPC_8665	Singleton	HDL Cholesterol	biomarkers-30760-both_sexes-irnt.meta	1_183745373_T_A	1_183770228_C_T	caQTL	caQTL	1_183745373_T_A biomarkers-30760-both_sexes-irnt.meta
PPC	PPC_8860	Singleton	Body Mass Index	continuous-23104-both_sexes-irnt.meta	4_54694901_T_C	4_54631000	caQTL	caQTL	4_54694901_T_C continuous-23104-both_sexes-irnt.meta
PPC	PPC_8938	Singleton	Type 2 Diabetes	Mahajan.NatGenet2018b.T2D.European_sorted	4_82668119_G_A	4_82666409_G_C	caQTL	caQTL	4_82668119_G_A Mahajan.NatGenet2018b.T2D.European_sorted
PPC	PPC_8952	Singleton	LDL Direct	biomarkers-30780-both_sexes-irnt.meta	4_87035564_G_GA	4_87055207	caQTL	caQTL	4_87035564_G_GA biomarkers-30780-both_sexes-irnt.meta
PPC	PPC_8994	Singleton	Type 2 Diabetes	Mahajan.NatGenet2018b.T2D.European_sorted	4_102806853_C_A	4_102757960	caQTL	caQTL	4_102806853_C_A Mahajan.NatGenet2018b.T2D.European_sorted
PPC	PPC_921	Complex	Body Mass Index	continuous-23104-both_sexes-irnt.meta	5_179561607_T_A	5_179561607_T_A	caQTL	caQTL	5_179561607_T_A continuous-23104-both_sexes-irnt.meta
PPC	PPC_93	Complex	LDL Direct	biomarkers-30780-both_sexes-irnt.meta	6_42976402_A_G	6_42951484_T_C	caQTL-eQTL	caQTL-eQTL	6_42976402_A_G biomarkers-30780-both_sexes-irnt.meta
PPC	PPC_9335	Singleton	Type 2 Diabetes	Mahajan.NatGenet2018b.T2D.European_sorted	5_44648564_C_G	5_44680585_A_C	caQTL	caQTL	5_44648564_C_G Mahajan.NatGenet2018b.T2D.European_sorted
PPC	PPC_9336	Singleton	Type 2 Diabetes	Mahajan.NatGenet2018b.T2D.European_sorted	5_44648564_C_G	5_44828862_G_C	caQTL	caQTL	5_44648564_C_G Mahajan.NatGenet2018b.T2D.European_sorted
PPC	PPC_9379	Singleton	Body Mass Index	continuous-23104-both_sexes-irnt.meta	5_63713606_G_A	5_63543866	caQTL	caQTL	5_63713606_G_A continuous-23104-both_sexes-irnt.meta
PPC	PPC_9423	Singleton	Pulse Rate	continuous-4194-both_sexes-irnt.meta	5_75707853_T_C	5_75707853_T_C	caQTL	caQTL	5_75707853_T_C continuous-4194-both_sexes-irnt.meta
PPC	PPC_9423	Singleton	Type 2 Diabetes	Mahajan.NatGenet2018b.T2D.European_sorted	5_75692544_A_G	5_75707853	caQTL	caQTL-eQTL	5_75692544_A_G Mahajan.NatGenet2018b.T2D.European_sorted
PPC	PPC_9423	Singleton	Body Mass Index	continuous-23104-both_sexes-irnt.meta	5_75715301_C_T	5_75707853	caQTL	caQTL	5_75715301_C_T continuous-23104-both_sexes-irnt.meta
PPC	PPC_9423	Singleton	HDL Cholesterol	biomarkers-30760-both_sexes-irnt.meta	5_75747088_G_A	5_75707853	caQTL	caQTL	5_75747088_G_A biomarkers-30760-both_sexes-irnt.meta
PPC	PPC_947	Complex	Fasting Glucose	MAGIC1000G_FG_EUR	7_90173282_G_A	7_90170739_A_T	caQTL	caQTL-eQTL	7_90173282_G_A MAGIC1000G_FG_EUR
PPC	PPC_9481	Singleton	Type 2 Diabetes	Mahajan.NatGenet2018b.T2D.European_sorted	5_102630709_T_C	5_102640682_C_T	caQTL	caQTL	5_102630709_T_C Mahajan.NatGenet2018b.T2D.European_sorted
PPC	PPC_9484	Singleton	Type 2 Diabetes	Mahajan.NatGenet2018b.T2D.European_sorted	5_103353125_A_G	5_103279974	caQTL	caQTL	5_103353125_A_G Mahajan.NatGenet2018b.T2D.European_sorted
PPC	PPC_983	Complex	Body Mass Index	continuous-23104-both_sexes-irnt.meta	1_16520695_G_C	1_16522157_G_A	caQTL	caQTL	1_16520695_G_C continuous-23104-both_sexes-irnt.meta
PPC	PPC_9855	Singleton	Pulse Rate	continuous-4194-both_sexes-irnt.meta	1_217554709_T_A	1_217548256	caQTL	caQTL	1_217554709_T_A continuous-4194-both_sexes-irnt.meta
			Atrial Fibrillation	icd10-I48-both_sexes.meta	1_10039603_T_C				1_10039603_T_C icd10-I48-both_sexes.meta
			Fasting Glucose	MAGIC1000G_FG_EUR	1_100461345_C_T				1_100461345_C_T MAGIC1000G_FG_EUR
			HDL Cholesterol	biomarkers-30760-both_sexes-irnt.meta	1_100488781_G_A				1_100488781_G_A biomarkers-30760-both_sexes-irnt.meta
			Body Mass Index	continuous-23104-both_sexes-irnt.meta	1_100501631_G_A				1_100501631_G_A continuous-23104-both_sexes-irnt.meta
			Pulse Rate	continuous-4194-both_sexes-irnt.meta	1_10297748_G_C				1_10297748_G_C continuous-4194-both_sexes-irnt.meta
			Pulse Rate	continuous-4194-both_sexes-irnt.meta	1_10644490_A_T				1_10644490_A_T continuous-4194-both_sexes-irnt.meta
			Body Mass Index	continuous-23104-both_sexes-irnt.meta	1_106971485_C_A				1_106971485_C_A continuous-23104-both_sexes-irnt.meta
			Body Mass Index	continuous-23104-both_sexes-irnt.meta	1_107342913_C_T				1_107342913_C_T continuous-23104-both_sexes-irnt.meta
			LDL Direct	biomarkers-30780-both_sexes-irnt.meta	1_108954057_GA_G				1_108954057_GA_G biomarkers-30780-both_sexes-irnt.meta
			LDL Direct	biomarkers-30780-both_sexes-irnt.meta	1_109041764_C_T				1_109041764_C_T biomarkers-30780-both_sexes-irnt.meta
			LDL Direct	biomarkers-30780-both_sexes-irnt.meta	1_109059756_T_C				1_109059756_T_C biomarkers-30780-both_sexes-irnt.meta
			HDL Cholesterol	biomarkers-30760-both_sexes-irnt.meta	1_109098637_A_C				1_109098637_A_C biomarkers-30760-both_sexes-irnt.meta
			LDL Direct	biomarkers-30780-both_sexes-irnt.meta	1_109111472_CA_C				1_109111472_CA_C biomarkers-30780-both_sexes-irnt.meta
			LDL Direct	biomarkers-30780-both_sexes-irnt.meta	1_109150019_G_A				1_109150019_G_A biomarkers-30780-both_sexes-irnt.meta
			LDL Direct	biomarkers-30780-both_sexes-irnt.meta	1_109160401_C_A				1_109160401_C_A biomarkers-30780-both_sexes-irnt.meta
			LDL Direct	biomarkers-30780-both_sexes-irnt.meta	1_109195166_C_T				1_109195166_C_T biomarkers-30780-both_sexes-irnt.meta
			LDL Direct	biomarkers-30780-both_sexes-irnt.meta	1_109209045_G_A				1_109209045_G_A biomarkers-30780-both_sexes-irnt.meta
			Body Mass Index	continuous-23104-both_sexes-irnt.meta	1_109209852_G_A				1_109209852_G_A continuous-23104-both_sexes-irnt.meta
			LDL Direct	biomarkers-30780-both_sexes-irnt.meta	1_109233499_A_G				1_109233499_A_G biomarkers-30780-both_sexes-irnt.meta
			LDL Direct	biomarkers-30780-both_sexes-irnt.meta	1_109236451_G_A				1_109236451_G_A biomarkers-30780-both_sexes-irnt.meta
			Myocardial Infarction	icd10-I21-both_sexes.meta	1_109272630_A_G				1_109272630_A_G icd10-I21-both_sexes.meta
			LDL Direct	biomarkers-30780-both_sexes-irnt.meta	1_109275600_CTTGAT_C				1_109275600_CTTGAT_C biomarkers-30780-both_sexes-irnt.meta
			HDL Cholesterol	biomarkers-30760-both_sexes-irnt.meta	1_109276674_C_A				1_109276674_C_A biomarkers-30760-both_sexes-irnt.meta
			Angina Pectoris	icd10-I20-both_sexes.meta	1_109276674_C_A				1_109276674_C_A icd10-I20-both_sexes.meta
			Ischemic Heart Disease	icd10-I25-both_sexes.meta	1_109276674_C_A				1_109276674_C_A icd10-I25-both_sexes.meta
			Aging	timmers2020_healthspan_lifespan_longevity	1_109279175_G_A				1_109279175_G_A timmers2020_healthspan_lifespan_longevity
			LDL Direct	biomarkers-30780-both_sexes-irnt.meta	1_109279425_G_A				1_109279425_G_A biomarkers-30780-both_sexes-irnt.meta
			LDL Direct	biomarkers-30780-both_sexes-irnt.meta	1_109279887_T_C				1_109279887_T_C biomarkers-30780-both_sexes-irnt.meta
			HDL Cholesterol	biomarkers-30760-both_sexes-irnt.meta	1_109296296_C_T				1_109296296_C_T biomarkers-30760-both_sexes-irnt.meta
			LDL Direct	biomarkers-30780-both_sexes-irnt.meta	1_109396059_G_T				1_109396059_G_T biomarkers-30780-both_sexes-irnt.meta
			Body Mass Index	continuous-23104-both_sexes-irnt.meta	1_109403473_A_C				1_109403473_A_C continuous-23104-both_sexes-irnt.meta
			LDL Direct	biomarkers-30780-both_sexes-irnt.meta	1_109422482_CT_C				1_109422482_CT_C biomarkers-30780-both_sexes-irnt.meta
			LDL Direct	biomarkers-30780-both_sexes-irnt.meta	1_109459480_T_C				1_109459480_T_C biomarkers-30780-both_sexes-irnt.meta
			LDL Direct	biomarkers-30780-both_sexes-irnt.meta	1_109503573_A_C				1_109503573_A_C biomarkers-30780-both_sexes-irnt.meta
			LDL Direct	biomarkers-30780-both_sexes-irnt.meta	1_109558298_C_A				1_109558298_C_A biomarkers-30780-both_sexes-irnt.meta
			LDL Direct	biomarkers-30780-both_sexes-irnt.meta	1_109559547_T_C				1_109559547_T_C biomarkers-30780-both_sexes-irnt.meta
			LDL Direct	biomarkers-30780-both_sexes-irnt.meta	1_109577599_C_T				1_109577599_C_T biomarkers-30780-both_sexes-irnt.meta
			LDL Direct	biomarkers-30780-both_sexes-irnt.meta	1_109580712_G_A				1_109580712_G_A biomarkers-30780-both_sexes-irnt.meta
			LDL Direct	biomarkers-30780-both_sexes-irnt.meta	1_109611888_A_G				1_109611888_A_G biomarkers-30780-both_sexes-irnt.meta
			LDL Direct	biomarkers-30780-both_sexes-irnt.meta	1_109619568_C_T				1_109619568_C_T biomarkers-30780-both_sexes-irnt.meta
			LDL Direct	biomarkers-30780-both_sexes-irnt.meta	1_109654080_G_GA				1_109654080_G_GA biomarkers-30780-both_sexes-irnt.meta
			LDL Direct	biomarkers-30780-both_sexes-irnt.meta	1_109659187_G_T				1_109659187_G_T biomarkers-30780-both_sexes-irnt.meta
			LDL Direct	biomarkers-30780-both_sexes-irnt.meta	1_109666423_CA_C				1_109666423_CA_C biomarkers-30780-both_sexes-irnt.meta
			Body Mass Index	continuous-23104-both_sexes-irnt.meta	1_109684689_A_T				1_109684689_A_T continuous-23104-both_sexes-irnt.meta
			LDL Direct	biomarkers-30780-both_sexes-irnt.meta	1_109684689_A_T				1_109684689_A_T biomarkers-30780-both_sexes-irnt.meta
			HDL Cholesterol	biomarkers-30760-both_sexes-irnt.meta	1_109684855_A_G				1_109684855_A_G biomarkers-30760-both_sexes-irnt.meta
			HDL Cholesterol	biomarkers-30760-both_sexes-irnt.meta	1_109687481_C_T				1_109687481_C_T biomarkers-30760-both_sexes-irnt.meta
			HDL Cholesterol	biomarkers-30760-both_sexes-irnt.meta	1_109690525_C_T				1_109690525_C_T biomarkers-30760-both_sexes-irnt.meta
			HDL Cholesterol	biomarkers-30760-both_sexes-irnt.meta	1_109724132_A_C				1_109724132_A_C biomarkers-30760-both_sexes-irnt.meta
			HDL Cholesterol	biomarkers-30760-both_sexes-irnt.meta	1_109726664_G_A				1_109726664_G_A biomarkers-30760-both_sexes-irnt.meta
			LDL Direct	biomarkers-30780-both_sexes-irnt.meta	1_109728718_C_T				1_109728718_C_T biomarkers-30780-both_sexes-irnt.meta
			HDL Cholesterol	biomarkers-30760-both_sexes-irnt.meta	1_109751050_C_T				1_109751050_C_T biomarkers-30760-both_sexes-irnt.meta
			LDL Direct	biomarkers-30780-both_sexes-irnt.meta	1_109753268_C_G				1_109753268_C_G biomarkers-30780-both_sexes-irnt.meta
			LDL Direct	biomarkers-30780-both_sexes-irnt.meta	1_109757069_G_A				1_109757069_G_A biomarkers-30780-both_sexes-irnt.meta
			HDL Cholesterol	biomarkers-30760-both_sexes-irnt.meta	1_109892706_G_A				1_109892706_G_A biomarkers-30760-both_sexes-irnt.meta
			HDL Cholesterol	biomarkers-30760-both_sexes-irnt.meta	1_109948590_C_T				1_109948590_C_T biomarkers-30760-both_sexes-irnt.meta
			HDL Cholesterol	biomarkers-30760-both_sexes-irnt.meta	1_109948746_G_A				1_109948746_G_A biomarkers-30760-both_sexes-irnt.meta
			Body Mass Index	continuous-23104-both_sexes-irnt.meta	1_110070303_G_A				1_110070303_G_A continuous-23104-both_sexes-irnt.meta
			Body Mass Index	continuous-23104-both_sexes-irnt.meta	1_110817180_G_A				1_110817180_G_A continuous-23104-both_sexes-irnt.meta
			Body Mass Index	continuous-23104-both_sexes-irnt.meta	1_111804367_C_T				1_111804367_C_T continuous-23104-both_sexes-irnt.meta
			Atrial Fibrillation	icd10-I48-both_sexes.meta	1_111913129_TA_T				1_111913129_TA_T icd10-I48-both_sexes.meta
			Body Mass Index	continuous-23104-both_sexes-irnt.meta	1_11265464_G_C				1_11265464_G_C continuous-23104-both_sexes-irnt.meta
			Aging	timmers2020_healthspan_lifespan_longevity	1_113630788_A_G				1_113630788_A_G timmers2020_healthspan_lifespan_longevity
			HDL Cholesterol	biomarkers-30760-both_sexes-irnt.meta	1_11373193_C_T				1_11373193_C_T biomarkers-30760-both_sexes-irnt.meta
			Type 2 Diabetes	Mahajan.NatGenet2018b.T2D.European_sorted	1_114602278_T_C				1_114602278_T_C Mahajan.NatGenet2018b.T2D.European_sorted
			Body Mass Index	continuous-23104-both_sexes-irnt.meta	1_115042480_G_A				1_115042480_G_A continuous-23104-both_sexes-irnt.meta
			Body Mass Index	continuous-23104-both_sexes-irnt.meta	1_115129814_C_T				1_115129814_C_T continuous-23104-both_sexes-irnt.meta
			Body Mass Index	continuous-23104-both_sexes-irnt.meta	1_119164426_T_C				1_119164426_T_C continuous-23104-both_sexes-irnt.meta
			Type 2 Diabetes	Mahajan.NatGenet2018b.T2D.European_sorted	1_119899375_A_G				1_119899375_A_G Mahajan.NatGenet2018b.T2D.European_sorted
			HDL Cholesterol	biomarkers-30760-both_sexes-irnt.meta	1_145898360_A_T				1_145898360_A_T biomarkers-30760-both_sexes-irnt.meta
			HDL Cholesterol	biomarkers-30760-both_sexes-irnt.meta	1_147873099_T_C				1_147873099_T_C biomarkers-30760-both_sexes-irnt.meta
			HDL Cholesterol	biomarkers-30760-both_sexes-irnt.meta	1_149910348_A_G				1_149910348_A_G biomarkers-30760-both_sexes-irnt.meta
			HDL Cholesterol	biomarkers-30760-both_sexes-irnt.meta	1_150204902_C_CT				1_150204902_C_CT biomarkers-30760-both_sexes-irnt.meta
			LDL Direct	biomarkers-30780-both_sexes-irnt.meta	1_150503710_C_T				1_150503710_C_T biomarkers-30780-both_sexes-irnt.meta
			HDL Cholesterol	biomarkers-30760-both_sexes-irnt.meta	1_150712010_T_C				1_150712010_T_C biomarkers-30760-both_sexes-irnt.meta
			HDL Cholesterol	biomarkers-30760-both_sexes-irnt.meta	1_150761739_CAAGAAAAAAAGAAAA_C				1_150761739_CAAGAAAAAAAGAAAA_C biomarkers-30760-both_sexes-irnt.meta
			HDL Cholesterol	biomarkers-30760-both_sexes-irnt.meta	1_151001038_G_A				1_151001038_G_A biomarkers-30760-both_sexes-irnt.meta
			Type 2 Diabetes	Mahajan.NatGenet2018b.T2D.European_sorted	1_151045515_T_C				1_151045515_T_C Mahajan.NatGenet2018b.T2D.European_sorted
			HDL Cholesterol	biomarkers-30760-both_sexes-irnt.meta	1_151071453_C_CTTTTTT				1_151071453_C_CTTTTTT biomarkers-30760-both_sexes-irnt.meta
			Body Mass Index	continuous-23104-both_sexes-irnt.meta	1_151111431_C_CT				1_151111431_C_CT continuous-23104-both_sexes-irnt.meta
			HDL Cholesterol	biomarkers-30760-both_sexes-irnt.meta	1_151379550_C_T				1_151379550_C_T biomarkers-30760-both_sexes-irnt.meta
			HDL Cholesterol	biomarkers-30760-both_sexes-irnt.meta	1_152014152_G_A				1_152014152_G_A biomarkers-30760-both_sexes-irnt.meta
			Body Mass Index	continuous-23104-both_sexes-irnt.meta	1_154296663_CTAAA_C				1_154296663_CTAAA_C continuous-23104-both_sexes-irnt.meta
			Atrial Fibrillation	icd10-I48-both_sexes.meta	1_154835811_G_A				1_154835811_G_A icd10-I48-both_sexes.meta
			Atrial Fibrillation	icd10-I48-both_sexes.meta	1_154852274_A_T				1_154852274_A_T icd10-I48-both_sexes.meta
			Atrial Fibrillation	icd10-I48-both_sexes.meta	1_155014317_C_T				1_155014317_C_T icd10-I48-both_sexes.meta
			HDL Cholesterol	biomarkers-30760-both_sexes-irnt.meta	1_155025096_G_A				1_155025096_G_A biomarkers-30760-both_sexes-irnt.meta
			Body Mass Index	continuous-23104-both_sexes-irnt.meta	1_155906822_G_A				1_155906822_G_A continuous-23104-both_sexes-irnt.meta
			Body Mass Index	continuous-23104-both_sexes-irnt.meta	1_156141496_A_G				1_156141496_A_G continuous-23104-both_sexes-irnt.meta
			HDL Cholesterol	biomarkers-30760-both_sexes-irnt.meta	1_156142190_GTATT_G				1_156142190_GTATT_G biomarkers-30760-both_sexes-irnt.meta
			Body Mass Index	continuous-23104-both_sexes-irnt.meta	1_156320865_T_C				1_156320865_T_C continuous-23104-both_sexes-irnt.meta
			Body Mass Index	continuous-23104-both_sexes-irnt.meta	1_156484591_A_G				1_156484591_A_G continuous-23104-both_sexes-irnt.meta
			Body Mass Index	continuous-23104-both_sexes-irnt.meta	1_156518468_T_C				1_156518468_T_C continuous-23104-both_sexes-irnt.meta
			Body Mass Index	continuous-23104-both_sexes-irnt.meta	1_15667108_G_A				1_15667108_G_A continuous-23104-both_sexes-irnt.meta
			Birth Weight	BW3_EUR_summary_stats	1_161531006_C_G				1_161531006_C_G BW3_EUR_summary_stats
			HDL Cholesterol	biomarkers-30760-both_sexes-irnt.meta	1_161690906_G_T				1_161690906_G_T biomarkers-30760-both_sexes-irnt.meta
			Birth Weight	BW3_EUR_summary_stats	1_161694793_A_T				1_161694793_A_T BW3_EUR_summary_stats
			HDL Cholesterol	biomarkers-30760-both_sexes-irnt.meta	1_161705365_A_G				1_161705365_A_G biomarkers-30760-both_sexes-irnt.meta
			Body Mass Index	continuous-23104-both_sexes-irnt.meta	1_163610165_T_C				1_163610165_T_C continuous-23104-both_sexes-irnt.meta
			Body Mass Index	continuous-23104-both_sexes-irnt.meta	1_167257774_GT_G				1_167257774_GT_G continuous-23104-both_sexes-irnt.meta
			Atrial Fibrillation	icd10-I48-both_sexes.meta	1_169799840_G_A				1_169799840_G_A icd10-I48-both_sexes.meta
			Atrial Fibrillation	icd10-I48-both_sexes.meta	1_170209923_C_T				1_170209923_C_T icd10-I48-both_sexes.meta
			Atrial Fibrillation	icd10-I48-both_sexes.meta	1_170666228_A_G				1_170666228_A_G icd10-I48-both_sexes.meta
			Atrial Fibrillation	icd10-I48-both_sexes.meta	1_170680138_G_A				1_170680138_G_A icd10-I48-both_sexes.meta
			Body Mass Index	continuous-23104-both_sexes-irnt.meta	1_173944236_C_G				1_173944236_C_G continuous-23104-both_sexes-irnt.meta
			Body Mass Index	continuous-23104-both_sexes-irnt.meta	1_174283505_G_T				1_174283505_G_T continuous-23104-both_sexes-irnt.meta
			Body Mass Index	continuous-23104-both_sexes-irnt.meta	1_174489573_G_T				1_174489573_G_T continuous-23104-both_sexes-irnt.meta
			Body Mass Index	continuous-23104-both_sexes-irnt.meta	1_174657916_A_G				1_174657916_A_G continuous-23104-both_sexes-irnt.meta
			Body Mass Index	continuous-23104-both_sexes-irnt.meta	1_174772195_C_CA				1_174772195_C_CA continuous-23104-both_sexes-irnt.meta
			HDL Cholesterol	biomarkers-30760-both_sexes-irnt.meta	1_174941976_CAGT_C				1_174941976_CAGT_C biomarkers-30760-both_sexes-irnt.meta
			Body Mass Index	continuous-23104-both_sexes-irnt.meta	1_175026924_A_ATATT				1_175026924_A_ATATT continuous-23104-both_sexes-irnt.meta
			Body Mass Index	continuous-23104-both_sexes-irnt.meta	1_175031751_T_C				1_175031751_T_C continuous-23104-both_sexes-irnt.meta
			Body Mass Index	continuous-23104-both_sexes-irnt.meta	1_177412585_CTT_C				1_177412585_CTT_C continuous-23104-both_sexes-irnt.meta
			Body Mass Index	continuous-23104-both_sexes-irnt.meta	1_177797481_A_G				1_177797481_A_G continuous-23104-both_sexes-irnt.meta
			Type 2 Diabetes	Mahajan.NatGenet2018b.T2D.European_sorted	1_177851726_G_A				1_177851726_G_A Mahajan.NatGenet2018b.T2D.European_sorted
			Body Mass Index	continuous-23104-both_sexes-irnt.meta	1_177879018_T_C				1_177879018_T_C continuous-23104-both_sexes-irnt.meta
			Type 2 Diabetes	Mahajan.NatGenet2018b.T2D.European_sorted	1_177913651_C_T				1_177913651_C_T Mahajan.NatGenet2018b.T2D.European_sorted
			Body Mass Index	continuous-23104-both_sexes-irnt.meta	1_177924895_A_G				1_177924895_A_G continuous-23104-both_sexes-irnt.meta
			Body Mass Index	continuous-23104-both_sexes-irnt.meta	1_177932606_A_G				1_177932606_A_G continuous-23104-both_sexes-irnt.meta
			Childhood Obesity	CHILDHOOD_OBESITY.eur	1_177935293_T_C				1_177935293_T_C CHILDHOOD_OBESITY.eur
			Body Mass Index	continuous-23104-both_sexes-irnt.meta	1_177960366_C_G				1_177960366_C_G continuous-23104-both_sexes-irnt.meta
			Body Mass Index	continuous-23104-both_sexes-irnt.meta	1_177960419_C_T				1_177960419_C_T continuous-23104-both_sexes-irnt.meta
			Body Mass Index	continuous-23104-both_sexes-irnt.meta	1_177973065_G_A				1_177973065_G_A continuous-23104-both_sexes-irnt.meta
			Body Mass Index	continuous-23104-both_sexes-irnt.meta	1_178023757_A_T				1_178023757_A_T continuous-23104-both_sexes-irnt.meta
			Body Mass Index	continuous-23104-both_sexes-irnt.meta	1_178427600_G_A				1_178427600_G_A continuous-23104-both_sexes-irnt.meta
			HDL Cholesterol	biomarkers-30760-both_sexes-irnt.meta	1_178608472_A_G				1_178608472_A_G biomarkers-30760-both_sexes-irnt.meta
			HDL Cholesterol	biomarkers-30760-both_sexes-irnt.meta	1_181100977_G_C				1_181100977_G_C biomarkers-30760-both_sexes-irnt.meta
			Body Mass Index	continuous-23104-both_sexes-irnt.meta	1_1814287_G_A				1_1814287_G_A continuous-23104-both_sexes-irnt.meta
			HDL Cholesterol	biomarkers-30760-both_sexes-irnt.meta	1_182162498_G_C				1_182162498_G_C biomarkers-30760-both_sexes-irnt.meta
			HDL Cholesterol	biomarkers-30760-both_sexes-irnt.meta	1_182186843_A_G				1_182186843_A_G biomarkers-30760-both_sexes-irnt.meta
			LDL Direct	biomarkers-30780-both_sexes-irnt.meta	1_182201657_T_C				1_182201657_T_C biomarkers-30780-both_sexes-irnt.meta
			HDL Cholesterol	biomarkers-30760-both_sexes-irnt.meta	1_182359063_C_T				1_182359063_C_T biomarkers-30760-both_sexes-irnt.meta
			HDL Cholesterol	biomarkers-30760-both_sexes-irnt.meta	1_183121259_A_T				1_183121259_A_T biomarkers-30760-both_sexes-irnt.meta
			HDL Cholesterol	biomarkers-30760-both_sexes-irnt.meta	1_1851414_GA_G				1_1851414_GA_G biomarkers-30760-both_sexes-irnt.meta
			Body Mass Index	continuous-23104-both_sexes-irnt.meta	1_190147445_T_A				1_190147445_T_A continuous-23104-both_sexes-irnt.meta
			Body Mass Index	continuous-23104-both_sexes-irnt.meta	1_194242934_C_T				1_194242934_C_T continuous-23104-both_sexes-irnt.meta
			HDL Cholesterol	biomarkers-30760-both_sexes-irnt.meta	1_19443436_T_A				1_19443436_T_A biomarkers-30760-both_sexes-irnt.meta
			Body Mass Index	continuous-23104-both_sexes-irnt.meta	1_194852400_G_A				1_194852400_G_A continuous-23104-both_sexes-irnt.meta
			Body Mass Index	continuous-23104-both_sexes-irnt.meta	1_195094889_C_A				1_195094889_C_A continuous-23104-both_sexes-irnt.meta
			Body Mass Index	continuous-23104-both_sexes-irnt.meta	1_197085477_T_C				1_197085477_T_C continuous-23104-both_sexes-irnt.meta
			Body Mass Index	continuous-23104-both_sexes-irnt.meta	1_197493816_C_T				1_197493816_C_T continuous-23104-both_sexes-irnt.meta
			HDL Cholesterol	biomarkers-30760-both_sexes-irnt.meta	1_198253085_C_G				1_198253085_C_G biomarkers-30760-both_sexes-irnt.meta
			LDL Direct	biomarkers-30780-both_sexes-irnt.meta	1_199041592_C_T				1_199041592_C_T biomarkers-30780-both_sexes-irnt.meta
			Body Mass Index	continuous-23104-both_sexes-irnt.meta	1_201842016_G_A				1_201842016_G_A continuous-23104-both_sexes-irnt.meta
			Body Mass Index	continuous-23104-both_sexes-irnt.meta	1_201916663_G_A				1_201916663_G_A continuous-23104-both_sexes-irnt.meta
			Body Mass Index	continuous-23104-both_sexes-irnt.meta	1_201977320_C_T				1_201977320_C_T continuous-23104-both_sexes-irnt.meta
			Body Mass Index	continuous-23104-both_sexes-irnt.meta	1_202134674_G_A				1_202134674_G_A continuous-23104-both_sexes-irnt.meta
			Body Mass Index	continuous-23104-both_sexes-irnt.meta	1_203518288_A_G				1_203518288_A_G continuous-23104-both_sexes-irnt.meta
			Type 2 Diabetes	Mahajan.NatGenet2018b.T2D.European_sorted	1_205292835_T_C				1_205292835_T_C Mahajan.NatGenet2018b.T2D.European_sorted
			HDL Cholesterol	biomarkers-30760-both_sexes-irnt.meta	1_205816357_G_T				1_205816357_G_T biomarkers-30760-both_sexes-irnt.meta
			Type 2 Diabetes	Mahajan.NatGenet2018b.T2D.European_sorted	1_206420549_G_C				1_206420549_G_C Mahajan.NatGenet2018b.T2D.European_sorted
			Pulse Rate	continuous-4194-both_sexes-irnt.meta	1_207855837_C_T				1_207855837_C_T continuous-4194-both_sexes-irnt.meta
			Pulse Rate	continuous-4194-both_sexes-irnt.meta	1_207885997_AT_A				1_207885997_AT_A continuous-4194-both_sexes-irnt.meta
			Body Mass Index	continuous-23104-both_sexes-irnt.meta	1_208533936_A_G				1_208533936_A_G continuous-23104-both_sexes-irnt.meta
			Body Mass Index	continuous-23104-both_sexes-irnt.meta	1_209035820_CA_C				1_209035820_CA_C continuous-23104-both_sexes-irnt.meta
			Body Mass Index	continuous-23104-both_sexes-irnt.meta	1_209091807_T_C				1_209091807_T_C continuous-23104-both_sexes-irnt.meta
			Body Mass Index	continuous-23104-both_sexes-irnt.meta	1_209331731_C_CT				1_209331731_C_CT continuous-23104-both_sexes-irnt.meta
			Body Mass Index	continuous-23104-both_sexes-irnt.meta	1_209974277_G_A				1_209974277_G_A continuous-23104-both_sexes-irnt.meta
			Body Mass Index	continuous-23104-both_sexes-irnt.meta	1_210166569_G_A				1_210166569_G_A continuous-23104-both_sexes-irnt.meta
			Fasting Glucose	MAGIC1000G_FG_EUR	1_213977102_T_A				1_213977102_T_A MAGIC1000G_FG_EUR
			Type 2 Diabetes	Mahajan.NatGenet2018b.T2D.European_sorted	1_213981642_G_A				1_213981642_G_A Mahajan.NatGenet2018b.T2D.European_sorted
			Fasting Glucose	MAGIC1000G_FG_EUR	1_213985643_G_C				1_213985643_G_C MAGIC1000G_FG_EUR
			Type 2 Diabetes	Mahajan.NatGenet2018b.T2D.European_sorted	1_213985643_G_C				1_213985643_G_C Mahajan.NatGenet2018b.T2D.European_sorted
			Fasting Glucose	MAGIC1000G_FG_EUR	1_214004636_T_C				1_214004636_T_C MAGIC1000G_FG_EUR
			Type 2 Diabetes	Mahajan.NatGenet2018b.T2D.European_sorted	1_214004636_T_C				1_214004636_T_C Mahajan.NatGenet2018b.T2D.European_sorted
			Pulse Rate	continuous-4194-both_sexes-irnt.meta	1_216598307_C_T				1_216598307_C_T continuous-4194-both_sexes-irnt.meta
			Type 2 Diabetes	Mahajan.NatGenet2018b.T2D.European_sorted	1_219481380_G_A				1_219481380_G_A Mahajan.NatGenet2018b.T2D.European_sorted
			HDL Cholesterol	biomarkers-30760-both_sexes-irnt.meta	1_219521561_C_A				1_219521561_C_A biomarkers-30760-both_sexes-irnt.meta
			HDL Cholesterol	biomarkers-30760-both_sexes-irnt.meta	1_219928157_G_A				1_219928157_G_A biomarkers-30760-both_sexes-irnt.meta
			HDL Cholesterol	biomarkers-30760-both_sexes-irnt.meta	1_220520100_A_G				1_220520100_A_G biomarkers-30760-both_sexes-irnt.meta
			HDL Cholesterol	biomarkers-30760-both_sexes-irnt.meta	1_220794269_A_AT				1_220794269_A_AT biomarkers-30760-both_sexes-irnt.meta
			LDL Direct	biomarkers-30780-both_sexes-irnt.meta	1_220794269_A_AT				1_220794269_A_AT biomarkers-30780-both_sexes-irnt.meta
			LDL Direct	biomarkers-30780-both_sexes-irnt.meta	1_220800090_A_G				1_220800090_A_G biomarkers-30780-both_sexes-irnt.meta
			HDL Cholesterol	biomarkers-30760-both_sexes-irnt.meta	1_220800860_G_A				1_220800860_G_A biomarkers-30760-both_sexes-irnt.meta
			LDL Direct	biomarkers-30780-both_sexes-irnt.meta	1_220871478_T_TTGAAAATAACACAGTGAACACAG				1_220871478_T_TTGAAAATAACACAGTGAACACAG biomarkers-30780-both_sexes-irnt.meta
			HDL Cholesterol	biomarkers-30760-both_sexes-irnt.meta	1_220887821_A_C				1_220887821_A_C biomarkers-30760-both_sexes-irnt.meta
			HDL Cholesterol	biomarkers-30760-both_sexes-irnt.meta	1_220924288_T_C				1_220924288_T_C biomarkers-30760-both_sexes-irnt.meta
			Birth Weight	BW3_EUR_summary_stats	1_22210150_T_C				1_22210150_T_C BW3_EUR_summary_stats
			Myocardial Infarction	icd10-I21-both_sexes.meta	1_222651648_G_GA				1_222651648_G_GA icd10-I21-both_sexes.meta
			Ischemic Heart Disease	icd10-I25-both_sexes.meta	1_222750805_CA_C				1_222750805_CA_C icd10-I25-both_sexes.meta
			HDL Cholesterol	biomarkers-30760-both_sexes-irnt.meta	1_224252957_T_C				1_224252957_T_C biomarkers-30760-both_sexes-irnt.meta
			Body Mass Index	continuous-23104-both_sexes-irnt.meta	1_226968291_C_T				1_226968291_C_T continuous-23104-both_sexes-irnt.meta
			Body Mass Index	continuous-23104-both_sexes-irnt.meta	1_227765057_T_G				1_227765057_T_G continuous-23104-both_sexes-irnt.meta
			HDL Cholesterol	biomarkers-30760-both_sexes-irnt.meta	1_227870060_A_G				1_227870060_A_G biomarkers-30760-both_sexes-irnt.meta
			HDL Cholesterol	biomarkers-30760-both_sexes-irnt.meta	1_227915333_A_G				1_227915333_A_G biomarkers-30760-both_sexes-irnt.meta
			HDL Cholesterol	biomarkers-30760-both_sexes-irnt.meta	1_230061192_ATGTGTG_A				1_230061192_ATGTGTG_A biomarkers-30760-both_sexes-irnt.meta
			HDL Cholesterol	biomarkers-30760-both_sexes-irnt.meta	1_230136316_T_C				1_230136316_T_C biomarkers-30760-both_sexes-irnt.meta
			HDL Cholesterol	biomarkers-30760-both_sexes-irnt.meta	1_230138422_G_A				1_230138422_G_A biomarkers-30760-both_sexes-irnt.meta
			HDL Cholesterol	biomarkers-30760-both_sexes-irnt.meta	1_230142299_C_T				1_230142299_C_T biomarkers-30760-both_sexes-irnt.meta
			HDL Cholesterol	biomarkers-30760-both_sexes-irnt.meta	1_230144512_C_G				1_230144512_C_G biomarkers-30760-both_sexes-irnt.meta
			HDL Cholesterol	biomarkers-30760-both_sexes-irnt.meta	1_230154099_GTGTC_G				1_230154099_GTGTC_G biomarkers-30760-both_sexes-irnt.meta
			HDL Cholesterol	biomarkers-30760-both_sexes-irnt.meta	1_230159100_G_A				1_230159100_G_A biomarkers-30760-both_sexes-irnt.meta
			HDL Cholesterol	biomarkers-30760-both_sexes-irnt.meta	1_230172638_G_A				1_230172638_G_A biomarkers-30760-both_sexes-irnt.meta
			HDL Cholesterol	biomarkers-30760-both_sexes-irnt.meta	1_230191262_C_T				1_230191262_C_T biomarkers-30760-both_sexes-irnt.meta
			HDL Cholesterol	biomarkers-30760-both_sexes-irnt.meta	1_230191827_G_GT				1_230191827_G_GT biomarkers-30760-both_sexes-irnt.meta
			HDL Cholesterol	biomarkers-30760-both_sexes-irnt.meta	1_230192881_C_G				1_230192881_C_G biomarkers-30760-both_sexes-irnt.meta
			HDL Cholesterol	biomarkers-30760-both_sexes-irnt.meta	1_230202640_C_G				1_230202640_C_G biomarkers-30760-both_sexes-irnt.meta
			HDL Cholesterol	biomarkers-30760-both_sexes-irnt.meta	1_230283406_C_T				1_230283406_C_T biomarkers-30760-both_sexes-irnt.meta
			HDL Cholesterol	biomarkers-30760-both_sexes-irnt.meta	1_230300340_A_G				1_230300340_A_G biomarkers-30760-both_sexes-irnt.meta
			HDL Cholesterol	biomarkers-30760-both_sexes-irnt.meta	1_230300869_C_T				1_230300869_C_T biomarkers-30760-both_sexes-irnt.meta
			HDL Cholesterol	biomarkers-30760-both_sexes-irnt.meta	1_230306653_G_A				1_230306653_G_A biomarkers-30760-both_sexes-irnt.meta
			HDL Cholesterol	biomarkers-30760-both_sexes-irnt.meta	1_230549333_A_G				1_230549333_A_G biomarkers-30760-both_sexes-irnt.meta
			HDL Cholesterol	biomarkers-30760-both_sexes-irnt.meta	1_230687617_A_G				1_230687617_A_G biomarkers-30760-both_sexes-irnt.meta
			Body Mass Index	continuous-23104-both_sexes-irnt.meta	1_23083647_G_T				1_23083647_G_T continuous-23104-both_sexes-irnt.meta
			Body Mass Index	continuous-23104-both_sexes-irnt.meta	1_230978674_A_C				1_230978674_A_C continuous-23104-both_sexes-irnt.meta
			Body Mass Index	continuous-23104-both_sexes-irnt.meta	1_232628298_T_A				1_232628298_T_A continuous-23104-both_sexes-irnt.meta
			HDL Cholesterol	biomarkers-30760-both_sexes-irnt.meta	1_23382049_A_AT				1_23382049_A_AT biomarkers-30760-both_sexes-irnt.meta
			HDL Cholesterol	biomarkers-30760-both_sexes-irnt.meta	1_23408748_G_T				1_23408748_G_T biomarkers-30760-both_sexes-irnt.meta
			LDL Direct	biomarkers-30780-both_sexes-irnt.meta	1_234593671_T_C				1_234593671_T_C biomarkers-30780-both_sexes-irnt.meta
			LDL Direct	biomarkers-30780-both_sexes-irnt.meta	1_234615817_A_G				1_234615817_A_G biomarkers-30780-both_sexes-irnt.meta
			LDL Direct	biomarkers-30780-both_sexes-irnt.meta	1_234617411_C_T				1_234617411_C_T biomarkers-30780-both_sexes-irnt.meta
			LDL Direct	biomarkers-30780-both_sexes-irnt.meta	1_234662686_A_C				1_234662686_A_C biomarkers-30780-both_sexes-irnt.meta
			Body Mass Index	continuous-23104-both_sexes-irnt.meta	1_2346817_G_T				1_2346817_G_T continuous-23104-both_sexes-irnt.meta
			LDL Direct	biomarkers-30780-both_sexes-irnt.meta	1_234686506_CT_C				1_234686506_CT_C biomarkers-30780-both_sexes-irnt.meta
			LDL Direct	biomarkers-30780-both_sexes-irnt.meta	1_234704432_AATC_A				1_234704432_AATC_A biomarkers-30780-both_sexes-irnt.meta
			HDL Cholesterol	biomarkers-30760-both_sexes-irnt.meta	1_234712862_G_A				1_234712862_G_A biomarkers-30760-both_sexes-irnt.meta
			LDL Direct	biomarkers-30780-both_sexes-irnt.meta	1_234731029_A_G				1_234731029_A_G biomarkers-30780-both_sexes-irnt.meta
			LDL Direct	biomarkers-30780-both_sexes-irnt.meta	1_234875713_T_C				1_234875713_T_C biomarkers-30780-both_sexes-irnt.meta
			HDL Cholesterol	biomarkers-30760-both_sexes-irnt.meta	1_234958896_T_A				1_234958896_T_A biomarkers-30760-both_sexes-irnt.meta
			LDL Direct	biomarkers-30780-both_sexes-irnt.meta	1_234975037_A_G				1_234975037_A_G biomarkers-30780-both_sexes-irnt.meta
			LDL Direct	biomarkers-30780-both_sexes-irnt.meta	1_23559660_C_T				1_23559660_C_T biomarkers-30780-both_sexes-irnt.meta
			Body Mass Index	continuous-23104-both_sexes-irnt.meta	1_241469707_C_T				1_241469707_C_T continuous-23104-both_sexes-irnt.meta
			Body Mass Index	continuous-23104-both_sexes-irnt.meta	1_243402311_T_C				1_243402311_T_C continuous-23104-both_sexes-irnt.meta
			Body Mass Index	continuous-23104-both_sexes-irnt.meta	1_243420558_C_T				1_243420558_C_T continuous-23104-both_sexes-irnt.meta
			Body Mass Index	continuous-23104-both_sexes-irnt.meta	1_243438441_GCT_G				1_243438441_GCT_G continuous-23104-both_sexes-irnt.meta
			Body Mass Index	continuous-23104-both_sexes-irnt.meta	1_243477215_C_T				1_243477215_C_T continuous-23104-both_sexes-irnt.meta
			Body Mass Index	continuous-23104-both_sexes-irnt.meta	1_243605817_C_T				1_243605817_C_T continuous-23104-both_sexes-irnt.meta
			HDL Cholesterol	biomarkers-30760-both_sexes-irnt.meta	1_243791287_CT_C				1_243791287_CT_C biomarkers-30760-both_sexes-irnt.meta
			Body Mass Index	continuous-23104-both_sexes-irnt.meta	1_243860819_G_T				1_243860819_G_T continuous-23104-both_sexes-irnt.meta
			Body Mass Index	continuous-23104-both_sexes-irnt.meta	1_2531975_G_A				1_2531975_G_A continuous-23104-both_sexes-irnt.meta
			LDL Direct	biomarkers-30780-both_sexes-irnt.meta	1_26607100_AC_A				1_26607100_AC_A biomarkers-30780-both_sexes-irnt.meta
			HDL Cholesterol	biomarkers-30760-both_sexes-irnt.meta	1_26964155_GAAAT_G				1_26964155_GAAAT_G biomarkers-30760-both_sexes-irnt.meta
			HDL Cholesterol	biomarkers-30760-both_sexes-irnt.meta	1_27071113_C_T				1_27071113_C_T biomarkers-30760-both_sexes-irnt.meta
			HDL Cholesterol	biomarkers-30760-both_sexes-irnt.meta	1_27893147_C_G				1_27893147_C_G biomarkers-30760-both_sexes-irnt.meta
			HDL Cholesterol	biomarkers-30760-both_sexes-irnt.meta	1_28069548_TA_T				1_28069548_TA_T biomarkers-30760-both_sexes-irnt.meta
			Body Mass Index	continuous-23104-both_sexes-irnt.meta	1_30997517_A_T				1_30997517_A_T continuous-23104-both_sexes-irnt.meta
			Body Mass Index	continuous-23104-both_sexes-irnt.meta	1_31726197_G_C				1_31726197_G_C continuous-23104-both_sexes-irnt.meta
			Body Mass Index	continuous-23104-both_sexes-irnt.meta	1_31756312_G_A				1_31756312_G_A continuous-23104-both_sexes-irnt.meta
			Body Mass Index	continuous-23104-both_sexes-irnt.meta	1_33337216_A_G				1_33337216_A_G continuous-23104-both_sexes-irnt.meta
			Body Mass Index	continuous-23104-both_sexes-irnt.meta	1_33830570_G_A				1_33830570_G_A continuous-23104-both_sexes-irnt.meta
			Body Mass Index	continuous-23104-both_sexes-irnt.meta	1_34132966_C_CT				1_34132966_C_CT continuous-23104-both_sexes-irnt.meta
			HDL Cholesterol	biomarkers-30760-both_sexes-irnt.meta	1_38973217_T_C				1_38973217_T_C biomarkers-30760-both_sexes-irnt.meta
			HDL Cholesterol	biomarkers-30760-both_sexes-irnt.meta	1_39101388_A_ATG				1_39101388_A_ATG biomarkers-30760-both_sexes-irnt.meta
			Body Mass Index	continuous-23104-both_sexes-irnt.meta	1_39239196_G_A				1_39239196_G_A continuous-23104-both_sexes-irnt.meta
			HDL Cholesterol	biomarkers-30760-both_sexes-irnt.meta	1_39623753_G_T				1_39623753_G_T biomarkers-30760-both_sexes-irnt.meta
			HDL Cholesterol	biomarkers-30760-both_sexes-irnt.meta	1_39627261_C_T				1_39627261_C_T biomarkers-30760-both_sexes-irnt.meta
			HDL Cholesterol	biomarkers-30760-both_sexes-irnt.meta	1_39629862_C_T				1_39629862_C_T biomarkers-30760-both_sexes-irnt.meta
			HDL Cholesterol	biomarkers-30760-both_sexes-irnt.meta	1_39692806_A_C				1_39692806_A_C biomarkers-30760-both_sexes-irnt.meta
			HDL Cholesterol	biomarkers-30760-both_sexes-irnt.meta	1_39854924_C_G				1_39854924_C_G biomarkers-30760-both_sexes-irnt.meta
			HDL Cholesterol	biomarkers-30760-both_sexes-irnt.meta	1_39916592_T_C				1_39916592_T_C biomarkers-30760-both_sexes-irnt.meta
			HDL Cholesterol	biomarkers-30760-both_sexes-irnt.meta	1_41787539_T_C				1_41787539_T_C biomarkers-30760-both_sexes-irnt.meta
			Pulse Rate	continuous-4194-both_sexes-irnt.meta	1_44504019_G_T				1_44504019_G_T continuous-4194-both_sexes-irnt.meta
			Pulse Rate	continuous-4194-both_sexes-irnt.meta	1_44540328_T_C				1_44540328_T_C continuous-4194-both_sexes-irnt.meta
			LDL Direct	biomarkers-30780-both_sexes-irnt.meta	1_44720384_G_A				1_44720384_G_A biomarkers-30780-both_sexes-irnt.meta
			Pulse Rate	continuous-4194-both_sexes-irnt.meta	1_45304495_G_C				1_45304495_G_C continuous-4194-both_sexes-irnt.meta
			LDL Direct	biomarkers-30780-both_sexes-irnt.meta	1_45887140_G_A				1_45887140_G_A biomarkers-30780-both_sexes-irnt.meta
			Body Mass Index	continuous-23104-both_sexes-irnt.meta	1_46162087_G_A				1_46162087_G_A continuous-23104-both_sexes-irnt.meta
			Body Mass Index	continuous-23104-both_sexes-irnt.meta	1_47196196_C_G				1_47196196_C_G continuous-23104-both_sexes-irnt.meta
			Body Mass Index	continuous-23104-both_sexes-irnt.meta	1_49129286_GTTT_G				1_49129286_GTTT_G continuous-23104-both_sexes-irnt.meta
			Type 2 Diabetes	Mahajan.NatGenet2018b.T2D.European_sorted	1_50790419_C_T				1_50790419_C_T Mahajan.NatGenet2018b.T2D.European_sorted
			QRS Duration	continuous-12340-both_sexes-irnt.meta	1_51025037_G_A				1_51025037_G_A continuous-12340-both_sexes-irnt.meta
			Body Mass Index	continuous-23104-both_sexes-irnt.meta	1_54260415_A_C				1_54260415_A_C continuous-23104-both_sexes-irnt.meta
			LDL Direct	biomarkers-30780-both_sexes-irnt.meta	1_54706876_G_C				1_54706876_G_C biomarkers-30780-both_sexes-irnt.meta
			LDL Direct	biomarkers-30780-both_sexes-irnt.meta	1_54967857_C_T				1_54967857_C_T biomarkers-30780-both_sexes-irnt.meta
			LDL Direct	biomarkers-30780-both_sexes-irnt.meta	1_55004480_C_T				1_55004480_C_T biomarkers-30780-both_sexes-irnt.meta
			LDL Direct	biomarkers-30780-both_sexes-irnt.meta	1_55024287_A_G				1_55024287_A_G biomarkers-30780-both_sexes-irnt.meta
			LDL Direct	biomarkers-30780-both_sexes-irnt.meta	1_55028628_C_T				1_55028628_C_T biomarkers-30780-both_sexes-irnt.meta
			LDL Direct	biomarkers-30780-both_sexes-irnt.meta	1_55033072_C_T				1_55033072_C_T biomarkers-30780-both_sexes-irnt.meta
			Ischemic Heart Disease	icd10-I25-both_sexes.meta	1_55039974_G_T				1_55039974_G_T icd10-I25-both_sexes.meta
			LDL Direct	biomarkers-30780-both_sexes-irnt.meta	1_55045644_C_T				1_55045644_C_T biomarkers-30780-both_sexes-irnt.meta
			LDL Direct	biomarkers-30780-both_sexes-irnt.meta	1_55052643_C_T				1_55052643_C_T biomarkers-30780-both_sexes-irnt.meta
			LDL Direct	biomarkers-30780-both_sexes-irnt.meta	1_55086045_G_A				1_55086045_G_A biomarkers-30780-both_sexes-irnt.meta
			LDL Direct	biomarkers-30780-both_sexes-irnt.meta	1_55124992_T_C				1_55124992_T_C biomarkers-30780-both_sexes-irnt.meta
			LDL Direct	biomarkers-30780-both_sexes-irnt.meta	1_55155024_C_A				1_55155024_C_A biomarkers-30780-both_sexes-irnt.meta
			LDL Direct	biomarkers-30780-both_sexes-irnt.meta	1_55169370_CAGA_C				1_55169370_CAGA_C biomarkers-30780-both_sexes-irnt.meta
			LDL Direct	biomarkers-30780-both_sexes-irnt.meta	1_55191494_C_CT				1_55191494_C_CT biomarkers-30780-both_sexes-irnt.meta
			LDL Direct	biomarkers-30780-both_sexes-irnt.meta	1_55192151_ATATT_A				1_55192151_ATATT_A biomarkers-30780-both_sexes-irnt.meta
			LDL Direct	biomarkers-30780-both_sexes-irnt.meta	1_55235833_T_C				1_55235833_T_C biomarkers-30780-both_sexes-irnt.meta
			LDL Direct	biomarkers-30780-both_sexes-irnt.meta	1_55236620_A_G				1_55236620_A_G biomarkers-30780-both_sexes-irnt.meta
			LDL Direct	biomarkers-30780-both_sexes-irnt.meta	1_55238806_C_T				1_55238806_C_T biomarkers-30780-both_sexes-irnt.meta
			LDL Direct	biomarkers-30780-both_sexes-irnt.meta	1_55259372_G_C				1_55259372_G_C biomarkers-30780-both_sexes-irnt.meta
			LDL Direct	biomarkers-30780-both_sexes-irnt.meta	1_55271441_T_C				1_55271441_T_C biomarkers-30780-both_sexes-irnt.meta
			LDL Direct	biomarkers-30780-both_sexes-irnt.meta	1_55272990_C_T				1_55272990_C_T biomarkers-30780-both_sexes-irnt.meta
			LDL Direct	biomarkers-30780-both_sexes-irnt.meta	1_55280204_T_C				1_55280204_T_C biomarkers-30780-both_sexes-irnt.meta
			LDL Direct	biomarkers-30780-both_sexes-irnt.meta	1_55281768_A_AT				1_55281768_A_AT biomarkers-30780-both_sexes-irnt.meta
			LDL Direct	biomarkers-30780-both_sexes-irnt.meta	1_55295456_T_A				1_55295456_T_A biomarkers-30780-both_sexes-irnt.meta
			LDL Direct	biomarkers-30780-both_sexes-irnt.meta	1_55327049_G_A				1_55327049_G_A biomarkers-30780-both_sexes-irnt.meta
			LDL Direct	biomarkers-30780-both_sexes-irnt.meta	1_55335210_C_G				1_55335210_C_G biomarkers-30780-both_sexes-irnt.meta
			LDL Direct	biomarkers-30780-both_sexes-irnt.meta	1_55348312_G_A				1_55348312_G_A biomarkers-30780-both_sexes-irnt.meta
			LDL Direct	biomarkers-30780-both_sexes-irnt.meta	1_55374846_T_G				1_55374846_T_G biomarkers-30780-both_sexes-irnt.meta
			LDL Direct	biomarkers-30780-both_sexes-irnt.meta	1_55466942_G_C				1_55466942_G_C biomarkers-30780-both_sexes-irnt.meta
			LDL Direct	biomarkers-30780-both_sexes-irnt.meta	1_55473824_G_A				1_55473824_G_A biomarkers-30780-both_sexes-irnt.meta
			LDL Direct	biomarkers-30780-both_sexes-irnt.meta	1_55909186_T_A				1_55909186_T_A biomarkers-30780-both_sexes-irnt.meta
			LDL Direct	biomarkers-30780-both_sexes-irnt.meta	1_55952200_T_C				1_55952200_T_C biomarkers-30780-both_sexes-irnt.meta
			LDL Direct	biomarkers-30780-both_sexes-irnt.meta	1_55959248_A_G				1_55959248_A_G biomarkers-30780-both_sexes-irnt.meta
			LDL Direct	biomarkers-30780-both_sexes-irnt.meta	1_56330650_T_A				1_56330650_T_A biomarkers-30780-both_sexes-irnt.meta
			LDL Direct	biomarkers-30780-both_sexes-irnt.meta	1_56332309_G_C				1_56332309_G_C biomarkers-30780-both_sexes-irnt.meta
			LDL Direct	biomarkers-30780-both_sexes-irnt.meta	1_56359182_A_T				1_56359182_A_T biomarkers-30780-both_sexes-irnt.meta
			Ischemic Heart Disease	icd10-I25-both_sexes.meta	1_56450148_G_A				1_56450148_G_A icd10-I25-both_sexes.meta
			Body Mass Index	continuous-23104-both_sexes-irnt.meta	1_57313549_G_A				1_57313549_G_A continuous-23104-both_sexes-irnt.meta
			Body Mass Index	continuous-23104-both_sexes-irnt.meta	1_57422313_C_T				1_57422313_C_T continuous-23104-both_sexes-irnt.meta
			HDL Cholesterol	biomarkers-30760-both_sexes-irnt.meta	1_61225153_CA_C				1_61225153_CA_C biomarkers-30760-both_sexes-irnt.meta
			QRS Duration	continuous-12340-both_sexes-irnt.meta	1_61437849_TTCTGTTTGGTGTA_T				1_61437849_TTCTGTTTGGTGTA_T continuous-12340-both_sexes-irnt.meta
			LDL Direct	biomarkers-30780-both_sexes-irnt.meta	1_61860347_C_T				1_61860347_C_T biomarkers-30780-both_sexes-irnt.meta
			HDL Cholesterol	biomarkers-30760-both_sexes-irnt.meta	1_62114219_G_T				1_62114219_G_T biomarkers-30760-both_sexes-irnt.meta
			Type 2 Diabetes	Mahajan.NatGenet2018b.T2D.European_sorted	1_62114219_G_T				1_62114219_G_T Mahajan.NatGenet2018b.T2D.European_sorted
			Body Mass Index	continuous-23104-both_sexes-irnt.meta	1_62150816_T_TA				1_62150816_T_TA continuous-23104-both_sexes-irnt.meta
			Body Mass Index	continuous-23104-both_sexes-irnt.meta	1_62210220_A_G				1_62210220_A_G continuous-23104-both_sexes-irnt.meta
			Body Mass Index	continuous-23104-both_sexes-irnt.meta	1_62212051_T_C				1_62212051_T_C continuous-23104-both_sexes-irnt.meta
			LDL Direct	biomarkers-30780-both_sexes-irnt.meta	1_62367882_G_A				1_62367882_G_A biomarkers-30780-both_sexes-irnt.meta
			LDL Direct	biomarkers-30780-both_sexes-irnt.meta	1_62492987_T_C				1_62492987_T_C biomarkers-30780-both_sexes-irnt.meta
			LDL Direct	biomarkers-30780-both_sexes-irnt.meta	1_62553834_G_C				1_62553834_G_C biomarkers-30780-both_sexes-irnt.meta
			LDL Direct	biomarkers-30780-both_sexes-irnt.meta	1_62893145_C_T				1_62893145_C_T biomarkers-30780-both_sexes-irnt.meta
			HDL Cholesterol	biomarkers-30760-both_sexes-irnt.meta	1_63510132_G_T				1_63510132_G_T biomarkers-30760-both_sexes-irnt.meta
			Body Mass Index	continuous-23104-both_sexes-irnt.meta	1_65513597_T_C				1_65513597_T_C continuous-23104-both_sexes-irnt.meta
			HDL Cholesterol	biomarkers-30760-both_sexes-irnt.meta	1_65513597_T_C				1_65513597_T_C biomarkers-30760-both_sexes-irnt.meta
			HDL Cholesterol	biomarkers-30760-both_sexes-irnt.meta	1_65700918_A_T				1_65700918_A_T biomarkers-30760-both_sexes-irnt.meta
			Body Mass Index	continuous-23104-both_sexes-irnt.meta	1_66097862_GT_G				1_66097862_GT_G continuous-23104-both_sexes-irnt.meta
			Pulse Rate	continuous-4194-both_sexes-irnt.meta	1_66525663_T_C				1_66525663_T_C continuous-4194-both_sexes-irnt.meta
			Pulse Rate	continuous-4194-both_sexes-irnt.meta	1_66544011_T_C				1_66544011_T_C continuous-4194-both_sexes-irnt.meta
			HDL Cholesterol	biomarkers-30760-both_sexes-irnt.meta	1_70939748_G_A				1_70939748_G_A biomarkers-30760-both_sexes-irnt.meta
			Body Mass Index	continuous-23104-both_sexes-irnt.meta	1_72053357_AT_A				1_72053357_AT_A continuous-23104-both_sexes-irnt.meta
			Body Mass Index	continuous-23104-both_sexes-irnt.meta	1_72337413_C_A				1_72337413_C_A continuous-23104-both_sexes-irnt.meta
			HDL Cholesterol	biomarkers-30760-both_sexes-irnt.meta	1_72353929_T_C				1_72353929_T_C biomarkers-30760-both_sexes-irnt.meta
			Body Mass Index	continuous-23104-both_sexes-irnt.meta	1_7450881_T_TG				1_7450881_T_TG continuous-23104-both_sexes-irnt.meta
			Body Mass Index	continuous-23104-both_sexes-irnt.meta	1_74532078_A_G				1_74532078_A_G continuous-23104-both_sexes-irnt.meta
			Childhood Obesity	CHILDHOOD_OBESITY.eur	1_74532078_A_G				1_74532078_A_G CHILDHOOD_OBESITY.eur
			Body Mass Index	continuous-23104-both_sexes-irnt.meta	1_76042332_G_A				1_76042332_G_A continuous-23104-both_sexes-irnt.meta
			Body Mass Index	continuous-23104-both_sexes-irnt.meta	1_7678120_C_T				1_7678120_C_T continuous-23104-both_sexes-irnt.meta
			Body Mass Index	continuous-23104-both_sexes-irnt.meta	1_77444315_T_C				1_77444315_T_C continuous-23104-both_sexes-irnt.meta
			Body Mass Index	continuous-23104-both_sexes-irnt.meta	1_77694567_T_A				1_77694567_T_A continuous-23104-both_sexes-irnt.meta
			Body Mass Index	continuous-23104-both_sexes-irnt.meta	1_77934855_A_C				1_77934855_A_C continuous-23104-both_sexes-irnt.meta
			Body Mass Index	continuous-23104-both_sexes-irnt.meta	1_78144338_T_C				1_78144338_T_C continuous-23104-both_sexes-irnt.meta
			Body Mass Index	continuous-23104-both_sexes-irnt.meta	1_78181124_C_T				1_78181124_C_T continuous-23104-both_sexes-irnt.meta
			Body Mass Index	continuous-23104-both_sexes-irnt.meta	1_78364361_C_T				1_78364361_C_T continuous-23104-both_sexes-irnt.meta
			Body Mass Index	continuous-23104-both_sexes-irnt.meta	1_78395365_T_A				1_78395365_T_A continuous-23104-both_sexes-irnt.meta
			Body Mass Index	continuous-23104-both_sexes-irnt.meta	1_81892102_A_T				1_81892102_A_T continuous-23104-both_sexes-irnt.meta
			HDL Cholesterol	biomarkers-30760-both_sexes-irnt.meta	1_81932860_C_T				1_81932860_C_T biomarkers-30760-both_sexes-irnt.meta
			Body Mass Index	continuous-23104-both_sexes-irnt.meta	1_85237013_A_G				1_85237013_A_G continuous-23104-both_sexes-irnt.meta
			HDL Cholesterol	biomarkers-30760-both_sexes-irnt.meta	1_85376716_T_TTA				1_85376716_T_TTA biomarkers-30760-both_sexes-irnt.meta
			Pulse Rate	continuous-4194-both_sexes-irnt.meta	1_87783473_T_C				1_87783473_T_C continuous-4194-both_sexes-irnt.meta
			Body Mass Index	continuous-23104-both_sexes-irnt.meta	1_89516942_A_G				1_89516942_A_G continuous-23104-both_sexes-irnt.meta
			Body Mass Index	continuous-23104-both_sexes-irnt.meta	1_90724376_G_A				1_90724376_G_A continuous-23104-both_sexes-irnt.meta
			Body Mass Index	continuous-23104-both_sexes-irnt.meta	1_92265333_A_AC				1_92265333_A_AC continuous-23104-both_sexes-irnt.meta
			LDL Direct	biomarkers-30780-both_sexes-irnt.meta	1_92451175_T_TTTTG				1_92451175_T_TTTTG biomarkers-30780-both_sexes-irnt.meta
			Body Mass Index	continuous-23104-both_sexes-irnt.meta	1_92821482_GTATATATATA_G				1_92821482_GTATATATATA_G continuous-23104-both_sexes-irnt.meta
			LDL Direct	biomarkers-30780-both_sexes-irnt.meta	1_92869152_C_CTAT				1_92869152_C_CTAT biomarkers-30780-both_sexes-irnt.meta
			LDL Direct	biomarkers-30780-both_sexes-irnt.meta	1_92881326_CAAA_C				1_92881326_CAAA_C biomarkers-30780-both_sexes-irnt.meta
			HDL Cholesterol	biomarkers-30760-both_sexes-irnt.meta	1_93293362_T_C				1_93293362_T_C biomarkers-30760-both_sexes-irnt.meta
			HDL Cholesterol	biomarkers-30760-both_sexes-irnt.meta	1_93544273_C_T				1_93544273_C_T biomarkers-30760-both_sexes-irnt.meta
			HDL Cholesterol	biomarkers-30760-both_sexes-irnt.meta	1_93550454_A_G				1_93550454_A_G biomarkers-30760-both_sexes-irnt.meta
			HDL Cholesterol	biomarkers-30760-both_sexes-irnt.meta	1_93590304_C_A				1_93590304_C_A biomarkers-30760-both_sexes-irnt.meta
			HDL Cholesterol	biomarkers-30760-both_sexes-irnt.meta	1_93590615_C_G				1_93590615_C_G biomarkers-30760-both_sexes-irnt.meta
			HDL Cholesterol	biomarkers-30760-both_sexes-irnt.meta	1_93862839_C_T				1_93862839_C_T biomarkers-30760-both_sexes-irnt.meta
			Body Mass Index	continuous-23104-both_sexes-irnt.meta	1_95809372_G_A				1_95809372_G_A continuous-23104-both_sexes-irnt.meta
			Body Mass Index	continuous-23104-both_sexes-irnt.meta	1_96426115_A_G				1_96426115_A_G continuous-23104-both_sexes-irnt.meta
			Body Mass Index	continuous-23104-both_sexes-irnt.meta	1_96514019_A_AT				1_96514019_A_AT continuous-23104-both_sexes-irnt.meta
			Body Mass Index	continuous-23104-both_sexes-irnt.meta	1_96856565_G_T				1_96856565_G_T continuous-23104-both_sexes-irnt.meta
			Body Mass Index	continuous-23104-both_sexes-irnt.meta	1_97111946_T_A				1_97111946_T_A continuous-23104-both_sexes-irnt.meta
			Body Mass Index	continuous-23104-both_sexes-irnt.meta	1_97758360_CA_C				1_97758360_CA_C continuous-23104-both_sexes-irnt.meta
			HDL Cholesterol	biomarkers-30760-both_sexes-irnt.meta	1_97852606_A_G				1_97852606_A_G biomarkers-30760-both_sexes-irnt.meta
			Body Mass Index	continuous-23104-both_sexes-irnt.meta	1_97985232_C_T				1_97985232_C_T continuous-23104-both_sexes-irnt.meta
			Body Mass Index	continuous-23104-both_sexes-irnt.meta	1_98096704_T_C				1_98096704_T_C continuous-23104-both_sexes-irnt.meta
			HDL Cholesterol	biomarkers-30760-both_sexes-irnt.meta	1_99825591_G_A				1_99825591_G_A biomarkers-30760-both_sexes-irnt.meta
			HDL Cholesterol	biomarkers-30760-both_sexes-irnt.meta	10_100152307_T_C				10_100152307_T_C biomarkers-30760-both_sexes-irnt.meta
			LDL Direct	biomarkers-30780-both_sexes-irnt.meta	10_100193948_A_C				10_100193948_A_C biomarkers-30780-both_sexes-irnt.meta
			HDL Cholesterol	biomarkers-30760-both_sexes-irnt.meta	10_100276317_G_A				10_100276317_G_A biomarkers-30760-both_sexes-irnt.meta
			Body Mass Index	continuous-23104-both_sexes-irnt.meta	10_100600003_G_A				10_100600003_G_A continuous-23104-both_sexes-irnt.meta
			Body Mass Index	continuous-23104-both_sexes-irnt.meta	10_100652147_A_T				10_100652147_A_T continuous-23104-both_sexes-irnt.meta
			Body Mass Index	continuous-23104-both_sexes-irnt.meta	10_100687890_C_A				10_100687890_C_A continuous-23104-both_sexes-irnt.meta
			Body Mass Index	continuous-23104-both_sexes-irnt.meta	10_100705496_T_C				10_100705496_T_C continuous-23104-both_sexes-irnt.meta
			Body Mass Index	continuous-23104-both_sexes-irnt.meta	10_100710675_C_T				10_100710675_C_T continuous-23104-both_sexes-irnt.meta
			Body Mass Index	continuous-23104-both_sexes-irnt.meta	10_100829432_G_A				10_100829432_G_A continuous-23104-both_sexes-irnt.meta
			Body Mass Index	continuous-23104-both_sexes-irnt.meta	10_100875096_G_A				10_100875096_G_A continuous-23104-both_sexes-irnt.meta
			Body Mass Index	continuous-23104-both_sexes-irnt.meta	10_10215702_G_GA				10_10215702_G_GA continuous-23104-both_sexes-irnt.meta
			Body Mass Index	continuous-23104-both_sexes-irnt.meta	10_102198560_TTTTA_T				10_102198560_TTTTA_T continuous-23104-both_sexes-irnt.meta
			Atrial Fibrillation	icd10-I48-both_sexes.meta	10_102230055_G_C				10_102230055_G_C icd10-I48-both_sexes.meta
			Body Mass Index	continuous-23104-both_sexes-irnt.meta	10_102530447_CTTT_C				10_102530447_CTTT_C continuous-23104-both_sexes-irnt.meta
			HDL Cholesterol	biomarkers-30760-both_sexes-irnt.meta	10_102768218_G_A				10_102768218_G_A biomarkers-30760-both_sexes-irnt.meta
			Body Mass Index	continuous-23104-both_sexes-irnt.meta	10_102814805_T_G				10_102814805_T_G continuous-23104-both_sexes-irnt.meta
			Body Mass Index	continuous-23104-both_sexes-irnt.meta	10_103192742_C_T				10_103192742_C_T continuous-23104-both_sexes-irnt.meta
			Birth Weight	BW3_EUR_summary_stats	10_103197872_T_A				10_103197872_T_A BW3_EUR_summary_stats
			Body Mass Index	continuous-23104-both_sexes-irnt.meta	10_103300139_T_C				10_103300139_T_C continuous-23104-both_sexes-irnt.meta
			Body Mass Index	continuous-23104-both_sexes-irnt.meta	10_103367434_A_C				10_103367434_A_C continuous-23104-both_sexes-irnt.meta
			Body Mass Index	continuous-23104-both_sexes-irnt.meta	10_103635743_C_T				10_103635743_C_T continuous-23104-both_sexes-irnt.meta
			Atrial Fibrillation	icd10-I48-both_sexes.meta	10_103637983_T_C				10_103637983_T_C icd10-I48-both_sexes.meta
			Atrial Fibrillation	icd10-I48-both_sexes.meta	10_103668394_C_T				10_103668394_C_T icd10-I48-both_sexes.meta
			Atrial Fibrillation	icd10-I48-both_sexes.meta	10_103759617_A_G				10_103759617_A_G icd10-I48-both_sexes.meta
			Atrial Fibrillation	icd10-I48-both_sexes.meta	10_103889814_C_T				10_103889814_C_T icd10-I48-both_sexes.meta
			HDL Cholesterol	biomarkers-30760-both_sexes-irnt.meta	10_105981554_G_A				10_105981554_G_A biomarkers-30760-both_sexes-irnt.meta
			Fasting Glucose	MAGIC1000G_FG_EUR	10_111242074_G_T				10_111242074_G_T MAGIC1000G_FG_EUR
			HDL Cholesterol	biomarkers-30760-both_sexes-irnt.meta	10_11210930_TA_T				10_11210930_TA_T biomarkers-30760-both_sexes-irnt.meta
			HDL Cholesterol	biomarkers-30760-both_sexes-irnt.meta	10_112155816_C_CA				10_112155816_C_CA biomarkers-30760-both_sexes-irnt.meta
			LDL Direct	biomarkers-30780-both_sexes-irnt.meta	10_112155816_C_CA				10_112155816_C_CA biomarkers-30780-both_sexes-irnt.meta
			HDL Cholesterol	biomarkers-30760-both_sexes-irnt.meta	10_112191481_G_C				10_112191481_G_C biomarkers-30760-both_sexes-irnt.meta
			HDL Cholesterol	biomarkers-30760-both_sexes-irnt.meta	10_112192273_G_A				10_112192273_G_A biomarkers-30760-both_sexes-irnt.meta
			HDL Cholesterol	biomarkers-30760-both_sexes-irnt.meta	10_112226665_G_T				10_112226665_G_T biomarkers-30760-both_sexes-irnt.meta
			HDL Cholesterol	biomarkers-30760-both_sexes-irnt.meta	10_112272055_G_T				10_112272055_G_T biomarkers-30760-both_sexes-irnt.meta
			HDL Cholesterol	biomarkers-30760-both_sexes-irnt.meta	10_112299762_A_G				10_112299762_A_G biomarkers-30760-both_sexes-irnt.meta
			QRS Duration	continuous-12340-both_sexes-irnt.meta	10_112755873_T_C				10_112755873_T_C continuous-12340-both_sexes-irnt.meta
			Type 2 Diabetes	Mahajan.NatGenet2018b.T2D.European_sorted	10_112818384_C_T				10_112818384_C_T Mahajan.NatGenet2018b.T2D.European_sorted
			Type 2 Diabetes	Mahajan.NatGenet2018b.T2D.European_sorted	10_112833855_A_T				10_112833855_A_T Mahajan.NatGenet2018b.T2D.European_sorted
			Type 2 Diabetes	Mahajan.NatGenet2018b.T2D.European_sorted	10_112881817_C_T				10_112881817_C_T Mahajan.NatGenet2018b.T2D.European_sorted
			Type 2 Diabetes	Mahajan.NatGenet2018b.T2D.European_sorted	10_112892936_T_C				10_112892936_T_C Mahajan.NatGenet2018b.T2D.European_sorted
			Type 2 Diabetes	Mahajan.NatGenet2018b.T2D.European_sorted	10_112919773_C_T				10_112919773_C_T Mahajan.NatGenet2018b.T2D.European_sorted
			HDL Cholesterol	biomarkers-30760-both_sexes-irnt.meta	10_112937054_A_AT				10_112937054_A_AT biomarkers-30760-both_sexes-irnt.meta
			Type 2 Diabetes	Mahajan.NatGenet2018b.T2D.European_sorted	10_112952124_G_A				10_112952124_G_A Mahajan.NatGenet2018b.T2D.European_sorted
			Type 2 Diabetes	Mahajan.NatGenet2018b.T2D.European_sorted	10_112977565_C_T				10_112977565_C_T Mahajan.NatGenet2018b.T2D.European_sorted
			Type 2 Diabetes	Mahajan.NatGenet2018b.T2D.European_sorted	10_112978528_C_T				10_112978528_C_T Mahajan.NatGenet2018b.T2D.European_sorted
			Type 2 Diabetes	Mahajan.NatGenet2018b.T2D.European_sorted	10_112981714_T_C				10_112981714_T_C Mahajan.NatGenet2018b.T2D.European_sorted
			Type 2 Diabetes	Mahajan.NatGenet2018b.T2D.European_sorted	10_112983491_A_T				10_112983491_A_T Mahajan.NatGenet2018b.T2D.European_sorted
			Body Mass Index	continuous-23104-both_sexes-irnt.meta	10_112986821_C_G				10_112986821_C_G continuous-23104-both_sexes-irnt.meta
			Fasting Glucose	MAGIC1000G_FG_EUR	10_112986821_C_G				10_112986821_C_G MAGIC1000G_FG_EUR
			Aging	timmers2020_healthspan_lifespan_longevity	10_112986821_C_G				10_112986821_C_G timmers2020_healthspan_lifespan_longevity
			Type 2 Diabetes	Mahajan.NatGenet2018b.T2D.European_sorted	10_112986821_C_G				10_112986821_C_G Mahajan.NatGenet2018b.T2D.European_sorted
			Type 2 Diabetes	Mahajan.NatGenet2018b.T2D.European_sorted	10_112987754_C_G				10_112987754_C_G Mahajan.NatGenet2018b.T2D.European_sorted
			LDL Direct	biomarkers-30780-both_sexes-irnt.meta	10_112996282_A_T				10_112996282_A_T biomarkers-30780-both_sexes-irnt.meta
			Type 2 Diabetes	Mahajan.NatGenet2018b.T2D.European_sorted	10_113005631_G_A				10_113005631_G_A Mahajan.NatGenet2018b.T2D.European_sorted
			Type 2 Diabetes	Mahajan.NatGenet2018b.T2D.European_sorted	10_113010885_G_A				10_113010885_G_A Mahajan.NatGenet2018b.T2D.European_sorted
			Type 2 Diabetes	Mahajan.NatGenet2018b.T2D.European_sorted	10_113011101_C_T				10_113011101_C_T Mahajan.NatGenet2018b.T2D.European_sorted
			Type 2 Diabetes	Mahajan.NatGenet2018b.T2D.European_sorted	10_113012670_G_A				10_113012670_G_A Mahajan.NatGenet2018b.T2D.European_sorted
			Type 2 Diabetes	Mahajan.NatGenet2018b.T2D.European_sorted	10_113015854_T_A				10_113015854_T_A Mahajan.NatGenet2018b.T2D.European_sorted
			Type 2 Diabetes	Mahajan.NatGenet2018b.T2D.European_sorted	10_113028189_G_A				10_113028189_G_A Mahajan.NatGenet2018b.T2D.European_sorted
			Type 2 Diabetes	Mahajan.NatGenet2018b.T2D.European_sorted	10_113049390_C_T				10_113049390_C_T Mahajan.NatGenet2018b.T2D.European_sorted
			Type 2 Diabetes	Mahajan.NatGenet2018b.T2D.European_sorted	10_113055707_T_G				10_113055707_T_G Mahajan.NatGenet2018b.T2D.European_sorted
			Type 2 Diabetes	Mahajan.NatGenet2018b.T2D.European_sorted	10_113064465_T_G				10_113064465_T_G Mahajan.NatGenet2018b.T2D.European_sorted
			Type 2 Diabetes	Mahajan.NatGenet2018b.T2D.European_sorted	10_113065217_C_T				10_113065217_C_T Mahajan.NatGenet2018b.T2D.European_sorted
			Type 2 Diabetes	Mahajan.NatGenet2018b.T2D.European_sorted	10_113068023_C_T				10_113068023_C_T Mahajan.NatGenet2018b.T2D.European_sorted
			Type 2 Diabetes	Mahajan.NatGenet2018b.T2D.European_sorted	10_113070547_G_A				10_113070547_G_A Mahajan.NatGenet2018b.T2D.European_sorted
			Body Mass Index	continuous-23104-both_sexes-irnt.meta	10_113074456_G_A				10_113074456_G_A continuous-23104-both_sexes-irnt.meta
			Type 2 Diabetes	Mahajan.NatGenet2018b.T2D.European_sorted	10_113081857_C_T				10_113081857_C_T Mahajan.NatGenet2018b.T2D.European_sorted
			Body Mass Index	continuous-23104-both_sexes-irnt.meta	10_113142852_T_C				10_113142852_T_C continuous-23104-both_sexes-irnt.meta
			Type 2 Diabetes	Mahajan.NatGenet2018b.T2D.European_sorted	10_113156827_G_T				10_113156827_G_T Mahajan.NatGenet2018b.T2D.European_sorted
			Type 2 Diabetes	Mahajan.NatGenet2018b.T2D.European_sorted	10_113183110_G_A				10_113183110_G_A Mahajan.NatGenet2018b.T2D.European_sorted
			Birth Weight	BW3_EUR_summary_stats	10_114033028_G_A				10_114033028_G_A BW3_EUR_summary_stats
			HDL Cholesterol	biomarkers-30760-both_sexes-irnt.meta	10_114033028_G_A				10_114033028_G_A biomarkers-30760-both_sexes-irnt.meta
			HDL Cholesterol	biomarkers-30760-both_sexes-irnt.meta	10_114038188_T_A				10_114038188_T_A biomarkers-30760-both_sexes-irnt.meta
			LDL Direct	biomarkers-30780-both_sexes-irnt.meta	10_114038188_T_A				10_114038188_T_A biomarkers-30780-both_sexes-irnt.meta
			Body Mass Index	continuous-23104-both_sexes-irnt.meta	10_117047758_C_CA				10_117047758_C_CA continuous-23104-both_sexes-irnt.meta
			HDL Cholesterol	biomarkers-30760-both_sexes-irnt.meta	10_119630320_T_C				10_119630320_T_C biomarkers-30760-both_sexes-irnt.meta
			Body Mass Index	continuous-23104-both_sexes-irnt.meta	10_120286496_T_G				10_120286496_T_G continuous-23104-both_sexes-irnt.meta
			HDL Cholesterol	biomarkers-30760-both_sexes-irnt.meta	10_121079899_A_G				10_121079899_A_G biomarkers-30760-both_sexes-irnt.meta
			HDL Cholesterol	biomarkers-30760-both_sexes-irnt.meta	10_121110038_A_G				10_121110038_A_G biomarkers-30760-both_sexes-irnt.meta
			HDL Cholesterol	biomarkers-30760-both_sexes-irnt.meta	10_121138470_G_T				10_121138470_G_T biomarkers-30760-both_sexes-irnt.meta
			HDL Cholesterol	biomarkers-30760-both_sexes-irnt.meta	10_121229534_C_T				10_121229534_C_T biomarkers-30760-both_sexes-irnt.meta
			Type 2 Diabetes	Mahajan.NatGenet2018b.T2D.European_sorted	10_12206539_C_T				10_12206539_C_T Mahajan.NatGenet2018b.T2D.European_sorted
			Angina Pectoris	icd10-I20-both_sexes.meta	10_122478431_T_C				10_122478431_T_C icd10-I20-both_sexes.meta
			Ischemic Heart Disease	icd10-I25-both_sexes.meta	10_122479194_T_C				10_122479194_T_C icd10-I25-both_sexes.meta
			Type 2 Diabetes	Mahajan.NatGenet2018b.T2D.European_sorted	10_12265828_C_T				10_12265828_C_T Mahajan.NatGenet2018b.T2D.European_sorted
			Type 2 Diabetes	Mahajan.NatGenet2018b.T2D.European_sorted	10_12269466_G_A				10_12269466_G_A Mahajan.NatGenet2018b.T2D.European_sorted
			Type 2 Diabetes	Mahajan.NatGenet2018b.T2D.European_sorted	10_12283059_T_C				10_12283059_T_C Mahajan.NatGenet2018b.T2D.European_sorted
			LDL Direct	biomarkers-30780-both_sexes-irnt.meta	10_122893182_C_T				10_122893182_C_T biomarkers-30780-both_sexes-irnt.meta
			Body Mass Index	continuous-23104-both_sexes-irnt.meta	10_123470670_T_C				10_123470670_T_C continuous-23104-both_sexes-irnt.meta
			Body Mass Index	continuous-23104-both_sexes-irnt.meta	10_125018503_C_CAAACCAA				10_125018503_C_CAAACCAA continuous-23104-both_sexes-irnt.meta
			HDL Cholesterol	biomarkers-30760-both_sexes-irnt.meta	10_125044329_T_TGCTGGTGTGGTGCCG				10_125044329_T_TGCTGGTGTGGTGCCG biomarkers-30760-both_sexes-irnt.meta
			Body Mass Index	continuous-23104-both_sexes-irnt.meta	10_126777078_G_A				10_126777078_G_A continuous-23104-both_sexes-irnt.meta
			HDL Cholesterol	biomarkers-30760-both_sexes-irnt.meta	10_12714637_T_G				10_12714637_T_G biomarkers-30760-both_sexes-irnt.meta
			Body Mass Index	continuous-23104-both_sexes-irnt.meta	10_12903180_G_A				10_12903180_G_A continuous-23104-both_sexes-irnt.meta
			Body Mass Index	continuous-23104-both_sexes-irnt.meta	10_129330688_C_T				10_129330688_C_T continuous-23104-both_sexes-irnt.meta
			Body Mass Index	continuous-23104-both_sexes-irnt.meta	10_130006579_A_G				10_130006579_A_G continuous-23104-both_sexes-irnt.meta
			Body Mass Index	continuous-23104-both_sexes-irnt.meta	10_131154811_C_T				10_131154811_C_T continuous-23104-both_sexes-irnt.meta
			Body Mass Index	continuous-23104-both_sexes-irnt.meta	10_132189263_G_A				10_132189263_G_A continuous-23104-both_sexes-irnt.meta
			Body Mass Index	continuous-23104-both_sexes-irnt.meta	10_16697469_A_G				10_16697469_A_G continuous-23104-both_sexes-irnt.meta
			LDL Direct	biomarkers-30780-both_sexes-irnt.meta	10_17213096_G_A				10_17213096_G_A biomarkers-30780-both_sexes-irnt.meta
			HDL Cholesterol	biomarkers-30760-both_sexes-irnt.meta	10_17277116_G_A				10_17277116_G_A biomarkers-30760-both_sexes-irnt.meta
			Body Mass Index	continuous-23104-both_sexes-irnt.meta	10_18278686_G_A				10_18278686_G_A continuous-23104-both_sexes-irnt.meta
			Body Mass Index	continuous-23104-both_sexes-irnt.meta	10_20616340_C_T				10_20616340_C_T continuous-23104-both_sexes-irnt.meta
			Body Mass Index	continuous-23104-both_sexes-irnt.meta	10_20922770_T_G				10_20922770_T_G continuous-23104-both_sexes-irnt.meta
			Body Mass Index	continuous-23104-both_sexes-irnt.meta	10_21590155_C_G				10_21590155_C_G continuous-23104-both_sexes-irnt.meta
			Body Mass Index	continuous-23104-both_sexes-irnt.meta	10_22551023_A_G				10_22551023_A_G continuous-23104-both_sexes-irnt.meta
			Body Mass Index	continuous-23104-both_sexes-irnt.meta	10_2526308_C_G				10_2526308_C_G continuous-23104-both_sexes-irnt.meta
			Fasting Glucose	MAGIC1000G_FG_EUR	10_26204863_T_G				10_26204863_T_G MAGIC1000G_FG_EUR
			Body Mass Index	continuous-23104-both_sexes-irnt.meta	10_27019108_A_G				10_27019108_A_G continuous-23104-both_sexes-irnt.meta
			HDL Cholesterol	biomarkers-30760-both_sexes-irnt.meta	10_30191795_C_T				10_30191795_C_T biomarkers-30760-both_sexes-irnt.meta
			HDL Cholesterol	biomarkers-30760-both_sexes-irnt.meta	10_33313118_T_C				10_33313118_T_C biomarkers-30760-both_sexes-irnt.meta
			HDL Cholesterol	biomarkers-30760-both_sexes-irnt.meta	10_33359904_G_A				10_33359904_G_A biomarkers-30760-both_sexes-irnt.meta
			Body Mass Index	continuous-23104-both_sexes-irnt.meta	10_33696506_C_T				10_33696506_C_T continuous-23104-both_sexes-irnt.meta
			Body Mass Index	continuous-23104-both_sexes-irnt.meta	10_33726835_T_C				10_33726835_T_C continuous-23104-both_sexes-irnt.meta
			Body Mass Index	continuous-23104-both_sexes-irnt.meta	10_34119817_A_C				10_34119817_A_C continuous-23104-both_sexes-irnt.meta
			Ischemic Heart Disease	icd10-I25-both_sexes.meta	10_44186143_A_G				10_44186143_A_G icd10-I25-both_sexes.meta
			HDL Cholesterol	biomarkers-30760-both_sexes-irnt.meta	10_45256244_G_A				10_45256244_G_A biomarkers-30760-both_sexes-irnt.meta
			HDL Cholesterol	biomarkers-30760-both_sexes-irnt.meta	10_45419296_G_A				10_45419296_G_A biomarkers-30760-both_sexes-irnt.meta
			HDL Cholesterol	biomarkers-30760-both_sexes-irnt.meta	10_45517172_C_T				10_45517172_C_T biomarkers-30760-both_sexes-irnt.meta
			HDL Cholesterol	biomarkers-30760-both_sexes-irnt.meta	10_45738986_T_C				10_45738986_T_C biomarkers-30760-both_sexes-irnt.meta
			LDL Direct	biomarkers-30780-both_sexes-irnt.meta	10_50379438_TTATA_T				10_50379438_TTATA_T biomarkers-30780-both_sexes-irnt.meta
			Body Mass Index	continuous-23104-both_sexes-irnt.meta	10_50596504_C_T				10_50596504_C_T continuous-23104-both_sexes-irnt.meta
			LDL Direct	biomarkers-30780-both_sexes-irnt.meta	10_50613485_G_A				10_50613485_G_A biomarkers-30780-both_sexes-irnt.meta
			LDL Direct	biomarkers-30780-both_sexes-irnt.meta	10_50652686_TAG_T				10_50652686_TAG_T biomarkers-30780-both_sexes-irnt.meta
			Body Mass Index	continuous-23104-both_sexes-irnt.meta	10_50674998_A_G				10_50674998_A_G continuous-23104-both_sexes-irnt.meta
			LDL Direct	biomarkers-30780-both_sexes-irnt.meta	10_50948456_C_G				10_50948456_C_G biomarkers-30780-both_sexes-irnt.meta
			Body Mass Index	continuous-23104-both_sexes-irnt.meta	10_51920347_C_T				10_51920347_C_T continuous-23104-both_sexes-irnt.meta
			QRS Duration	continuous-12340-both_sexes-irnt.meta	10_52452837_T_C				10_52452837_T_C continuous-12340-both_sexes-irnt.meta
			HDL Cholesterol	biomarkers-30760-both_sexes-irnt.meta	10_5803098_A_G				10_5803098_A_G biomarkers-30760-both_sexes-irnt.meta
			Body Mass Index	continuous-23104-both_sexes-irnt.meta	10_60082887_C_T				10_60082887_C_T continuous-23104-both_sexes-irnt.meta
			Body Mass Index	continuous-23104-both_sexes-irnt.meta	10_60950247_T_C				10_60950247_T_C continuous-23104-both_sexes-irnt.meta
			Body Mass Index	continuous-23104-both_sexes-irnt.meta	10_61294030_A_C				10_61294030_A_C continuous-23104-both_sexes-irnt.meta
			Pulse Rate	continuous-4194-both_sexes-irnt.meta	10_61453847_A_AT				10_61453847_A_AT continuous-4194-both_sexes-irnt.meta
			Body Mass Index	continuous-23104-both_sexes-irnt.meta	10_61630049_T_G				10_61630049_T_G continuous-23104-both_sexes-irnt.meta
			LDL Direct	biomarkers-30780-both_sexes-irnt.meta	10_69331892_T_A				10_69331892_T_A biomarkers-30780-both_sexes-irnt.meta
			HDL Cholesterol	biomarkers-30760-both_sexes-irnt.meta	10_69339353_A_G				10_69339353_A_G biomarkers-30760-both_sexes-irnt.meta
			Type 2 Diabetes	Mahajan.NatGenet2018b.T2D.European_sorted	10_69572545_C_T				10_69572545_C_T Mahajan.NatGenet2018b.T2D.European_sorted
			Type 2 Diabetes	Mahajan.NatGenet2018b.T2D.European_sorted	10_69579981_G_A				10_69579981_G_A Mahajan.NatGenet2018b.T2D.European_sorted
			Type 2 Diabetes	Mahajan.NatGenet2018b.T2D.European_sorted	10_69709758_G_A				10_69709758_G_A Mahajan.NatGenet2018b.T2D.European_sorted
			HDL Cholesterol	biomarkers-30760-both_sexes-irnt.meta	10_70124080_C_A				10_70124080_C_A biomarkers-30760-both_sexes-irnt.meta
			Body Mass Index	continuous-23104-both_sexes-irnt.meta	10_73388957_G_A				10_73388957_G_A continuous-23104-both_sexes-irnt.meta
			QRS Duration	continuous-12340-both_sexes-irnt.meta	10_74483791_C_A				10_74483791_C_A continuous-12340-both_sexes-irnt.meta
			Body Mass Index	continuous-23104-both_sexes-irnt.meta	10_74661458_A_T				10_74661458_A_T continuous-23104-both_sexes-irnt.meta
			Body Mass Index	continuous-23104-both_sexes-irnt.meta	10_74773549_C_T				10_74773549_C_T continuous-23104-both_sexes-irnt.meta
			Body Mass Index	continuous-23104-both_sexes-irnt.meta	10_75101922_T_C				10_75101922_T_C continuous-23104-both_sexes-irnt.meta
			Type 2 Diabetes	Mahajan.NatGenet2018b.T2D.European_sorted	10_79144944_A_C				10_79144944_A_C Mahajan.NatGenet2018b.T2D.European_sorted
			HDL Cholesterol	biomarkers-30760-both_sexes-irnt.meta	10_79199032_C_CA				10_79199032_C_CA biomarkers-30760-both_sexes-irnt.meta
			Type 2 Diabetes	Mahajan.NatGenet2018b.T2D.European_sorted	10_79200859_G_A				10_79200859_G_A Mahajan.NatGenet2018b.T2D.European_sorted
			Type 2 Diabetes	Mahajan.NatGenet2018b.T2D.European_sorted	10_79214457_A_G				10_79214457_A_G Mahajan.NatGenet2018b.T2D.European_sorted
			HDL Cholesterol	biomarkers-30760-both_sexes-irnt.meta	10_79240172_C_CA				10_79240172_C_CA biomarkers-30760-both_sexes-irnt.meta
			HDL Cholesterol	biomarkers-30760-both_sexes-irnt.meta	10_79376097_T_A				10_79376097_T_A biomarkers-30760-both_sexes-irnt.meta
			HDL Cholesterol	biomarkers-30760-both_sexes-irnt.meta	10_79389183_C_T				10_79389183_C_T biomarkers-30760-both_sexes-irnt.meta
			Body Mass Index	continuous-23104-both_sexes-irnt.meta	10_84829146_C_T				10_84829146_C_T continuous-23104-both_sexes-irnt.meta
			Body Mass Index	continuous-23104-both_sexes-irnt.meta	10_85606046_A_C				10_85606046_A_C continuous-23104-both_sexes-irnt.meta
			Body Mass Index	continuous-23104-both_sexes-irnt.meta	10_91253288_G_A				10_91253288_G_A continuous-23104-both_sexes-irnt.meta
			HDL Cholesterol	biomarkers-30760-both_sexes-irnt.meta	10_91737125_G_C				10_91737125_G_C biomarkers-30760-both_sexes-irnt.meta
			Type 2 Diabetes	Mahajan.NatGenet2018b.T2D.European_sorted	10_92252042_C_A				10_92252042_C_A Mahajan.NatGenet2018b.T2D.European_sorted
			Type 2 Diabetes	Mahajan.NatGenet2018b.T2D.European_sorted	10_92706307_C_T				10_92706307_C_T Mahajan.NatGenet2018b.T2D.European_sorted
			Type 2 Diabetes	Mahajan.NatGenet2018b.T2D.European_sorted	10_92716607_C_T				10_92716607_C_T Mahajan.NatGenet2018b.T2D.European_sorted
			Birth Weight	BW3_EUR_summary_stats	10_92725864_C_T				10_92725864_C_T BW3_EUR_summary_stats
			Type 2 Diabetes	Mahajan.NatGenet2018b.T2D.European_sorted	10_92725864_C_T				10_92725864_C_T Mahajan.NatGenet2018b.T2D.European_sorted
			HDL Cholesterol	biomarkers-30760-both_sexes-irnt.meta	10_92999707_A_AT				10_92999707_A_AT biomarkers-30760-both_sexes-irnt.meta
			LDL Direct	biomarkers-30780-both_sexes-irnt.meta	10_92999707_A_AT				10_92999707_A_AT biomarkers-30780-both_sexes-irnt.meta
			LDL Direct	biomarkers-30780-both_sexes-irnt.meta	10_93126201_A_G				10_93126201_A_G biomarkers-30780-both_sexes-irnt.meta
			HDL Cholesterol	biomarkers-30760-both_sexes-irnt.meta	10_93290122_AT_A				10_93290122_AT_A biomarkers-30760-both_sexes-irnt.meta
			HDL Cholesterol	biomarkers-30760-both_sexes-irnt.meta	10_93543599_A_T				10_93543599_A_T biomarkers-30760-both_sexes-irnt.meta
			HDL Cholesterol	biomarkers-30760-both_sexes-irnt.meta	10_93589608_G_T				10_93589608_G_T biomarkers-30760-both_sexes-irnt.meta
			Fasting Glucose	MAGIC1000G_FG_EUR	10_93632179_A_T				10_93632179_A_T MAGIC1000G_FG_EUR
			Body Mass Index	continuous-23104-both_sexes-irnt.meta	10_95494548_C_T				10_95494548_C_T continuous-23104-both_sexes-irnt.meta
			Body Mass Index	continuous-23104-both_sexes-irnt.meta	10_97215656_A_G				10_97215656_A_G continuous-23104-both_sexes-irnt.meta
			HDL Cholesterol	biomarkers-30760-both_sexes-irnt.meta	10_98018469_A_G				10_98018469_A_G biomarkers-30760-both_sexes-irnt.meta
			Body Mass Index	continuous-23104-both_sexes-irnt.meta	10_98034108_C_T				10_98034108_C_T continuous-23104-both_sexes-irnt.meta
			Body Mass Index	continuous-23104-both_sexes-irnt.meta	10_98084965_A_G				10_98084965_A_G continuous-23104-both_sexes-irnt.meta
			Body Mass Index	continuous-23104-both_sexes-irnt.meta	10_98198549_G_GA				10_98198549_G_GA continuous-23104-both_sexes-irnt.meta
			Body Mass Index	continuous-23104-both_sexes-irnt.meta	10_98285390_G_A				10_98285390_G_A continuous-23104-both_sexes-irnt.meta
			Ischemic Heart Disease	icd10-I25-both_sexes.meta	11_100722712_G_A				11_100722712_G_A icd10-I25-both_sexes.meta
			Body Mass Index	continuous-23104-both_sexes-irnt.meta	11_103148904_A_G				11_103148904_A_G continuous-23104-both_sexes-irnt.meta
			HDL Cholesterol	biomarkers-30760-both_sexes-irnt.meta	11_10353319_CTTTTCTTTTCT_C				11_10353319_CTTTTCTTTTCT_C biomarkers-30760-both_sexes-irnt.meta
			HDL Cholesterol	biomarkers-30760-both_sexes-irnt.meta	11_10357214_TG_T				11_10357214_TG_T biomarkers-30760-both_sexes-irnt.meta
			HDL Cholesterol	biomarkers-30760-both_sexes-irnt.meta	11_10357216_G_A				11_10357216_G_A biomarkers-30760-both_sexes-irnt.meta
			Angina Pectoris	icd10-I20-both_sexes.meta	11_103804617_A_G				11_103804617_A_G icd10-I20-both_sexes.meta
			Ischemic Heart Disease	icd10-I25-both_sexes.meta	11_103804617_A_G				11_103804617_A_G icd10-I25-both_sexes.meta
			LDL Direct	biomarkers-30780-both_sexes-irnt.meta	11_103991145_GA_G				11_103991145_GA_G biomarkers-30780-both_sexes-irnt.meta
			HDL Cholesterol	biomarkers-30760-both_sexes-irnt.meta	11_110230945_GA_G				11_110230945_GA_G biomarkers-30760-both_sexes-irnt.meta
			Body Mass Index	continuous-23104-both_sexes-irnt.meta	11_11122971_A_G				11_11122971_A_G continuous-23104-both_sexes-irnt.meta
			HDL Cholesterol	biomarkers-30760-both_sexes-irnt.meta	11_111750843_G_GT				11_111750843_G_GT biomarkers-30760-both_sexes-irnt.meta
			HDL Cholesterol	biomarkers-30760-both_sexes-irnt.meta	11_111974608_G_T				11_111974608_G_T biomarkers-30760-both_sexes-irnt.meta
			Body Mass Index	continuous-23104-both_sexes-irnt.meta	11_113395689_A_C				11_113395689_A_C continuous-23104-both_sexes-irnt.meta
			Aging	timmers2020_healthspan_lifespan_longevity	11_113767455_T_C				11_113767455_T_C timmers2020_healthspan_lifespan_longevity
			Body Mass Index	continuous-23104-both_sexes-irnt.meta	11_115173356_G_A				11_115173356_G_A continuous-23104-both_sexes-irnt.meta
			HDL Cholesterol	biomarkers-30760-both_sexes-irnt.meta	11_116439491_T_TA				11_116439491_T_TA biomarkers-30760-both_sexes-irnt.meta
			HDL Cholesterol	biomarkers-30760-both_sexes-irnt.meta	11_116460704_G_A				11_116460704_G_A biomarkers-30760-both_sexes-irnt.meta
			HDL Cholesterol	biomarkers-30760-both_sexes-irnt.meta	11_116514061_C_T				11_116514061_C_T biomarkers-30760-both_sexes-irnt.meta
			HDL Cholesterol	biomarkers-30760-both_sexes-irnt.meta	11_116558890_G_T				11_116558890_G_T biomarkers-30760-both_sexes-irnt.meta
			HDL Cholesterol	biomarkers-30760-both_sexes-irnt.meta	11_116581817_G_C				11_116581817_G_C biomarkers-30760-both_sexes-irnt.meta
			HDL Cholesterol	biomarkers-30760-both_sexes-irnt.meta	11_116588682_A_C				11_116588682_A_C biomarkers-30760-both_sexes-irnt.meta
			HDL Cholesterol	biomarkers-30760-both_sexes-irnt.meta	11_116634723_G_A				11_116634723_G_A biomarkers-30760-both_sexes-irnt.meta
			HDL Cholesterol	biomarkers-30760-both_sexes-irnt.meta	11_116640805_C_T				11_116640805_C_T biomarkers-30760-both_sexes-irnt.meta
			LDL Direct	biomarkers-30780-both_sexes-irnt.meta	11_116655605_A_C				11_116655605_A_C biomarkers-30780-both_sexes-irnt.meta
			HDL Cholesterol	biomarkers-30760-both_sexes-irnt.meta	11_116661939_A_C				11_116661939_A_C biomarkers-30760-both_sexes-irnt.meta
			LDL Direct	biomarkers-30780-both_sexes-irnt.meta	11_116663570_AT_A				11_116663570_AT_A biomarkers-30780-both_sexes-irnt.meta
			LDL Direct	biomarkers-30780-both_sexes-irnt.meta	11_116667355_G_A				11_116667355_G_A biomarkers-30780-both_sexes-irnt.meta
			HDL Cholesterol	biomarkers-30760-both_sexes-irnt.meta	11_116681325_C_G				11_116681325_C_G biomarkers-30760-both_sexes-irnt.meta
			HDL Cholesterol	biomarkers-30760-both_sexes-irnt.meta	11_116723113_C_A				11_116723113_C_A biomarkers-30760-both_sexes-irnt.meta
			LDL Direct	biomarkers-30780-both_sexes-irnt.meta	11_116723113_C_A				11_116723113_C_A biomarkers-30780-both_sexes-irnt.meta
			HDL Cholesterol	biomarkers-30760-both_sexes-irnt.meta	11_116748674_A_T				11_116748674_A_T biomarkers-30760-both_sexes-irnt.meta
			LDL Direct	biomarkers-30780-both_sexes-irnt.meta	11_116770312_C_T				11_116770312_C_T biomarkers-30780-both_sexes-irnt.meta
			HDL Cholesterol	biomarkers-30760-both_sexes-irnt.meta	11_116775346_C_G				11_116775346_C_G biomarkers-30760-both_sexes-irnt.meta
			HDL Cholesterol	biomarkers-30760-both_sexes-irnt.meta	11_116779579_T_C				11_116779579_T_C biomarkers-30760-both_sexes-irnt.meta
			HDL Cholesterol	biomarkers-30760-both_sexes-irnt.meta	11_116787938_G_A				11_116787938_G_A biomarkers-30760-both_sexes-irnt.meta
			HDL Cholesterol	biomarkers-30760-both_sexes-irnt.meta	11_116798254_G_A				11_116798254_G_A biomarkers-30760-both_sexes-irnt.meta
			HDL Cholesterol	biomarkers-30760-both_sexes-irnt.meta	11_116802090_C_T				11_116802090_C_T biomarkers-30760-both_sexes-irnt.meta
			HDL Cholesterol	biomarkers-30760-both_sexes-irnt.meta	11_116802748_C_T				11_116802748_C_T biomarkers-30760-both_sexes-irnt.meta
			LDL Direct	biomarkers-30780-both_sexes-irnt.meta	11_116804102_A_G				11_116804102_A_G biomarkers-30780-both_sexes-irnt.meta
			HDL Cholesterol	biomarkers-30760-both_sexes-irnt.meta	11_116808044_C_T				11_116808044_C_T biomarkers-30760-both_sexes-irnt.meta
			HDL Cholesterol	biomarkers-30760-both_sexes-irnt.meta	11_116808405_T_C				11_116808405_T_C biomarkers-30760-both_sexes-irnt.meta
			HDL Cholesterol	biomarkers-30760-both_sexes-irnt.meta	11_116812278_C_T				11_116812278_C_T biomarkers-30760-both_sexes-irnt.meta
			HDL Cholesterol	biomarkers-30760-both_sexes-irnt.meta	11_116813366_G_A				11_116813366_G_A biomarkers-30760-both_sexes-irnt.meta
			HDL Cholesterol	biomarkers-30760-both_sexes-irnt.meta	11_116813704_A_G				11_116813704_A_G biomarkers-30760-both_sexes-irnt.meta
			LDL Direct	biomarkers-30780-both_sexes-irnt.meta	11_116818075_A_C				11_116818075_A_C biomarkers-30780-both_sexes-irnt.meta
			HDL Cholesterol	biomarkers-30760-both_sexes-irnt.meta	11_116821577_C_A				11_116821577_C_A biomarkers-30760-both_sexes-irnt.meta
			LDL Direct	biomarkers-30780-both_sexes-irnt.meta	11_116830638_G_A				11_116830638_G_A biomarkers-30780-both_sexes-irnt.meta
			HDL Cholesterol	biomarkers-30760-both_sexes-irnt.meta	11_116867933_T_C				11_116867933_T_C biomarkers-30760-both_sexes-irnt.meta
			HDL Cholesterol	biomarkers-30760-both_sexes-irnt.meta	11_116871767_A_G				11_116871767_A_G biomarkers-30760-both_sexes-irnt.meta
			Body Mass Index	continuous-23104-both_sexes-irnt.meta	11_116887077_T_C				11_116887077_T_C continuous-23104-both_sexes-irnt.meta
			HDL Cholesterol	biomarkers-30760-both_sexes-irnt.meta	11_116918032_C_T				11_116918032_C_T biomarkers-30760-both_sexes-irnt.meta
			HDL Cholesterol	biomarkers-30760-both_sexes-irnt.meta	11_116969657_G_C				11_116969657_G_C biomarkers-30760-both_sexes-irnt.meta
			HDL Cholesterol	biomarkers-30760-both_sexes-irnt.meta	11_117076419_A_C				11_117076419_A_C biomarkers-30760-both_sexes-irnt.meta
			HDL Cholesterol	biomarkers-30760-both_sexes-irnt.meta	11_117110459_C_T				11_117110459_C_T biomarkers-30760-both_sexes-irnt.meta
			HDL Cholesterol	biomarkers-30760-both_sexes-irnt.meta	11_117117673_G_A				11_117117673_G_A biomarkers-30760-both_sexes-irnt.meta
			LDL Direct	biomarkers-30780-both_sexes-irnt.meta	11_117123072_G_A				11_117123072_G_A biomarkers-30780-both_sexes-irnt.meta
			HDL Cholesterol	biomarkers-30760-both_sexes-irnt.meta	11_117123213_A_T				11_117123213_A_T biomarkers-30760-both_sexes-irnt.meta
			HDL Cholesterol	biomarkers-30760-both_sexes-irnt.meta	11_117140583_T_A				11_117140583_T_A biomarkers-30760-both_sexes-irnt.meta
			HDL Cholesterol	biomarkers-30760-both_sexes-irnt.meta	11_117162690_G_A				11_117162690_G_A biomarkers-30760-both_sexes-irnt.meta
			HDL Cholesterol	biomarkers-30760-both_sexes-irnt.meta	11_117182083_A_G				11_117182083_A_G biomarkers-30760-both_sexes-irnt.meta
			HDL Cholesterol	biomarkers-30760-both_sexes-irnt.meta	11_117214554_A_C				11_117214554_A_C biomarkers-30760-both_sexes-irnt.meta
			LDL Direct	biomarkers-30780-both_sexes-irnt.meta	11_117214554_A_C				11_117214554_A_C biomarkers-30780-both_sexes-irnt.meta
			HDL Cholesterol	biomarkers-30760-both_sexes-irnt.meta	11_117215985_G_A				11_117215985_G_A biomarkers-30760-both_sexes-irnt.meta
			HDL Cholesterol	biomarkers-30760-both_sexes-irnt.meta	11_117219014_G_A				11_117219014_G_A biomarkers-30760-both_sexes-irnt.meta
			LDL Direct	biomarkers-30780-both_sexes-irnt.meta	11_117219364_G_C				11_117219364_G_C biomarkers-30780-both_sexes-irnt.meta
			HDL Cholesterol	biomarkers-30760-both_sexes-irnt.meta	11_117221669_G_T				11_117221669_G_T biomarkers-30760-both_sexes-irnt.meta
			HDL Cholesterol	biomarkers-30760-both_sexes-irnt.meta	11_117226506_T_G				11_117226506_T_G biomarkers-30760-both_sexes-irnt.meta
			LDL Direct	biomarkers-30780-both_sexes-irnt.meta	11_117227236_C_T				11_117227236_C_T biomarkers-30780-both_sexes-irnt.meta
			HDL Cholesterol	biomarkers-30760-both_sexes-irnt.meta	11_117228309_A_G				11_117228309_A_G biomarkers-30760-both_sexes-irnt.meta
			HDL Cholesterol	biomarkers-30760-both_sexes-irnt.meta	11_117229689_C_T				11_117229689_C_T biomarkers-30760-both_sexes-irnt.meta
			HDL Cholesterol	biomarkers-30760-both_sexes-irnt.meta	11_117240652_C_T				11_117240652_C_T biomarkers-30760-both_sexes-irnt.meta
			HDL Cholesterol	biomarkers-30760-both_sexes-irnt.meta	11_117242795_C_T				11_117242795_C_T biomarkers-30760-both_sexes-irnt.meta
			HDL Cholesterol	biomarkers-30760-both_sexes-irnt.meta	11_117305359_T_C				11_117305359_T_C biomarkers-30760-both_sexes-irnt.meta
			HDL Cholesterol	biomarkers-30760-both_sexes-irnt.meta	11_117315790_G_A				11_117315790_G_A biomarkers-30760-both_sexes-irnt.meta
			HDL Cholesterol	biomarkers-30760-both_sexes-irnt.meta	11_117320185_C_T				11_117320185_C_T biomarkers-30760-both_sexes-irnt.meta
			HDL Cholesterol	biomarkers-30760-both_sexes-irnt.meta	11_117361173_G_T				11_117361173_G_T biomarkers-30760-both_sexes-irnt.meta
			HDL Cholesterol	biomarkers-30760-both_sexes-irnt.meta	11_117385542_T_A				11_117385542_T_A biomarkers-30760-both_sexes-irnt.meta
			HDL Cholesterol	biomarkers-30760-both_sexes-irnt.meta	11_117385720_T_C				11_117385720_T_C biomarkers-30760-both_sexes-irnt.meta
			HDL Cholesterol	biomarkers-30760-both_sexes-irnt.meta	11_117397168_A_G				11_117397168_A_G biomarkers-30760-both_sexes-irnt.meta
			HDL Cholesterol	biomarkers-30760-both_sexes-irnt.meta	11_117400529_A_T				11_117400529_A_T biomarkers-30760-both_sexes-irnt.meta
			HDL Cholesterol	biomarkers-30760-both_sexes-irnt.meta	11_117442308_T_C				11_117442308_T_C biomarkers-30760-both_sexes-irnt.meta
			HDL Cholesterol	biomarkers-30760-both_sexes-irnt.meta	11_117512084_A_C				11_117512084_A_C biomarkers-30760-both_sexes-irnt.meta
			HDL Cholesterol	biomarkers-30760-both_sexes-irnt.meta	11_117543943_C_G				11_117543943_C_G biomarkers-30760-both_sexes-irnt.meta
			HDL Cholesterol	biomarkers-30760-both_sexes-irnt.meta	11_117614555_C_T				11_117614555_C_T biomarkers-30760-both_sexes-irnt.meta
			HDL Cholesterol	biomarkers-30760-both_sexes-irnt.meta	11_117619471_C_T				11_117619471_C_T biomarkers-30760-both_sexes-irnt.meta
			Body Mass Index	continuous-23104-both_sexes-irnt.meta	11_11775350_G_T				11_11775350_G_T continuous-23104-both_sexes-irnt.meta
			HDL Cholesterol	biomarkers-30760-both_sexes-irnt.meta	11_118575974_GT_G				11_118575974_GT_G biomarkers-30760-both_sexes-irnt.meta
			HDL Cholesterol	biomarkers-30760-both_sexes-irnt.meta	11_118915273_A_T				11_118915273_A_T biomarkers-30760-both_sexes-irnt.meta
			HDL Cholesterol	biomarkers-30760-both_sexes-irnt.meta	11_119159378_T_A				11_119159378_T_A biomarkers-30760-both_sexes-irnt.meta
			HDL Cholesterol	biomarkers-30760-both_sexes-irnt.meta	11_119243193_G_A				11_119243193_G_A biomarkers-30760-both_sexes-irnt.meta
			HDL Cholesterol	biomarkers-30760-both_sexes-irnt.meta	11_119935249_C_T				11_119935249_C_T biomarkers-30760-both_sexes-irnt.meta
			Body Mass Index	continuous-23104-both_sexes-irnt.meta	11_120288343_C_A				11_120288343_C_A continuous-23104-both_sexes-irnt.meta
			Ischemic Heart Disease	icd10-I25-both_sexes.meta	11_120493228_T_C				11_120493228_T_C icd10-I25-both_sexes.meta
			Body Mass Index	continuous-23104-both_sexes-irnt.meta	11_122051879_G_A				11_122051879_G_A continuous-23104-both_sexes-irnt.meta
			HDL Cholesterol	biomarkers-30760-both_sexes-irnt.meta	11_122683770_TGTGTGTGA_T				11_122683770_TGTGTGTGA_T biomarkers-30760-both_sexes-irnt.meta
			HDL Cholesterol	biomarkers-30760-both_sexes-irnt.meta	11_122688630_A_C				11_122688630_A_C biomarkers-30760-both_sexes-irnt.meta
			HDL Cholesterol	biomarkers-30760-both_sexes-irnt.meta	11_122698538_G_A				11_122698538_G_A biomarkers-30760-both_sexes-irnt.meta
			HDL Cholesterol	biomarkers-30760-both_sexes-irnt.meta	11_122717876_T_C				11_122717876_T_C biomarkers-30760-both_sexes-irnt.meta
			Body Mass Index	continuous-23104-both_sexes-irnt.meta	11_122894959_C_A				11_122894959_C_A continuous-23104-both_sexes-irnt.meta
			HDL Cholesterol	biomarkers-30760-both_sexes-irnt.meta	11_126173525_C_T				11_126173525_C_T biomarkers-30760-both_sexes-irnt.meta
			LDL Direct	biomarkers-30780-both_sexes-irnt.meta	11_126250092_AT_A				11_126250092_AT_A biomarkers-30780-both_sexes-irnt.meta
			HDL Cholesterol	biomarkers-30760-both_sexes-irnt.meta	11_126302982_G_GCCT				11_126302982_G_GCCT biomarkers-30760-both_sexes-irnt.meta
			LDL Direct	biomarkers-30780-both_sexes-irnt.meta	11_126374278_C_G				11_126374278_C_G biomarkers-30780-both_sexes-irnt.meta
			LDL Direct	biomarkers-30780-both_sexes-irnt.meta	11_126394077_A_C				11_126394077_A_C biomarkers-30780-both_sexes-irnt.meta
			HDL Cholesterol	biomarkers-30760-both_sexes-irnt.meta	11_126442979_G_A				11_126442979_G_A biomarkers-30760-both_sexes-irnt.meta
			HDL Cholesterol	biomarkers-30760-both_sexes-irnt.meta	11_126461941_G_A				11_126461941_G_A biomarkers-30760-both_sexes-irnt.meta
			HDL Cholesterol	biomarkers-30760-both_sexes-irnt.meta	11_127020066_A_T				11_127020066_A_T biomarkers-30760-both_sexes-irnt.meta
			Type 2 Diabetes	Mahajan.NatGenet2018b.T2D.European_sorted	11_128172680_T_C				11_128172680_T_C Mahajan.NatGenet2018b.T2D.European_sorted
			Type 2 Diabetes	Mahajan.NatGenet2018b.T2D.European_sorted	11_128341105_G_A				11_128341105_G_A Mahajan.NatGenet2018b.T2D.European_sorted
			Type 2 Diabetes	Mahajan.NatGenet2018b.T2D.European_sorted	11_128513792_C_T				11_128513792_C_T Mahajan.NatGenet2018b.T2D.European_sorted
			Type 2 Diabetes	Mahajan.NatGenet2018b.T2D.European_sorted	11_128607819_G_C				11_128607819_G_C Mahajan.NatGenet2018b.T2D.European_sorted
			Pulse Rate	continuous-4194-both_sexes-irnt.meta	11_128895027_G_A				11_128895027_G_A continuous-4194-both_sexes-irnt.meta
			Atrial Fibrillation	icd10-I48-both_sexes.meta	11_128918069_C_A				11_128918069_C_A icd10-I48-both_sexes.meta
			HDL Cholesterol	biomarkers-30760-both_sexes-irnt.meta	11_130851185_C_T				11_130851185_C_T biomarkers-30760-both_sexes-irnt.meta
			Body Mass Index	continuous-23104-both_sexes-irnt.meta	11_131595339_A_G				11_131595339_A_G continuous-23104-both_sexes-irnt.meta
			Body Mass Index	continuous-23104-both_sexes-irnt.meta	11_132819354_TA_T				11_132819354_TA_T continuous-23104-both_sexes-irnt.meta
			Body Mass Index	continuous-23104-both_sexes-irnt.meta	11_133788766_T_C				11_133788766_T_C continuous-23104-both_sexes-irnt.meta
			Body Mass Index	continuous-23104-both_sexes-irnt.meta	11_133940300_G_A				11_133940300_G_A continuous-23104-both_sexes-irnt.meta
			Body Mass Index	continuous-23104-both_sexes-irnt.meta	11_134619638_C_A				11_134619638_C_A continuous-23104-both_sexes-irnt.meta
			HDL Cholesterol	biomarkers-30760-both_sexes-irnt.meta	11_13990788_A_G				11_13990788_A_G biomarkers-30760-both_sexes-irnt.meta
			HDL Cholesterol	biomarkers-30760-both_sexes-irnt.meta	11_14395618_GTA_G				11_14395618_GTA_G biomarkers-30760-both_sexes-irnt.meta
			HDL Cholesterol	biomarkers-30760-both_sexes-irnt.meta	11_14546150_CTTTT_C				11_14546150_CTTTT_C biomarkers-30760-both_sexes-irnt.meta
			HDL Cholesterol	biomarkers-30760-both_sexes-irnt.meta	11_14582684_AT_A				11_14582684_AT_A biomarkers-30760-both_sexes-irnt.meta
			Body Mass Index	continuous-23104-both_sexes-irnt.meta	11_1461947_T_C				11_1461947_T_C continuous-23104-both_sexes-irnt.meta
			HDL Cholesterol	biomarkers-30760-both_sexes-irnt.meta	11_14637965_A_G				11_14637965_A_G biomarkers-30760-both_sexes-irnt.meta
			HDL Cholesterol	biomarkers-30760-both_sexes-irnt.meta	11_15063981_C_A				11_15063981_C_A biomarkers-30760-both_sexes-irnt.meta
			Type 2 Diabetes	Mahajan.NatGenet2018b.T2D.European_sorted	11_15082435_T_G				11_15082435_T_G Mahajan.NatGenet2018b.T2D.European_sorted
			Body Mass Index	continuous-23104-both_sexes-irnt.meta	11_16727436_C_CT				11_16727436_C_CT continuous-23104-both_sexes-irnt.meta
			Type 2 Diabetes	Mahajan.NatGenet2018b.T2D.European_sorted	11_17076148_G_T				11_17076148_G_T Mahajan.NatGenet2018b.T2D.European_sorted
			Body Mass Index	continuous-23104-both_sexes-irnt.meta	11_17384070_C_T				11_17384070_C_T continuous-23104-both_sexes-irnt.meta
			Type 2 Diabetes	Mahajan.NatGenet2018b.T2D.European_sorted	11_17385060_C_G				11_17385060_C_G Mahajan.NatGenet2018b.T2D.European_sorted
			Type 2 Diabetes	Mahajan.NatGenet2018b.T2D.European_sorted	11_17401072_T_C				11_17401072_T_C Mahajan.NatGenet2018b.T2D.European_sorted
			Type 2 Diabetes	Mahajan.NatGenet2018b.T2D.European_sorted	11_17448596_A_G				11_17448596_A_G Mahajan.NatGenet2018b.T2D.European_sorted
			HDL Cholesterol	biomarkers-30760-both_sexes-irnt.meta	11_1860026_T_C				11_1860026_T_C biomarkers-30760-both_sexes-irnt.meta
			Body Mass Index	continuous-23104-both_sexes-irnt.meta	11_19966255_G_C				11_19966255_G_C continuous-23104-both_sexes-irnt.meta
			Atrial Fibrillation	icd10-I48-both_sexes.meta	11_19985558_T_G				11_19985558_T_G icd10-I48-both_sexes.meta
			Type 2 Diabetes	Mahajan.NatGenet2018b.T2D.European_sorted	11_2051952_A_G				11_2051952_A_G Mahajan.NatGenet2018b.T2D.European_sorted
			Body Mass Index	continuous-23104-both_sexes-irnt.meta	11_20943239_T_C				11_20943239_T_C continuous-23104-both_sexes-irnt.meta
			Birth Weight	BW3_EUR_summary_stats	11_2097630_T_G				11_2097630_T_G BW3_EUR_summary_stats
			Type 2 Diabetes	Mahajan.NatGenet2018b.T2D.European_sorted	11_2130531_G_C				11_2130531_G_C Mahajan.NatGenet2018b.T2D.European_sorted
			Fasting Glucose	MAGIC1000G_FG_EUR	11_2159830_T_G				11_2159830_T_G MAGIC1000G_FG_EUR
			Type 2 Diabetes	Mahajan.NatGenet2018b.T2D.European_sorted	11_2169188_G_C				11_2169188_G_C Mahajan.NatGenet2018b.T2D.European_sorted
			Birth Weight	BW3_EUR_summary_stats	11_2178456_G_A				11_2178456_G_A BW3_EUR_summary_stats
			Body Mass Index	continuous-23104-both_sexes-irnt.meta	11_2204396_T_C				11_2204396_T_C continuous-23104-both_sexes-irnt.meta
			Body Mass Index	continuous-23104-both_sexes-irnt.meta	11_237087_A_G				11_237087_A_G continuous-23104-both_sexes-irnt.meta
			Type 2 Diabetes	Mahajan.NatGenet2018b.T2D.European_sorted	11_2627496_C_T				11_2627496_C_T Mahajan.NatGenet2018b.T2D.European_sorted
			Type 2 Diabetes	Mahajan.NatGenet2018b.T2D.European_sorted	11_2670241_A_G				11_2670241_A_G Mahajan.NatGenet2018b.T2D.European_sorted
			Type 2 Diabetes	Mahajan.NatGenet2018b.T2D.European_sorted	11_2741998_T_C				11_2741998_T_C Mahajan.NatGenet2018b.T2D.European_sorted
			Body Mass Index	continuous-23104-both_sexes-irnt.meta	11_27440683_C_G				11_27440683_C_G continuous-23104-both_sexes-irnt.meta
			Body Mass Index	continuous-23104-both_sexes-irnt.meta	11_27482389_AT_A				11_27482389_AT_A continuous-23104-both_sexes-irnt.meta
			Body Mass Index	continuous-23104-both_sexes-irnt.meta	11_27492659_T_C				11_27492659_T_C continuous-23104-both_sexes-irnt.meta
			Childhood Obesity	CHILDHOOD_OBESITY.eur	11_27645689_G_A				11_27645689_G_A CHILDHOOD_OBESITY.eur
			HDL Cholesterol	biomarkers-30760-both_sexes-irnt.meta	11_27694586_CT_C				11_27694586_CT_C biomarkers-30760-both_sexes-irnt.meta
			Type 2 Diabetes	Mahajan.NatGenet2018b.T2D.European_sorted	11_2805373_A_G				11_2805373_A_G Mahajan.NatGenet2018b.T2D.European_sorted
			Type 2 Diabetes	Mahajan.NatGenet2018b.T2D.European_sorted	11_2817183_T_C				11_2817183_T_C Mahajan.NatGenet2018b.T2D.European_sorted
			Fasting Glucose	MAGIC1000G_FG_EUR	11_2835428_C_G				11_2835428_C_G MAGIC1000G_FG_EUR
			Body Mass Index	continuous-23104-both_sexes-irnt.meta	11_28605957_T_C				11_28605957_T_C continuous-23104-both_sexes-irnt.meta
			Body Mass Index	continuous-23104-both_sexes-irnt.meta	11_28710895_G_A				11_28710895_G_A continuous-23104-both_sexes-irnt.meta
			Type 2 Diabetes	Mahajan.NatGenet2018b.T2D.European_sorted	11_2871725_G_C				11_2871725_G_C Mahajan.NatGenet2018b.T2D.European_sorted
			HDL Cholesterol	biomarkers-30760-both_sexes-irnt.meta	11_2871850_G_A				11_2871850_G_A biomarkers-30760-both_sexes-irnt.meta
			HDL Cholesterol	biomarkers-30760-both_sexes-irnt.meta	11_2920094_G_GGT				11_2920094_G_GGT biomarkers-30760-both_sexes-irnt.meta
			Body Mass Index	continuous-23104-both_sexes-irnt.meta	11_29221137_T_C				11_29221137_T_C continuous-23104-both_sexes-irnt.meta
			Body Mass Index	continuous-23104-both_sexes-irnt.meta	11_30328128_GA_G				11_30328128_GA_G continuous-23104-both_sexes-irnt.meta
			HDL Cholesterol	biomarkers-30760-both_sexes-irnt.meta	11_3045410_A_G				11_3045410_A_G biomarkers-30760-both_sexes-irnt.meta
			Body Mass Index	continuous-23104-both_sexes-irnt.meta	11_30479285_T_G				11_30479285_T_G continuous-23104-both_sexes-irnt.meta
			HDL Cholesterol	biomarkers-30760-both_sexes-irnt.meta	11_30870436_A_G				11_30870436_A_G biomarkers-30760-both_sexes-irnt.meta
			Type 2 Diabetes	Mahajan.NatGenet2018b.T2D.European_sorted	11_32642876_A_T				11_32642876_A_T Mahajan.NatGenet2018b.T2D.European_sorted
			Type 2 Diabetes	Mahajan.NatGenet2018b.T2D.European_sorted	11_34957345_G_A				11_34957345_G_A Mahajan.NatGenet2018b.T2D.European_sorted
			HDL Cholesterol	biomarkers-30760-both_sexes-irnt.meta	11_36306877_T_TA				11_36306877_T_TA biomarkers-30760-both_sexes-irnt.meta
			Body Mass Index	continuous-23104-both_sexes-irnt.meta	11_370876_A_G				11_370876_A_G continuous-23104-both_sexes-irnt.meta
			HDL Cholesterol	biomarkers-30760-both_sexes-irnt.meta	11_380315_C_T				11_380315_C_T biomarkers-30760-both_sexes-irnt.meta
			Body Mass Index	continuous-23104-both_sexes-irnt.meta	11_43311290_ATAATATATAATATTATATAT_A				11_43311290_ATAATATATAATATTATATAT_A continuous-23104-both_sexes-irnt.meta
			Body Mass Index	continuous-23104-both_sexes-irnt.meta	11_43311346_AT_A				11_43311346_AT_A continuous-23104-both_sexes-irnt.meta
			Body Mass Index	continuous-23104-both_sexes-irnt.meta	11_43838840_G_T				11_43838840_G_T continuous-23104-both_sexes-irnt.meta
			Body Mass Index	continuous-23104-both_sexes-irnt.meta	11_43924069_A_G				11_43924069_A_G continuous-23104-both_sexes-irnt.meta
			HDL Cholesterol	biomarkers-30760-both_sexes-irnt.meta	11_45175509_G_A				11_45175509_G_A biomarkers-30760-both_sexes-irnt.meta
			HDL Cholesterol	biomarkers-30760-both_sexes-irnt.meta	11_45690952_C_A				11_45690952_C_A biomarkers-30760-both_sexes-irnt.meta
			Fasting Glucose	MAGIC1000G_FG_EUR	11_45818158_G_A				11_45818158_G_A MAGIC1000G_FG_EUR
			Type 2 Diabetes	Mahajan.NatGenet2018b.T2D.European_sorted	11_45840802_A_G				11_45840802_A_G Mahajan.NatGenet2018b.T2D.European_sorted
			HDL Cholesterol	biomarkers-30760-both_sexes-irnt.meta	11_45912289_G_A				11_45912289_G_A biomarkers-30760-both_sexes-irnt.meta
			Fasting Glucose	MAGIC1000G_FG_EUR	11_45913146_T_G				11_45913146_T_G MAGIC1000G_FG_EUR
			HDL Cholesterol	biomarkers-30760-both_sexes-irnt.meta	11_45959177_G_A				11_45959177_G_A biomarkers-30760-both_sexes-irnt.meta
			Body Mass Index	continuous-23104-both_sexes-irnt.meta	11_46150487_T_G				11_46150487_T_G continuous-23104-both_sexes-irnt.meta
			HDL Cholesterol	biomarkers-30760-both_sexes-irnt.meta	11_46160188_G_A				11_46160188_G_A biomarkers-30760-both_sexes-irnt.meta
			HDL Cholesterol	biomarkers-30760-both_sexes-irnt.meta	11_46288417_G_A				11_46288417_G_A biomarkers-30760-both_sexes-irnt.meta
			HDL Cholesterol	biomarkers-30760-both_sexes-irnt.meta	11_46430713_G_A				11_46430713_G_A biomarkers-30760-both_sexes-irnt.meta
			HDL Cholesterol	biomarkers-30760-both_sexes-irnt.meta	11_46453413_G_A				11_46453413_G_A biomarkers-30760-both_sexes-irnt.meta
			Body Mass Index	continuous-23104-both_sexes-irnt.meta	11_46599484_CA_C				11_46599484_CA_C continuous-23104-both_sexes-irnt.meta
			HDL Cholesterol	biomarkers-30760-both_sexes-irnt.meta	11_46638992_A_T				11_46638992_A_T biomarkers-30760-both_sexes-irnt.meta
			HDL Cholesterol	biomarkers-30760-both_sexes-irnt.meta	11_46710271_C_T				11_46710271_C_T biomarkers-30760-both_sexes-irnt.meta
			HDL Cholesterol	biomarkers-30760-both_sexes-irnt.meta	11_46794083_C_T				11_46794083_C_T biomarkers-30760-both_sexes-irnt.meta
			HDL Cholesterol	biomarkers-30760-both_sexes-irnt.meta	11_46797393_A_C				11_46797393_A_C biomarkers-30760-both_sexes-irnt.meta
			HDL Cholesterol	biomarkers-30760-both_sexes-irnt.meta	11_46981977_G_C				11_46981977_G_C biomarkers-30760-both_sexes-irnt.meta
			Fasting Glucose	MAGIC1000G_FG_EUR	11_47036038_T_A				11_47036038_T_A MAGIC1000G_FG_EUR
			HDL Cholesterol	biomarkers-30760-both_sexes-irnt.meta	11_47106488_C_T				11_47106488_C_T biomarkers-30760-both_sexes-irnt.meta
			HDL Cholesterol	biomarkers-30760-both_sexes-irnt.meta	11_47107177_G_A				11_47107177_G_A biomarkers-30760-both_sexes-irnt.meta
			HDL Cholesterol	biomarkers-30760-both_sexes-irnt.meta	11_47138418_G_A				11_47138418_G_A biomarkers-30760-both_sexes-irnt.meta
			HDL Cholesterol	biomarkers-30760-both_sexes-irnt.meta	11_47144980_ATTTTTTTTTTTTTT_A				11_47144980_ATTTTTTTTTTTTTT_A biomarkers-30760-both_sexes-irnt.meta
			Body Mass Index	continuous-23104-both_sexes-irnt.meta	11_47162140_G_A				11_47162140_G_A continuous-23104-both_sexes-irnt.meta
			HDL Cholesterol	biomarkers-30760-both_sexes-irnt.meta	11_47254747_C_T				11_47254747_C_T biomarkers-30760-both_sexes-irnt.meta
			HDL Cholesterol	biomarkers-30760-both_sexes-irnt.meta	11_47409926_C_T				11_47409926_C_T biomarkers-30760-both_sexes-irnt.meta
			HDL Cholesterol	biomarkers-30760-both_sexes-irnt.meta	11_47529359_G_C				11_47529359_G_C biomarkers-30760-both_sexes-irnt.meta
			HDL Cholesterol	biomarkers-30760-both_sexes-irnt.meta	11_47648309_G_A				11_47648309_G_A biomarkers-30760-both_sexes-irnt.meta
			Body Mass Index	continuous-23104-both_sexes-irnt.meta	11_47736079_CA_C				11_47736079_CA_C continuous-23104-both_sexes-irnt.meta
			HDL Cholesterol	biomarkers-30760-both_sexes-irnt.meta	11_47753440_G_A				11_47753440_G_A biomarkers-30760-both_sexes-irnt.meta
			Body Mass Index	continuous-23104-both_sexes-irnt.meta	11_47865045_CT_C				11_47865045_CT_C continuous-23104-both_sexes-irnt.meta
			HDL Cholesterol	biomarkers-30760-both_sexes-irnt.meta	11_47865045_CT_C				11_47865045_CT_C biomarkers-30760-both_sexes-irnt.meta
			HDL Cholesterol	biomarkers-30760-both_sexes-irnt.meta	11_47945740_T_G				11_47945740_T_G biomarkers-30760-both_sexes-irnt.meta
			Fasting Glucose	MAGIC1000G_FG_EUR	11_47961925_G_A				11_47961925_G_A MAGIC1000G_FG_EUR
			Body Mass Index	continuous-23104-both_sexes-irnt.meta	11_47964254_AT_A				11_47964254_AT_A continuous-23104-both_sexes-irnt.meta
			HDL Cholesterol	biomarkers-30760-both_sexes-irnt.meta	11_47991011_C_T				11_47991011_C_T biomarkers-30760-both_sexes-irnt.meta
			HDL Cholesterol	biomarkers-30760-both_sexes-irnt.meta	11_48053288_A_T				11_48053288_A_T biomarkers-30760-both_sexes-irnt.meta
			HDL Cholesterol	biomarkers-30760-both_sexes-irnt.meta	11_48076364_T_C				11_48076364_T_C biomarkers-30760-both_sexes-irnt.meta
			HDL Cholesterol	biomarkers-30760-both_sexes-irnt.meta	11_48234182_T_A				11_48234182_T_A biomarkers-30760-both_sexes-irnt.meta
			Fasting Glucose	MAGIC1000G_FG_EUR	11_48292525_C_T				11_48292525_C_T MAGIC1000G_FG_EUR
			HDL Cholesterol	biomarkers-30760-both_sexes-irnt.meta	11_48334195_T_C				11_48334195_T_C biomarkers-30760-both_sexes-irnt.meta
			HDL Cholesterol	biomarkers-30760-both_sexes-irnt.meta	11_48457855_T_G				11_48457855_T_G biomarkers-30760-both_sexes-irnt.meta
			HDL Cholesterol	biomarkers-30760-both_sexes-irnt.meta	11_48494266_G_A				11_48494266_G_A biomarkers-30760-both_sexes-irnt.meta
			HDL Cholesterol	biomarkers-30760-both_sexes-irnt.meta	11_48554216_C_T				11_48554216_C_T biomarkers-30760-both_sexes-irnt.meta
			HDL Cholesterol	biomarkers-30760-both_sexes-irnt.meta	11_48623277_A_C				11_48623277_A_C biomarkers-30760-both_sexes-irnt.meta
			HDL Cholesterol	biomarkers-30760-both_sexes-irnt.meta	11_48642863_C_T				11_48642863_C_T biomarkers-30760-both_sexes-irnt.meta
			HDL Cholesterol	biomarkers-30760-both_sexes-irnt.meta	11_48655494_A_G				11_48655494_A_G biomarkers-30760-both_sexes-irnt.meta
			HDL Cholesterol	biomarkers-30760-both_sexes-irnt.meta	11_48657440_C_A				11_48657440_C_A biomarkers-30760-both_sexes-irnt.meta
			HDL Cholesterol	biomarkers-30760-both_sexes-irnt.meta	11_48713955_G_A				11_48713955_G_A biomarkers-30760-both_sexes-irnt.meta
			HDL Cholesterol	biomarkers-30760-both_sexes-irnt.meta	11_48844086_C_T				11_48844086_C_T biomarkers-30760-both_sexes-irnt.meta
			Body Mass Index	continuous-23104-both_sexes-irnt.meta	11_48902179_C_T				11_48902179_C_T continuous-23104-both_sexes-irnt.meta
			HDL Cholesterol	biomarkers-30760-both_sexes-irnt.meta	11_48943483_G_A				11_48943483_G_A biomarkers-30760-both_sexes-irnt.meta
			HDL Cholesterol	biomarkers-30760-both_sexes-irnt.meta	11_48953860_G_A				11_48953860_G_A biomarkers-30760-both_sexes-irnt.meta
			HDL Cholesterol	biomarkers-30760-both_sexes-irnt.meta	11_49059064_T_C				11_49059064_T_C biomarkers-30760-both_sexes-irnt.meta
			HDL Cholesterol	biomarkers-30760-both_sexes-irnt.meta	11_49360810_A_G				11_49360810_A_G biomarkers-30760-both_sexes-irnt.meta
			HDL Cholesterol	biomarkers-30760-both_sexes-irnt.meta	11_49396361_A_G				11_49396361_A_G biomarkers-30760-both_sexes-irnt.meta
			Body Mass Index	continuous-23104-both_sexes-irnt.meta	11_49437922_C_T				11_49437922_C_T continuous-23104-both_sexes-irnt.meta
			HDL Cholesterol	biomarkers-30760-both_sexes-irnt.meta	11_49704651_TA_T				11_49704651_TA_T biomarkers-30760-both_sexes-irnt.meta
			HDL Cholesterol	biomarkers-30760-both_sexes-irnt.meta	11_49767876_T_C				11_49767876_T_C biomarkers-30760-both_sexes-irnt.meta
			HDL Cholesterol	biomarkers-30760-both_sexes-irnt.meta	11_49823195_T_C				11_49823195_T_C biomarkers-30760-both_sexes-irnt.meta
			HDL Cholesterol	biomarkers-30760-both_sexes-irnt.meta	11_49861978_T_C				11_49861978_T_C biomarkers-30760-both_sexes-irnt.meta
			HDL Cholesterol	biomarkers-30760-both_sexes-irnt.meta	11_49862019_T_A				11_49862019_T_A biomarkers-30760-both_sexes-irnt.meta
			HDL Cholesterol	biomarkers-30760-both_sexes-irnt.meta	11_49887029_T_C				11_49887029_T_C biomarkers-30760-both_sexes-irnt.meta
			HDL Cholesterol	biomarkers-30760-both_sexes-irnt.meta	11_50250609_G_A				11_50250609_G_A biomarkers-30760-both_sexes-irnt.meta
			HDL Cholesterol	biomarkers-30760-both_sexes-irnt.meta	11_50271618_G_C				11_50271618_G_C biomarkers-30760-both_sexes-irnt.meta
			HDL Cholesterol	biomarkers-30760-both_sexes-irnt.meta	11_50487095_T_C				11_50487095_T_C biomarkers-30760-both_sexes-irnt.meta
			HDL Cholesterol	biomarkers-30760-both_sexes-irnt.meta	11_50699182_A_C				11_50699182_A_C biomarkers-30760-both_sexes-irnt.meta
			HDL Cholesterol	biomarkers-30760-both_sexes-irnt.meta	11_50783851_G_A				11_50783851_G_A biomarkers-30760-both_sexes-irnt.meta
			HDL Cholesterol	biomarkers-30760-both_sexes-irnt.meta	11_50816990_T_C				11_50816990_T_C biomarkers-30760-both_sexes-irnt.meta
			HDL Cholesterol	biomarkers-30760-both_sexes-irnt.meta	11_540005_C_T				11_540005_C_T biomarkers-30760-both_sexes-irnt.meta
			HDL Cholesterol	biomarkers-30760-both_sexes-irnt.meta	11_55036965_C_T				11_55036965_C_T biomarkers-30760-both_sexes-irnt.meta
			HDL Cholesterol	biomarkers-30760-both_sexes-irnt.meta	11_56038006_A_G				11_56038006_A_G biomarkers-30760-both_sexes-irnt.meta
			HDL Cholesterol	biomarkers-30760-both_sexes-irnt.meta	11_56124425_G_T				11_56124425_G_T biomarkers-30760-both_sexes-irnt.meta
			HDL Cholesterol	biomarkers-30760-both_sexes-irnt.meta	11_56284451_AAT_A				11_56284451_AAT_A biomarkers-30760-both_sexes-irnt.meta
			HDL Cholesterol	biomarkers-30760-both_sexes-irnt.meta	11_56353022_G_A				11_56353022_G_A biomarkers-30760-both_sexes-irnt.meta
			HDL Cholesterol	biomarkers-30760-both_sexes-irnt.meta	11_56550324_T_C				11_56550324_T_C biomarkers-30760-both_sexes-irnt.meta
			LDL Direct	biomarkers-30780-both_sexes-irnt.meta	11_5662452_G_GAA				11_5662452_G_GAA biomarkers-30780-both_sexes-irnt.meta
			LDL Direct	biomarkers-30780-both_sexes-irnt.meta	11_5670298_C_T				11_5670298_C_T biomarkers-30780-both_sexes-irnt.meta
			LDL Direct	biomarkers-30780-both_sexes-irnt.meta	11_5675205_TTA_T				11_5675205_TTA_T biomarkers-30780-both_sexes-irnt.meta
			HDL Cholesterol	biomarkers-30760-both_sexes-irnt.meta	11_56752694_G_A				11_56752694_G_A biomarkers-30760-both_sexes-irnt.meta
			LDL Direct	biomarkers-30780-both_sexes-irnt.meta	11_5679844_C_A				11_5679844_C_A biomarkers-30780-both_sexes-irnt.meta
			HDL Cholesterol	biomarkers-30760-both_sexes-irnt.meta	11_56827108_A_G				11_56827108_A_G biomarkers-30760-both_sexes-irnt.meta
			HDL Cholesterol	biomarkers-30760-both_sexes-irnt.meta	11_56860610_G_A				11_56860610_G_A biomarkers-30760-both_sexes-irnt.meta
			HDL Cholesterol	biomarkers-30760-both_sexes-irnt.meta	11_56866840_G_A				11_56866840_G_A biomarkers-30760-both_sexes-irnt.meta
			HDL Cholesterol	biomarkers-30760-both_sexes-irnt.meta	11_57141482_G_C				11_57141482_G_C biomarkers-30760-both_sexes-irnt.meta
			HDL Cholesterol	biomarkers-30760-both_sexes-irnt.meta	11_57143622_G_A				11_57143622_G_A biomarkers-30760-both_sexes-irnt.meta
			HDL Cholesterol	biomarkers-30760-both_sexes-irnt.meta	11_57156641_C_T				11_57156641_C_T biomarkers-30760-both_sexes-irnt.meta
			HDL Cholesterol	biomarkers-30760-both_sexes-irnt.meta	11_57218403_CAT_C				11_57218403_CAT_C biomarkers-30760-both_sexes-irnt.meta
			HDL Cholesterol	biomarkers-30760-both_sexes-irnt.meta	11_57283266_A_C				11_57283266_A_C biomarkers-30760-both_sexes-irnt.meta
			HDL Cholesterol	biomarkers-30760-both_sexes-irnt.meta	11_57313574_G_C				11_57313574_G_C biomarkers-30760-both_sexes-irnt.meta
			HDL Cholesterol	biomarkers-30760-both_sexes-irnt.meta	11_61738982_T_C				11_61738982_T_C biomarkers-30760-both_sexes-irnt.meta
			HDL Cholesterol	biomarkers-30760-both_sexes-irnt.meta	11_61764338_A_G				11_61764338_A_G biomarkers-30760-both_sexes-irnt.meta
			HDL Cholesterol	biomarkers-30760-both_sexes-irnt.meta	11_61843606_G_A				11_61843606_G_A biomarkers-30760-both_sexes-irnt.meta
			HDL Cholesterol	biomarkers-30760-both_sexes-irnt.meta	11_61860488_C_T				11_61860488_C_T biomarkers-30760-both_sexes-irnt.meta
			HDL Cholesterol	biomarkers-30760-both_sexes-irnt.meta	11_61894976_C_T				11_61894976_C_T biomarkers-30760-both_sexes-irnt.meta
			HDL Cholesterol	biomarkers-30760-both_sexes-irnt.meta	11_61905173_G_C				11_61905173_G_C biomarkers-30760-both_sexes-irnt.meta
			HDL Cholesterol	biomarkers-30760-both_sexes-irnt.meta	11_61919658_A_G				11_61919658_A_G biomarkers-30760-both_sexes-irnt.meta
			HDL Cholesterol	biomarkers-30760-both_sexes-irnt.meta	11_62058294_C_T				11_62058294_C_T biomarkers-30760-both_sexes-irnt.meta
			Body Mass Index	continuous-23104-both_sexes-irnt.meta	11_6218114_G_A				11_6218114_G_A continuous-23104-both_sexes-irnt.meta
			HDL Cholesterol	biomarkers-30760-both_sexes-irnt.meta	11_62767043_G_C				11_62767043_G_C biomarkers-30760-both_sexes-irnt.meta
			Body Mass Index	continuous-23104-both_sexes-irnt.meta	11_64247950_T_C				11_64247950_T_C continuous-23104-both_sexes-irnt.meta
			HDL Cholesterol	biomarkers-30760-both_sexes-irnt.meta	11_64276298_T_TTGTGTGTGTATGTA				11_64276298_T_TTGTGTGTGTATGTA biomarkers-30760-both_sexes-irnt.meta
			HDL Cholesterol	biomarkers-30760-both_sexes-irnt.meta	11_64278557_G_A				11_64278557_G_A biomarkers-30760-both_sexes-irnt.meta
			HDL Cholesterol	biomarkers-30760-both_sexes-irnt.meta	11_64374514_A_T				11_64374514_A_T biomarkers-30760-both_sexes-irnt.meta
			Body Mass Index	continuous-23104-both_sexes-irnt.meta	11_64591337_G_A				11_64591337_G_A continuous-23104-both_sexes-irnt.meta
			HDL Cholesterol	biomarkers-30760-both_sexes-irnt.meta	11_65065467_T_C				11_65065467_T_C biomarkers-30760-both_sexes-irnt.meta
			Body Mass Index	continuous-23104-both_sexes-irnt.meta	11_65444976_A_G				11_65444976_A_G continuous-23104-both_sexes-irnt.meta
			Body Mass Index	continuous-23104-both_sexes-irnt.meta	11_65599970_G_A				11_65599970_G_A continuous-23104-both_sexes-irnt.meta
			HDL Cholesterol	biomarkers-30760-both_sexes-irnt.meta	11_65799248_T_G				11_65799248_T_G biomarkers-30760-both_sexes-irnt.meta
			HDL Cholesterol	biomarkers-30760-both_sexes-irnt.meta	11_65857720_G_A				11_65857720_G_A biomarkers-30760-both_sexes-irnt.meta
			Body Mass Index	continuous-23104-both_sexes-irnt.meta	11_65868088_G_A				11_65868088_G_A continuous-23104-both_sexes-irnt.meta
			HDL Cholesterol	biomarkers-30760-both_sexes-irnt.meta	11_66008315_G_C				11_66008315_G_C biomarkers-30760-both_sexes-irnt.meta
			Body Mass Index	continuous-23104-both_sexes-irnt.meta	11_66333222_C_T				11_66333222_C_T continuous-23104-both_sexes-irnt.meta
			HDL Cholesterol	biomarkers-30760-both_sexes-irnt.meta	11_66414778_C_T				11_66414778_C_T biomarkers-30760-both_sexes-irnt.meta
			HDL Cholesterol	biomarkers-30760-both_sexes-irnt.meta	11_67480169_CCTAA_C				11_67480169_CCTAA_C biomarkers-30760-both_sexes-irnt.meta
			HDL Cholesterol	biomarkers-30760-both_sexes-irnt.meta	11_67641414_C_T				11_67641414_C_T biomarkers-30760-both_sexes-irnt.meta
			HDL Cholesterol	biomarkers-30760-both_sexes-irnt.meta	11_69000328_A_G				11_69000328_A_G biomarkers-30760-both_sexes-irnt.meta
			HDL Cholesterol	biomarkers-30760-both_sexes-irnt.meta	11_69009855_T_C				11_69009855_T_C biomarkers-30760-both_sexes-irnt.meta
			HDL Cholesterol	biomarkers-30760-both_sexes-irnt.meta	11_69465796_G_A				11_69465796_G_A biomarkers-30760-both_sexes-irnt.meta
			Type 2 Diabetes	Mahajan.NatGenet2018b.T2D.European_sorted	11_69634144_G_A				11_69634144_G_A Mahajan.NatGenet2018b.T2D.European_sorted
			Body Mass Index	continuous-23104-both_sexes-irnt.meta	11_69687993_C_A				11_69687993_C_A continuous-23104-both_sexes-irnt.meta
			Type 2 Diabetes	Mahajan.NatGenet2018b.T2D.European_sorted	11_72700952_C_T				11_72700952_C_T Mahajan.NatGenet2018b.T2D.European_sorted
			Fasting Glucose	MAGIC1000G_FG_EUR	11_72716066_A_G				11_72716066_A_G MAGIC1000G_FG_EUR
			Type 2 Diabetes	Mahajan.NatGenet2018b.T2D.European_sorted	11_72724951_A_G				11_72724951_A_G Mahajan.NatGenet2018b.T2D.European_sorted
			Fasting Glucose	MAGIC1000G_FG_EUR	11_72738204_T_C				11_72738204_T_C MAGIC1000G_FG_EUR
			Fasting Glucose	MAGIC1000G_FG_EUR	11_73108273_T_C				11_73108273_T_C MAGIC1000G_FG_EUR
			Type 2 Diabetes	Mahajan.NatGenet2018b.T2D.European_sorted	11_73166919_G_A				11_73166919_G_A Mahajan.NatGenet2018b.T2D.European_sorted
			HDL Cholesterol	biomarkers-30760-both_sexes-irnt.meta	11_73525021_AT_A				11_73525021_AT_A biomarkers-30760-both_sexes-irnt.meta
			HDL Cholesterol	biomarkers-30760-both_sexes-irnt.meta	11_75798272_C_A				11_75798272_C_A biomarkers-30760-both_sexes-irnt.meta
			HDL Cholesterol	biomarkers-30760-both_sexes-irnt.meta	11_75841084_C_T				11_75841084_C_T biomarkers-30760-both_sexes-irnt.meta
			HDL Cholesterol	biomarkers-30760-both_sexes-irnt.meta	11_75859484_G_A				11_75859484_G_A biomarkers-30760-both_sexes-irnt.meta
			HDL Cholesterol	biomarkers-30760-both_sexes-irnt.meta	11_76209447_C_T				11_76209447_C_T biomarkers-30760-both_sexes-irnt.meta
			HDL Cholesterol	biomarkers-30760-both_sexes-irnt.meta	11_76533476_GT_G				11_76533476_GT_G biomarkers-30760-both_sexes-irnt.meta
			HDL Cholesterol	biomarkers-30760-both_sexes-irnt.meta	11_79347905_C_G				11_79347905_C_G biomarkers-30760-both_sexes-irnt.meta
			Body Mass Index	continuous-23104-both_sexes-irnt.meta	11_801631_T_TG				11_801631_T_TG continuous-23104-both_sexes-irnt.meta
			Fasting Glucose	MAGIC1000G_FG_EUR	11_8233861_C_A				11_8233861_C_A MAGIC1000G_FG_EUR
			HDL Cholesterol	biomarkers-30760-both_sexes-irnt.meta	11_823586_C_G				11_823586_C_G biomarkers-30760-both_sexes-irnt.meta
			Body Mass Index	continuous-23104-both_sexes-irnt.meta	11_83381986_A_G				11_83381986_A_G continuous-23104-both_sexes-irnt.meta
			Body Mass Index	continuous-23104-both_sexes-irnt.meta	11_83733595_C_T				11_83733595_C_T continuous-23104-both_sexes-irnt.meta
			Body Mass Index	continuous-23104-both_sexes-irnt.meta	11_85054827_T_A				11_85054827_T_A continuous-23104-both_sexes-irnt.meta
			Body Mass Index	continuous-23104-both_sexes-irnt.meta	11_865257_G_A				11_865257_G_A continuous-23104-both_sexes-irnt.meta
			Body Mass Index	continuous-23104-both_sexes-irnt.meta	11_88888610_C_T				11_88888610_C_T continuous-23104-both_sexes-irnt.meta
			Aging	timmers2020_healthspan_lifespan_longevity	11_89285272_A_G				11_89285272_A_G timmers2020_healthspan_lifespan_longevity
			Body Mass Index	continuous-23104-both_sexes-irnt.meta	11_89334156_T_A				11_89334156_T_A continuous-23104-both_sexes-irnt.meta
			Body Mass Index	continuous-23104-both_sexes-irnt.meta	11_90237290_CA_C				11_90237290_CA_C continuous-23104-both_sexes-irnt.meta
			Fasting Glucose	MAGIC1000G_FG_EUR	11_92922749_C_G				11_92922749_C_G MAGIC1000G_FG_EUR
			Fasting Glucose	MAGIC1000G_FG_EUR	11_92931709_T_C				11_92931709_T_C MAGIC1000G_FG_EUR
			Fasting Glucose	MAGIC1000G_FG_EUR	11_92931854_T_C				11_92931854_T_C MAGIC1000G_FG_EUR
			Fasting Glucose	MAGIC1000G_FG_EUR	11_92933881_A_G				11_92933881_A_G MAGIC1000G_FG_EUR
			Type 2 Diabetes	Mahajan.NatGenet2018b.T2D.European_sorted	11_92933881_A_G				11_92933881_A_G Mahajan.NatGenet2018b.T2D.European_sorted
			Fasting Glucose	MAGIC1000G_FG_EUR	11_92936020_G_A				11_92936020_G_A MAGIC1000G_FG_EUR
			Fasting Glucose	MAGIC1000G_FG_EUR	11_92950498_T_C				11_92950498_T_C MAGIC1000G_FG_EUR
			Fasting Glucose	MAGIC1000G_FG_EUR	11_92955359_T_C				11_92955359_T_C MAGIC1000G_FG_EUR
			Fasting Glucose	MAGIC1000G_FG_EUR	11_92966828_T_C				11_92966828_T_C MAGIC1000G_FG_EUR
			Fasting Glucose	MAGIC1000G_FG_EUR	11_92968430_T_C				11_92968430_T_C MAGIC1000G_FG_EUR
			Type 2 Diabetes	Mahajan.NatGenet2018b.T2D.European_sorted	11_92968430_T_C				11_92968430_T_C Mahajan.NatGenet2018b.T2D.European_sorted
			Fasting Glucose	MAGIC1000G_FG_EUR	11_92974640_C_T				11_92974640_C_T MAGIC1000G_FG_EUR
			Type 2 Diabetes	Mahajan.NatGenet2018b.T2D.European_sorted	11_92974640_C_T				11_92974640_C_T Mahajan.NatGenet2018b.T2D.European_sorted
			Fasting Glucose	MAGIC1000G_FG_EUR	11_92974926_T_C				11_92974926_T_C MAGIC1000G_FG_EUR
			Birth Weight	BW3_EUR_summary_stats	11_92975544_C_G				11_92975544_C_G BW3_EUR_summary_stats
			Fasting Glucose	MAGIC1000G_FG_EUR	11_92979378_T_C				11_92979378_T_C MAGIC1000G_FG_EUR
			Fasting Glucose	MAGIC1000G_FG_EUR	11_92980210_G_A				11_92980210_G_A MAGIC1000G_FG_EUR
			Fasting Glucose	MAGIC1000G_FG_EUR	11_92994708_C_T				11_92994708_C_T MAGIC1000G_FG_EUR
			Type 2 Diabetes	Mahajan.NatGenet2018b.T2D.European_sorted	11_92994708_C_T				11_92994708_C_T Mahajan.NatGenet2018b.T2D.European_sorted
			Type 2 Diabetes	Mahajan.NatGenet2018b.T2D.European_sorted	11_93016598_T_G				11_93016598_T_G Mahajan.NatGenet2018b.T2D.European_sorted
			Fasting Glucose	MAGIC1000G_FG_EUR	11_93024407_C_T				11_93024407_C_T MAGIC1000G_FG_EUR
			Fasting Glucose	MAGIC1000G_FG_EUR	11_93179384_G_A				11_93179384_G_A MAGIC1000G_FG_EUR
			Fasting Glucose	MAGIC1000G_FG_EUR	11_93245692_A_G				11_93245692_A_G MAGIC1000G_FG_EUR
			Fasting Glucose	MAGIC1000G_FG_EUR	11_93443738_G_A				11_93443738_G_A MAGIC1000G_FG_EUR
			HDL Cholesterol	biomarkers-30760-both_sexes-irnt.meta	11_95581390_G_A				11_95581390_G_A biomarkers-30760-both_sexes-irnt.meta
			HDL Cholesterol	biomarkers-30760-both_sexes-irnt.meta	11_95746711_G_T				11_95746711_G_T biomarkers-30760-both_sexes-irnt.meta
			HDL Cholesterol	biomarkers-30760-both_sexes-irnt.meta	12_101494285_C_T				12_101494285_C_T biomarkers-30760-both_sexes-irnt.meta
			Birth Weight	BW3_EUR_summary_stats	12_102577998_G_A				12_102577998_G_A BW3_EUR_summary_stats
			Body Mass Index	continuous-23104-both_sexes-irnt.meta	12_103248567_G_A				12_103248567_G_A continuous-23104-both_sexes-irnt.meta
			HDL Cholesterol	biomarkers-30760-both_sexes-irnt.meta	12_106706939_T_C				12_106706939_T_C biomarkers-30760-both_sexes-irnt.meta
			Body Mass Index	continuous-23104-both_sexes-irnt.meta	12_107329611_G_A				12_107329611_G_A continuous-23104-both_sexes-irnt.meta
			Body Mass Index	continuous-23104-both_sexes-irnt.meta	12_107928841_C_T				12_107928841_C_T continuous-23104-both_sexes-irnt.meta
			Body Mass Index	continuous-23104-both_sexes-irnt.meta	12_108025644_TC_T				12_108025644_TC_T continuous-23104-both_sexes-irnt.meta
			Type 2 Diabetes	Mahajan.NatGenet2018b.T2D.European_sorted	12_108215857_G_A				12_108215857_G_A Mahajan.NatGenet2018b.T2D.European_sorted
			HDL Cholesterol	biomarkers-30760-both_sexes-irnt.meta	12_108287518_ATGAG_A				12_108287518_ATGAG_A biomarkers-30760-both_sexes-irnt.meta
			HDL Cholesterol	biomarkers-30760-both_sexes-irnt.meta	12_108699495_G_A				12_108699495_G_A biomarkers-30760-both_sexes-irnt.meta
			HDL Cholesterol	biomarkers-30760-both_sexes-irnt.meta	12_109273045_G_GA				12_109273045_G_GA biomarkers-30760-both_sexes-irnt.meta
			Body Mass Index	continuous-23104-both_sexes-irnt.meta	12_109608893_C_T				12_109608893_C_T continuous-23104-both_sexes-irnt.meta
			HDL Cholesterol	biomarkers-30760-both_sexes-irnt.meta	12_109612438_T_C				12_109612438_T_C biomarkers-30760-both_sexes-irnt.meta
			HDL Cholesterol	biomarkers-30760-both_sexes-irnt.meta	12_109643660_C_T				12_109643660_C_T biomarkers-30760-both_sexes-irnt.meta
			HDL Cholesterol	biomarkers-30760-both_sexes-irnt.meta	12_109885032_G_T				12_109885032_G_T biomarkers-30760-both_sexes-irnt.meta
			HDL Cholesterol	biomarkers-30760-both_sexes-irnt.meta	12_110031870_CT_C				12_110031870_CT_C biomarkers-30760-both_sexes-irnt.meta
			Body Mass Index	continuous-23104-both_sexes-irnt.meta	12_110285440_C_T				12_110285440_C_T continuous-23104-both_sexes-irnt.meta
			HDL Cholesterol	biomarkers-30760-both_sexes-irnt.meta	12_110361192_C_T				12_110361192_C_T biomarkers-30760-both_sexes-irnt.meta
			LDL Direct	biomarkers-30780-both_sexes-irnt.meta	12_110929062_C_G				12_110929062_C_G biomarkers-30780-both_sexes-irnt.meta
			Ischemic Heart Disease	icd10-I25-both_sexes.meta	12_110969032_A_G				12_110969032_A_G icd10-I25-both_sexes.meta
			HDL Cholesterol	biomarkers-30760-both_sexes-irnt.meta	12_111187081_A_G				12_111187081_A_G biomarkers-30760-both_sexes-irnt.meta
			HDL Cholesterol	biomarkers-30760-both_sexes-irnt.meta	12_111412375_A_T				12_111412375_A_T biomarkers-30760-both_sexes-irnt.meta
			HDL Cholesterol	biomarkers-30760-both_sexes-irnt.meta	12_111417492_T_A				12_111417492_T_A biomarkers-30760-both_sexes-irnt.meta
			LDL Direct	biomarkers-30780-both_sexes-irnt.meta	12_111417492_T_A				12_111417492_T_A biomarkers-30780-both_sexes-irnt.meta
			HDL Cholesterol	biomarkers-30760-both_sexes-irnt.meta	12_111440175_A_T				12_111440175_A_T biomarkers-30760-both_sexes-irnt.meta
			HDL Cholesterol	biomarkers-30760-both_sexes-irnt.meta	12_111466567_T_A				12_111466567_T_A biomarkers-30760-both_sexes-irnt.meta
			Angina Pectoris	icd10-I20-both_sexes.meta	12_111466567_T_A				12_111466567_T_A icd10-I20-both_sexes.meta
			Myocardial Infarction	icd10-I21-both_sexes.meta	12_111466567_T_A				12_111466567_T_A icd10-I21-both_sexes.meta
			Aging	timmers2020_healthspan_lifespan_longevity	12_111466567_T_A				12_111466567_T_A timmers2020_healthspan_lifespan_longevity
			HDL Cholesterol	biomarkers-30760-both_sexes-irnt.meta	12_111576137_T_C				12_111576137_T_C biomarkers-30760-both_sexes-irnt.meta
			Myocardial Infarction	icd10-I21-both_sexes.meta	12_111576137_T_C				12_111576137_T_C icd10-I21-both_sexes.meta
			LDL Direct	biomarkers-30780-both_sexes-irnt.meta	12_111576137_T_C				12_111576137_T_C biomarkers-30780-both_sexes-irnt.meta
			HDL Cholesterol	biomarkers-30760-both_sexes-irnt.meta	12_111584145_A_G				12_111584145_A_G biomarkers-30760-both_sexes-irnt.meta
			Ischemic Heart Disease	icd10-I25-both_sexes.meta	12_111713938_C_A				12_111713938_C_A icd10-I25-both_sexes.meta
			LDL Direct	biomarkers-30780-both_sexes-irnt.meta	12_112104835_C_CA				12_112104835_C_CA biomarkers-30780-both_sexes-irnt.meta
			HDL Cholesterol	biomarkers-30760-both_sexes-irnt.meta	12_112123368_G_A				12_112123368_G_A biomarkers-30760-both_sexes-irnt.meta
			LDL Direct	biomarkers-30780-both_sexes-irnt.meta	12_112584253_A_AAGG				12_112584253_A_AAGG biomarkers-30780-both_sexes-irnt.meta
			LDL Direct	biomarkers-30780-both_sexes-irnt.meta	12_112592423_G_A				12_112592423_G_A biomarkers-30780-both_sexes-irnt.meta
			HDL Cholesterol	biomarkers-30760-both_sexes-irnt.meta	12_112597466_C_T				12_112597466_C_T biomarkers-30760-both_sexes-irnt.meta
			LDL Direct	biomarkers-30780-both_sexes-irnt.meta	12_112772277_A_AGTT				12_112772277_A_AGTT biomarkers-30780-both_sexes-irnt.meta
			HDL Cholesterol	biomarkers-30760-both_sexes-irnt.meta	12_112797474_C_T				12_112797474_C_T biomarkers-30760-both_sexes-irnt.meta
			HDL Cholesterol	biomarkers-30760-both_sexes-irnt.meta	12_113233370_A_G				12_113233370_A_G biomarkers-30760-both_sexes-irnt.meta
			HDL Cholesterol	biomarkers-30760-both_sexes-irnt.meta	12_113638048_G_C				12_113638048_G_C biomarkers-30760-both_sexes-irnt.meta
			Body Mass Index	continuous-23104-both_sexes-irnt.meta	12_114062045_AT_A				12_114062045_AT_A continuous-23104-both_sexes-irnt.meta
			Atrial Fibrillation	icd10-I48-both_sexes.meta	12_114254231_A_G				12_114254231_A_G icd10-I48-both_sexes.meta
			Atrial Fibrillation	icd10-I48-both_sexes.meta	12_114322674_A_G				12_114322674_A_G icd10-I48-both_sexes.meta
			Atrial Fibrillation	icd10-I48-both_sexes.meta	12_114370741_CT_C				12_114370741_CT_C icd10-I48-both_sexes.meta
			QRS Duration	continuous-12340-both_sexes-irnt.meta	12_114370741_CT_C				12_114370741_CT_C continuous-12340-both_sexes-irnt.meta
			Pulse Rate	continuous-4194-both_sexes-irnt.meta	12_114399544_C_A				12_114399544_C_A continuous-4194-both_sexes-irnt.meta
			HDL Cholesterol	biomarkers-30760-both_sexes-irnt.meta	12_116698982_T_G				12_116698982_T_G biomarkers-30760-both_sexes-irnt.meta
			HDL Cholesterol	biomarkers-30760-both_sexes-irnt.meta	12_116723171_T_C				12_116723171_T_C biomarkers-30760-both_sexes-irnt.meta
			HDL Cholesterol	biomarkers-30760-both_sexes-irnt.meta	12_116738125_T_C				12_116738125_T_C biomarkers-30760-both_sexes-irnt.meta
			HDL Cholesterol	biomarkers-30760-both_sexes-irnt.meta	12_116738747_G_A				12_116738747_G_A biomarkers-30760-both_sexes-irnt.meta
			Type 2 Diabetes	Mahajan.NatGenet2018b.T2D.European_sorted	12_117963415_C_T				12_117963415_C_T Mahajan.NatGenet2018b.T2D.European_sorted
			Body Mass Index	continuous-23104-both_sexes-irnt.meta	12_117976892_A_G				12_117976892_A_G continuous-23104-both_sexes-irnt.meta
			Body Mass Index	continuous-23104-both_sexes-irnt.meta	12_120469506_T_A				12_120469506_T_A continuous-23104-both_sexes-irnt.meta
			Type 2 Diabetes	Mahajan.NatGenet2018b.T2D.European_sorted	12_120868037_G_A				12_120868037_G_A Mahajan.NatGenet2018b.T2D.European_sorted
			Type 2 Diabetes	Mahajan.NatGenet2018b.T2D.European_sorted	12_120942738_G_A				12_120942738_G_A Mahajan.NatGenet2018b.T2D.European_sorted
			Ischemic Heart Disease	icd10-I25-both_sexes.meta	12_120954237_G_A				12_120954237_G_A icd10-I25-both_sexes.meta
			HDL Cholesterol	biomarkers-30760-both_sexes-irnt.meta	12_120964043_C_T				12_120964043_C_T biomarkers-30760-both_sexes-irnt.meta
			Type 2 Diabetes	Mahajan.NatGenet2018b.T2D.European_sorted	12_120979061_C_T				12_120979061_C_T Mahajan.NatGenet2018b.T2D.European_sorted
			LDL Direct	biomarkers-30780-both_sexes-irnt.meta	12_120998573_A_C				12_120998573_A_C biomarkers-30780-both_sexes-irnt.meta
			Type 2 Diabetes	Mahajan.NatGenet2018b.T2D.European_sorted	12_120998573_A_C				12_120998573_A_C Mahajan.NatGenet2018b.T2D.European_sorted
			HDL Cholesterol	biomarkers-30760-both_sexes-irnt.meta	12_121006221_AAG_A				12_121006221_AAG_A biomarkers-30760-both_sexes-irnt.meta
			LDL Direct	biomarkers-30780-both_sexes-irnt.meta	12_121025485_T_C				12_121025485_T_C biomarkers-30780-both_sexes-irnt.meta
			Type 2 Diabetes	Mahajan.NatGenet2018b.T2D.European_sorted	12_121025485_T_C				12_121025485_T_C Mahajan.NatGenet2018b.T2D.European_sorted
			LDL Direct	biomarkers-30780-both_sexes-irnt.meta	12_121049829_C_T				12_121049829_C_T biomarkers-30780-both_sexes-irnt.meta
			Type 2 Diabetes	Mahajan.NatGenet2018b.T2D.European_sorted	12_121063658_C_A				12_121063658_C_A Mahajan.NatGenet2018b.T2D.European_sorted
			Type 2 Diabetes	Mahajan.NatGenet2018b.T2D.European_sorted	12_121088446_A_T				12_121088446_A_T Mahajan.NatGenet2018b.T2D.European_sorted
			Type 2 Diabetes	Mahajan.NatGenet2018b.T2D.European_sorted	12_121164957_G_A				12_121164957_G_A Mahajan.NatGenet2018b.T2D.European_sorted
			HDL Cholesterol	biomarkers-30760-both_sexes-irnt.meta	12_121224163_G_A				12_121224163_G_A biomarkers-30760-both_sexes-irnt.meta
			Body Mass Index	continuous-23104-both_sexes-irnt.meta	12_121263055_G_A				12_121263055_G_A continuous-23104-both_sexes-irnt.meta
			Body Mass Index	continuous-23104-both_sexes-irnt.meta	12_121269685_T_A				12_121269685_T_A continuous-23104-both_sexes-irnt.meta
			Body Mass Index	continuous-23104-both_sexes-irnt.meta	12_121714349_C_T				12_121714349_C_T continuous-23104-both_sexes-irnt.meta
			HDL Cholesterol	biomarkers-30760-both_sexes-irnt.meta	12_121771062_G_A				12_121771062_G_A biomarkers-30760-both_sexes-irnt.meta
			HDL Cholesterol	biomarkers-30760-both_sexes-irnt.meta	12_122044510_T_A				12_122044510_T_A biomarkers-30760-both_sexes-irnt.meta
			HDL Cholesterol	biomarkers-30760-both_sexes-irnt.meta	12_122045233_T_C				12_122045233_T_C biomarkers-30760-both_sexes-irnt.meta
			HDL Cholesterol	biomarkers-30760-both_sexes-irnt.meta	12_122146642_ACG_A				12_122146642_ACG_A biomarkers-30760-both_sexes-irnt.meta
			Body Mass Index	continuous-23104-both_sexes-irnt.meta	12_122188197_G_C				12_122188197_G_C continuous-23104-both_sexes-irnt.meta
			HDL Cholesterol	biomarkers-30760-both_sexes-irnt.meta	12_122468376_A_T				12_122468376_A_T biomarkers-30760-both_sexes-irnt.meta
			HDL Cholesterol	biomarkers-30760-both_sexes-irnt.meta	12_122520430_A_C				12_122520430_A_C biomarkers-30760-both_sexes-irnt.meta
			Body Mass Index	continuous-23104-both_sexes-irnt.meta	12_122532234_A_G				12_122532234_A_G continuous-23104-both_sexes-irnt.meta
			HDL Cholesterol	biomarkers-30760-both_sexes-irnt.meta	12_122541326_G_T				12_122541326_G_T biomarkers-30760-both_sexes-irnt.meta
			Body Mass Index	continuous-23104-both_sexes-irnt.meta	12_122606018_T_G				12_122606018_T_G continuous-23104-both_sexes-irnt.meta
			HDL Cholesterol	biomarkers-30760-both_sexes-irnt.meta	12_122642729_C_G				12_122642729_C_G biomarkers-30760-both_sexes-irnt.meta
			HDL Cholesterol	biomarkers-30760-both_sexes-irnt.meta	12_122675203_CT_C				12_122675203_CT_C biomarkers-30760-both_sexes-irnt.meta
			Body Mass Index	continuous-23104-both_sexes-irnt.meta	12_122708052_C_T				12_122708052_C_T continuous-23104-both_sexes-irnt.meta
			HDL Cholesterol	biomarkers-30760-both_sexes-irnt.meta	12_122714780_A_G				12_122714780_A_G biomarkers-30760-both_sexes-irnt.meta
			HDL Cholesterol	biomarkers-30760-both_sexes-irnt.meta	12_122740914_C_CT				12_122740914_C_CT biomarkers-30760-both_sexes-irnt.meta
			HDL Cholesterol	biomarkers-30760-both_sexes-irnt.meta	12_122755431_T_G				12_122755431_T_G biomarkers-30760-both_sexes-irnt.meta
			Body Mass Index	continuous-23104-both_sexes-irnt.meta	12_122819039_A_G				12_122819039_A_G continuous-23104-both_sexes-irnt.meta
			HDL Cholesterol	biomarkers-30760-both_sexes-irnt.meta	12_122836032_G_T				12_122836032_G_T biomarkers-30760-both_sexes-irnt.meta
			Body Mass Index	continuous-23104-both_sexes-irnt.meta	12_122860962_G_T				12_122860962_G_T continuous-23104-both_sexes-irnt.meta
			Type 2 Diabetes	Mahajan.NatGenet2018b.T2D.European_sorted	12_122963381_T_C				12_122963381_T_C Mahajan.NatGenet2018b.T2D.European_sorted
			HDL Cholesterol	biomarkers-30760-both_sexes-irnt.meta	12_123100618_T_A				12_123100618_T_A biomarkers-30760-both_sexes-irnt.meta
			HDL Cholesterol	biomarkers-30760-both_sexes-irnt.meta	12_123109352_C_T				12_123109352_C_T biomarkers-30760-both_sexes-irnt.meta
			HDL Cholesterol	biomarkers-30760-both_sexes-irnt.meta	12_123128435_C_A				12_123128435_C_A biomarkers-30760-both_sexes-irnt.meta
			HDL Cholesterol	biomarkers-30760-both_sexes-irnt.meta	12_123166851_C_T				12_123166851_C_T biomarkers-30760-both_sexes-irnt.meta
			HDL Cholesterol	biomarkers-30760-both_sexes-irnt.meta	12_123261322_C_T				12_123261322_C_T biomarkers-30760-both_sexes-irnt.meta
			HDL Cholesterol	biomarkers-30760-both_sexes-irnt.meta	12_123361498_A_C				12_123361498_A_C biomarkers-30760-both_sexes-irnt.meta
			HDL Cholesterol	biomarkers-30760-both_sexes-irnt.meta	12_123374305_G_A				12_123374305_G_A biomarkers-30760-both_sexes-irnt.meta
			HDL Cholesterol	biomarkers-30760-both_sexes-irnt.meta	12_123377957_G_A				12_123377957_G_A biomarkers-30760-both_sexes-irnt.meta
			HDL Cholesterol	biomarkers-30760-both_sexes-irnt.meta	12_123410716_A_T				12_123410716_A_T biomarkers-30760-both_sexes-irnt.meta
			HDL Cholesterol	biomarkers-30760-both_sexes-irnt.meta	12_123424023_T_C				12_123424023_T_C biomarkers-30760-both_sexes-irnt.meta
			HDL Cholesterol	biomarkers-30760-both_sexes-irnt.meta	12_123443368_G_T				12_123443368_G_T biomarkers-30760-both_sexes-irnt.meta
			HDL Cholesterol	biomarkers-30760-both_sexes-irnt.meta	12_123743753_T_A				12_123743753_T_A biomarkers-30760-both_sexes-irnt.meta
			HDL Cholesterol	biomarkers-30760-both_sexes-irnt.meta	12_123775966_C_T				12_123775966_C_T biomarkers-30760-both_sexes-irnt.meta
			LDL Direct	biomarkers-30780-both_sexes-irnt.meta	12_123783091_A_G				12_123783091_A_G biomarkers-30780-both_sexes-irnt.meta
			HDL Cholesterol	biomarkers-30760-both_sexes-irnt.meta	12_123921361_C_T				12_123921361_C_T biomarkers-30760-both_sexes-irnt.meta
			HDL Cholesterol	biomarkers-30760-both_sexes-irnt.meta	12_123959862_T_C				12_123959862_T_C biomarkers-30760-both_sexes-irnt.meta
			HDL Cholesterol	biomarkers-30760-both_sexes-irnt.meta	12_123996705_A_G				12_123996705_A_G biomarkers-30760-both_sexes-irnt.meta
			Body Mass Index	continuous-23104-both_sexes-irnt.meta	12_124011769_A_G				12_124011769_A_G continuous-23104-both_sexes-irnt.meta
			HDL Cholesterol	biomarkers-30760-both_sexes-irnt.meta	12_124019256_CAA_C				12_124019256_CAA_C biomarkers-30760-both_sexes-irnt.meta
			HDL Cholesterol	biomarkers-30760-both_sexes-irnt.meta	12_124023136_A_AT				12_124023136_A_AT biomarkers-30760-both_sexes-irnt.meta
			Body Mass Index	continuous-23104-both_sexes-irnt.meta	12_124024211_A_T				12_124024211_A_T continuous-23104-both_sexes-irnt.meta
			HDL Cholesterol	biomarkers-30760-both_sexes-irnt.meta	12_124148663_C_T				12_124148663_C_T biomarkers-30760-both_sexes-irnt.meta
			HDL Cholesterol	biomarkers-30760-both_sexes-irnt.meta	12_124150167_C_T				12_124150167_C_T biomarkers-30760-both_sexes-irnt.meta
			HDL Cholesterol	biomarkers-30760-both_sexes-irnt.meta	12_124217838_C_T				12_124217838_C_T biomarkers-30760-both_sexes-irnt.meta
			HDL Cholesterol	biomarkers-30760-both_sexes-irnt.meta	12_124324486_C_T				12_124324486_C_T biomarkers-30760-both_sexes-irnt.meta
			HDL Cholesterol	biomarkers-30760-both_sexes-irnt.meta	12_124490366_C_T				12_124490366_C_T biomarkers-30760-both_sexes-irnt.meta
			HDL Cholesterol	biomarkers-30760-both_sexes-irnt.meta	12_124538778_C_G				12_124538778_C_G biomarkers-30760-both_sexes-irnt.meta
			HDL Cholesterol	biomarkers-30760-both_sexes-irnt.meta	12_124563212_A_G				12_124563212_A_G biomarkers-30760-both_sexes-irnt.meta
			HDL Cholesterol	biomarkers-30760-both_sexes-irnt.meta	12_124572638_G_A				12_124572638_G_A biomarkers-30760-both_sexes-irnt.meta
			HDL Cholesterol	biomarkers-30760-both_sexes-irnt.meta	12_124601221_C_G				12_124601221_C_G biomarkers-30760-both_sexes-irnt.meta
			HDL Cholesterol	biomarkers-30760-both_sexes-irnt.meta	12_124605034_G_T				12_124605034_G_T biomarkers-30760-both_sexes-irnt.meta
			HDL Cholesterol	biomarkers-30760-both_sexes-irnt.meta	12_124644105_CT_C				12_124644105_CT_C biomarkers-30760-both_sexes-irnt.meta
			HDL Cholesterol	biomarkers-30760-both_sexes-irnt.meta	12_124653002_G_A				12_124653002_G_A biomarkers-30760-both_sexes-irnt.meta
			HDL Cholesterol	biomarkers-30760-both_sexes-irnt.meta	12_124677598_A_G				12_124677598_A_G biomarkers-30760-both_sexes-irnt.meta
			HDL Cholesterol	biomarkers-30760-both_sexes-irnt.meta	12_124719826_T_C				12_124719826_T_C biomarkers-30760-both_sexes-irnt.meta
			HDL Cholesterol	biomarkers-30760-both_sexes-irnt.meta	12_124724447_G_A				12_124724447_G_A biomarkers-30760-both_sexes-irnt.meta
			HDL Cholesterol	biomarkers-30760-both_sexes-irnt.meta	12_124725259_G_A				12_124725259_G_A biomarkers-30760-both_sexes-irnt.meta
			HDL Cholesterol	biomarkers-30760-both_sexes-irnt.meta	12_124767938_AAATAAT_A				12_124767938_AAATAAT_A biomarkers-30760-both_sexes-irnt.meta
			HDL Cholesterol	biomarkers-30760-both_sexes-irnt.meta	12_124771735_C_T				12_124771735_C_T biomarkers-30760-both_sexes-irnt.meta
			HDL Cholesterol	biomarkers-30760-both_sexes-irnt.meta	12_124803102_A_G				12_124803102_A_G biomarkers-30760-both_sexes-irnt.meta
			HDL Cholesterol	biomarkers-30760-both_sexes-irnt.meta	12_124804058_C_T				12_124804058_C_T biomarkers-30760-both_sexes-irnt.meta
			HDL Cholesterol	biomarkers-30760-both_sexes-irnt.meta	12_124809051_T_C				12_124809051_T_C biomarkers-30760-both_sexes-irnt.meta
			HDL Cholesterol	biomarkers-30760-both_sexes-irnt.meta	12_124814996_C_T				12_124814996_C_T biomarkers-30760-both_sexes-irnt.meta
			HDL Cholesterol	biomarkers-30760-both_sexes-irnt.meta	12_124816195_G_A				12_124816195_G_A biomarkers-30760-both_sexes-irnt.meta
			HDL Cholesterol	biomarkers-30760-both_sexes-irnt.meta	12_124822026_C_T				12_124822026_C_T biomarkers-30760-both_sexes-irnt.meta
			HDL Cholesterol	biomarkers-30760-both_sexes-irnt.meta	12_124824009_A_T				12_124824009_A_T biomarkers-30760-both_sexes-irnt.meta
			Ischemic Heart Disease	icd10-I25-both_sexes.meta	12_124824136_G_A				12_124824136_G_A icd10-I25-both_sexes.meta
			HDL Cholesterol	biomarkers-30760-both_sexes-irnt.meta	12_124832845_C_A				12_124832845_C_A biomarkers-30760-both_sexes-irnt.meta
			HDL Cholesterol	biomarkers-30760-both_sexes-irnt.meta	12_124836954_G_C				12_124836954_G_C biomarkers-30760-both_sexes-irnt.meta
			HDL Cholesterol	biomarkers-30760-both_sexes-irnt.meta	12_124844767_T_C				12_124844767_T_C biomarkers-30760-both_sexes-irnt.meta
			HDL Cholesterol	biomarkers-30760-both_sexes-irnt.meta	12_124849879_A_C				12_124849879_A_C biomarkers-30760-both_sexes-irnt.meta
			HDL Cholesterol	biomarkers-30760-both_sexes-irnt.meta	12_124854492_T_C				12_124854492_T_C biomarkers-30760-both_sexes-irnt.meta
			HDL Cholesterol	biomarkers-30760-both_sexes-irnt.meta	12_124855250_C_A				12_124855250_C_A biomarkers-30760-both_sexes-irnt.meta
			HDL Cholesterol	biomarkers-30760-both_sexes-irnt.meta	12_124855849_G_A				12_124855849_G_A biomarkers-30760-both_sexes-irnt.meta
			HDL Cholesterol	biomarkers-30760-both_sexes-irnt.meta	12_124870524_C_T				12_124870524_C_T biomarkers-30760-both_sexes-irnt.meta
			HDL Cholesterol	biomarkers-30760-both_sexes-irnt.meta	12_124880353_G_A				12_124880353_G_A biomarkers-30760-both_sexes-irnt.meta
			HDL Cholesterol	biomarkers-30760-both_sexes-irnt.meta	12_124897706_G_A				12_124897706_G_A biomarkers-30760-both_sexes-irnt.meta
			HDL Cholesterol	biomarkers-30760-both_sexes-irnt.meta	12_124919287_C_T				12_124919287_C_T biomarkers-30760-both_sexes-irnt.meta
			HDL Cholesterol	biomarkers-30760-both_sexes-irnt.meta	12_124924352_C_T				12_124924352_C_T biomarkers-30760-both_sexes-irnt.meta
			HDL Cholesterol	biomarkers-30760-both_sexes-irnt.meta	12_124935020_C_T				12_124935020_C_T biomarkers-30760-both_sexes-irnt.meta
			HDL Cholesterol	biomarkers-30760-both_sexes-irnt.meta	12_124978118_G_C				12_124978118_G_C biomarkers-30760-both_sexes-irnt.meta
			Type 2 Diabetes	Mahajan.NatGenet2018b.T2D.European_sorted	12_12718165_T_G				12_12718165_T_G Mahajan.NatGenet2018b.T2D.European_sorted
			Body Mass Index	continuous-23104-both_sexes-irnt.meta	12_131854009_G_A				12_131854009_G_A continuous-23104-both_sexes-irnt.meta
			Fasting Glucose	MAGIC1000G_FG_EUR	12_132553250_C_T				12_132553250_C_T MAGIC1000G_FG_EUR
			HDL Cholesterol	biomarkers-30760-both_sexes-irnt.meta	12_132580237_G_A				12_132580237_G_A biomarkers-30760-both_sexes-irnt.meta
			Body Mass Index	continuous-23104-both_sexes-irnt.meta	12_14374033_A_AT				12_14374033_A_AT continuous-23104-both_sexes-irnt.meta
			Body Mass Index	continuous-23104-both_sexes-irnt.meta	12_16297241_G_A				12_16297241_G_A continuous-23104-both_sexes-irnt.meta
			HDL Cholesterol	biomarkers-30760-both_sexes-irnt.meta	12_16321210_T_G				12_16321210_T_G biomarkers-30760-both_sexes-irnt.meta
			Body Mass Index	continuous-23104-both_sexes-irnt.meta	12_16854650_A_T				12_16854650_A_T continuous-23104-both_sexes-irnt.meta
			Body Mass Index	continuous-23104-both_sexes-irnt.meta	12_17067769_C_CT				12_17067769_C_CT continuous-23104-both_sexes-irnt.meta
			Body Mass Index	continuous-23104-both_sexes-irnt.meta	12_18995414_A_AG				12_18995414_A_AG continuous-23104-both_sexes-irnt.meta
			Body Mass Index	continuous-23104-both_sexes-irnt.meta	12_19087755_G_A				12_19087755_G_A continuous-23104-both_sexes-irnt.meta
			HDL Cholesterol	biomarkers-30760-both_sexes-irnt.meta	12_20229888_A_T				12_20229888_A_T biomarkers-30760-both_sexes-irnt.meta
			HDL Cholesterol	biomarkers-30760-both_sexes-irnt.meta	12_20310499_T_C				12_20310499_T_C biomarkers-30760-both_sexes-irnt.meta
			Pulse Rate	continuous-4194-both_sexes-irnt.meta	12_20317075_A_G				12_20317075_A_G continuous-4194-both_sexes-irnt.meta
			HDL Cholesterol	biomarkers-30760-both_sexes-irnt.meta	12_20321556_T_A				12_20321556_T_A biomarkers-30760-both_sexes-irnt.meta
			HDL Cholesterol	biomarkers-30760-both_sexes-irnt.meta	12_20425947_A_G				12_20425947_A_G biomarkers-30760-both_sexes-irnt.meta
			HDL Cholesterol	biomarkers-30760-both_sexes-irnt.meta	12_20442601_C_T				12_20442601_C_T biomarkers-30760-both_sexes-irnt.meta
			Body Mass Index	continuous-23104-both_sexes-irnt.meta	12_2047041_T_C				12_2047041_T_C continuous-23104-both_sexes-irnt.meta
			HDL Cholesterol	biomarkers-30760-both_sexes-irnt.meta	12_20472497_A_G				12_20472497_A_G biomarkers-30760-both_sexes-irnt.meta
			Pulse Rate	continuous-4194-both_sexes-irnt.meta	12_2074463_C_T				12_2074463_C_T continuous-4194-both_sexes-irnt.meta
			Body Mass Index	continuous-23104-both_sexes-irnt.meta	12_21525606_A_C				12_21525606_A_C continuous-23104-both_sexes-irnt.meta
			Birth Weight	BW3_EUR_summary_stats	12_21915227_G_A				12_21915227_G_A BW3_EUR_summary_stats
			Body Mass Index	continuous-23104-both_sexes-irnt.meta	12_22823292_T_C				12_22823292_T_C continuous-23104-both_sexes-irnt.meta
			Body Mass Index	continuous-23104-both_sexes-irnt.meta	12_23388863_C_T				12_23388863_C_T continuous-23104-both_sexes-irnt.meta
			Body Mass Index	continuous-23104-both_sexes-irnt.meta	12_23571754_C_T				12_23571754_C_T continuous-23104-both_sexes-irnt.meta
			Body Mass Index	continuous-23104-both_sexes-irnt.meta	12_23731489_C_T				12_23731489_C_T continuous-23104-both_sexes-irnt.meta
			Body Mass Index	continuous-23104-both_sexes-irnt.meta	12_23868155_C_T				12_23868155_C_T continuous-23104-both_sexes-irnt.meta
			Body Mass Index	continuous-23104-both_sexes-irnt.meta	12_23922574_G_A				12_23922574_G_A continuous-23104-both_sexes-irnt.meta
			Atrial Fibrillation	icd10-I48-both_sexes.meta	12_24562114_T_G				12_24562114_T_G icd10-I48-both_sexes.meta
			Pulse Rate	continuous-4194-both_sexes-irnt.meta	12_24681581_CA_C				12_24681581_CA_C continuous-4194-both_sexes-irnt.meta
			HDL Cholesterol	biomarkers-30760-both_sexes-irnt.meta	12_26205237_T_C				12_26205237_T_C biomarkers-30760-both_sexes-irnt.meta
			Birth Weight	BW3_EUR_summary_stats	12_26738092_G_A				12_26738092_G_A BW3_EUR_summary_stats
			HDL Cholesterol	biomarkers-30760-both_sexes-irnt.meta	12_26796184_C_T				12_26796184_C_T biomarkers-30760-both_sexes-irnt.meta
			HDL Cholesterol	biomarkers-30760-both_sexes-irnt.meta	12_26949239_G_A				12_26949239_G_A biomarkers-30760-both_sexes-irnt.meta
			Type 2 Diabetes	Mahajan.NatGenet2018b.T2D.European_sorted	12_27658291_A_G				12_27658291_A_G Mahajan.NatGenet2018b.T2D.European_sorted
			Type 2 Diabetes	Mahajan.NatGenet2018b.T2D.European_sorted	12_27784574_C_T				12_27784574_C_T Mahajan.NatGenet2018b.T2D.European_sorted
			Type 2 Diabetes	Mahajan.NatGenet2018b.T2D.European_sorted	12_27801574_T_C				12_27801574_T_C Mahajan.NatGenet2018b.T2D.European_sorted
			Body Mass Index	continuous-23104-both_sexes-irnt.meta	12_31655074_C_A				12_31655074_C_A continuous-23104-both_sexes-irnt.meta
			Atrial Fibrillation	icd10-I48-both_sexes.meta	12_32835973_C_T				12_32835973_C_T icd10-I48-both_sexes.meta
			Pulse Rate	continuous-4194-both_sexes-irnt.meta	12_33415968_C_T				12_33415968_C_T continuous-4194-both_sexes-irnt.meta
			Ventricular Rate	continuous-12336-both_sexes-irnt.meta	12_33543135_T_C				12_33543135_T_C continuous-12336-both_sexes-irnt.meta
			Pulse Rate	continuous-4194-both_sexes-irnt.meta	12_33806038_T_TA				12_33806038_T_TA continuous-4194-both_sexes-irnt.meta
			Pulse Rate	continuous-4194-both_sexes-irnt.meta	12_34530740_T_A				12_34530740_T_A continuous-4194-both_sexes-irnt.meta
			Pulse Rate	continuous-4194-both_sexes-irnt.meta	12_34668791_T_C				12_34668791_T_C continuous-4194-both_sexes-irnt.meta
			Pulse Rate	continuous-4194-both_sexes-irnt.meta	12_37570760_G_T				12_37570760_G_T continuous-4194-both_sexes-irnt.meta
			Pulse Rate	continuous-4194-both_sexes-irnt.meta	12_37721335_C_T				12_37721335_C_T continuous-4194-both_sexes-irnt.meta
			Pulse Rate	continuous-4194-both_sexes-irnt.meta	12_38001577_G_A				12_38001577_G_A continuous-4194-both_sexes-irnt.meta
			Pulse Rate	continuous-4194-both_sexes-irnt.meta	12_38060312_T_TG				12_38060312_T_TG continuous-4194-both_sexes-irnt.meta
			Pulse Rate	continuous-4194-both_sexes-irnt.meta	12_38338255_TC_T				12_38338255_TC_T continuous-4194-both_sexes-irnt.meta
			Type 2 Diabetes	Mahajan.NatGenet2018b.T2D.European_sorted	12_4036350_C_T				12_4036350_C_T Mahajan.NatGenet2018b.T2D.European_sorted
			Body Mass Index	continuous-23104-both_sexes-irnt.meta	12_41494051_A_T				12_41494051_A_T continuous-23104-both_sexes-irnt.meta
			Type 2 Diabetes	Mahajan.NatGenet2018b.T2D.European_sorted	12_4178835_T_C				12_4178835_T_C Mahajan.NatGenet2018b.T2D.European_sorted
			Type 2 Diabetes	Mahajan.NatGenet2018b.T2D.European_sorted	12_4182430_A_G				12_4182430_A_G Mahajan.NatGenet2018b.T2D.European_sorted
			Body Mass Index	continuous-23104-both_sexes-irnt.meta	12_42506921_G_A				12_42506921_G_A continuous-23104-both_sexes-irnt.meta
			Type 2 Diabetes	Mahajan.NatGenet2018b.T2D.European_sorted	12_4259441_T_C				12_4259441_T_C Mahajan.NatGenet2018b.T2D.European_sorted
			Type 2 Diabetes	Mahajan.NatGenet2018b.T2D.European_sorted	12_4265207_A_G				12_4265207_A_G Mahajan.NatGenet2018b.T2D.European_sorted
			Type 2 Diabetes	Mahajan.NatGenet2018b.T2D.European_sorted	12_4272815_C_T				12_4272815_C_T Mahajan.NatGenet2018b.T2D.European_sorted
			Type 2 Diabetes	Mahajan.NatGenet2018b.T2D.European_sorted	12_4276898_A_G				12_4276898_A_G Mahajan.NatGenet2018b.T2D.European_sorted
			Type 2 Diabetes	Mahajan.NatGenet2018b.T2D.European_sorted	12_4289884_A_G				12_4289884_A_G Mahajan.NatGenet2018b.T2D.European_sorted
			Type 2 Diabetes	Mahajan.NatGenet2018b.T2D.European_sorted	12_4297115_A_G				12_4297115_A_G Mahajan.NatGenet2018b.T2D.European_sorted
			Type 2 Diabetes	Mahajan.NatGenet2018b.T2D.European_sorted	12_4297410_T_C				12_4297410_T_C Mahajan.NatGenet2018b.T2D.European_sorted
			HDL Cholesterol	biomarkers-30760-both_sexes-irnt.meta	12_49429247_T_C				12_49429247_T_C biomarkers-30760-both_sexes-irnt.meta
			Body Mass Index	continuous-23104-both_sexes-irnt.meta	12_49823448_C_T				12_49823448_C_T continuous-23104-both_sexes-irnt.meta
			Childhood Obesity	CHILDHOOD_OBESITY.eur	12_49823448_C_T				12_49823448_C_T CHILDHOOD_OBESITY.eur
			Body Mass Index	continuous-23104-both_sexes-irnt.meta	12_49894832_G_C				12_49894832_G_C continuous-23104-both_sexes-irnt.meta
			HDL Cholesterol	biomarkers-30760-both_sexes-irnt.meta	12_49897952_G_C				12_49897952_G_C biomarkers-30760-both_sexes-irnt.meta
			HDL Cholesterol	biomarkers-30760-both_sexes-irnt.meta	12_50187864_T_C				12_50187864_T_C biomarkers-30760-both_sexes-irnt.meta
			HDL Cholesterol	biomarkers-30760-both_sexes-irnt.meta	12_53488090_C_T				12_53488090_C_T biomarkers-30760-both_sexes-irnt.meta
			Ischemic Heart Disease	icd10-I25-both_sexes.meta	12_54120131_C_G				12_54120131_C_G icd10-I25-both_sexes.meta
			HDL Cholesterol	biomarkers-30760-both_sexes-irnt.meta	12_55974294_G_A				12_55974294_G_A biomarkers-30760-both_sexes-irnt.meta
			Body Mass Index	continuous-23104-both_sexes-irnt.meta	12_56091485_G_A				12_56091485_G_A continuous-23104-both_sexes-irnt.meta
			HDL Cholesterol	biomarkers-30760-both_sexes-irnt.meta	12_56937074_G_A				12_56937074_G_A biomarkers-30760-both_sexes-irnt.meta
			HDL Cholesterol	biomarkers-30760-both_sexes-irnt.meta	12_57066899_T_C				12_57066899_T_C biomarkers-30760-both_sexes-irnt.meta
			HDL Cholesterol	biomarkers-30760-both_sexes-irnt.meta	12_57084384_A_C				12_57084384_A_C biomarkers-30760-both_sexes-irnt.meta
			Body Mass Index	continuous-23104-both_sexes-irnt.meta	12_57217502_A_G				12_57217502_A_G continuous-23104-both_sexes-irnt.meta
			HDL Cholesterol	biomarkers-30760-both_sexes-irnt.meta	12_57217654_G_A				12_57217654_G_A biomarkers-30760-both_sexes-irnt.meta
			Fasting Glucose	MAGIC1000G_FG_EUR	12_57321020_A_T				12_57321020_A_T MAGIC1000G_FG_EUR
			LDL Direct	biomarkers-30780-both_sexes-irnt.meta	12_57413331_T_C				12_57413331_T_C biomarkers-30780-both_sexes-irnt.meta
			HDL Cholesterol	biomarkers-30760-both_sexes-irnt.meta	12_57454856_G_A				12_57454856_G_A biomarkers-30760-both_sexes-irnt.meta
			HDL Cholesterol	biomarkers-30760-both_sexes-irnt.meta	12_57566010_A_G				12_57566010_A_G biomarkers-30760-both_sexes-irnt.meta
			HDL Cholesterol	biomarkers-30760-both_sexes-irnt.meta	12_57583046_T_C				12_57583046_T_C biomarkers-30760-both_sexes-irnt.meta
			HDL Cholesterol	biomarkers-30760-both_sexes-irnt.meta	12_57692849_C_T				12_57692849_C_T biomarkers-30760-both_sexes-irnt.meta
			Body Mass Index	continuous-23104-both_sexes-irnt.meta	12_57873563_C_A				12_57873563_C_A continuous-23104-both_sexes-irnt.meta
			HDL Cholesterol	biomarkers-30760-both_sexes-irnt.meta	12_57885855_C_CA				12_57885855_C_CA biomarkers-30760-both_sexes-irnt.meta
			Body Mass Index	continuous-23104-both_sexes-irnt.meta	12_60550112_G_T				12_60550112_G_T continuous-23104-both_sexes-irnt.meta
			HDL Cholesterol	biomarkers-30760-both_sexes-irnt.meta	12_61584473_C_A				12_61584473_C_A biomarkers-30760-both_sexes-irnt.meta
			HDL Cholesterol	biomarkers-30760-both_sexes-irnt.meta	12_6386746_G_GT				12_6386746_G_GT biomarkers-30760-both_sexes-irnt.meta
			Pulse Rate	continuous-4194-both_sexes-irnt.meta	12_64581597_C_T				12_64581597_C_T continuous-4194-both_sexes-irnt.meta
			HDL Cholesterol	biomarkers-30760-both_sexes-irnt.meta	12_6579177_C_T				12_6579177_C_T biomarkers-30760-both_sexes-irnt.meta
			Birth Weight	BW3_EUR_summary_stats	12_65890556_C_T				12_65890556_C_T BW3_EUR_summary_stats
			Type 2 Diabetes	Mahajan.NatGenet2018b.T2D.European_sorted	12_65967666_A_G				12_65967666_A_G Mahajan.NatGenet2018b.T2D.European_sorted
			Birth Weight	BW3_EUR_summary_stats	12_66000884_C_T				12_66000884_C_T BW3_EUR_summary_stats
			HDL Cholesterol	biomarkers-30760-both_sexes-irnt.meta	12_6630741_C_A				12_6630741_C_A biomarkers-30760-both_sexes-irnt.meta
			Body Mass Index	continuous-23104-both_sexes-irnt.meta	12_67100160_T_C				12_67100160_T_C continuous-23104-both_sexes-irnt.meta
			HDL Cholesterol	biomarkers-30760-both_sexes-irnt.meta	12_67371977_A_AT				12_67371977_A_AT biomarkers-30760-both_sexes-irnt.meta
			HDL Cholesterol	biomarkers-30760-both_sexes-irnt.meta	12_6758184_T_TA				12_6758184_T_TA biomarkers-30760-both_sexes-irnt.meta
[truncated: 3,516 more rows]
