# Supplementary material for: Multiomic QTL mapping reveals phenotypic complexity of GWAS loci and prioritizes putative causal variants
Source: Cell Genom. 2025 Feb 21;5(3):100775. doi: 10.1016/j.xgen.2025.100775 (PMC11960542; doi:10.1016/j.xgen.2025.100775)
Supplement: Data S1. A compressed file containing source data, related to Figures 2–6 [file mmc8.zip › Data S1/SOURCEDATA.FIGURE3C.txt]

Tissue	Element_ID	Cluster_ID	SNP_ID	SNP_Chromosome	SNP_Position	P_value	Effect_Size	tissue_element	gene_variant	Category	Stage_Specificity
PPC	ENSG00000000460.17	PPC_1064	VAR_1_169911494_A_G	chr1	169911494	2.39016428447993e-06	1.06680159405219	PPC_ENSG00000000460.17	ENSG00000000460 VAR_1_169911494_A_G	Shared	Shared
iPSC	ENSG00000000460.17	iPSC_352	VAR_1_169804722_A_C	chr1	169804722	1.54662764127071e-09	0.819658423652394	iPSC_ENSG00000000460.17	ENSG00000000460 VAR_1_169804722_A_C	Shared	Shared
iPSC	ENSG00000000938.13	iPSC_1568	VAR_1_27564022_A_G	chr1	27564022	9.20104313596015e-06	1.58337885450981	iPSC_ENSG00000000938.13	ENSG00000000938 VAR_1_27564022_A_G	Shared	Shared
CVPC	ENSG00000001036.14	CVPC_3043	VAR_6_143606223_G_T	chr6	143606223	2.33227177824418e-07	0.955889725509073	CVPC_ENSG00000001036.14	ENSG00000001036 VAR_6_143606223_G_T	EDev	EDev
PPC	ENSG00000001084.13	PPC_1065	VAR_6_53512821_C_T	chr6	53512821	6.12865783662701e-08	-0.803546536910501	PPC_ENSG00000001084.13	ENSG00000001084 VAR_6_53512821_C_T	Shared	Shared
iPSC	ENSG00000001084.13	iPSC_1569	VAR_6_53512752_A_G	chr6	53512752	1.71053892008022e-13	-0.61063188911631	iPSC_ENSG00000001084.13	ENSG00000001084 VAR_6_53512752_A_G	Shared	Shared
iPSC	ENSG00000001561.7	iPSC_1570	VAR_6_46129832_G_A	chr6	46129832	4.63287183672467e-15	0.778205491543666	iPSC_ENSG00000001561.7	ENSG00000001561 VAR_6_46129832_G_A	Shared	Shared
PPC	ENSG00000001561.7	PPC_1066	VAR_6_46166476_A_G	chr6	46166476	3.55177686097637e-09	-0.597591221105	PPC_ENSG00000001561.7	ENSG00000001561 VAR_6_46166476_A_G	Shared	Shared
PPC	ENSG00000002016.18	PPC_1067	VAR_12_1853593_T_C	chr12	1853593	1.18305607689015e-08	-0.620659890927403	PPC_ENSG00000002016.18	ENSG00000002016 VAR_12_1853593_T_C	Shared	Shared
iPSC	ENSG00000002016.18	iPSC_1572	VAR_12_1850807_A_G	chr12	1850807	3.18145790370996e-16	-1.52426069479078	iPSC_ENSG00000002016.18	ENSG00000002016 VAR_12_1850807_A_G	Shared	Shared
CVPC	ENSG00000002016.18	CVPC_787	VAR_12_1850807_A_G	chr12	1850807	1.19013605462504e-08	-1.46998927529594	CVPC_ENSG00000002016.18	ENSG00000002016 VAR_12_1850807_A_G	Shared	Shared
CVPC	ENSG00000002330.14	CVPC_3044	VAR_11_64251400_C_T	chr11	64251400	1.14014218961392e-05	-0.474451250448236	CVPC_ENSG00000002330.14	ENSG00000002330 VAR_11_64251400_C_T	EDev	EDev
PPC	ENSG00000002549.13	PPC_1068	VAR_4_17541177_C_T	chr4	17541177	6.53816267518407e-07	2.88625820067029	PPC_ENSG00000002549.13	ENSG00000002549 VAR_4_17541177_C_T	Shared	Shared
CVPC	ENSG00000002549.13	CVPC_788	VAR_4_17599105_A_C	chr4	17599105	4.80467085011775e-08	0.403094300084982	CVPC_ENSG00000002549.13	ENSG00000002549 VAR_4_17599105_A_C	Shared	Shared
CVPC	ENSG00000002933.9	CVPC_291	VAR_7_150820592_T_C	chr7	150820592	6.41131786428402e-09	1.42060968013097	CVPC_ENSG00000002933.9	ENSG00000002933 VAR_7_150820592_T_C	Shared	Shared
PPC	ENSG00000003056.8	PPC_1071	VAR_12_8906494_T_G	chr12	8906494	5.92306951069129e-20	-1.4660104769453	PPC_ENSG00000003056.8	ENSG00000003056 VAR_12_8906494_T_G	Shared	Shared
iPSC	ENSG00000003056.8	iPSC_1575	VAR_12_8929985_A_G	chr12	8929985	3.13685927334371e-11	-0.982991906828988	iPSC_ENSG00000003056.8	ENSG00000003056 VAR_12_8929985_A_G	Shared	Shared
CVPC	ENSG00000003056.8	CVPC_3047	VAR_12_8929985_A_G	chr12	8929985	1.17598088707147e-13	-1.08317098928932	CVPC_ENSG00000003056.8	ENSG00000003056 VAR_12_8929985_A_G	Shared	Shared
iPSC	ENSG00000003147.19	iPSC_1576	VAR_7_8263923_A_G	chr7	8263923	5.0903802055262e-08	-1.29004020054495	iPSC_ENSG00000003147.19	ENSG00000003147 VAR_7_8263923_A_G	Shared	Shared
CVPC	ENSG00000003147.19	CVPC_3048	VAR_7_8266118_T_C	chr7	8266118	3.99936568329399e-09	-0.499486624254737	CVPC_ENSG00000003147.19	ENSG00000003147 VAR_7_8266118_T_C	Shared	Shared
iPSC	ENSG00000003249.15	iPSC_1577	VAR_16_90000776_G_A	chr16	90000776	9.04148432001127e-07	0.68101488950149	iPSC_ENSG00000003249.15	ENSG00000003249 VAR_16_90000776_G_A	Shared	Shared
PPC	ENSG00000003249.15	PPC_1072	VAR_16_90016831_A_G	chr16	90016831	3.17399074318801e-08	1.68936277636405	PPC_ENSG00000003249.15	ENSG00000003249 VAR_16_90016831_A_G	Shared	Shared
CVPC	ENSG00000003249.15	CVPC_789	VAR_16_90016831_A_G	chr16	90016831	2.17028076907478e-14	1.66016259305957	CVPC_ENSG00000003249.15	ENSG00000003249 VAR_16_90016831_A_G	Shared	Shared
iPSC	ENSG00000003393.16	iPSC_1578	VAR_2_201781238_C_T	chr2	201781238	1.61284056645864e-09	-0.785260924132781	iPSC_ENSG00000003393.16	ENSG00000003393 VAR_2_201781238_C_T	Shared	Shared
iPSC	ENSG00000003436.16	iPSC_113	VAR_2_187568230_A_G	chr2	187568230	4.60657337622713e-27	-1.50105743349089	iPSC_ENSG00000003436.16	ENSG00000003436 VAR_2_187568230_A_G	Shared	Shared
PPC	ENSG00000003509.16	PPC_1074	VAR_2_37253106_A_G	chr2	37253106	8.3131892834577e-11	-1.05944202855138	PPC_ENSG00000003509.16	ENSG00000003509 VAR_2_37253106_A_G	Shared	Shared
iPSC	ENSG00000003509.16	iPSC_1579	VAR_2_37262480_C_A	chr2	37262480	8.96752052636111e-09	-0.514792759715461	iPSC_ENSG00000003509.16	ENSG00000003509 VAR_2_37262480_C_A	Shared	Shared
CVPC	ENSG00000003509.16	CVPC_3049	VAR_2_37211850_G_A	chr2	37211850	9.76020285188778e-08	-0.420617468247892	CVPC_ENSG00000003509.16	ENSG00000003509 VAR_2_37211850_G_A	Shared	Shared
iPSC	ENSG00000003987.14	iPSC_1580	VAR_8_17413261_T_C	chr8	17413261	1.86187292362391e-09	0.671646065197279	iPSC_ENSG00000003987.14	ENSG00000003987 VAR_8_17413261_T_C	Shared	Shared
PPC	ENSG00000003987.14	PPC_1075	VAR_8_17410549_C_G	chr8	17410549	7.08665812064456e-11	1.17141489096546	PPC_ENSG00000003987.14	ENSG00000003987 VAR_8_17410549_C_G	Shared	Shared
PPC	ENSG00000004139.14	PPC_60	VAR_17_28318007_G_A	chr17	28318007	3.06322350488656e-21	1.63303879514875	PPC_ENSG00000004139.14	ENSG00000004139 VAR_17_28318007_G_A	Shared	Shared
iPSC	ENSG00000004139.14	iPSC_1583	VAR_17_28286528_G_A	chr17	28286528	2.06259126143168e-07	0.924155714433796	iPSC_ENSG00000004139.14	ENSG00000004139 VAR_17_28286528_G_A	Shared	Shared
CVPC	ENSG00000004139.14	CVPC_66	VAR_17_28370500_A_G	chr17	28370500	1.64868049084082e-06	0.508773569430723	CVPC_ENSG00000004139.14	ENSG00000004139 VAR_17_28370500_A_G	Shared	Shared
iPSC	ENSG00000004142.12	iPSC_1584	VAR_17_28306590_C_T	chr17	28306590	3.81920004589843e-12	-0.430065548689438	iPSC_ENSG00000004142.12	ENSG00000004142 VAR_17_28306590_C_T	Shared	Shared
iPSC	ENSG00000004399.13	iPSC_1585	VAR_3_129599751_A_G	chr3	129599751	2.80360979159096e-10	-1.03267271014994	iPSC_ENSG00000004399.13	ENSG00000004399 VAR_3_129599751_A_G	EDev	EDev
CVPC	ENSG00000004534.15	CVPC_292	VAR_3_49955886_A_G	chr3	49955886	7.27697274868413e-11	-0.785224835857983	CVPC_ENSG00000004534.15	ENSG00000004534 VAR_3_49955886_A_G	Shared	Shared
iPSC	ENSG00000004534.15	iPSC_1586	VAR_3_50108661_T_A	chr3	50108661	1.01052831398234e-12	0.574966777786393	iPSC_ENSG00000004534.15	ENSG00000004534 VAR_3_50108661_T_A	Shared	Shared
PPC	ENSG00000004534.15	PPC_1076	VAR_3_50052257_G_T	chr3	50052257	2.02238604769394e-07	0.511828878425786	PPC_ENSG00000004534.15	ENSG00000004534 VAR_3_50052257_G_T	Shared	Shared
CVPC	ENSG00000004660.15	CVPC_293	VAR_17_3871174_G_A	chr17	3871174	6.95300357290708e-07	-0.742251281512008	CVPC_ENSG00000004660.15	ENSG00000004660 VAR_17_3871174_G_A	EDev	EDev
iPSC	ENSG00000004660.15	iPSC_1587	VAR_17_3913667_T_C	chr17	3913667	1.23196018996163e-07	-0.597145782202053	iPSC_ENSG00000004660.15	ENSG00000004660 VAR_17_3913667_T_C	EDev	EDev
iPSC	ENSG00000004777.19	iPSC_353	VAR_19_35776640_G_T	chr19	35776640	3.59894245003047e-07	-0.480481930757246	iPSC_ENSG00000004777.19	ENSG00000004777 VAR_19_35776640_G_T	Shared	Shared
PPC	ENSG00000004777.19	PPC_210	VAR_19_35773002_A_G	chr19	35773002	2.7925879527093e-06	-0.482190084678672	PPC_ENSG00000004777.19	ENSG00000004777 VAR_19_35773002_A_G	Shared	Shared
CVPC	ENSG00000004897.12	CVPC_121	VAR_17_47203958_C_T	chr17	47203958	3.06054676226424e-12	-0.508269509451745	CVPC_ENSG00000004897.12	ENSG00000004897 VAR_17_47203958_C_T	Shared	Shared
iPSC	ENSG00000005001.10	iPSC_1591	VAR_16_2858702_C_T	chr16	2858702	1.22886781042244e-06	0.553855909271335	iPSC_ENSG00000005001.10	ENSG00000005001 VAR_16_2858702_C_T	Shared	Shared
PPC	ENSG00000005001.10	PPC_211	VAR_16_2859680_G_A	chr16	2859680	2.97775219951054e-06	-0.673290082139571	PPC_ENSG00000005001.10	ENSG00000005001 VAR_16_2859680_G_A	Shared	Shared
iPSC	ENSG00000005020.13	iPSC_1592	VAR_7_26258475_T_G	chr7	26258475	1.13799625497707e-05	0.674267465253072	iPSC_ENSG00000005020.13	ENSG00000005020 VAR_7_26258475_T_G	Shared	Shared
iPSC	ENSG00000005075.16	iPSC_354	VAR_7_102470736_C_T	chr7	102470736	1.90725890051121e-06	-0.318373475160647	iPSC_ENSG00000005075.16	ENSG00000005075 VAR_7_102470736_C_T	Shared	Shared
iPSC	ENSG00000005100.13	iPSC_1594	VAR_17_5468939_G_A	chr17	5468939	8.76078939281426e-20	0.593449765499823	iPSC_ENSG00000005100.13	ENSG00000005100 VAR_17_5468939_G_A	EDev	EDev
iPSC	ENSG00000005108.17	iPSC_1595	VAR_7_11828068_T_A	chr7	11828068	3.5030072367705e-09	-0.769911178739558	iPSC_ENSG00000005108.17	ENSG00000005108 VAR_7_11828068_T_A	EDev	EDev
CVPC	ENSG00000005156.12	CVPC_3051	VAR_17_35088375_T_A	chr17	35088375	1.11068295638815e-07	1.20812988396063	CVPC_ENSG00000005156.12	ENSG00000005156 VAR_17_35088375_T_A	Shared	Shared
iPSC	ENSG00000005156.12	iPSC_1596	VAR_17_34981202_G_T	chr17	34981202	1.07169319772611e-13	0.70105676324747	iPSC_ENSG00000005156.12	ENSG00000005156 VAR_17_34981202_G_T	Shared	Shared
iPSC	ENSG00000005187.12	iPSC_1597	VAR_16_20899015_C_T	chr16	20899015	9.91850617022719e-06	-0.653462516266384	iPSC_ENSG00000005187.12	ENSG00000005187 VAR_16_20899015_C_T	Shared	Shared
PPC	ENSG00000005194.15	PPC_1080	VAR_16_57340894_A_C	chr16	57340894	3.76870003987391e-11	-1.07934924743096	PPC_ENSG00000005194.15	ENSG00000005194 VAR_16_57340894_A_C	Shared	Shared
PPC	ENSG00000005206.17	PPC_1081	VAR_19_2322166_G_A	chr19	2322166	2.47906644023831e-06	0.825691372183703	PPC_ENSG00000005206.17	ENSG00000005206 VAR_19_2322166_G_A	Shared	Shared
CVPC	ENSG00000005206.17	CVPC_790	VAR_19_2354789_C_G	chr19	2354789	2.76478462146542e-06	-0.273547373073546	CVPC_ENSG00000005206.17	ENSG00000005206 VAR_19_2354789_C_G	Shared	Shared
PPC	ENSG00000005379.17	PPC_1082	VAR_17_58352314_C_G	chr17	58352314	2.51812733460906e-07	0.577028553302711	PPC_ENSG00000005379.17	ENSG00000005379 VAR_17_58352314_C_G	Shared	Shared
iPSC	ENSG00000005421.9	iPSC_1601	VAR_7_95325551_C_T	chr7	95325551	3.71440844162199e-23	-1.80498619618944	iPSC_ENSG00000005421.9	ENSG00000005421 VAR_7_95325551_C_T	Shared	Shared
PPC	ENSG00000005421.9	PPC_1083	VAR_7_95371279_G_A	chr7	95371279	1.69094737811858e-12	2.60380633857946	PPC_ENSG00000005421.9	ENSG00000005421 VAR_7_95371279_G_A	Shared	Shared
CVPC	ENSG00000005436.14	CVPC_3052	VAR_2_75712809_G_A	chr2	75712809	4.05494702680834e-19	1.08045882739141	CVPC_ENSG00000005436.14	ENSG00000005436 VAR_2_75712809_G_A	Shared	Shared
iPSC	ENSG00000005436.14	iPSC_1602	VAR_2_75672606_C_T	chr2	75672606	1.22721842965066e-16	1.24288587348787	iPSC_ENSG00000005436.14	ENSG00000005436 VAR_2_75672606_C_T	Shared	Shared
PPC	ENSG00000005436.14	PPC_1084	VAR_2_75676044_A_G	chr2	75676044	7.54185478801572e-13	1.08720638398311	PPC_ENSG00000005436.14	ENSG00000005436 VAR_2_75676044_A_G	Shared	Shared
CVPC	ENSG00000005471.19	CVPC_3053	VAR_7_87455866_T_C	chr7	87455866	8.39872663731995e-07	-0.552987600754162	CVPC_ENSG00000005471.19	ENSG00000005471 VAR_7_87455866_T_C	Shared	Shared
iPSC	ENSG00000005471.19	iPSC_1603	VAR_7_87711219_G_A	chr7	87711219	3.99008094811032e-06	-0.760774411829791	iPSC_ENSG00000005471.19	ENSG00000005471 VAR_7_87711219_G_A	EDev	EDev
iPSC	ENSG00000005486.17	iPSC_1604	VAR_7_75894768_G_T	chr7	75894768	4.83694070436584e-06	0.430280352435389	iPSC_ENSG00000005486.17	ENSG00000005486 VAR_7_75894768_G_T	Shared	Shared
PPC	ENSG00000005700.15	PPC_213	VAR_6_82254138_T_C	chr6	82254138	2.92227247086034e-09	0.61616528516971	PPC_ENSG00000005700.15	ENSG00000005700 VAR_6_82254138_T_C	Shared	Shared
iPSC	ENSG00000005801.18	iPSC_1605	VAR_11_3371134_G_A	chr11	3371134	8.26853202336258e-23	-1.11181617809666	iPSC_ENSG00000005801.18	ENSG00000005801 VAR_11_3371134_G_A	Shared	Shared
PPC	ENSG00000005801.18	PPC_1085	VAR_11_3371134_G_A	chr11	3371134	2.50447255139205e-07	-1.45667524713788	PPC_ENSG00000005801.18	ENSG00000005801 VAR_11_3371134_G_A	Shared	Shared
iPSC	ENSG00000005812.11	iPSC_355	VAR_13_77002248_G_C	chr13	77002248	1.40664803191222e-11	1.15710001551513	iPSC_ENSG00000005812.11	ENSG00000005812 VAR_13_77002248_G_C	Shared	Shared
iPSC	ENSG00000005882.12	iPSC_1607	VAR_17_50096356_A_G	chr17	50096356	6.33968034133503e-16	-0.950313790543264	iPSC_ENSG00000005882.12	ENSG00000005882 VAR_17_50096356_A_G	Shared	Shared
iPSC	ENSG00000005884.18	iPSC_1608	VAR_17_50065329_A_G	chr17	50065329	1.6517915169341e-11	-0.585442209603946	iPSC_ENSG00000005884.18	ENSG00000005884 VAR_17_50065329_A_G	Shared	Shared
PPC	ENSG00000006007.12	PPC_1086	VAR_16_19554917_A_C	chr16	19554917	3.0388972635774e-09	0.993142751044374	PPC_ENSG00000006007.12	ENSG00000006007 VAR_16_19554917_A_C	Shared	Shared
iPSC	ENSG00000006007.12	iPSC_1609	VAR_16_19510349_A_C	chr16	19510349	2.64235629492756e-53	2.51782703888862	iPSC_ENSG00000006007.12	ENSG00000006007 VAR_16_19510349_A_C	Shared	Shared
iPSC	ENSG00000006015.18	iPSC_1610	VAR_19_18589180_T_C	chr19	18589180	3.73132004938869e-06	0.321578358157232	iPSC_ENSG00000006015.18	ENSG00000006015 VAR_19_18589180_T_C	Shared	Shared
iPSC	ENSG00000006016.12	iPSC_1611	VAR_19_18762222_A_T	chr19	18762222	1.10052490728719e-07	-1.07402753731482	iPSC_ENSG00000006016.12	ENSG00000006016 VAR_19_18762222_A_T	Shared	Shared
PPC	ENSG00000006042.12	PPC_1087	VAR_17_32964613_C_T	chr17	32964613	1.51435489718514e-10	-0.658261560566437	PPC_ENSG00000006042.12	ENSG00000006042 VAR_17_32964613_C_T	Shared	Shared
PPC	ENSG00000006047.13	PPC_214	VAR_17_7280727_G_A	chr17	7280727	2.55772658530872e-16	1.50097692157464	PPC_ENSG00000006047.13	ENSG00000006047 VAR_17_7280727_G_A	Shared	Shared
iPSC	ENSG00000006047.13	iPSC_1612	VAR_17_7281743_C_A	chr17	7281743	1.84726030785122e-08	0.480895323983286	iPSC_ENSG00000006047.13	ENSG00000006047 VAR_17_7281743_C_A	Shared	Shared
iPSC	ENSG00000006071.16	iPSC_356	VAR_11_17476510_G_A	chr11	17476510	1.79777339523305e-27	2.22628062795003	iPSC_ENSG00000006071.16	ENSG00000006071 VAR_11_17476510_G_A	Shared	Shared
CVPC	ENSG00000006071.16	CVPC_3054	VAR_11_17476510_G_A	chr11	17476510	1.69863261904361e-19	2.66032915582653	CVPC_ENSG00000006071.16	ENSG00000006071 VAR_11_17476510_G_A	Shared	Shared
iPSC	ENSG00000006125.18	iPSC_357	VAR_17_35632678_A_G	chr17	35632678	5.0493267133343e-06	0.254336758134411	iPSC_ENSG00000006125.18	ENSG00000006125 VAR_17_35632678_A_G	Shared	Shared
PPC	ENSG00000006282.22	PPC_1090	VAR_17_50534632_G_A	chr17	50534632	6.36872701729568e-27	-2.75527350287525	PPC_ENSG00000006282.22	ENSG00000006282 VAR_17_50534632_G_A	Shared	Shared
CVPC	ENSG00000006282.22	CVPC_3055	VAR_17_50541911_G_A	chr17	50541911	1.3945754581418e-23	-2.21996795826606	CVPC_ENSG00000006282.22	ENSG00000006282 VAR_17_50541911_G_A	Shared	Shared
iPSC	ENSG00000006282.22	iPSC_1614	VAR_17_50547162_A_C	chr17	50547162	1.60730777871458e-37	-1.72931647742496	iPSC_ENSG00000006282.22	ENSG00000006282 VAR_17_50547162_A_C	Shared	Shared
iPSC	ENSG00000006283.18	iPSC_358	VAR_17_50581889_C_G	chr17	50581889	1.51490426904468e-09	1.21674625938724	iPSC_ENSG00000006283.18	ENSG00000006283 VAR_17_50581889_C_G	EDev	Shared
CVPC	ENSG00000006327.14	CVPC_3057	VAR_16_3687374_T_C	chr16	3687374	6.83340410443165e-06	-0.262484992900817	CVPC_ENSG00000006327.14	ENSG00000006327 VAR_16_3687374_T_C	EDev	EDev
CVPC	ENSG00000006451.8	CVPC_3058	VAR_7_39742396_T_G	chr7	39742396	2.17350730603682e-06	-0.647224026937738	CVPC_ENSG00000006451.8	ENSG00000006451 VAR_7_39742396_T_G	Shared	Shared
iPSC	ENSG00000006453.14	iPSC_1616	VAR_7_98398268_C_T	chr7	98398268	3.40567518100842e-24	-1.50454304301159	iPSC_ENSG00000006453.14	ENSG00000006453 VAR_7_98398268_C_T	Shared	Shared
CVPC	ENSG00000006534.17	CVPC_3059	VAR_11_68009612_C_A	chr11	68009612	1.55000291147985e-06	0.847975780562773	CVPC_ENSG00000006534.17	ENSG00000006534 VAR_11_68009612_C_A	Shared	Shared
CVPC	ENSG00000006576.17	CVPC_3060	VAR_7_77858999_C_G	chr7	77858999	9.27104487605873e-07	-0.468489344527735	CVPC_ENSG00000006576.17	ENSG00000006576 VAR_7_77858999_C_G	Shared	Shared
iPSC	ENSG00000006576.17	iPSC_1618	VAR_7_77858999_C_G	chr7	77858999	3.66344023417522e-06	-0.466186288860593	iPSC_ENSG00000006576.17	ENSG00000006576 VAR_7_77858999_C_G	Shared	Shared
iPSC	ENSG00000006606.9	iPSC_1619	VAR_7_75769404_C_A	chr7	75769404	5.85684307318955e-07	0.624616803728864	iPSC_ENSG00000006606.9	ENSG00000006606 VAR_7_75769404_C_A	Shared	Shared
CVPC	ENSG00000006607.14	CVPC_3061	VAR_2_241287639_T_C	chr2	241287639	4.14395870862982e-06	0.705540831471137	CVPC_ENSG00000006607.14	ENSG00000006607 VAR_2_241287639_T_C	Shared	Shared
PPC	ENSG00000006611.17	PPC_1094	VAR_11_17537714_G_A	chr11	17537714	5.08902740566251e-07	0.641830702060653	PPC_ENSG00000006611.17	ENSG00000006611 VAR_11_17537714_G_A	Shared	Shared
PPC	ENSG00000006652.15	PPC_1095	VAR_7_112468373_A_G	chr7	112468373	1.82900707358084e-06	0.69431629141086	PPC_ENSG00000006652.15	ENSG00000006652 VAR_7_112468373_A_G	Shared	Shared
iPSC	ENSG00000006704.11	iPSC_1623	VAR_7_74586350_G_A	chr7	74586350	6.3947554948503e-06	-0.767816562521591	iPSC_ENSG00000006704.11	ENSG00000006704 VAR_7_74586350_G_A	EDev	EDev
CVPC	ENSG00000006704.11	CVPC_3062	VAR_7_74409426_G_A	chr7	74409426	6.07791775055072e-06	0.437265588228628	CVPC_ENSG00000006704.11	ENSG00000006704 VAR_7_74409426_G_A	EDev	EDev
iPSC	ENSG00000006744.19	iPSC_1624	VAR_17_13011167_T_C	chr17	13011167	1.16116562663074e-17	0.762126955201722	iPSC_ENSG00000006744.19	ENSG00000006744 VAR_17_13011167_T_C	Shared	Shared
PPC	ENSG00000006744.19	PPC_1097	VAR_17_13011167_T_C	chr17	13011167	1.46560445543787e-07	0.777818811263232	PPC_ENSG00000006744.19	ENSG00000006744 VAR_17_13011167_T_C	Shared	Shared
CVPC	ENSG00000006744.19	CVPC_3063	VAR_17_13011167_T_C	chr17	13011167	2.39242898916722e-06	0.348881628284915	CVPC_ENSG00000006744.19	ENSG00000006744 VAR_17_13011167_T_C	Shared	Shared
PPC	ENSG00000007062.12	PPC_1098	VAR_4_16027243_T_G	chr4	16027243	3.58739117002758e-08	-0.873417054080128	PPC_ENSG00000007062.12	ENSG00000007062 VAR_4_16027243_T_G	Shared	Shared
PPC	ENSG00000007171.19	PPC_215	VAR_17_27879388_C_A	chr17	27879388	4.11295376230391e-10	-1.00109073400371	PPC_ENSG00000007171.19	ENSG00000007171 VAR_17_27879388_C_A	Shared	Shared
PPC	ENSG00000007341.19	PPC_1100	VAR_1_112671759_T_G	chr1	112671759	9.62616860794876e-12	-1.1256547397134	PPC_ENSG00000007341.19	ENSG00000007341 VAR_1_112671759_T_G	Shared	Shared
iPSC	ENSG00000007341.19	iPSC_1633	VAR_1_112540817_C_T	chr1	112540817	3.4208085914848e-21	1.06581210427063	iPSC_ENSG00000007341.19	ENSG00000007341 VAR_1_112540817_C_T	Shared	Shared
CVPC	ENSG00000007341.19	CVPC_3064	VAR_1_112626827_G_A	chr1	112626827	2.08636080135878e-22	-1.60451591119448	CVPC_ENSG00000007341.19	ENSG00000007341 VAR_1_112626827_G_A	Shared	Shared
iPSC	ENSG00000007402.12	iPSC_1634	VAR_3_50438947_G_C	chr3	50438947	1.16971588257768e-06	-0.364040422020702	iPSC_ENSG00000007402.12	ENSG00000007402 VAR_3_50438947_G_C	Shared	Shared
CVPC	ENSG00000007541.17	CVPC_3065	VAR_16_394095_G_A	chr16	394095	4.52242021050808e-07	-0.413879806781928	CVPC_ENSG00000007541.17	ENSG00000007541 VAR_16_394095_G_A	EDev	EDev
iPSC	ENSG00000007541.17	iPSC_1635	VAR_16_1432006_T_G	chr16	1432006	4.16020085271647e-10	-0.492283694525463	iPSC_ENSG00000007541.17	ENSG00000007541 VAR_16_1432006_T_G	EDev	EDev
CVPC	ENSG00000007545.16	CVPC_3066	VAR_16_2238887_A_G	chr16	2238887	3.70960661134286e-06	0.395756950928649	CVPC_ENSG00000007545.16	ENSG00000007545 VAR_16_2238887_A_G	EDev	EDev
iPSC	ENSG00000008018.9	iPSC_1638	VAR_6_170554285_T_C	chr6	170554285	1.67493007373626e-08	-0.400249473714995	iPSC_ENSG00000008018.9	ENSG00000008018 VAR_6_170554285_T_C	Shared	Shared
CVPC	ENSG00000008018.9	CVPC_3067	VAR_6_170500658_T_A	chr6	170500658	4.77307364221756e-09	0.438358354493888	CVPC_ENSG00000008018.9	ENSG00000008018 VAR_6_170500658_T_A	Shared	Shared
iPSC	ENSG00000008128.23	iPSC_1639	VAR_1_1928702_C_T	chr1	1928702	2.2101124758795e-09	0.863134759849282	iPSC_ENSG00000008128.23	ENSG00000008128 VAR_1_1928702_C_T	Shared	Shared
CVPC	ENSG00000008130.15	CVPC_3068	VAR_1_1943403_C_G	chr1	1943403	1.60049632441715e-07	0.455787376048231	CVPC_ENSG00000008130.15	ENSG00000008130 VAR_1_1943403_C_G	EDev	EDev
CVPC	ENSG00000008256.17	CVPC_3069	VAR_7_7082892_T_C	chr7	7082892	2.49146811200804e-06	0.693114248914327	CVPC_ENSG00000008256.17	ENSG00000008256 VAR_7_7082892_T_C	EDev	EDev
CVPC	ENSG00000008382.16	CVPC_791	VAR_19_4332108_A_T	chr19	4332108	9.73502700058951e-09	-0.566261288129284	CVPC_ENSG00000008382.16	ENSG00000008382 VAR_19_4332108_A_T	EDev	EDev
PPC	ENSG00000008382.16	PPC_1105	VAR_19_4315156_C_T	chr19	4315156	1.31799774500793e-08	-1.10341389231917	PPC_ENSG00000008382.16	ENSG00000008382 VAR_19_4315156_C_T	EDev	EDev
iPSC	ENSG00000008394.13	iPSC_1641	VAR_12_16361256_A_T	chr12	16361256	1.90762718933455e-09	0.275876149716407	iPSC_ENSG00000008394.13	ENSG00000008394 VAR_12_16361256_A_T	Shared	Shared
iPSC	ENSG00000008513.17	iPSC_1643	VAR_8_133633417_C_G	chr8	133633417	3.14950937291429e-07	-0.577535840994139	iPSC_ENSG00000008513.17	ENSG00000008513 VAR_8_133633417_C_G	EDev	EDev
CVPC	ENSG00000008513.17	CVPC_3070	VAR_8_133437696_C_T	chr8	133437696	1.15107334071588e-06	-0.808576135773073	CVPC_ENSG00000008513.17	ENSG00000008513 VAR_8_133437696_C_T	EDev	EDev
iPSC	ENSG00000008517.19	iPSC_1645	VAR_16_3065627_A_C	chr16	3065627	1.18457893298837e-14	0.818514311365698	iPSC_ENSG00000008517.19	ENSG00000008517 VAR_16_3065627_A_C	Shared	Shared
CVPC	ENSG00000008838.21	CVPC_3071	VAR_17_40068059_A_C	chr17	40068059	1.24050572221508e-09	0.742706231002622	CVPC_ENSG00000008838.21	ENSG00000008838 VAR_17_40068059_A_C	Shared	Shared
PPC	ENSG00000008838.21	PPC_1106	VAR_17_40026591_T_C	chr17	40026591	2.44966739573438e-08	0.868362381838518	PPC_ENSG00000008838.21	ENSG00000008838 VAR_17_40026591_T_C	Shared	Shared
CVPC	ENSG00000008988.11	CVPC_3072	VAR_8_56053004_C_T	chr8	56053004	2.18720157557456e-07	0.406779254377679	CVPC_ENSG00000008988.11	ENSG00000008988 VAR_8_56053004_C_T	Shared	Shared
iPSC	ENSG00000008988.11	iPSC_1648	VAR_8_56077154_C_T	chr8	56077154	1.58052977325195e-07	-1.08572382725829	iPSC_ENSG00000008988.11	ENSG00000008988 VAR_8_56077154_C_T	Shared	Shared
iPSC	ENSG00000009335.19	iPSC_1650	VAR_7_157134438_G_A	chr7	157134438	2.34961225870312e-06	0.317907244980174	iPSC_ENSG00000009335.19	ENSG00000009335 VAR_7_157134438_G_A	Shared	Shared
CVPC	ENSG00000009335.19	CVPC_3073	VAR_7_157251634_T_C	chr7	157251634	2.14759968618763e-06	0.53991831975832	CVPC_ENSG00000009335.19	ENSG00000009335 VAR_7_157251634_T_C	Shared	Shared
PPC	ENSG00000009950.16	PPC_1108	VAR_7_73623036_G_A	chr7	73623036	1.30562233219632e-08	0.929744482238061	PPC_ENSG00000009950.16	ENSG00000009950 VAR_7_73623036_G_A	Shared	Shared
CVPC	ENSG00000009954.11	CVPC_3074	VAR_7_73411447_T_C	chr7	73411447	1.20636466990277e-05	0.871414344677382	CVPC_ENSG00000009954.11	ENSG00000009954 VAR_7_73411447_T_C	Shared	Shared
iPSC	ENSG00000010017.13	iPSC_1652	VAR_6_13596749_A_G	chr6	13596749	1.07027554346508e-11	-0.888312234824553	iPSC_ENSG00000010017.13	ENSG00000010017 VAR_6_13596749_A_G	Shared	Shared
CVPC	ENSG00000010017.13	CVPC_3075	VAR_6_13625181_A_G	chr6	13625181	1.37501523394672e-07	-0.387781909577162	CVPC_ENSG00000010017.13	ENSG00000010017 VAR_6_13625181_A_G	Shared	Shared
PPC	ENSG00000010017.13	PPC_1109	VAR_6_13591903_C_T	chr6	13591903	3.39617359286702e-06	-0.565037926316375	PPC_ENSG00000010017.13	ENSG00000010017 VAR_6_13591903_C_T	Shared	Shared
PPC	ENSG00000010030.14	PPC_1110	VAR_6_36024555_T_C	chr6	36024555	1.07532489424159e-08	-0.82722562235112	PPC_ENSG00000010030.14	ENSG00000010030 VAR_6_36024555_T_C	EDev	EDev
PPC	ENSG00000010165.20	PPC_1111	VAR_1_171781714_C_G	chr1	171781714	3.67993694202874e-06	-1.23423461547068	PPC_ENSG00000010165.20	ENSG00000010165 VAR_1_171781714_C_G	Shared	Shared
iPSC	ENSG00000010165.20	iPSC_360	VAR_1_171777813_G_A	chr1	171777813	5.79079590761253e-06	-0.371726178270301	iPSC_ENSG00000010165.20	ENSG00000010165 VAR_1_171777813_G_A	Shared	Shared
CVPC	ENSG00000010270.14	CVPC_3076	VAR_7_38197690_A_C	chr7	38197690	9.47637974242099e-07	0.431511923582135	CVPC_ENSG00000010270.14	ENSG00000010270 VAR_7_38197690_A_C	Shared	Shared
iPSC	ENSG00000010292.13	iPSC_361	VAR_12_6515640_A_G	chr12	6515640	9.33358167291656e-14	0.368885338982282	iPSC_ENSG00000010292.13	ENSG00000010292 VAR_12_6515640_A_G	Shared	Shared
iPSC	ENSG00000010327.10	iPSC_362	VAR_3_52512804_C_T	chr3	52512804	3.8383206996004e-10	-0.65290726883363	iPSC_ENSG00000010327.10	ENSG00000010327 VAR_3_52512804_C_T	EDev	Shared
CVPC	ENSG00000010361.14	CVPC_792	VAR_19_49776676_G_T	chr19	49776676	1.2193209900902e-06	-0.872758074704528	CVPC_ENSG00000010361.14	ENSG00000010361 VAR_19_49776676_G_T	Shared	Shared
PPC	ENSG00000010361.14	PPC_1114	VAR_19_50669529_A_G	chr19	50669529	5.0833415520051e-07	0.530844153799043	PPC_ENSG00000010361.14	ENSG00000010361 VAR_19_50669529_A_G	EDev	EDev
iPSC	ENSG00000010361.14	iPSC_1655	VAR_19_49776676_G_T	chr19	49776676	1.29793883117339e-10	-1.42511523555118	iPSC_ENSG00000010361.14	ENSG00000010361 VAR_19_49776676_G_T	Shared	Shared
iPSC	ENSG00000010539.12	iPSC_1656	VAR_16_3240929_C_T	chr16	3240929	1.23218854692775e-06	0.511381509147353	iPSC_ENSG00000010539.12	ENSG00000010539 VAR_16_3240929_C_T	Shared	Shared
CVPC	ENSG00000010626.15	CVPC_793	VAR_12_6904912_C_G	chr12	6904912	1.01288162000222e-20	1.37160431256353	CVPC_ENSG00000010626.15	ENSG00000010626 VAR_12_6904912_C_G	Shared	Shared
iPSC	ENSG00000010626.15	iPSC_364	VAR_12_6904912_C_G	chr12	6904912	6.49767166684633e-33	1.55225518924762	iPSC_ENSG00000010626.15	ENSG00000010626 VAR_12_6904912_C_G	Shared	Shared
CVPC	ENSG00000010803.17	CVPC_3077	VAR_1_41025089_G_C	chr1	41025089	6.13318758711694e-07	-0.442723437828427	CVPC_ENSG00000010803.17	ENSG00000010803 VAR_1_41025089_G_C	Shared	Shared
iPSC	ENSG00000010803.17	iPSC_1657	VAR_1_41283219_G_A	chr1	41283219	2.76607366609539e-06	-0.683897888688926	iPSC_ENSG00000010803.17	ENSG00000010803 VAR_1_41283219_G_A	Shared	Shared
PPC	ENSG00000010803.17	PPC_1116	VAR_1_41025089_G_C	chr1	41025089	2.71689269239713e-06	-0.883417865583266	PPC_ENSG00000010803.17	ENSG00000010803 VAR_1_41025089_G_C	Shared	Shared
CVPC	ENSG00000010810.18	CVPC_3078	VAR_6_111858435_T_G	chr6	111858435	2.65663805291042e-07	-0.601259190652186	CVPC_ENSG00000010810.18	ENSG00000010810 VAR_6_111858435_T_G	EDev	EDev
iPSC	ENSG00000011021.23	iPSC_1660	VAR_1_11797894_T_C	chr1	11797894	1.67281164097995e-09	-0.526694663476292	iPSC_ENSG00000011021.23	ENSG00000011021 VAR_1_11797894_T_C	Shared	Shared
PPC	ENSG00000011021.23	PPC_1117	VAR_1_11846903_T_C	chr1	11846903	2.39269629631934e-06	0.454271509560311	PPC_ENSG00000011021.23	ENSG00000011021 VAR_1_11846903_T_C	Shared	Shared
CVPC	ENSG00000011105.14	CVPC_122	VAR_12_3213556_T_C	chr12	3213556	1.91415914579192e-06	0.273745071939173	CVPC_ENSG00000011105.14	ENSG00000011105 VAR_12_3213556_T_C	Shared	Shared
iPSC	ENSG00000011105.14	iPSC_1662	VAR_12_3266057_T_C	chr12	3266057	1.42382387981333e-07	0.350394741198977	iPSC_ENSG00000011105.14	ENSG00000011105 VAR_12_3266057_T_C	Shared	Shared
iPSC	ENSG00000011114.15	iPSC_1663	VAR_14_93273009_T_C	chr14	93273009	4.51075827535204e-23	-0.830012362048931	iPSC_ENSG00000011114.15	ENSG00000011114 VAR_14_93273009_T_C	Shared	Shared
PPC	ENSG00000011132.12	PPC_1118	VAR_19_3753325_C_T	chr19	3753325	6.17776800665726e-07	0.843713618838241	PPC_ENSG00000011132.12	ENSG00000011132 VAR_19_3753325_C_T	Shared	Shared
CVPC	ENSG00000011143.19	CVPC_3081	VAR_17_58239916_T_C	chr17	58239916	4.87429403640694e-06	-0.566641419108858	CVPC_ENSG00000011143.19	ENSG00000011143 VAR_17_58239916_T_C	Shared	Shared
PPC	ENSG00000011198.10	PPC_1119	VAR_3_43649333_G_A	chr3	43649333	1.74124649280045e-07	-1.17502018593533	PPC_ENSG00000011198.10	ENSG00000011198 VAR_3_43649333_G_A	Shared	Shared
CVPC	ENSG00000011258.16	CVPC_3082	VAR_17_51325638_T_C	chr17	51325638	1.68465016207538e-06	0.24577162668199	CVPC_ENSG00000011258.16	ENSG00000011258 VAR_17_51325638_T_C	EDev	EDev
CVPC	ENSG00000011260.14	CVPC_295	VAR_17_51154004_A_G	chr17	51154004	2.19023812734406e-09	-0.615941718153626	CVPC_ENSG00000011260.14	ENSG00000011260 VAR_17_51154004_A_G	Shared	Shared
iPSC	ENSG00000011260.14	iPSC_1665	VAR_17_51365776_C_A	chr17	51365776	1.19337887444075e-07	-0.496725052268046	iPSC_ENSG00000011260.14	ENSG00000011260 VAR_17_51365776_C_A	Shared	Shared
iPSC	ENSG00000011275.19	iPSC_1666	VAR_7_5793154_G_A	chr7	5793154	1.25829626377148e-06	0.334858419078331	iPSC_ENSG00000011275.19	ENSG00000011275 VAR_7_5793154_G_A	EDev	EDev
PPC	ENSG00000011304.22	PPC_1120	VAR_19_1121781_G_C	chr19	1121781	7.58784420554056e-08	-0.52842649183672	PPC_ENSG00000011304.22	ENSG00000011304 VAR_19_1121781_G_C	EDev	EDev
iPSC	ENSG00000011332.22	iPSC_1667	VAR_19_38206068_G_A	chr19	38206068	6.36242242652459e-06	-0.404342518103091	iPSC_ENSG00000011332.22	ENSG00000011332 VAR_19_38206068_G_A	Shared	Shared
PPC	ENSG00000011376.12	PPC_1122	VAR_3_45469774_A_G	chr3	45469774	2.3200453613503e-17	1.38094612964329	PPC_ENSG00000011376.12	ENSG00000011376 VAR_3_45469774_A_G	Shared	Shared
iPSC	ENSG00000011478.13	iPSC_1671	VAR_19_45693376_C_G	chr19	45693376	4.58034361919656e-30	-1.27522188823778	iPSC_ENSG00000011478.13	ENSG00000011478 VAR_19_45693376_C_G	Shared	Shared
PPC	ENSG00000011478.13	PPC_1123	VAR_19_45693376_C_G	chr19	45693376	1.92625553269512e-16	-1.12115209214336	PPC_ENSG00000011478.13	ENSG00000011478 VAR_19_45693376_C_G	Shared	Shared
CVPC	ENSG00000011523.15	CVPC_3085	VAR_2_65053051_A_G	chr2	65053051	4.82544409237825e-15	-0.71734667734773	CVPC_ENSG00000011523.15	ENSG00000011523 VAR_2_65053051_A_G	Shared	Shared
PPC	ENSG00000011523.15	PPC_1124	VAR_2_65052089_C_T	chr2	65052089	2.25518497734876e-11	-0.901460336523205	PPC_ENSG00000011523.15	ENSG00000011523 VAR_2_65052089_C_T	Shared	Shared
iPSC	ENSG00000011523.15	iPSC_1673	VAR_2_65057097_A_T	chr2	65057097	6.26748391517292e-27	1.00491318987515	iPSC_ENSG00000011523.15	ENSG00000011523 VAR_2_65057097_A_T	Shared	Shared
CVPC	ENSG00000011638.11	CVPC_3086	VAR_16_21141160_G_T	chr16	21141160	2.49531258019005e-09	0.601143135063712	CVPC_ENSG00000011638.11	ENSG00000011638 VAR_16_21141160_G_T	Shared	Shared
PPC	ENSG00000011638.11	PPC_1125	VAR_16_21174063_G_A	chr16	21174063	4.21287485347863e-09	-1.07562881494403	PPC_ENSG00000011638.11	ENSG00000011638 VAR_16_21174063_G_A	Shared	Shared
CVPC	ENSG00000012061.17	CVPC_3087	VAR_19_45423658_C_A	chr19	45423658	7.48860908259971e-07	-0.495206055567463	CVPC_ENSG00000012061.17	ENSG00000012061 VAR_19_45423658_C_A	Shared	Shared
iPSC	ENSG00000012061.17	iPSC_1675	VAR_19_45423658_C_A	chr19	45423658	4.55645363608451e-15	-0.89970333886449	iPSC_ENSG00000012061.17	ENSG00000012061 VAR_19_45423658_C_A	Shared	Shared
CVPC	ENSG00000012660.14	CVPC_3089	VAR_6_53694296_A_G	chr6	53694296	1.28390967247789e-06	-0.510426745067442	CVPC_ENSG00000012660.14	ENSG00000012660 VAR_6_53694296_A_G	EDev	EDev
iPSC	ENSG00000012779.12	iPSC_366	VAR_10_45357091_C_T	chr10	45357091	1.98165877994235e-10	-0.771380152030654	iPSC_ENSG00000012779.12	ENSG00000012779 VAR_10_45357091_C_T	Shared	Shared
iPSC	ENSG00000012822.16	iPSC_1677	VAR_12_53718306_C_T	chr12	53718306	2.57948372034429e-06	0.68582382713067	iPSC_ENSG00000012822.16	ENSG00000012822 VAR_12_53718306_C_T	Shared	Shared
iPSC	ENSG00000012963.15	iPSC_1678	VAR_14_93210076_A_T	chr14	93210076	3.86188228673476e-09	0.535009170270016	iPSC_ENSG00000012963.15	ENSG00000012963 VAR_14_93210076_A_T	Shared	Shared
CVPC	ENSG00000013016.16	CVPC_3090	VAR_2_31231525_C_T	chr2	31231525	2.72112745613412e-06	-0.288245484050387	CVPC_ENSG00000013016.16	ENSG00000013016 VAR_2_31231525_C_T	Shared	Shared
iPSC	ENSG00000013288.9	iPSC_1680	VAR_4_6606103_T_C	chr4	6606103	3.4088701364823e-25	-1.81655940590376	iPSC_ENSG00000013288.9	ENSG00000013288 VAR_4_6606103_T_C	Shared	Shared
CVPC	ENSG00000013288.9	CVPC_3091	VAR_4_6606103_T_C	chr4	6606103	1.14955241989903e-12	-0.822028819533592	CVPC_ENSG00000013288.9	ENSG00000013288 VAR_4_6606103_T_C	Shared	Shared
PPC	ENSG00000013288.9	PPC_1126	VAR_4_6606103_T_C	chr4	6606103	2.06986679771021e-26	-1.73395884272898	PPC_ENSG00000013288.9	ENSG00000013288 VAR_4_6606103_T_C	Shared	Shared
iPSC	ENSG00000013297.12	iPSC_1681	VAR_3_170353644_T_A	chr3	170353644	6.60505026806425e-11	-1.31937464390487	iPSC_ENSG00000013297.12	ENSG00000013297 VAR_3_170353644_T_A	EDev	EDev
CVPC	ENSG00000013306.16	CVPC_3093	VAR_17_44329192_C_T	chr17	44329192	3.5828005360247e-06	-0.246388417532905	CVPC_ENSG00000013306.16	ENSG00000013306 VAR_17_44329192_C_T	Shared	Shared
CVPC	ENSG00000013364.19	CVPC_3094	VAR_16_29304931_G_A	chr16	29304931	3.75965389304096e-06	-1.0045301676878	CVPC_ENSG00000013364.19	ENSG00000013364 VAR_16_29304931_G_A	Shared	Shared
CVPC	ENSG00000013374.17	CVPC_3095	VAR_7_151350424_A_G	chr7	151350424	1.55567100702416e-07	-0.776298217590837	CVPC_ENSG00000013374.17	ENSG00000013374 VAR_7_151350424_A_G	Shared	Shared
iPSC	ENSG00000013374.17	iPSC_1682	VAR_7_151359367_T_C	chr7	151359367	1.41377108997327e-08	-1.04202261140718	iPSC_ENSG00000013374.17	ENSG00000013374 VAR_7_151359367_T_C	Shared	Shared
iPSC	ENSG00000013392.8	iPSC_1684	VAR_6_83159016_T_A	chr6	83159016	4.67927974501685e-06	-0.674590984858931	iPSC_ENSG00000013392.8	ENSG00000013392 VAR_6_83159016_T_A	Shared	Shared
iPSC	ENSG00000013503.10	iPSC_1685	VAR_12_106358027_G_A	chr12	106358027	2.62070138749368e-13	-0.706906037230108	iPSC_ENSG00000013503.10	ENSG00000013503 VAR_12_106358027_G_A	Shared	Shared
PPC	ENSG00000013523.11	PPC_1127	VAR_14_76833690_G_A	chr14	76833690	7.7087465002518e-15	-0.696757537937745	PPC_ENSG00000013523.11	ENSG00000013523 VAR_14_76833690_G_A	Shared	Shared
CVPC	ENSG00000013523.11	CVPC_3096	VAR_14_76835443_C_T	chr14	76835443	6.88333884021758e-08	0.561406639966153	CVPC_ENSG00000013523.11	ENSG00000013523 VAR_14_76835443_C_T	Shared	Shared
iPSC	ENSG00000013561.18	iPSC_1686	VAR_5_141964288_A_C	chr5	141964288	9.15052304070265e-06	-0.480786774982003	iPSC_ENSG00000013561.18	ENSG00000013561 VAR_5_141964288_A_C	Shared	Shared
CVPC	ENSG00000013573.17	CVPC_123	VAR_12_31087688_C_G	chr12	31087688	3.74945572035903e-22	-1.41295945847157	CVPC_ENSG00000013573.17	ENSG00000013573 VAR_12_31087688_C_G	Shared	Shared
PPC	ENSG00000013573.17	PPC_217	VAR_12_31105794_C_T	chr12	31105794	7.43288685127105e-29	-1.23830319837781	PPC_ENSG00000013573.17	ENSG00000013573 VAR_12_31105794_C_T	Shared	Shared
iPSC	ENSG00000013573.17	iPSC_1687	VAR_12_31091658_G_A	chr12	31091658	3.69858509030925e-14	-0.737060202276263	iPSC_ENSG00000013573.17	ENSG00000013573 VAR_12_31091658_G_A	Shared	Shared
iPSC	ENSG00000013583.10	iPSC_367	VAR_12_13002405_C_A	chr12	13002405	3.84897441288731e-21	-0.910758084891348	iPSC_ENSG00000013583.10	ENSG00000013583 VAR_12_13002405_C_A	Shared	Shared
iPSC	ENSG00000013810.21	iPSC_1688	VAR_4_2271544_G_T	chr4	2271544	6.54469192758493e-12	0.648622904737605	iPSC_ENSG00000013810.21	ENSG00000013810 VAR_4_2271544_G_T	EDev	EDev
iPSC	ENSG00000014123.10	iPSC_368	VAR_6_96462595_G_A	chr6	96462595	6.92597145709919e-10	-0.72908276808185	iPSC_ENSG00000014123.10	ENSG00000014123 VAR_6_96462595_G_A	Shared	Shared
PPC	ENSG00000014138.10	PPC_1128	VAR_11_65326013_A_C	chr11	65326013	1.87654962313854e-08	-1.1105060657814	PPC_ENSG00000014138.10	ENSG00000014138 VAR_11_65326013_A_C	Shared	Shared
iPSC	ENSG00000014138.10	iPSC_369	VAR_11_65297219_G_A	chr11	65297219	2.70182885615009e-21	-1.4873147372655	iPSC_ENSG00000014138.10	ENSG00000014138 VAR_11_65297219_G_A	Shared	Shared
CVPC	ENSG00000014138.10	CVPC_297	VAR_11_65325719_G_T	chr11	65325719	1.09507215901302e-07	-0.604998612697257	CVPC_ENSG00000014138.10	ENSG00000014138 VAR_11_65325719_G_T	Shared	Shared
iPSC	ENSG00000014164.7	iPSC_1689	VAR_8_143486205_G_A	chr8	143486205	1.37139996884513e-05	0.364835316362746	iPSC_ENSG00000014164.7	ENSG00000014164 VAR_8_143486205_G_A	Shared	Shared
PPC	ENSG00000014164.7	PPC_218	VAR_8_143527782_T_C	chr8	143527782	5.98316213808843e-19	-1.50074944113293	PPC_ENSG00000014164.7	ENSG00000014164 VAR_8_143527782_T_C	Shared	Shared
CVPC	ENSG00000014164.7	CVPC_794	VAR_8_143511068_A_G	chr8	143511068	2.95038293100555e-09	-0.539112302907773	CVPC_ENSG00000014164.7	ENSG00000014164 VAR_8_143511068_A_G	Shared	Shared
iPSC	ENSG00000014216.16	iPSC_116	VAR_11_65179808_A_C	chr11	65179808	2.34259422496759e-10	-0.388336367769114	iPSC_ENSG00000014216.16	ENSG00000014216 VAR_11_65179808_A_C	Shared	Shared
CVPC	ENSG00000014216.16	CVPC_3098	VAR_11_65651893_G_C	chr11	65651893	3.69588209251144e-06	-0.296887479271121	CVPC_ENSG00000014216.16	ENSG00000014216 VAR_11_65651893_G_C	EDev	EDev
iPSC	ENSG00000014824.14	iPSC_1690	VAR_4_42118492_A_G	chr4	42118492	8.53596304995118e-08	0.510898332875991	iPSC_ENSG00000014824.14	ENSG00000014824 VAR_4_42118492_A_G	Shared	Shared
iPSC	ENSG00000014919.13	iPSC_1691	VAR_10_99103684_T_G	chr10	99103684	1.64875766148134e-07	-0.626378439019531	iPSC_ENSG00000014919.13	ENSG00000014919 VAR_10_99103684_T_G	Shared	Shared
PPC	ENSG00000014919.13	PPC_1130	VAR_10_99124175_C_T	chr10	99124175	2.20397468142214e-06	-0.713206402942544	PPC_ENSG00000014919.13	ENSG00000014919 VAR_10_99124175_C_T	EDev	EDev
CVPC	ENSG00000014919.13	CVPC_3099	VAR_10_99217852_T_C	chr10	99217852	2.90332012522526e-07	-0.602223238456939	CVPC_ENSG00000014919.13	ENSG00000014919 VAR_10_99217852_T_C	Shared	Shared
PPC	ENSG00000015133.20	PPC_1131	VAR_14_91461942_C_T	chr14	91461942	1.30473086781262e-06	-0.728780772908528	PPC_ENSG00000015133.20	ENSG00000015133 VAR_14_91461942_C_T	Shared	Shared
PPC	ENSG00000015413.10	PPC_219	VAR_16_89620969_G_A	chr16	89620969	1.74709318552855e-23	-2.12667940218997	PPC_ENSG00000015413.10	ENSG00000015413 VAR_16_89620969_G_A	Shared	Shared
iPSC	ENSG00000015475.19	iPSC_1692	VAR_22_17726952_C_T	chr22	17726952	8.26508216671481e-07	-0.649254013159623	iPSC_ENSG00000015475.19	ENSG00000015475 VAR_22_17726952_C_T	Shared	Shared
CVPC	ENSG00000015475.19	CVPC_3100	VAR_22_17724485_T_C	chr22	17724485	8.76348535172925e-07	-0.644923196823048	CVPC_ENSG00000015475.19	ENSG00000015475 VAR_22_17724485_T_C	Shared	Shared
iPSC	ENSG00000015532.10	iPSC_371	VAR_17_50371909_A_G	chr17	50371909	7.85653599701732e-24	0.844745537448534	iPSC_ENSG00000015532.10	ENSG00000015532 VAR_17_50371909_A_G	Shared	Shared
iPSC	ENSG00000015676.18	iPSC_1693	VAR_7_44495235_A_G	chr7	44495235	3.26486396025586e-21	1.1881231484461	iPSC_ENSG00000015676.18	ENSG00000015676 VAR_7_44495235_A_G	Shared	Shared
PPC	ENSG00000016391.11	PPC_1132	VAR_3_53840345_T_C	chr3	53840345	2.60333175995787e-08	0.856672031592071	PPC_ENSG00000016391.11	ENSG00000016391 VAR_3_53840345_T_C	Shared	Shared
iPSC	ENSG00000016391.11	iPSC_372	VAR_3_53839787_A_G	chr3	53839787	2.57306314153764e-11	-0.597731130612865	iPSC_ENSG00000016391.11	ENSG00000016391 VAR_3_53839787_A_G	Shared	Shared
iPSC	ENSG00000016402.14	iPSC_1694	VAR_6_137048896_G_A	chr6	137048896	1.48675164632238e-06	0.57100071706071	iPSC_ENSG00000016402.14	ENSG00000016402 VAR_6_137048896_G_A	Shared	Shared
iPSC	ENSG00000016864.19	iPSC_1695	VAR_3_52713726_G_A	chr3	52713726	1.08210162861323e-16	-0.896525843394764	iPSC_ENSG00000016864.19	ENSG00000016864 VAR_3_52713726_G_A	EDev	EDev
iPSC	ENSG00000017260.20	iPSC_1696	VAR_3_130888609_T_C	chr3	130888609	3.61036802579593e-06	-0.296444142890932	iPSC_ENSG00000017260.20	ENSG00000017260 VAR_3_130888609_T_C	Shared	Shared
CVPC	ENSG00000018189.13	CVPC_3101	VAR_4_70749788_T_C	chr4	70749788	1.28789084938855e-07	1.24264388713734	CVPC_ENSG00000018189.13	ENSG00000018189 VAR_4_70749788_T_C	Shared	Shared
iPSC	ENSG00000018236.15	iPSC_1697	VAR_12_40661178_C_G	chr12	40661178	9.35231233233601e-08	0.626887921554982	iPSC_ENSG00000018236.15	ENSG00000018236 VAR_12_40661178_C_G	Shared	Shared
CVPC	ENSG00000018236.15	CVPC_3102	VAR_12_40665797_A_T	chr12	40665797	2.62095138297629e-07	1.13782197192016	CVPC_ENSG00000018236.15	ENSG00000018236 VAR_12_40665797_A_T	Shared	Shared
iPSC	ENSG00000018510.18	iPSC_1698	VAR_2_177632298_A_G	chr2	177632298	7.32930321778698e-06	-0.363231071702208	iPSC_ENSG00000018510.18	ENSG00000018510 VAR_2_177632298_A_G	Shared	Shared
PPC	ENSG00000018510.18	PPC_1133	VAR_2_177528230_A_G	chr2	177528230	9.83180084426813e-07	0.949458044586032	PPC_ENSG00000018510.18	ENSG00000018510 VAR_2_177528230_A_G	Shared	Shared
CVPC	ENSG00000018699.13	CVPC_3103	VAR_2_32669403_G_C	chr2	32669403	2.74041935734482e-15	-1.89777962935924	CVPC_ENSG00000018699.13	ENSG00000018699 VAR_2_32669403_G_C	Shared	Shared
iPSC	ENSG00000018699.13	iPSC_1699	VAR_2_32678481_G_A	chr2	32678481	3.65854902661461e-21	-1.0781018354167	iPSC_ENSG00000018699.13	ENSG00000018699 VAR_2_32678481_G_A	Shared	Shared
PPC	ENSG00000018699.13	PPC_1134	VAR_2_32678481_G_A	chr2	32678481	9.53398348973469e-18	-2.19691358069448	PPC_ENSG00000018699.13	ENSG00000018699 VAR_2_32678481_G_A	Shared	Shared
PPC	ENSG00000019144.20	PPC_220	VAR_11_118607615_G_A	chr11	118607615	2.83703922694128e-10	0.710026330644319	PPC_ENSG00000019144.20	ENSG00000019144 VAR_11_118607615_G_A	Shared	Shared
CVPC	ENSG00000019144.20	CVPC_124	VAR_11_118625403_G_A	chr11	118625403	8.76722153847654e-08	-0.351660959338492	CVPC_ENSG00000019144.20	ENSG00000019144 VAR_11_118625403_G_A	Shared	Shared
iPSC	ENSG00000019505.8	iPSC_373	VAR_11_45294578_G_C	chr11	45294578	2.03836593237491e-22	1.21732641148085	iPSC_ENSG00000019505.8	ENSG00000019505 VAR_11_45294578_G_C	Shared	Shared
iPSC	ENSG00000019582.17	iPSC_1700	VAR_5_150412550_G_A	chr5	150412550	6.98098028450653e-18	-1.11755241654163	iPSC_ENSG00000019582.17	ENSG00000019582 VAR_5_150412550_G_A	EDev	EDev
PPC	ENSG00000019582.17	PPC_1135	VAR_5_150412550_G_A	chr5	150412550	6.34093485854859e-07	-0.964542665742088	PPC_ENSG00000019582.17	ENSG00000019582 VAR_5_150412550_G_A	EDev	EDev
CVPC	ENSG00000020256.20	CVPC_3104	VAR_20_52190860_G_A	chr20	52190860	5.09320961875569e-12	-0.990679427461965	CVPC_ENSG00000020256.20	ENSG00000020256 VAR_20_52190860_G_A	Shared	Shared
iPSC	ENSG00000020922.13	iPSC_1702	VAR_11_94352684_T_C	chr11	94352684	8.4684876840688e-06	-0.484710375795693	iPSC_ENSG00000020922.13	ENSG00000020922 VAR_11_94352684_T_C	Shared	Shared
PPC	ENSG00000021300.14	PPC_1138	VAR_11_73645051_A_C	chr11	73645051	7.17321565460225e-25	1.82620005389617	PPC_ENSG00000021300.14	ENSG00000021300 VAR_11_73645051_A_C	Shared	Shared
CVPC	ENSG00000021300.14	CVPC_3105	VAR_11_73628739_G_A	chr11	73628739	4.17696296306691e-09	0.871495554985031	CVPC_ENSG00000021300.14	ENSG00000021300 VAR_11_73628739_G_A	Shared	Shared
iPSC	ENSG00000021300.14	iPSC_1703	VAR_11_73628739_G_A	chr11	73628739	5.0274089824136e-40	1.49810008520109	iPSC_ENSG00000021300.14	ENSG00000021300 VAR_11_73628739_G_A	Shared	Shared
iPSC	ENSG00000021355.13	iPSC_1704	VAR_6_2841905_C_T	chr6	2841905	1.3390615661736e-18	-0.921861644417472	iPSC_ENSG00000021355.13	ENSG00000021355 VAR_6_2841905_C_T	Shared	Shared
CVPC	ENSG00000021574.14	CVPC_3106	VAR_2_32065262_G_C	chr2	32065262	8.35869956069955e-08	0.267916799103193	CVPC_ENSG00000021574.14	ENSG00000021574 VAR_2_32065262_G_C	Shared	Shared
iPSC	ENSG00000021574.14	iPSC_1705	VAR_2_31880971_C_A	chr2	31880971	1.36933076264231e-10	0.534254374354069	iPSC_ENSG00000021574.14	ENSG00000021574 VAR_2_31880971_C_A	Shared	Shared
iPSC	ENSG00000021645.20	iPSC_1706	VAR_14_78339830_A_G	chr14	78339830	4.81463750947175e-06	-0.555621694997285	iPSC_ENSG00000021645.20	ENSG00000021645 VAR_14_78339830_A_G	EDev	EDev
iPSC	ENSG00000021776.11	iPSC_1708	VAR_15_34848778_C_T	chr15	34848778	3.3022167605948e-12	0.58974024152226	iPSC_ENSG00000021776.11	ENSG00000021776 VAR_15_34848778_C_T	Shared	Shared
PPC	ENSG00000021776.11	PPC_1141	VAR_15_34864781_A_G	chr15	34864781	1.08452743951135e-07	-0.840210094139676	PPC_ENSG00000021776.11	ENSG00000021776 VAR_15_34864781_A_G	Shared	Shared
iPSC	ENSG00000021826.18	iPSC_374	VAR_2_210455650_G_C	chr2	210455650	1.23678765978776e-14	1.05459763115617	iPSC_ENSG00000021826.18	ENSG00000021826 VAR_2_210455650_G_C	Shared	Shared
CVPC	ENSG00000021826.18	CVPC_796	VAR_2_210471107_A_C	chr2	210471107	7.29756044799464e-08	0.688900261765502	CVPC_ENSG00000021826.18	ENSG00000021826 VAR_2_210471107_A_C	Shared	Shared
PPC	ENSG00000021826.18	PPC_222	VAR_2_210470819_A_G	chr2	210470819	2.64111653481532e-07	0.660065203507651	PPC_ENSG00000021826.18	ENSG00000021826 VAR_2_210470819_A_G	Shared	Shared
PPC	ENSG00000022556.16	PPC_1142	VAR_19_54963134_A_G	chr19	54963134	3.6101587845938e-06	1.24821569746039	PPC_ENSG00000022556.16	ENSG00000022556 VAR_19_54963134_A_G	Shared	Shared
CVPC	ENSG00000022556.16	CVPC_3108	VAR_19_54970301_T_C	chr19	54970301	5.53405890383664e-08	0.956719409349265	CVPC_ENSG00000022556.16	ENSG00000022556 VAR_19_54970301_T_C	Shared	Shared
iPSC	ENSG00000022556.16	iPSC_1709	VAR_19_54969952_G_C	chr19	54969952	2.96856782625075e-07	1.00101691489729	iPSC_ENSG00000022556.16	ENSG00000022556 VAR_19_54969952_G_C	Shared	Shared
PPC	ENSG00000022976.16	PPC_223	VAR_14_102437061_G_A	chr14	102437061	5.22487707397204e-06	0.742232727413529	PPC_ENSG00000022976.16	ENSG00000022976 VAR_14_102437061_G_A	Shared	Shared
iPSC	ENSG00000023191.17	iPSC_1712	VAR_11_1380660_G_A	chr11	1380660	6.30107968629403e-12	0.728851650408278	iPSC_ENSG00000023191.17	ENSG00000023191 VAR_11_1380660_G_A	EDev	EDev
CVPC	ENSG00000023191.17	CVPC_3109	VAR_11_1408658_C_T	chr11	1408658	3.969029623466e-13	-0.933966001262231	CVPC_ENSG00000023191.17	ENSG00000023191 VAR_11_1408658_C_T	EDev	EDev
PPC	ENSG00000023191.17	PPC_1143	VAR_11_1380112_T_A	chr11	1380112	5.97477650725628e-09	-1.11003974849137	PPC_ENSG00000023191.17	ENSG00000023191 VAR_11_1380112_T_A	EDev	EDev
iPSC	ENSG00000023228.14	iPSC_1713	VAR_2_206095246_G_A	chr2	206095246	3.37292777486366e-25	-0.953454359659289	iPSC_ENSG00000023228.14	ENSG00000023228 VAR_2_206095246_G_A	Shared	Shared
PPC	ENSG00000023228.14	PPC_1144	VAR_2_206182079_G_A	chr2	206182079	3.06143101444535e-24	-1.66318146154506	PPC_ENSG00000023228.14	ENSG00000023228 VAR_2_206182079_G_A	Shared	Shared
CVPC	ENSG00000023287.13	CVPC_3110	VAR_8_52648420_A_G	chr8	52648420	1.95499493168678e-08	-0.48501403123754	CVPC_ENSG00000023287.13	ENSG00000023287 VAR_8_52648420_A_G	EDev	EDev
CVPC	ENSG00000023330.15	CVPC_3111	VAR_3_53193412_T_C	chr3	53193412	1.10440522445626e-05	0.353599853133409	CVPC_ENSG00000023330.15	ENSG00000023330 VAR_3_53193412_T_C	EDev	EDev
iPSC	ENSG00000023330.15	iPSC_1714	VAR_3_52504284_G_C	chr3	52504284	3.25098729015929e-06	-0.508246033673912	iPSC_ENSG00000023330.15	ENSG00000023330 VAR_3_52504284_G_C	EDev	EDev
CVPC	ENSG00000023516.9	CVPC_3112	VAR_13_42268562_A_G	chr13	42268562	1.704959481547e-06	0.503203861670164	CVPC_ENSG00000023516.9	ENSG00000023516 VAR_13_42268562_A_G	Shared	Shared
CVPC	ENSG00000023572.10	CVPC_3113	VAR_1_193144920_T_C	chr1	193144920	2.44749688564447e-09	0.417598002615034	CVPC_ENSG00000023572.10	ENSG00000023572 VAR_1_193144920_T_C	Shared	Shared
CVPC	ENSG00000023608.5	CVPC_798	VAR_14_61767088_A_G	chr14	61767088	5.19371085709234e-07	0.577597656321551	CVPC_ENSG00000023608.5	ENSG00000023608 VAR_14_61767088_A_G	Shared	Shared
iPSC	ENSG00000023608.5	iPSC_1715	VAR_14_61762219_T_G	chr14	61762219	7.93772050364536e-06	0.439651606873983	iPSC_ENSG00000023608.5	ENSG00000023608 VAR_14_61762219_T_G	Shared	Shared
PPC	ENSG00000023608.5	PPC_1145	VAR_14_61764993_T_C	chr14	61764993	1.82298017112964e-10	-1.36928230515728	PPC_ENSG00000023608.5	ENSG00000023608 VAR_14_61764993_T_C	Shared	Shared
iPSC	ENSG00000023892.12	iPSC_1717	VAR_6_35153724_G_A	chr6	35153724	2.98242063756307e-06	-0.716563224772759	iPSC_ENSG00000023892.12	ENSG00000023892 VAR_6_35153724_G_A	Shared	Shared
CVPC	ENSG00000023909.10	CVPC_799	VAR_1_93975773_T_C	chr1	93975773	8.13711531318777e-07	-0.438957838940154	CVPC_ENSG00000023909.10	ENSG00000023909 VAR_1_93975773_T_C	Shared	Shared
iPSC	ENSG00000023909.10	iPSC_1719	VAR_1_93906464_T_C	chr1	93906464	1.01950080632075e-38	-1.50238828458111	iPSC_ENSG00000023909.10	ENSG00000023909 VAR_1_93906464_T_C	Shared	Shared
PPC	ENSG00000023909.10	PPC_1146	VAR_1_93882997_C_T	chr1	93882997	7.08919028825946e-14	-1.05917628396841	PPC_ENSG00000023909.10	ENSG00000023909 VAR_1_93882997_C_T	Shared	Shared
CVPC	ENSG00000024048.11	CVPC_3115	VAR_6_42301637_G_C	chr6	42301637	2.74269631379973e-09	-1.22699511389546	CVPC_ENSG00000024048.11	ENSG00000024048 VAR_6_42301637_G_C	EDev	EDev
iPSC	ENSG00000025039.15	iPSC_1721	VAR_6_89411272_A_C	chr6	89411272	6.73179466139327e-08	0.536854998113715	iPSC_ENSG00000025039.15	ENSG00000025039 VAR_6_89411272_A_C	Shared	Shared
iPSC	ENSG00000025156.13	iPSC_1722	VAR_6_122459071_A_C	chr6	122459071	8.58757200341876e-11	-0.760428430436496	iPSC_ENSG00000025156.13	ENSG00000025156 VAR_6_122459071_A_C	Shared	Shared
iPSC	ENSG00000025772.8	iPSC_1723	VAR_20_44960400_G_A	chr20	44960400	3.80340373843076e-13	-0.972951881143391	iPSC_ENSG00000025772.8	ENSG00000025772 VAR_20_44960400_G_A	Shared	Shared
iPSC	ENSG00000025796.14	iPSC_1724	VAR_6_107983532_T_C	chr6	107983532	6.32423243228197e-11	-0.900017629789021	iPSC_ENSG00000025796.14	ENSG00000025796 VAR_6_107983532_T_C	EDev	EDev
CVPC	ENSG00000026025.16	CVPC_3116	VAR_10_18060686_G_C	chr10	18060686	4.26765052915018e-06	0.405952874867516	CVPC_ENSG00000026025.16	ENSG00000026025 VAR_10_18060686_G_C	EDev	EDev
iPSC	ENSG00000026297.17	iPSC_1726	VAR_6_167035240_C_T	chr6	167035240	7.57658659445713e-12	0.475250126939724	iPSC_ENSG00000026297.17	ENSG00000026297 VAR_6_167035240_C_T	Shared	Shared
PPC	ENSG00000026297.17	PPC_1148	VAR_6_167077457_G_A	chr6	167077457	2.63318391495366e-08	0.893750385660125	PPC_ENSG00000026297.17	ENSG00000026297 VAR_6_167077457_G_A	Shared	Shared
CVPC	ENSG00000027847.14	CVPC_3118	VAR_5_177605049_C_G	chr5	177605049	1.37264734045299e-09	-0.407626764051796	CVPC_ENSG00000027847.14	ENSG00000027847 VAR_5_177605049_C_G	Shared	Shared
iPSC	ENSG00000028203.19	iPSC_1732	VAR_12_95026751_A_G	chr12	95026751	5.90596544938691e-07	0.428902994257476	iPSC_ENSG00000028203.19	ENSG00000028203 VAR_12_95026751_A_G	Shared	Shared
CVPC	ENSG00000028528.15	CVPC_3120	VAR_15_64138408_T_C	chr15	64138408	8.08877774958566e-13	-0.624075322514633	CVPC_ENSG00000028528.15	ENSG00000028528 VAR_15_64138408_T_C	Shared	Shared
iPSC	ENSG00000028528.15	iPSC_1733	VAR_15_64147333_G_C	chr15	64147333	2.19750388416535e-24	-0.941468472645989	iPSC_ENSG00000028528.15	ENSG00000028528 VAR_15_64147333_G_C	Shared	Shared
PPC	ENSG00000028528.15	PPC_1151	VAR_15_64083017_C_T	chr15	64083017	1.01690109374929e-06	-0.549200859917584	PPC_ENSG00000028528.15	ENSG00000028528 VAR_15_64083017_C_T	Shared	Shared
CVPC	ENSG00000028839.10	CVPC_3121	VAR_6_133782994_C_T	chr6	133782994	2.40310943889514e-06	-0.414595318849081	CVPC_ENSG00000028839.10	ENSG00000028839 VAR_6_133782994_C_T	EDev	EDev
CVPC	ENSG00000029153.15	CVPC_3122	VAR_12_27263365_C_T	chr12	27263365	3.15424169495015e-06	0.356080298873046	CVPC_ENSG00000029153.15	ENSG00000029153 VAR_12_27263365_C_T	EDev	EDev
iPSC	ENSG00000029153.15	iPSC_377	VAR_12_27334535_T_C	chr12	27334535	9.51339370353378e-10	-1.17871709962953	iPSC_ENSG00000029153.15	ENSG00000029153 VAR_12_27334535_T_C	EDev	EDev
CVPC	ENSG00000029534.22	CVPC_3123	VAR_8_41766084_G_A	chr8	41766084	1.04963989274106e-12	1.1722895260493	CVPC_ENSG00000029534.22	ENSG00000029534 VAR_8_41766084_G_A	Shared	Shared
iPSC	ENSG00000029534.22	iPSC_1734	VAR_8_41755978_T_C	chr8	41755978	1.13300820737192e-25	-0.897128248860464	iPSC_ENSG00000029534.22	ENSG00000029534 VAR_8_41755978_T_C	Shared	Shared
CVPC	ENSG00000029639.11	CVPC_3124	VAR_6_155314490_A_G	chr6	155314490	6.83658003115768e-11	-0.753786110009206	CVPC_ENSG00000029639.11	ENSG00000029639 VAR_6_155314490_A_G	Shared	Shared
PPC	ENSG00000029639.11	PPC_224	VAR_6_155247747_A_G	chr6	155247747	2.03557090220811e-11	1.00675419804503	PPC_ENSG00000029639.11	ENSG00000029639 VAR_6_155247747_A_G	Shared	Shared
iPSC	ENSG00000029639.11	iPSC_1735	VAR_6_155314503_A_C	chr6	155314503	1.42377314359697e-25	-1.2085081468466	iPSC_ENSG00000029639.11	ENSG00000029639 VAR_6_155314503_A_C	Shared	Shared
iPSC	ENSG00000029725.17	iPSC_1736	VAR_17_5327572_G_A	chr17	5327572	1.78144139916162e-10	-0.838253828118404	iPSC_ENSG00000029725.17	ENSG00000029725 VAR_17_5327572_G_A	Shared	Shared
iPSC	ENSG00000030066.14	iPSC_1737	VAR_11_47758034_C_T	chr11	47758034	2.76008195843158e-18	0.470908331554124	iPSC_ENSG00000030066.14	ENSG00000030066 VAR_11_47758034_C_T	Shared	Shared
CVPC	ENSG00000030066.14	CVPC_298	VAR_11_47734923_A_C	chr11	47734923	8.19838164802582e-10	0.619807591926718	CVPC_ENSG00000030066.14	ENSG00000030066 VAR_11_47734923_A_C	Shared	Shared
CVPC	ENSG00000030582.19	CVPC_3125	VAR_17_43646249_C_T	chr17	43646249	9.68819722721849e-07	0.429506125482864	CVPC_ENSG00000030582.19	ENSG00000030582 VAR_17_43646249_C_T	EDev	EDev
iPSC	ENSG00000031081.11	iPSC_1739	VAR_3_119268082_T_C	chr3	119268082	8.14177112655804e-15	-0.537306958447964	iPSC_ENSG00000031081.11	ENSG00000031081 VAR_3_119268082_T_C	Shared	Shared
CVPC	ENSG00000031081.11	CVPC_3126	VAR_3_119294711_G_A	chr3	119294711	2.77801048956393e-07	0.373720471681532	CVPC_ENSG00000031081.11	ENSG00000031081 VAR_3_119294711_G_A	EDev	EDev
PPC	ENSG00000031691.7	PPC_1152	VAR_6_49410955_G_T	chr6	49410955	2.09164429851712e-07	0.92192074395145	PPC_ENSG00000031691.7	ENSG00000031691 VAR_6_49410955_G_T	Shared	Shared
iPSC	ENSG00000031691.7	iPSC_1740	VAR_6_49483474_G_A	chr6	49483474	4.1325690048107e-35	1.17044799298794	iPSC_ENSG00000031691.7	ENSG00000031691 VAR_6_49483474_G_A	Shared	Shared
CVPC	ENSG00000031691.7	CVPC_3127	VAR_6_49490122_A_G	chr6	49490122	2.12098064812004e-15	0.923723578382544	CVPC_ENSG00000031691.7	ENSG00000031691 VAR_6_49490122_A_G	Shared	Shared
iPSC	ENSG00000031698.13	iPSC_47	VAR_1_109229079_A_C	chr1	109229079	6.17213717760822e-16	0.654579057397066	iPSC_ENSG00000031698.13	ENSG00000031698 VAR_1_109229079_A_C	EDev	Shared
PPC	ENSG00000032742.18	PPC_225	VAR_13_20592748_G_A	chr13	20592748	1.04830475720425e-12	1.07003935003859	PPC_ENSG00000032742.18	ENSG00000032742 VAR_13_20592748_G_A	Shared	Shared
iPSC	ENSG00000032742.18	iPSC_1741	VAR_13_20598273_G_T	chr13	20598273	9.42968102853504e-15	1.29920633487402	iPSC_ENSG00000032742.18	ENSG00000032742 VAR_13_20598273_G_T	Shared	Shared
CVPC	ENSG00000032742.18	CVPC_3128	VAR_13_20626210_A_G	chr13	20626210	1.16867043798968e-15	0.914284177387945	CVPC_ENSG00000032742.18	ENSG00000032742 VAR_13_20626210_A_G	Shared	Shared
CVPC	ENSG00000033011.14	CVPC_3129	VAR_16_5085955_G_T	chr16	5085955	1.64040517502879e-13	-0.598764104910432	CVPC_ENSG00000033011.14	ENSG00000033011 VAR_16_5085955_G_T	Shared	Shared
CVPC	ENSG00000033100.17	CVPC_3130	VAR_7_151244523_C_T	chr7	151244523	6.11636628114515e-14	0.350117636162896	CVPC_ENSG00000033100.17	ENSG00000033100 VAR_7_151244523_C_T	Shared	Shared
PPC	ENSG00000033100.17	PPC_1153	VAR_7_151212531_G_C	chr7	151212531	2.48300020252624e-12	-0.613554800679312	PPC_ENSG00000033100.17	ENSG00000033100 VAR_7_151212531_G_C	Shared	Shared
iPSC	ENSG00000033178.13	iPSC_1742	VAR_4_67683793_A_C	chr4	67683793	1.10601001779363e-08	-0.488195444752099	iPSC_ENSG00000033178.13	ENSG00000033178 VAR_4_67683793_A_C	Shared	Shared
PPC	ENSG00000033178.13	PPC_1154	VAR_4_67686843_T_A	chr4	67686843	4.27744244882552e-06	-0.676559296542248	PPC_ENSG00000033178.13	ENSG00000033178 VAR_4_67686843_T_A	Shared	Shared
CVPC	ENSG00000033178.13	CVPC_3131	VAR_4_67609511_G_A	chr4	67609511	3.4798960669224e-09	-0.457570138231883	CVPC_ENSG00000033178.13	ENSG00000033178 VAR_4_67609511_G_A	Shared	Shared
iPSC	ENSG00000033867.17	iPSC_1743	VAR_3_27375239_T_C	chr3	27375239	3.23489289877052e-10	-0.455843722111812	iPSC_ENSG00000033867.17	ENSG00000033867 VAR_3_27375239_T_C	Shared	Shared
iPSC	ENSG00000034053.15	iPSC_1744	VAR_15_28887830_T_C	chr15	28887830	4.17178436679116e-14	0.89118615016977	iPSC_ENSG00000034053.15	ENSG00000034053 VAR_15_28887830_T_C	Shared	Shared
iPSC	ENSG00000034152.20	iPSC_1745	VAR_17_20915178_T_G	chr17	20915178	6.30484984668064e-07	-0.512968958093501	iPSC_ENSG00000034152.20	ENSG00000034152 VAR_17_20915178_T_G	EDev	EDev
PPC	ENSG00000034239.11	PPC_226	VAR_8_48773490_C_T	chr8	48773490	1.73342844914302e-09	-0.913542933701543	PPC_ENSG00000034239.11	ENSG00000034239 VAR_8_48773490_C_T	Shared	Shared
iPSC	ENSG00000034510.6	iPSC_1746	VAR_2_84900961_A_T	chr2	84900961	1.45678146913877e-08	-0.599360083728451	iPSC_ENSG00000034510.6	ENSG00000034510 VAR_2_84900961_A_T	Shared	Shared
iPSC	ENSG00000034693.15	iPSC_1747	VAR_6_143516295_C_G	chr6	143516295	1.26317815412308e-05	0.351282079389819	iPSC_ENSG00000034693.15	ENSG00000034693 VAR_6_143516295_C_G	Shared	Shared
iPSC	ENSG00000035115.22	iPSC_1748	VAR_2_1131111_C_T	chr2	1131111	2.0873255257192e-28	-1.03896973261908	iPSC_ENSG00000035115.22	ENSG00000035115 VAR_2_1131111_C_T	EDev	EDev
PPC	ENSG00000035115.22	PPC_1155	VAR_2_1131330_G_T	chr2	1131330	6.53497111549263e-14	-0.864748374265064	PPC_ENSG00000035115.22	ENSG00000035115 VAR_2_1131330_G_T	Shared	Shared
CVPC	ENSG00000035115.22	CVPC_3133	VAR_2_1090168_A_T	chr2	1090168	6.86695602902114e-06	-0.37484429107579	CVPC_ENSG00000035115.22	ENSG00000035115 VAR_2_1090168_A_T	Shared	Shared
iPSC	ENSG00000035141.9	iPSC_49	VAR_2_70435577_A_G	chr2	70435577	1.90650465448754e-15	0.764212604031477	iPSC_ENSG00000035141.9	ENSG00000035141 VAR_2_70435577_A_G	EDev	Shared
CVPC	ENSG00000035141.9	CVPC_3134	VAR_2_70229987_G_C	chr2	70229987	8.97575434999915e-11	-0.462251527498543	CVPC_ENSG00000035141.9	ENSG00000035141 VAR_2_70229987_G_C	Shared	Shared
iPSC	ENSG00000035499.13	iPSC_1750	VAR_5_60681590_C_A	chr5	60681590	7.64642706110803e-09	0.332318174775188	iPSC_ENSG00000035499.13	ENSG00000035499 VAR_5_60681590_C_A	Shared	Shared
CVPC	ENSG00000035499.13	CVPC_3136	VAR_5_61074836_C_T	chr5	61074836	2.28066768584463e-06	0.297752810448974	CVPC_ENSG00000035499.13	ENSG00000035499 VAR_5_61074836_C_T	EDev	EDev
PPC	ENSG00000035499.13	PPC_1156	VAR_5_60729325_A_G	chr5	60729325	7.01228136828217e-08	-0.602496117244673	PPC_ENSG00000035499.13	ENSG00000035499 VAR_5_60729325_A_G	Shared	Shared
iPSC	ENSG00000035664.11	iPSC_118	VAR_15_63923624_G_T	chr15	63923624	6.48647100056801e-15	1.21156217408649	iPSC_ENSG00000035664.11	ENSG00000035664 VAR_15_63923624_G_T	Shared	Shared
iPSC	ENSG00000035681.9	iPSC_379	VAR_8_58556577_G_A	chr8	58556577	1.94243331638746e-18	0.66250242865265	iPSC_ENSG00000035681.9	ENSG00000035681 VAR_8_58556577_G_A	Shared	Shared
iPSC	ENSG00000035687.10	iPSC_119	VAR_1_244353652_T_C	chr1	244353652	6.02160805839856e-27	1.06688367834496	iPSC_ENSG00000035687.10	ENSG00000035687 VAR_1_244353652_T_C	EDev	EDev
PPC	ENSG00000035687.10	PPC_1157	VAR_1_244389661_A_T	chr1	244389661	2.58862663797374e-07	-0.757509180282399	PPC_ENSG00000035687.10	ENSG00000035687 VAR_1_244389661_A_T	Shared	Shared
CVPC	ENSG00000035862.13	CVPC_3137	VAR_17_78930310_C_T	chr17	78930310	1.33978236765524e-06	-0.490238881248008	CVPC_ENSG00000035862.13	ENSG00000035862 VAR_17_78930310_C_T	EDev	EDev
CVPC	ENSG00000035928.17	CVPC_3138	VAR_4_39907788_G_A	chr4	39907788	2.41286526425709e-08	0.660395069776997	CVPC_ENSG00000035928.17	ENSG00000035928 VAR_4_39907788_G_A	EDev	EDev
iPSC	ENSG00000035928.17	iPSC_1751	VAR_4_39332767_T_C	chr4	39332767	1.08523568790883e-09	0.437534044453556	iPSC_ENSG00000035928.17	ENSG00000035928 VAR_4_39332767_T_C	Shared	Shared
PPC	ENSG00000036054.13	PPC_1158	VAR_3_101032884_T_C	chr3	101032884	9.06863053627875e-15	1.21460675760021	PPC_ENSG00000036054.13	ENSG00000036054 VAR_3_101032884_T_C	EDev	EDev
PPC	ENSG00000036257.14	PPC_1159	VAR_2_224550417_A_G	chr2	224550417	3.28388368520025e-10	0.767959403305552	PPC_ENSG00000036257.14	ENSG00000036257 VAR_2_224550417_A_G	Shared	Shared
CVPC	ENSG00000036549.13	CVPC_3139	VAR_1_77524238_T_C	chr1	77524238	6.24918731504144e-06	0.395592090865743	CVPC_ENSG00000036549.13	ENSG00000036549 VAR_1_77524238_T_C	EDev	EDev
PPC	ENSG00000037042.9	PPC_24	VAR_17_42651852_A_G	chr17	42651852	2.15349197262419e-07	-0.523224628038813	PPC_ENSG00000037042.9	ENSG00000037042 VAR_17_42651852_A_G	Shared	Shared
CVPC	ENSG00000037042.9	CVPC_800	VAR_17_42544897_C_T	chr17	42544897	3.3948265585346e-06	-0.510144330158573	CVPC_ENSG00000037042.9	ENSG00000037042 VAR_17_42544897_C_T	Shared	Shared
iPSC	ENSG00000037474.15	iPSC_1756	VAR_5_6599827_C_T	chr5	6599827	4.12174498626712e-17	-0.893063332844377	iPSC_ENSG00000037474.15	ENSG00000037474 VAR_5_6599827_C_T	Shared	Shared
CVPC	ENSG00000037474.15	CVPC_3140	VAR_5_6600680_T_C	chr5	6600680	1.17210662119627e-11	0.669404914654152	CVPC_ENSG00000037474.15	ENSG00000037474 VAR_5_6600680_T_C	Shared	Shared
iPSC	ENSG00000037757.14	iPSC_1757	VAR_19_13760740_T_C	chr19	13760740	2.16596102325939e-25	-1.30898953963182	iPSC_ENSG00000037757.14	ENSG00000037757 VAR_19_13760740_T_C	Shared	Shared
PPC	ENSG00000037757.14	PPC_1162	VAR_19_13757855_G_A	chr19	13757855	5.51102733911997e-13	-1.4808368073973	PPC_ENSG00000037757.14	ENSG00000037757 VAR_19_13757855_G_A	Shared	Shared
iPSC	ENSG00000038002.9	iPSC_1758	VAR_4_177440968_C_G	chr4	177440968	2.46588916952454e-27	-1.19143314614363	iPSC_ENSG00000038002.9	ENSG00000038002 VAR_4_177440968_C_G	Shared	Shared
CVPC	ENSG00000038002.9	CVPC_3141	VAR_4_177439897_C_A	chr4	177439897	5.24023305088272e-18	-1.35148210858617	CVPC_ENSG00000038002.9	ENSG00000038002 VAR_4_177439897_C_A	Shared	Shared
PPC	ENSG00000038002.9	PPC_1163	VAR_4_177439396_C_T	chr4	177439396	2.04791370271587e-20	-1.47691424544878	PPC_ENSG00000038002.9	ENSG00000038002 VAR_4_177439396_C_T	Shared	Shared
iPSC	ENSG00000038210.14	iPSC_1759	VAR_4_25257157_A_G	chr4	25257157	1.7583294486372e-06	-0.598601572723213	iPSC_ENSG00000038210.14	ENSG00000038210 VAR_4_25257157_A_G	Shared	Shared
iPSC	ENSG00000038219.13	iPSC_1760	VAR_4_13578908_A_G	chr4	13578908	1.94630117349359e-13	0.846295214829944	iPSC_ENSG00000038219.13	ENSG00000038219 VAR_4_13578908_A_G	Shared	Shared
PPC	ENSG00000038219.13	PPC_1164	VAR_4_13578908_A_G	chr4	13578908	2.86642978712496e-13	1.19209495350288	PPC_ENSG00000038219.13	ENSG00000038219 VAR_4_13578908_A_G	Shared	Shared
CVPC	ENSG00000038274.18	CVPC_3142	VAR_5_163528409_G_A	chr5	163528409	5.52599324477391e-06	0.584015070719818	CVPC_ENSG00000038274.18	ENSG00000038274 VAR_5_163528409_G_A	Shared	Shared
iPSC	ENSG00000038427.16	iPSC_380	VAR_5_83440516_A_T	chr5	83440516	3.914795725866e-12	-0.424746173391983	iPSC_ENSG00000038427.16	ENSG00000038427 VAR_5_83440516_A_T	EDev	EDev
PPC	ENSG00000038945.15	PPC_1166	VAR_8_16213764_C_T	chr8	16213764	2.15809586310878e-06	2.28056796061426	PPC_ENSG00000038945.15	ENSG00000038945 VAR_8_16213764_C_T	Shared	Shared
iPSC	ENSG00000039123.16	iPSC_1763	VAR_5_55198566_G_A	chr5	55198566	2.64021087523503e-07	-0.380383446320854	iPSC_ENSG00000039123.16	ENSG00000039123 VAR_5_55198566_G_A	Shared	Shared
PPC	ENSG00000039139.11	PPC_1167	VAR_5_14029013_C_A	chr5	14029013	3.23724618658643e-12	-0.779632789397243	PPC_ENSG00000039139.11	ENSG00000039139 VAR_5_14029013_C_A	Shared	Shared
iPSC	ENSG00000039139.11	iPSC_1764	VAR_5_14012271_C_A	chr5	14012271	1.18832463526385e-22	0.938109689868853	iPSC_ENSG00000039139.11	ENSG00000039139 VAR_5_14012271_C_A	Shared	Shared
PPC	ENSG00000039319.17	PPC_1168	VAR_5_80399010_C_A	chr5	80399010	6.988825435801e-13	1.41190717757755	PPC_ENSG00000039319.17	ENSG00000039319 VAR_5_80399010_C_A	Shared	Shared
iPSC	ENSG00000039319.17	iPSC_1765	VAR_5_80399010_C_A	chr5	80399010	1.86225283400674e-08	0.833302952861149	iPSC_ENSG00000039319.17	ENSG00000039319 VAR_5_80399010_C_A	Shared	Shared
iPSC	ENSG00000039560.14	iPSC_1766	VAR_5_34519568_T_C	chr5	34519568	1.1260376770506e-06	-0.521688809771922	iPSC_ENSG00000039560.14	ENSG00000039560 VAR_5_34519568_T_C	Shared	Shared
PPC	ENSG00000040199.18	PPC_1169	VAR_16_71574012_A_G	chr16	71574012	3.99217948558888e-14	1.98046350159023	PPC_ENSG00000040199.18	ENSG00000040199 VAR_16_71574012_A_G	Shared	Shared
iPSC	ENSG00000040199.18	iPSC_1768	VAR_16_71717093_G_A	chr16	71717093	3.83825851930288e-16	-0.759276124313165	iPSC_ENSG00000040199.18	ENSG00000040199 VAR_16_71717093_G_A	Shared	Shared
iPSC	ENSG00000040487.13	iPSC_1769	VAR_1_19420033_C_G	chr1	19420033	6.54273761750725e-06	0.529131705025403	iPSC_ENSG00000040487.13	ENSG00000040487 VAR_1_19420033_C_G	Shared	Shared
iPSC	ENSG00000040531.16	iPSC_1770	VAR_17_3681446_G_A	chr17	3681446	8.34644121740713e-09	-0.501743935503664	iPSC_ENSG00000040531.16	ENSG00000040531 VAR_17_3681446_G_A	Shared	Shared
CVPC	ENSG00000040933.16	CVPC_801	VAR_2_98501542_C_T	chr2	98501542	1.13679787762106e-08	0.611607324880769	CVPC_ENSG00000040933.16	ENSG00000040933 VAR_2_98501542_C_T	Shared	Shared
iPSC	ENSG00000041802.11	iPSC_1772	VAR_3_194656983_C_T	chr3	194656983	1.88597822362894e-13	0.833024952869072	iPSC_ENSG00000041802.11	ENSG00000041802 VAR_3_194656983_C_T	Shared	Shared
CVPC	ENSG00000041988.16	CVPC_802	VAR_1_6629259_G_A	chr1	6629259	2.32935060261593e-07	-0.663443430477904	CVPC_ENSG00000041988.16	ENSG00000041988 VAR_1_6629259_G_A	Shared	Shared
iPSC	ENSG00000042062.13	iPSC_382	VAR_20_50644239_C_T	chr20	50644239	5.55324058049129e-07	-0.472218771750909	iPSC_ENSG00000042062.13	ENSG00000042062 VAR_20_50644239_C_T	Shared	Shared
PPC	ENSG00000042088.14	PPC_1173	VAR_14_89952844_T_C	chr14	89952844	7.01464069770759e-09	-1.09981657645216	PPC_ENSG00000042088.14	ENSG00000042088 VAR_14_89952844_T_C	Shared	Shared
iPSC	ENSG00000042088.14	iPSC_1773	VAR_14_89956320_T_C	chr14	89956320	4.68324766547916e-28	-1.2425558973663	iPSC_ENSG00000042088.14	ENSG00000042088 VAR_14_89956320_T_C	Shared	Shared
CVPC	ENSG00000042286.15	CVPC_3143	VAR_10_70711025_T_G	chr10	70711025	2.10854787745643e-06	-0.4776676391678	CVPC_ENSG00000042286.15	ENSG00000042286 VAR_10_70711025_T_G	EDev	EDev
iPSC	ENSG00000042286.15	iPSC_1774	VAR_10_69887542_G_A	chr10	69887542	2.25912117724839e-07	-0.623514814558793	iPSC_ENSG00000042286.15	ENSG00000042286 VAR_10_69887542_G_A	EDev	EDev
PPC	ENSG00000042317.17	PPC_1174	VAR_14_88361089_G_A	chr14	88361089	4.72792308920956e-06	0.368439783634322	PPC_ENSG00000042317.17	ENSG00000042317 VAR_14_88361089_G_A	Shared	Shared
iPSC	ENSG00000042317.17	iPSC_1775	VAR_14_88361089_G_A	chr14	88361089	6.8838845199962e-08	0.705374131681785	iPSC_ENSG00000042317.17	ENSG00000042317 VAR_14_88361089_G_A	Shared	Shared
PPC	ENSG00000042429.12	PPC_1175	VAR_11_93773900_C_T	chr11	93773900	2.31629116477271e-11	1.12289934097518	PPC_ENSG00000042429.12	ENSG00000042429 VAR_11_93773900_C_T	Shared	Shared
iPSC	ENSG00000042429.12	iPSC_1776	VAR_11_93043094_A_G	chr11	93043094	2.60227636359434e-06	0.423534918064969	iPSC_ENSG00000042429.12	ENSG00000042429 VAR_11_93043094_A_G	EDev	EDev
CVPC	ENSG00000042429.12	CVPC_803	VAR_11_93804411_C_T	chr11	93804411	5.86900014107569e-08	0.818336746859998	CVPC_ENSG00000042429.12	ENSG00000042429 VAR_11_93804411_C_T	Shared	Shared
iPSC	ENSG00000042493.16	iPSC_1777	VAR_2_85423246_G_A	chr2	85423246	7.01872702364219e-21	1.29649842025448	iPSC_ENSG00000042493.16	ENSG00000042493 VAR_2_85423246_G_A	Shared	Shared
CVPC	ENSG00000042493.16	CVPC_3144	VAR_2_85428877_A_G	chr2	85428877	1.05173423277604e-06	0.524883735044492	CVPC_ENSG00000042493.16	ENSG00000042493 VAR_2_85428877_A_G	Shared	Shared
PPC	ENSG00000042493.16	PPC_1176	VAR_2_85414064_C_T	chr2	85414064	6.29666279109339e-12	1.41792103676275	PPC_ENSG00000042493.16	ENSG00000042493 VAR_2_85414064_C_T	Shared	Shared
iPSC	ENSG00000042753.12	iPSC_120	VAR_19_46967605_T_C	chr19	46967605	7.77500147279765e-21	-0.682782049345418	iPSC_ENSG00000042753.12	ENSG00000042753 VAR_19_46967605_T_C	Shared	Shared
PPC	ENSG00000042980.14	PPC_1177	VAR_8_24277289_G_A	chr8	24277289	9.35310026769904e-10	-0.868331782406245	PPC_ENSG00000042980.14	ENSG00000042980 VAR_8_24277289_G_A	Shared	Shared
iPSC	ENSG00000043093.15	iPSC_1778	VAR_3_182710798_C_T	chr3	182710798	2.9920459461817e-07	0.325991605505187	iPSC_ENSG00000043093.15	ENSG00000043093 VAR_3_182710798_C_T	EDev	EDev
iPSC	ENSG00000043514.17	iPSC_1779	VAR_1_39837955_C_T	chr1	39837955	2.66428563026375e-42	-2.42676183461893	iPSC_ENSG00000043514.17	ENSG00000043514 VAR_1_39837955_C_T	Shared	Shared
CVPC	ENSG00000043514.17	CVPC_3145	VAR_1_39837955_C_T	chr1	39837955	2.81449540494794e-24	-2.57760676301988	CVPC_ENSG00000043514.17	ENSG00000043514 VAR_1_39837955_C_T	Shared	Shared
PPC	ENSG00000043514.17	PPC_1178	VAR_1_39837955_C_T	chr1	39837955	2.06214767514503e-26	-2.44934811565844	PPC_ENSG00000043514.17	ENSG00000043514 VAR_1_39837955_C_T	Shared	Shared
iPSC	ENSG00000044090.13	iPSC_1780	VAR_6_43039244_T_C	chr6	43039244	3.91259631298465e-28	0.926929815100043	iPSC_ENSG00000044090.13	ENSG00000044090 VAR_6_43039244_T_C	Shared	Shared
PPC	ENSG00000044090.13	PPC_1179	VAR_6_43045924_T_C	chr6	43045924	6.46449238823466e-15	-0.998435074322263	PPC_ENSG00000044090.13	ENSG00000044090 VAR_6_43045924_T_C	Shared	Shared
CVPC	ENSG00000044115.21	CVPC_804	VAR_5_138927560_G_A	chr5	138927560	4.2580198950681e-08	-0.694397061881881	CVPC_ENSG00000044115.21	ENSG00000044115 VAR_5_138927560_G_A	Shared	Shared
iPSC	ENSG00000044115.21	iPSC_1781	VAR_5_138734932_C_T	chr5	138734932	1.87735730181411e-22	-1.08582689134956	iPSC_ENSG00000044115.21	ENSG00000044115 VAR_5_138734932_C_T	Shared	Shared
PPC	ENSG00000044115.21	PPC_61	VAR_5_138739474_T_C	chr5	138739474	1.30147676249092e-07	0.663131327856202	PPC_ENSG00000044115.21	ENSG00000044115 VAR_5_138739474_T_C	Shared	Shared
PPC	ENSG00000044459.15	PPC_228	VAR_9_17230930_T_C	chr9	17230930	9.76781284879793e-20	2.18669451866936	PPC_ENSG00000044459.15	ENSG00000044459 VAR_9_17230930_T_C	Shared	Shared
CVPC	ENSG00000044459.15	CVPC_3146	VAR_9_17327464_A_G	chr9	17327464	5.86271436415945e-14	0.943869082460482	CVPC_ENSG00000044459.15	ENSG00000044459 VAR_9_17327464_A_G	Shared	Shared
iPSC	ENSG00000044459.15	iPSC_383	VAR_9_17251388_G_A	chr9	17251388	2.59727408738179e-13	0.692458506014901	iPSC_ENSG00000044459.15	ENSG00000044459 VAR_9_17251388_G_A	Shared	Shared
CVPC	ENSG00000044574.9	CVPC_3147	VAR_9_124448987_C_T	chr9	124448987	8.14244395276485e-06	0.580852933249274	CVPC_ENSG00000044574.9	ENSG00000044574 VAR_9_124448987_C_T	EDev	EDev
iPSC	ENSG00000046604.14	iPSC_384	VAR_18_31489836_G_A	chr18	31489836	9.90059090601058e-21	-0.523310386178562	iPSC_ENSG00000046604.14	ENSG00000046604 VAR_18_31489836_G_A	Shared	Shared
CVPC	ENSG00000046604.14	CVPC_3148	VAR_18_31516058_T_C	chr18	31516058	6.45519983359258e-08	-0.483065334412301	CVPC_ENSG00000046604.14	ENSG00000046604 VAR_18_31516058_T_C	Shared	Shared
iPSC	ENSG00000046889.19	iPSC_1782	VAR_8_68093926_G_A	chr8	68093926	1.41465480447041e-06	-0.323342601670267	iPSC_ENSG00000046889.19	ENSG00000046889 VAR_8_68093926_G_A	Shared	Shared
PPC	ENSG00000047188.16	PPC_1181	VAR_5_113563553_G_A	chr5	113563553	1.84982582100507e-14	0.885347120169376	PPC_ENSG00000047188.16	ENSG00000047188 VAR_5_113563553_G_A	Shared	Shared
CVPC	ENSG00000047188.16	CVPC_3149	VAR_5_113539290_C_G	chr5	113539290	1.28039595396545e-07	0.609214373008553	CVPC_ENSG00000047188.16	ENSG00000047188 VAR_5_113539290_C_G	Shared	Shared
iPSC	ENSG00000047188.16	iPSC_1784	VAR_5_113563553_G_A	chr5	113563553	6.00561443353029e-33	0.898611375694902	iPSC_ENSG00000047188.16	ENSG00000047188 VAR_5_113563553_G_A	Shared	Shared
iPSC	ENSG00000047315.17	iPSC_1785	VAR_4_56847158_C_T	chr4	56847158	1.41024210056473e-06	0.377467569489189	iPSC_ENSG00000047315.17	ENSG00000047315 VAR_4_56847158_C_T	Shared	Shared
PPC	ENSG00000047315.17	PPC_229	VAR_4_56953162_C_T	chr4	56953162	7.47210127288299e-09	1.30957375658183	PPC_ENSG00000047315.17	ENSG00000047315 VAR_4_56953162_C_T	Shared	Shared
CVPC	ENSG00000047410.14	CVPC_3150	VAR_1_187269363_T_C	chr1	187269363	2.44890106402809e-06	-0.221241609431501	CVPC_ENSG00000047410.14	ENSG00000047410 VAR_1_187269363_T_C	EDev	EDev
PPC	ENSG00000047457.14	PPC_1182	VAR_3_149225477_A_G	chr3	149225477	1.70345557176864e-14	1.14379823367249	PPC_ENSG00000047457.14	ENSG00000047457 VAR_3_149225477_A_G	Shared	Shared
CVPC	ENSG00000047579.20	CVPC_3151	VAR_6_15650653_G_A	chr6	15650653	5.33186705338004e-06	-0.828451519387601	CVPC_ENSG00000047579.20	ENSG00000047579 VAR_6_15650653_G_A	Shared	Shared
PPC	ENSG00000047579.20	PPC_1183	VAR_6_15697557_C_G	chr6	15697557	5.62408407553446e-08	-1.75863611933317	PPC_ENSG00000047579.20	ENSG00000047579 VAR_6_15697557_C_G	Shared	Shared
CVPC	ENSG00000047621.12	CVPC_3152	VAR_12_5278870_C_A	chr12	5278870	6.00811463277102e-07	0.394800737443628	CVPC_ENSG00000047621.12	ENSG00000047621 VAR_12_5278870_C_A	EDev	EDev
iPSC	ENSG00000047849.22	iPSC_1787	VAR_3_47601913_T_C	chr3	47601913	6.66863191873308e-12	-0.646590437798142	iPSC_ENSG00000047849.22	ENSG00000047849 VAR_3_47601913_T_C	Shared	Shared
PPC	ENSG00000048140.18	PPC_1184	VAR_5_176683195_A_G	chr5	176683195	4.3017932765761e-07	-0.587612004186545	PPC_ENSG00000048140.18	ENSG00000048140 VAR_5_176683195_A_G	Shared	Shared
iPSC	ENSG00000048140.18	iPSC_1789	VAR_5_176920638_G_A	chr5	176920638	8.21686283017442e-06	-0.522690024852613	iPSC_ENSG00000048140.18	ENSG00000048140 VAR_5_176920638_G_A	EDev	EDev
CVPC	ENSG00000048140.18	CVPC_3154	VAR_5_176646798_G_T	chr5	176646798	3.01138698857676e-06	-0.508166797269229	CVPC_ENSG00000048140.18	ENSG00000048140 VAR_5_176646798_G_T	Shared	Shared
iPSC	ENSG00000048162.22	iPSC_1790	VAR_5_176404644_T_C	chr5	176404644	1.21538127903026e-06	0.314101756780089	iPSC_ENSG00000048162.22	ENSG00000048162 VAR_5_176404644_T_C	Shared	Shared
PPC	ENSG00000048471.14	PPC_1185	VAR_16_12561931_C_T	chr16	12561931	9.19122726033792e-10	1.42313795829715	PPC_ENSG00000048471.14	ENSG00000048471 VAR_16_12561931_C_T	Shared	Shared
iPSC	ENSG00000048471.14	iPSC_1792	VAR_16_12556390_A_G	chr16	12556390	5.58141683350688e-06	-0.488545283219395	iPSC_ENSG00000048471.14	ENSG00000048471 VAR_16_12556390_A_G	Shared	Shared
CVPC	ENSG00000048540.16	CVPC_3156	VAR_12_16646063_A_G	chr12	16646063	3.51963286203507e-07	-0.395752131745799	CVPC_ENSG00000048540.16	ENSG00000048540 VAR_12_16646063_A_G	EDev	EDev
iPSC	ENSG00000048544.6	iPSC_1793	VAR_6_42227178_T_C	chr6	42227178	2.53325864012982e-19	0.887942553068794	iPSC_ENSG00000048544.6	ENSG00000048544 VAR_6_42227178_T_C	Shared	Shared
PPC	ENSG00000048544.6	PPC_230	VAR_6_42214774_G_A	chr6	42214774	2.78680772112684e-07	0.824572103460699	PPC_ENSG00000048544.6	ENSG00000048544 VAR_6_42214774_G_A	Shared	Shared
iPSC	ENSG00000049130.16	iPSC_1796	VAR_12_88586872_A_G	chr12	88586872	2.06092307276269e-20	-1.1408108235286	iPSC_ENSG00000049130.16	ENSG00000049130 VAR_12_88586872_A_G	EDev	EDev
CVPC	ENSG00000049167.16	CVPC_3157	VAR_5_61217674_A_G	chr5	61217674	5.84590406290473e-07	0.445645958002286	CVPC_ENSG00000049167.16	ENSG00000049167 VAR_5_61217674_A_G	Shared	Shared
iPSC	ENSG00000049167.16	iPSC_1797	VAR_5_60773230_C_T	chr5	60773230	7.26524625838484e-20	1.01021225750615	iPSC_ENSG00000049167.16	ENSG00000049167 VAR_5_60773230_C_T	Shared	Shared
PPC	ENSG00000049167.16	PPC_1188	VAR_5_61263329_G_A	chr5	61263329	5.62065930341914e-09	1.12018105631368	PPC_ENSG00000049167.16	ENSG00000049167 VAR_5_61263329_G_A	Shared	Shared
CVPC	ENSG00000049239.13	CVPC_3158	VAR_1_9159324_T_C	chr1	9159324	1.78833079660278e-08	-0.465749358044092	CVPC_ENSG00000049239.13	ENSG00000049239 VAR_1_9159324_T_C	Shared	Shared
iPSC	ENSG00000049245.13	iPSC_1799	VAR_1_7851569_G_A	chr1	7851569	7.45444292430613e-07	1.08096554722885	iPSC_ENSG00000049245.13	ENSG00000049245 VAR_1_7851569_G_A	Shared	Shared
PPC	ENSG00000049245.13	PPC_1190	VAR_1_7552326_C_G	chr1	7552326	2.11186153695177e-06	0.825620236437778	PPC_ENSG00000049245.13	ENSG00000049245 VAR_1_7552326_C_G	EDev	EDev
CVPC	ENSG00000049245.13	CVPC_3159	VAR_1_7765251_G_A	chr1	7765251	2.3250722079634e-07	-0.505745164100561	CVPC_ENSG00000049245.13	ENSG00000049245 VAR_1_7765251_G_A	Shared	Shared
iPSC	ENSG00000049247.14	iPSC_1800	VAR_1_7910032_C_T	chr1	7910032	5.527754119518e-20	2.30177328448717	iPSC_ENSG00000049247.14	ENSG00000049247 VAR_1_7910032_C_T	Shared	Shared
CVPC	ENSG00000049283.19	CVPC_3160	VAR_17_50524020_G_C	chr17	50524020	2.50621669551664e-08	-0.360937342104152	CVPC_ENSG00000049283.19	ENSG00000049283 VAR_17_50524020_G_C	Shared	Shared
PPC	ENSG00000049283.19	PPC_1192	VAR_17_50519912_G_T	chr17	50519912	3.89993537235366e-06	-0.597870338836362	PPC_ENSG00000049283.19	ENSG00000049283 VAR_17_50519912_G_T	Shared	Shared
iPSC	ENSG00000049283.19	iPSC_358	VAR_17_50581889_C_G	chr17	50581889	2.09451833935046e-09	1.34529023570599	iPSC_ENSG00000049283.19	ENSG00000049283 VAR_17_50581889_C_G	EDev	Shared
iPSC	ENSG00000049323.16	iPSC_1801	VAR_2_32933761_C_T	chr2	32933761	3.25219739969775e-25	-0.946289403573082	iPSC_ENSG00000049323.16	ENSG00000049323 VAR_2_32933761_C_T	EDev	EDev
iPSC	ENSG00000049449.10	iPSC_1802	VAR_11_32090349_C_T	chr11	32090349	4.17612993480643e-24	-0.962905989251307	iPSC_ENSG00000049449.10	ENSG00000049449 VAR_11_32090349_C_T	Shared	Shared
PPC	ENSG00000049449.10	PPC_1194	VAR_11_32091808_C_A	chr11	32091808	5.32844144317059e-12	-1.32541821459315	PPC_ENSG00000049449.10	ENSG00000049449 VAR_11_32091808_C_A	Shared	Shared
CVPC	ENSG00000049449.10	CVPC_3161	VAR_11_32081728_C_G	chr11	32081728	9.51050435106754e-10	-0.275513325648432	CVPC_ENSG00000049449.10	ENSG00000049449 VAR_11_32081728_C_G	Shared	Shared
CVPC	ENSG00000050130.18	CVPC_3162	VAR_14_59511654_G_A	chr14	59511654	1.70649160336488e-07	0.888416288420796	CVPC_ENSG00000050130.18	ENSG00000050130 VAR_14_59511654_G_A	Shared	Shared
iPSC	ENSG00000050130.18	iPSC_385	VAR_14_59484728_C_T	chr14	59484728	5.54076037050769e-09	1.01688735648189	iPSC_ENSG00000050130.18	ENSG00000050130 VAR_14_59484728_C_T	Shared	Shared
PPC	ENSG00000050130.18	PPC_231	VAR_14_59449242_C_A	chr14	59449242	5.61221071046322e-09	1.39811004817554	PPC_ENSG00000050130.18	ENSG00000050130 VAR_14_59449242_C_A	Shared	Shared
CVPC	ENSG00000050165.19	CVPC_3163	VAR_11_12605584_G_C	chr11	12605584	2.53595073982007e-06	0.4093230017109	CVPC_ENSG00000050165.19	ENSG00000050165 VAR_11_12605584_G_C	EDev	EDev
iPSC	ENSG00000050165.19	iPSC_1804	VAR_11_11822603_C_A	chr11	11822603	2.59723879075433e-09	1.00911664554713	iPSC_ENSG00000050165.19	ENSG00000050165 VAR_11_11822603_C_A	EDev	EDev
iPSC	ENSG00000050393.12	iPSC_1805	VAR_6_13762851_C_G	chr6	13762851	4.7221396101372e-07	0.642772681404432	iPSC_ENSG00000050393.12	ENSG00000050393 VAR_6_13762851_C_G	Shared	Shared
iPSC	ENSG00000050426.16	iPSC_1806	VAR_12_51050256_C_G	chr12	51050256	9.01009345710025e-06	-0.325580651669849	iPSC_ENSG00000050426.16	ENSG00000050426 VAR_12_51050256_C_G	Shared	Shared
iPSC	ENSG00000050555.19	iPSC_1807	VAR_9_131051229_C_A	chr9	131051229	3.16812826184423e-18	1.04819885373826	iPSC_ENSG00000050555.19	ENSG00000050555 VAR_9_131051229_C_A	Shared	Shared
CVPC	ENSG00000050748.18	CVPC_3164	VAR_5_180240933_C_G	chr5	180240933	1.36119938205627e-06	0.330722915255216	CVPC_ENSG00000050748.18	ENSG00000050748 VAR_5_180240933_C_G	Shared	Shared
iPSC	ENSG00000050820.17	iPSC_1808	VAR_16_75428562_A_G	chr16	75428562	9.13794644293135e-08	0.38183081158622	iPSC_ENSG00000050820.17	ENSG00000050820 VAR_16_75428562_A_G	Shared	Shared
PPC	ENSG00000050820.17	PPC_1196	VAR_16_75241732_C_T	chr16	75241732	2.1577043137999e-08	0.543080608353723	PPC_ENSG00000050820.17	ENSG00000050820 VAR_16_75241732_C_T	Shared	Shared
iPSC	ENSG00000051108.15	iPSC_1809	VAR_16_56921468_A_C	chr16	56921468	1.30022805554146e-10	0.533284093203381	iPSC_ENSG00000051108.15	ENSG00000051108 VAR_16_56921468_A_C	Shared	Shared
CVPC	ENSG00000051108.15	CVPC_3165	VAR_16_56944236_C_T	chr16	56944236	2.49401605650324e-06	0.493202629705976	CVPC_ENSG00000051108.15	ENSG00000051108 VAR_16_56944236_C_T	Shared	Shared
iPSC	ENSG00000051128.19	iPSC_122	VAR_19_18940148_A_G	chr19	18940148	1.78213088566679e-36	-1.2793674803209	iPSC_ENSG00000051128.19	ENSG00000051128 VAR_19_18940148_A_G	Shared	Shared
PPC	ENSG00000051128.19	PPC_232	VAR_19_18940148_A_G	chr19	18940148	5.25214536253792e-15	-1.23364854846892	PPC_ENSG00000051128.19	ENSG00000051128 VAR_19_18940148_A_G	Shared	Shared
CVPC	ENSG00000051128.19	CVPC_805	VAR_19_18940148_A_G	chr19	18940148	6.08204485204562e-13	-0.722527334906633	CVPC_ENSG00000051128.19	ENSG00000051128 VAR_19_18940148_A_G	Shared	Shared
iPSC	ENSG00000051382.9	iPSC_1811	VAR_3_138846547_C_T	chr3	138846547	2.58484512379856e-10	-0.804541214764193	iPSC_ENSG00000051382.9	ENSG00000051382 VAR_3_138846547_C_T	EDev	EDev
iPSC	ENSG00000051523.12	iPSC_1812	VAR_16_88645911_T_C	chr16	88645911	3.99872601895542e-10	-0.538484580978154	iPSC_ENSG00000051523.12	ENSG00000051523 VAR_16_88645911_T_C	Shared	Shared
CVPC	ENSG00000051523.12	CVPC_3167	VAR_16_88652457_C_T	chr16	88652457	2.49356353612576e-08	0.674922170097062	CVPC_ENSG00000051523.12	ENSG00000051523 VAR_16_88652457_C_T	Shared	Shared
iPSC	ENSG00000051596.10	iPSC_1813	VAR_5_175883710_C_T	chr5	175883710	4.10247649390873e-07	0.978972350152062	iPSC_ENSG00000051596.10	ENSG00000051596 VAR_5_175883710_C_T	Shared	Shared
CVPC	ENSG00000051620.11	CVPC_3168	VAR_6_138371062_A_G	chr6	138371062	1.21673171126174e-15	-1.74559182038009	CVPC_ENSG00000051620.11	ENSG00000051620 VAR_6_138371062_A_G	Shared	Shared
PPC	ENSG00000051620.11	PPC_1198	VAR_6_138373809_G_A	chr6	138373809	1.77307335035503e-08	-1.52563087057915	PPC_ENSG00000051620.11	ENSG00000051620 VAR_6_138373809_G_A	Shared	Shared
iPSC	ENSG00000051620.11	iPSC_1814	VAR_6_138400446_T_C	chr6	138400446	7.25030557159209e-20	-1.83119132141765	iPSC_ENSG00000051620.11	ENSG00000051620 VAR_6_138400446_T_C	Shared	Shared
PPC	ENSG00000051825.15	PPC_1199	VAR_12_123251537_G_T	chr12	123251537	1.17605457631386e-07	-0.650361116074171	PPC_ENSG00000051825.15	ENSG00000051825 VAR_12_123251537_G_T	Shared	Shared
iPSC	ENSG00000051825.15	iPSC_1815	VAR_12_123180566_G_C	chr12	123180566	5.96639368787295e-19	0.746681685500683	iPSC_ENSG00000051825.15	ENSG00000051825 VAR_12_123180566_G_C	Shared	Shared
iPSC	ENSG00000052723.12	iPSC_1816	VAR_1_114766857_T_G	chr1	114766857	1.56694206897555e-08	-0.61368879496835	iPSC_ENSG00000052723.12	ENSG00000052723 VAR_1_114766857_T_G	Shared	Shared
iPSC	ENSG00000052749.14	iPSC_386	VAR_10_97440387_T_C	chr10	97440387	6.56989870947704e-07	-0.486683046915673	iPSC_ENSG00000052749.14	ENSG00000052749 VAR_10_97440387_T_C	EDev	Shared
CVPC	ENSG00000052749.14	CVPC_301	VAR_10_97395928_C_A	chr10	97395928	1.71666090848828e-15	1.09912152066153	CVPC_ENSG00000052749.14	ENSG00000052749 VAR_10_97395928_C_A	Shared	Shared
iPSC	ENSG00000053108.18	iPSC_387	VAR_5_133582219_T_C	chr5	133582219	6.36266203135833e-41	-1.87928681217005	iPSC_ENSG00000053108.18	ENSG00000053108 VAR_5_133582219_T_C	Shared	Shared
CVPC	ENSG00000053371.13	CVPC_3169	VAR_1_19428536_T_C	chr1	19428536	6.43317784354273e-07	-0.316883339214021	CVPC_ENSG00000053371.13	ENSG00000053371 VAR_1_19428536_T_C	Shared	Shared
PPC	ENSG00000053371.13	PPC_234	VAR_1_19311596_G_C	chr1	19311596	3.8350339255614e-15	1.03645996174052	PPC_ENSG00000053371.13	ENSG00000053371 VAR_1_19311596_G_C	Shared	Shared
iPSC	ENSG00000053371.13	iPSC_1818	VAR_1_19311596_G_C	chr1	19311596	5.98363780945565e-09	0.61679007158305	iPSC_ENSG00000053371.13	ENSG00000053371 VAR_1_19311596_G_C	Shared	Shared
iPSC	ENSG00000053372.5	iPSC_1819	VAR_1_19254973_C_T	chr1	19254973	4.04674115725594e-22	-0.745726234254204	iPSC_ENSG00000053372.5	ENSG00000053372 VAR_1_19254973_C_T	Shared	Shared
PPC	ENSG00000053372.5	PPC_1201	VAR_1_19253475_A_G	chr1	19253475	1.6496047618483e-06	-0.67608354588649	PPC_ENSG00000053372.5	ENSG00000053372 VAR_1_19253475_A_G	Shared	Shared
CVPC	ENSG00000053372.5	CVPC_3170	VAR_1_19259409_G_A	chr1	19259409	1.02896003535493e-10	-0.874676993391799	CVPC_ENSG00000053372.5	ENSG00000053372 VAR_1_19259409_G_A	Shared	Shared
iPSC	ENSG00000053501.14	iPSC_1820	VAR_19_17212911_A_G	chr19	17212911	7.10910766040505e-08	-0.40239439075047	iPSC_ENSG00000053501.14	ENSG00000053501 VAR_19_17212911_A_G	Shared	Shared
PPC	ENSG00000053524.13	PPC_1202	VAR_3_183428645_C_G	chr3	183428645	1.61221395311494e-07	-0.813122765400973	PPC_ENSG00000053524.13	ENSG00000053524 VAR_3_183428645_C_G	Shared	Shared
iPSC	ENSG00000053900.11	iPSC_1821	VAR_4_25052247_G_A	chr4	25052247	3.83855809597512e-06	0.40457215620574	iPSC_ENSG00000053900.11	ENSG00000053900 VAR_4_25052247_G_A	Shared	Shared
PPC	ENSG00000054148.18	PPC_1203	VAR_9_136797278_G_T	chr9	136797278	2.82762013761145e-06	0.890255109029459	PPC_ENSG00000054148.18	ENSG00000054148 VAR_9_136797278_G_T	Shared	Shared
CVPC	ENSG00000054148.18	CVPC_806	VAR_9_136850355_A_G	chr9	136850355	1.56684766431558e-07	-0.383942469555369	CVPC_ENSG00000054148.18	ENSG00000054148 VAR_9_136850355_A_G	Shared	Shared
iPSC	ENSG00000054148.18	iPSC_1822	VAR_9_136840062_C_T	chr9	136840062	3.87615723087885e-15	0.806479073656808	iPSC_ENSG00000054148.18	ENSG00000054148 VAR_9_136840062_C_T	Shared	Shared
iPSC	ENSG00000054179.12	iPSC_388	VAR_9_137047496_G_C	chr9	137047496	5.59481849266479e-07	-0.534016782335686	iPSC_ENSG00000054179.12	ENSG00000054179 VAR_9_137047496_G_C	Shared	Shared
CVPC	ENSG00000054219.11	CVPC_3172	VAR_2_159884478_A_G	chr2	159884478	1.45549233096495e-07	-0.802881580845357	CVPC_ENSG00000054219.11	ENSG00000054219 VAR_2_159884478_A_G	Shared	Shared
PPC	ENSG00000054219.11	PPC_235	VAR_2_159889274_G_T	chr2	159889274	7.71813309597808e-22	1.96115747846794	PPC_ENSG00000054219.11	ENSG00000054219 VAR_2_159889274_G_T	Shared	Shared
iPSC	ENSG00000054219.11	iPSC_1823	VAR_2_159903827_G_A	chr2	159903827	8.26628273587646e-44	1.52023713301506	iPSC_ENSG00000054219.11	ENSG00000054219 VAR_2_159903827_G_A	Shared	Shared
CVPC	ENSG00000054267.22	CVPC_3173	VAR_1_235031073_G_A	chr1	235031073	3.72647767117646e-06	-0.509476725376147	CVPC_ENSG00000054267.22	ENSG00000054267 VAR_1_235031073_G_A	EDev	EDev
iPSC	ENSG00000054282.16	iPSC_389	VAR_1_243705096_T_C	chr1	243705096	1.49619541216175e-09	0.708400303837158	iPSC_ENSG00000054282.16	ENSG00000054282 VAR_1_243705096_T_C	EDev	EDev
PPC	ENSG00000054282.16	PPC_236	VAR_1_243254530_C_T	chr1	243254530	3.405272917477e-14	1.35778621296349	PPC_ENSG00000054282.16	ENSG00000054282 VAR_1_243254530_C_T	Shared	Shared
CVPC	ENSG00000054282.16	CVPC_3174	VAR_1_243220333_G_T	chr1	243220333	3.21194315950668e-11	0.885828653606319	CVPC_ENSG00000054282.16	ENSG00000054282 VAR_1_243220333_G_T	Shared	Shared
PPC	ENSG00000054654.20	PPC_1206	VAR_14_63174455_T_G	chr14	63174455	1.052186215009e-07	-0.708866435662945	PPC_ENSG00000054654.20	ENSG00000054654 VAR_14_63174455_T_G	EDev	EDev
CVPC	ENSG00000054938.17	CVPC_3175	VAR_11_73960775_A_C	chr11	73960775	8.4546720089877e-07	0.631866516016735	CVPC_ENSG00000054938.17	ENSG00000054938 VAR_11_73960775_A_C	EDev	EDev
CVPC	ENSG00000054983.17	CVPC_3176	VAR_14_87991585_G_C	chr14	87991585	3.65973034708028e-12	-1.77673456983416	CVPC_ENSG00000054983.17	ENSG00000054983 VAR_14_87991585_G_C	Shared	Shared
iPSC	ENSG00000054983.17	iPSC_1826	VAR_14_87938710_A_C	chr14	87938710	3.43730280413881e-19	0.978912276344977	iPSC_ENSG00000054983.17	ENSG00000054983 VAR_14_87938710_A_C	Shared	Shared
PPC	ENSG00000054983.17	PPC_1209	VAR_14_88007042_T_G	chr14	88007042	2.08106892512334e-09	-1.48968025624527	PPC_ENSG00000054983.17	ENSG00000054983 VAR_14_88007042_T_G	Shared	Shared
iPSC	ENSG00000055044.11	iPSC_1827	VAR_2_202150236_T_C	chr2	202150236	4.65705999596135e-09	0.334484524580834	iPSC_ENSG00000055044.11	ENSG00000055044 VAR_2_202150236_T_C	Shared	Shared
PPC	ENSG00000055211.14	PPC_1210	VAR_6_149568917_T_C	chr6	149568917	1.27398581801768e-10	-0.687695765266388	PPC_ENSG00000055211.14	ENSG00000055211 VAR_6_149568917_T_C	Shared	Shared
CVPC	ENSG00000055211.14	CVPC_808	VAR_6_149617914_T_C	chr6	149617914	7.75723127273423e-09	-0.571861678534549	CVPC_ENSG00000055211.14	ENSG00000055211 VAR_6_149617914_T_C	Shared	Shared
iPSC	ENSG00000055483.20	iPSC_124	VAR_17_78761214_C_A	chr17	78761214	1.70010103731503e-13	0.41345035048357	iPSC_ENSG00000055483.20	ENSG00000055483 VAR_17_78761214_C_A	Shared	Shared
CVPC	ENSG00000055732.13	CVPC_809	VAR_1_85048599_T_C	chr1	85048599	9.89811704199989e-11	-1.32104063229731	CVPC_ENSG00000055732.13	ENSG00000055732 VAR_1_85048599_T_C	Shared	Shared
iPSC	ENSG00000055732.13	iPSC_1832	VAR_1_85062323_C_A	chr1	85062323	1.31130352486192e-10	-0.602435335116165	iPSC_ENSG00000055732.13	ENSG00000055732 VAR_1_85062323_C_A	Shared	Shared
PPC	ENSG00000055732.13	PPC_238	VAR_1_85048599_T_C	chr1	85048599	1.59608149682074e-22	-1.83792228722525	PPC_ENSG00000055732.13	ENSG00000055732 VAR_1_85048599_T_C	Shared	Shared
CVPC	ENSG00000055950.17	CVPC_3177	VAR_10_101021465_G_A	chr10	101021465	1.5755901494118e-17	0.858533698884728	CVPC_ENSG00000055950.17	ENSG00000055950 VAR_10_101021465_G_A	EDev	EDev
PPC	ENSG00000056050.7	PPC_1211	VAR_4_169736847_T_C	chr4	169736847	2.71688871535293e-07	1.12503859576265	PPC_ENSG00000056050.7	ENSG00000056050 VAR_4_169736847_T_C	Shared	Shared
iPSC	ENSG00000056050.7	iPSC_1834	VAR_4_169757842_T_C	chr4	169757842	6.56801667652863e-23	-1.26059758424941	iPSC_ENSG00000056050.7	ENSG00000056050 VAR_4_169757842_T_C	Shared	Shared
CVPC	ENSG00000056050.7	CVPC_3178	VAR_4_169742589_A_G	chr4	169742589	9.73672846252092e-11	0.590707390285773	CVPC_ENSG00000056050.7	ENSG00000056050 VAR_4_169742589_A_G	Shared	Shared
iPSC	ENSG00000056487.16	iPSC_393	VAR_22_45039965_G_C	chr22	45039965	1.85793194826217e-07	-0.458554058530713	iPSC_ENSG00000056487.16	ENSG00000056487 VAR_22_45039965_G_C	Shared	Shared
iPSC	ENSG00000056558.11	iPSC_50	VAR_9_120929191_C_G	chr9	120929191	9.35732618055415e-07	0.523862537997763	iPSC_ENSG00000056558.11	ENSG00000056558 VAR_9_120929191_C_G	Shared	Shared
iPSC	ENSG00000056736.10	iPSC_372	VAR_3_53839787_A_G	chr3	53839787	5.05630115376289e-18	-0.701676047257218	iPSC_ENSG00000056736.10	ENSG00000056736 VAR_3_53839787_A_G	Shared	Shared
PPC	ENSG00000056736.10	PPC_1212	VAR_3_53863970_A_G	chr3	53863970	7.93701000626037e-08	1.37059798157644	PPC_ENSG00000056736.10	ENSG00000056736 VAR_3_53863970_A_G	Shared	Shared
CVPC	ENSG00000056972.21	CVPC_810	VAR_6_111598068_C_T	chr6	111598068	4.1512830686052e-07	-0.477514543514448	CVPC_ENSG00000056972.21	ENSG00000056972 VAR_6_111598068_C_T	Shared	Shared
iPSC	ENSG00000057019.16	iPSC_1836	VAR_3_98855209_T_A	chr3	98855209	1.14931855756228e-29	1.29583259309621	iPSC_ENSG00000057019.16	ENSG00000057019 VAR_3_98855209_T_A	Shared	Shared
CVPC	ENSG00000057019.16	CVPC_3179	VAR_3_98447842_A_T	chr3	98447842	1.58454657469117e-06	0.321052614106564	CVPC_ENSG00000057019.16	ENSG00000057019 VAR_3_98447842_A_T	EDev	EDev
iPSC	ENSG00000057252.13	iPSC_1837	VAR_1_179514479_C_T	chr1	179514479	3.29516617175149e-07	-0.565282438917213	iPSC_ENSG00000057252.13	ENSG00000057252 VAR_1_179514479_C_T	EDev	EDev
CVPC	ENSG00000057252.13	CVPC_3180	VAR_1_179381262_G_A	chr1	179381262	5.37270135178828e-07	0.495597823729504	CVPC_ENSG00000057252.13	ENSG00000057252 VAR_1_179381262_G_A	Shared	Shared
CVPC	ENSG00000057294.18	CVPC_3181	VAR_12_32475406_T_C	chr12	32475406	8.12780387651677e-07	0.284107779304295	CVPC_ENSG00000057294.18	ENSG00000057294 VAR_12_32475406_T_C	EDev	EDev
iPSC	ENSG00000057608.17	iPSC_1838	VAR_10_5804221_A_G	chr10	5804221	1.19718825824274e-18	-0.723144803502987	iPSC_ENSG00000057608.17	ENSG00000057608 VAR_10_5804221_A_G	Shared	Shared
CVPC	ENSG00000057608.17	CVPC_3182	VAR_10_5757650_A_G	chr10	5757650	1.41875156024328e-07	-0.522947217452006	CVPC_ENSG00000057608.17	ENSG00000057608 VAR_10_5757650_A_G	Shared	Shared
PPC	ENSG00000057608.17	PPC_1213	VAR_10_5713869_C_T	chr10	5713869	2.72995222648941e-11	-0.910273600283314	PPC_ENSG00000057608.17	ENSG00000057608 VAR_10_5713869_C_T	Shared	Shared
PPC	ENSG00000057704.13	PPC_1214	VAR_12_94647313_T_G	chr12	94647313	3.14553288888819e-17	1.36860396649468	PPC_ENSG00000057704.13	ENSG00000057704 VAR_12_94647313_T_G	Shared	Shared
CVPC	ENSG00000057704.13	CVPC_811	VAR_12_94647313_T_G	chr12	94647313	2.0312038249068e-10	0.611722423517262	CVPC_ENSG00000057704.13	ENSG00000057704 VAR_12_94647313_T_G	Shared	Shared
iPSC	ENSG00000057757.10	iPSC_1839	VAR_1_23915339_G_A	chr1	23915339	8.35417900866379e-06	-0.407631873056929	iPSC_ENSG00000057757.10	ENSG00000057757 VAR_1_23915339_G_A	Shared	Shared
PPC	ENSG00000058063.16	PPC_240	VAR_3_182764194_C_T	chr3	182764194	8.29609912019127e-15	1.44751658191555	PPC_ENSG00000058063.16	ENSG00000058063 VAR_3_182764194_C_T	Shared	Shared
iPSC	ENSG00000058063.16	iPSC_1841	VAR_3_182840201_T_C	chr3	182840201	1.84538731025314e-15	0.5235956521839	iPSC_ENSG00000058063.16	ENSG00000058063 VAR_3_182840201_T_C	Shared	Shared
CVPC	ENSG00000058085.15	CVPC_3183	VAR_1_183150589_T_A	chr1	183150589	5.93525031515901e-06	-0.806731158615516	CVPC_ENSG00000058085.15	ENSG00000058085 VAR_1_183150589_T_A	Shared	Shared
iPSC	ENSG00000058085.15	iPSC_1842	VAR_1_183192734_G_T	chr1	183192734	7.36229148678686e-13	-0.752557204250385	iPSC_ENSG00000058085.15	ENSG00000058085 VAR_1_183192734_G_T	Shared	Shared
iPSC	ENSG00000058091.17	iPSC_1843	VAR_7_90589049_C_T	chr7	90589049	1.70384566441965e-08	0.325667052275497	iPSC_ENSG00000058091.17	ENSG00000058091 VAR_7_90589049_C_T	Shared	Shared
CVPC	ENSG00000058091.17	CVPC_3184	VAR_7_91192494_T_G	chr7	91192494	1.20152884933248e-07	0.774332818528191	CVPC_ENSG00000058091.17	ENSG00000058091 VAR_7_91192494_T_G	EDev	EDev
CVPC	ENSG00000058404.21	CVPC_3185	VAR_7_44322946_C_T	chr7	44322946	2.656174501278e-07	-0.538656274932401	CVPC_ENSG00000058404.21	ENSG00000058404 VAR_7_44322946_C_T	Shared	Shared
iPSC	ENSG00000058453.17	iPSC_1844	VAR_1_16070203_A_G	chr1	16070203	3.66669065138456e-07	-0.689767059093047	iPSC_ENSG00000058453.17	ENSG00000058453 VAR_1_16070203_A_G	EDev	EDev
CVPC	ENSG00000058729.11	CVPC_3186	VAR_5_97178780_A_G	chr5	97178780	1.03378753363499e-06	-0.334930967568295	CVPC_ENSG00000058729.11	ENSG00000058729 VAR_5_97178780_A_G	Shared	Shared
PPC	ENSG00000058799.15	PPC_1217	VAR_1_53894249_C_T	chr1	53894249	3.37805475579719e-07	1.45337395980828	PPC_ENSG00000058799.15	ENSG00000058799 VAR_1_53894249_C_T	Shared	Shared
iPSC	ENSG00000058799.15	iPSC_1847	VAR_1_53846755_C_T	chr1	53846755	7.99770944896241e-07	1.12633779575442	iPSC_ENSG00000058799.15	ENSG00000058799 VAR_1_53846755_C_T	Shared	Shared
iPSC	ENSG00000059122.17	iPSC_1848	VAR_16_2936322_T_C	chr16	2936322	1.59134539259207e-21	0.85440882689379	iPSC_ENSG00000059122.17	ENSG00000059122 VAR_16_2936322_T_C	Shared	Shared
CVPC	ENSG00000059122.17	CVPC_3187	VAR_16_2936322_T_C	chr16	2936322	3.32606112983842e-12	0.539483669396878	CVPC_ENSG00000059122.17	ENSG00000059122 VAR_16_2936322_T_C	Shared	Shared
PPC	ENSG00000059122.17	PPC_1218	VAR_16_2936322_T_C	chr16	2936322	1.22010323191467e-20	1.73017429219409	PPC_ENSG00000059122.17	ENSG00000059122 VAR_16_2936322_T_C	Shared	Shared
iPSC	ENSG00000059378.13	iPSC_1850	VAR_7_140031909_G_A	chr7	140031909	5.50203619410281e-10	-0.678511607797059	iPSC_ENSG00000059378.13	ENSG00000059378 VAR_7_140031909_G_A	Shared	Shared
PPC	ENSG00000059573.9	PPC_62	VAR_10_95605406_G_A	chr10	95605406	1.00160424671639e-10	0.952405636861761	PPC_ENSG00000059573.9	ENSG00000059573 VAR_10_95605406_G_A	Shared	Shared
CVPC	ENSG00000059691.12	CVPC_812	VAR_4_151689797_A_G	chr4	151689797	2.89399047169859e-07	0.538510313148841	CVPC_ENSG00000059691.12	ENSG00000059691 VAR_4_151689797_A_G	Shared	Shared
iPSC	ENSG00000059691.12	iPSC_394	VAR_4_151689435_T_G	chr4	151689435	2.62783531349875e-06	-0.576594271935871	iPSC_ENSG00000059691.12	ENSG00000059691 VAR_4_151689435_T_G	Shared	Shared
CVPC	ENSG00000059728.11	CVPC_3188	VAR_2_69701793_C_T	chr2	69701793	3.34084276411138e-06	0.453491037674781	CVPC_ENSG00000059728.11	ENSG00000059728 VAR_2_69701793_C_T	EDev	EDev
iPSC	ENSG00000059728.11	iPSC_1852	VAR_2_70753149_T_C	chr2	70753149	8.15307402467396e-06	-0.507041347543074	iPSC_ENSG00000059728.11	ENSG00000059728 VAR_2_70753149_T_C	EDev	EDev
iPSC	ENSG00000059769.20	iPSC_1854	VAR_9_111631504_G_A	chr9	111631504	5.22916521897218e-10	-0.776672728222509	iPSC_ENSG00000059769.20	ENSG00000059769 VAR_9_111631504_G_A	Shared	Shared
iPSC	ENSG00000059804.17	iPSC_395	VAR_12_7921596_G_A	chr12	7921596	6.90707632133547e-07	0.406968439104395	iPSC_ENSG00000059804.17	ENSG00000059804 VAR_12_7921596_G_A	Shared	Shared
iPSC	ENSG00000059915.17	iPSC_1855	VAR_10_102179184_G_C	chr10	102179184	8.84302816702651e-08	0.57896794373555	iPSC_ENSG00000059915.17	ENSG00000059915 VAR_10_102179184_G_C	EDev	EDev
PPC	ENSG00000060069.18	PPC_1219	VAR_18_79647516_G_A	chr18	79647516	4.22278163724561e-06	0.580927623038721	PPC_ENSG00000060069.18	ENSG00000060069 VAR_18_79647516_G_A	Shared	Shared
CVPC	ENSG00000060138.13	CVPC_3189	VAR_12_11119593_T_G	chr12	11119593	2.28099680909533e-06	-0.976235639024713	CVPC_ENSG00000060138.13	ENSG00000060138 VAR_12_11119593_T_G	Shared	Shared
PPC	ENSG00000060138.13	PPC_1220	VAR_12_11102425_A_C	chr12	11102425	2.185042498285e-07	0.561668497700275	PPC_ENSG00000060138.13	ENSG00000060138 VAR_12_11102425_A_C	Shared	Shared
PPC	ENSG00000060491.17	PPC_1221	VAR_20_62832790_G_A	chr20	62832790	6.77625607728518e-07	-1.40819914417526	PPC_ENSG00000060491.17	ENSG00000060491 VAR_20_62832790_G_A	Shared	Shared
iPSC	ENSG00000060491.17	iPSC_1857	VAR_20_62822197_G_A	chr20	62822197	5.14366669813764e-08	-0.478659994249538	iPSC_ENSG00000060491.17	ENSG00000060491 VAR_20_62822197_G_A	Shared	Shared
PPC	ENSG00000060566.14	PPC_1222	VAR_19_4144212_C_T	chr19	4144212	2.08609976454086e-08	0.895244843994914	PPC_ENSG00000060566.14	ENSG00000060566 VAR_19_4144212_C_T	Shared	Shared
iPSC	ENSG00000060642.12	iPSC_1858	VAR_1_26817084_T_C	chr1	26817084	4.45000963061738e-28	-1.692088133915	iPSC_ENSG00000060642.12	ENSG00000060642 VAR_1_26817084_T_C	Shared	Shared
CVPC	ENSG00000060642.12	CVPC_302	VAR_1_26676500_G_A	chr1	26676500	4.20903934694894e-11	-1.64085564865243	CVPC_ENSG00000060642.12	ENSG00000060642 VAR_1_26676500_G_A	Shared	Shared
iPSC	ENSG00000060718.22	iPSC_1860	VAR_1_103088737_C_T	chr1	103088737	2.80883617916584e-06	-0.587130639674786	iPSC_ENSG00000060718.22	ENSG00000060718 VAR_1_103088737_C_T	Shared	Shared
iPSC	ENSG00000060749.17	iPSC_1861	VAR_11_32905353_G_T	chr11	32905353	8.17602287250556e-07	-0.344639142981131	iPSC_ENSG00000060749.17	ENSG00000060749 VAR_11_32905353_G_T	Shared	Shared
PPC	ENSG00000060762.20	PPC_1224	VAR_6_166383232_T_C	chr6	166383232	8.00893238954346e-11	0.790161158991489	PPC_ENSG00000060762.20	ENSG00000060762 VAR_6_166383232_T_C	Shared	Shared
iPSC	ENSG00000060982.15	iPSC_1863	VAR_12_24945748_T_C	chr12	24945748	2.21251255464213e-06	-0.47216617894673	iPSC_ENSG00000060982.15	ENSG00000060982 VAR_12_24945748_T_C	Shared	Shared
iPSC	ENSG00000061273.18	iPSC_1864	VAR_12_47826043_C_T	chr12	47826043	3.71559442872564e-11	0.471528125839798	iPSC_ENSG00000061273.18	ENSG00000061273 VAR_12_47826043_C_T	Shared	Shared
PPC	ENSG00000061273.18	PPC_1225	VAR_12_47815382_G_T	chr12	47815382	8.41979562366243e-10	0.762332395856865	PPC_ENSG00000061273.18	ENSG00000061273 VAR_12_47815382_G_T	Shared	Shared
iPSC	ENSG00000061676.16	iPSC_1865	VAR_2_183037928_C_A	chr2	183037928	3.20925910046557e-08	0.739755758225445	iPSC_ENSG00000061676.16	ENSG00000061676 VAR_2_183037928_C_A	Shared	Shared
CVPC	ENSG00000062598.18	CVPC_3192	VAR_20_46367666_A_G	chr20	46367666	3.85084820881623e-08	-0.660999710830525	CVPC_ENSG00000062598.18	ENSG00000062598 VAR_20_46367666_A_G	Shared	Shared
iPSC	ENSG00000063046.18	iPSC_1868	VAR_12_53007697_G_T	chr12	53007697	1.75693225680182e-12	-0.568422284906497	iPSC_ENSG00000063046.18	ENSG00000063046 VAR_12_53007697_G_T	Shared	Shared
PPC	ENSG00000063046.18	PPC_1227	VAR_12_53007697_G_T	chr12	53007697	2.77549567968626e-07	-0.455826159589384	PPC_ENSG00000063046.18	ENSG00000063046 VAR_12_53007697_G_T	Shared	Shared
CVPC	ENSG00000063046.18	CVPC_3193	VAR_12_53007697_G_T	chr12	53007697	6.26055955856027e-11	-0.417417453125811	CVPC_ENSG00000063046.18	ENSG00000063046 VAR_12_53007697_G_T	Shared	Shared
iPSC	ENSG00000063127.16	iPSC_1869	VAR_19_48830991_T_C	chr19	48830991	7.07223307021237e-07	0.688869607353381	iPSC_ENSG00000063127.16	ENSG00000063127 VAR_19_48830991_T_C	EDev	EDev
CVPC	ENSG00000063127.16	CVPC_3194	VAR_19_49290771_G_T	chr19	49290771	3.71388648847567e-07	0.892849994632361	CVPC_ENSG00000063127.16	ENSG00000063127 VAR_19_49290771_G_T	Shared	Shared
iPSC	ENSG00000063169.12	iPSC_1870	VAR_19_47589650_G_A	chr19	47589650	6.75942468130262e-11	0.850091132222378	iPSC_ENSG00000063169.12	ENSG00000063169 VAR_19_47589650_G_A	EDev	EDev
CVPC	ENSG00000063180.9	CVPC_3195	VAR_19_48931142_C_T	chr19	48931142	7.91733803315586e-07	-0.498410371844693	CVPC_ENSG00000063180.9	ENSG00000063180 VAR_19_48931142_C_T	EDev	EDev
PPC	ENSG00000063180.9	PPC_1228	VAR_19_48609726_A_C	chr19	48609726	8.0631157623865e-08	1.21782192426129	PPC_ENSG00000063180.9	ENSG00000063180 VAR_19_48609726_A_C	Shared	Shared
iPSC	ENSG00000063180.9	iPSC_1871	VAR_19_48633394_G_A	chr19	48633394	2.40808196151267e-08	-0.664937341237204	iPSC_ENSG00000063180.9	ENSG00000063180 VAR_19_48633394_G_A	Shared	Shared
CVPC	ENSG00000063241.8	CVPC_3196	VAR_19_55457658_A_G	chr19	55457658	7.69694514517034e-08	0.397676895172734	CVPC_ENSG00000063241.8	ENSG00000063241 VAR_19_55457658_A_G	EDev	EDev
iPSC	ENSG00000063241.8	iPSC_1872	VAR_19_55458379_G_A	chr19	55458379	1.18590827107231e-09	0.796970872486949	iPSC_ENSG00000063241.8	ENSG00000063241 VAR_19_55458379_G_A	EDev	EDev
iPSC	ENSG00000063438.20	iPSC_1873	VAR_5_320338_T_C	chr5	320338	6.61613359399701e-06	-0.718970094570416	iPSC_ENSG00000063438.20	ENSG00000063438 VAR_5_320338_T_C	Shared	Shared
iPSC	ENSG00000063761.16	iPSC_1875	VAR_14_77889829_C_G	chr14	77889829	4.55669289739831e-17	2.49536206021799	iPSC_ENSG00000063761.16	ENSG00000063761 VAR_14_77889829_C_G	Shared	Shared
CVPC	ENSG00000063761.16	CVPC_3197	VAR_14_77900624_A_G	chr14	77900624	5.82901928694403e-09	-0.680194723905865	CVPC_ENSG00000063761.16	ENSG00000063761 VAR_14_77900624_A_G	Shared	Shared
PPC	ENSG00000063761.16	PPC_1229	VAR_14_77905046_T_C	chr14	77905046	1.15535548401207e-08	1.43985576703323	PPC_ENSG00000063761.16	ENSG00000063761 VAR_14_77905046_T_C	Shared	Shared
CVPC	ENSG00000063854.13	CVPC_813	VAR_16_1998795_C_T	chr16	1998795	6.19342987257989e-07	0.686650167105815	CVPC_ENSG00000063854.13	ENSG00000063854 VAR_16_1998795_C_T	Shared	Shared
iPSC	ENSG00000063978.17	iPSC_1876	VAR_4_2510289_G_C	chr4	2510289	4.78563028770904e-17	0.813169242616211	iPSC_ENSG00000063978.17	ENSG00000063978 VAR_4_2510289_G_C	Shared	Shared
PPC	ENSG00000063978.17	PPC_1230	VAR_4_2425478_T_G	chr4	2425478	2.39665450304535e-07	1.02578438463432	PPC_ENSG00000063978.17	ENSG00000063978 VAR_4_2425478_T_G	Shared	Shared
CVPC	ENSG00000063978.17	CVPC_3198	VAR_4_2483660_C_T	chr4	2483660	1.63894672989697e-10	1.12008218434923	CVPC_ENSG00000063978.17	ENSG00000063978 VAR_4_2483660_C_T	Shared	Shared
PPC	ENSG00000064012.24	PPC_1231	VAR_2_201258707_C_T	chr2	201258707	6.07787543682882e-07	0.530117946278511	PPC_ENSG00000064012.24	ENSG00000064012 VAR_2_201258707_C_T	Shared	Shared
CVPC	ENSG00000064115.11	CVPC_3199	VAR_12_27000255_C_G	chr12	27000255	9.45216723383638e-07	1.15569707159226	CVPC_ENSG00000064115.11	ENSG00000064115 VAR_12_27000255_C_G	Shared	Shared
PPC	ENSG00000064199.7	PPC_1232	VAR_11_124630865_A_G	chr11	124630865	4.82321083106815e-10	-1.40072463934384	PPC_ENSG00000064199.7	ENSG00000064199 VAR_11_124630865_A_G	Shared	Shared
CVPC	ENSG00000064199.7	CVPC_3200	VAR_11_124646114_G_C	chr11	124646114	3.70899104796212e-09	-1.44416285547893	CVPC_ENSG00000064199.7	ENSG00000064199 VAR_11_124646114_G_C	Shared	Shared
iPSC	ENSG00000064199.7	iPSC_1878	VAR_11_124646114_G_C	chr11	124646114	1.665164841552e-24	-2.58351871600573	iPSC_ENSG00000064199.7	ENSG00000064199 VAR_11_124646114_G_C	Shared	Shared
PPC	ENSG00000064201.16	PPC_242	VAR_11_1704851_C_T	chr11	1704851	2.14102472059458e-08	-1.05319983376349	PPC_ENSG00000064201.16	ENSG00000064201 VAR_11_1704851_C_T	EDev	Shared
CVPC	ENSG00000064225.13	CVPC_14	VAR_3_98713142_C_T	chr3	98713142	5.4619320634539e-08	0.396682330529017	CVPC_ENSG00000064225.13	ENSG00000064225 VAR_3_98713142_C_T	Shared	Shared
iPSC	ENSG00000064225.13	iPSC_1879	VAR_3_98744454_A_C	chr3	98744454	4.29431166717666e-13	0.636564541297097	iPSC_ENSG00000064225.13	ENSG00000064225 VAR_3_98744454_A_C	Shared	Shared
iPSC	ENSG00000064270.13	iPSC_1880	VAR_16_84368527_G_T	chr16	84368527	5.88126710372783e-11	1.11534769417223	iPSC_ENSG00000064270.13	ENSG00000064270 VAR_16_84368527_G_T	Shared	Shared
PPC	ENSG00000064270.13	PPC_243	VAR_16_84370485_G_A	chr16	84370485	2.77296074584782e-22	1.94545228111339	PPC_ENSG00000064270.13	ENSG00000064270 VAR_16_84370485_G_A	Shared	Shared
CVPC	ENSG00000064419.14	CVPC_3201	VAR_7_129099359_A_T	chr7	129099359	2.07844905265068e-06	-0.493965765692738	CVPC_ENSG00000064419.14	ENSG00000064419 VAR_7_129099359_A_T	EDev	EDev
CVPC	ENSG00000064545.15	CVPC_67	VAR_19_19134962_A_G	chr19	19134962	3.4085035119167e-23	-1.23258314307645	CVPC_ENSG00000064545.15	ENSG00000064545 VAR_19_19134962_A_G	Shared	Shared
iPSC	ENSG00000064651.14	iPSC_1885	VAR_5_128181934_C_T	chr5	128181934	3.34261264239596e-17	0.663890855857679	iPSC_ENSG00000064651.14	ENSG00000064651 VAR_5_128181934_C_T	Shared	Shared
PPC	ENSG00000064651.14	PPC_244	VAR_5_127976832_C_G	chr5	127976832	7.56609090552795e-10	-0.648305271576679	PPC_ENSG00000064651.14	ENSG00000064651 VAR_5_127976832_C_G	Shared	Shared
CVPC	ENSG00000064655.19	CVPC_814	VAR_20_47129619_A_T	chr20	47129619	3.65811800857827e-11	-0.760145638778634	CVPC_ENSG00000064655.19	ENSG00000064655 VAR_20_47129619_A_T	EDev	EDev
iPSC	ENSG00000064666.15	iPSC_1887	VAR_19_328028_C_T	chr19	328028	3.75290211903696e-15	-0.496073772975739	iPSC_ENSG00000064666.15	ENSG00000064666 VAR_19_328028_C_T	EDev	EDev
iPSC	ENSG00000064787.14	iPSC_1890	VAR_20_54059109_C_T	chr20	54059109	2.95623367125533e-18	-1.31772518278405	iPSC_ENSG00000064787.14	ENSG00000064787 VAR_20_54059109_C_T	EDev	EDev
PPC	ENSG00000064787.14	PPC_1234	VAR_20_54080731_C_T	chr20	54080731	7.31353867412208e-09	1.03962253220627	PPC_ENSG00000064787.14	ENSG00000064787 VAR_20_54080731_C_T	Shared	Shared
iPSC	ENSG00000064989.13	iPSC_1891	VAR_2_187378906_A_G	chr2	187378906	1.58614031575294e-11	0.670482046774623	iPSC_ENSG00000064989.13	ENSG00000064989 VAR_2_187378906_A_G	Shared	Shared
iPSC	ENSG00000064995.19	iPSC_1892	VAR_6_35057810_G_A	chr6	35057810	2.4174677243196e-10	-1.17214466414912	iPSC_ENSG00000064995.19	ENSG00000064995 VAR_6_35057810_G_A	Shared	Shared
PPC	ENSG00000065000.20	PPC_1235	VAR_19_2126640_G_A	chr19	2126640	1.1957525101799e-14	-1.44399046507244	PPC_ENSG00000065000.20	ENSG00000065000 VAR_19_2126640_G_A	Shared	Shared
iPSC	ENSG00000065000.20	iPSC_398	VAR_19_2120315_T_C	chr19	2120315	9.55287443721891e-26	-0.860945341072032	iPSC_ENSG00000065000.20	ENSG00000065000 VAR_19_2120315_T_C	Shared	Shared
CVPC	ENSG00000065000.20	CVPC_3202	VAR_19_2100347_A_G	chr19	2100347	7.06502285672199e-10	-0.509472013138423	CVPC_ENSG00000065000.20	ENSG00000065000 VAR_19_2100347_A_G	Shared	Shared
iPSC	ENSG00000065060.18	iPSC_399	VAR_6_34627766_T_C	chr6	34627766	1.62891422871565e-11	0.312111275568219	iPSC_ENSG00000065060.18	ENSG00000065060 VAR_6_34627766_T_C	Shared	Shared
PPC	ENSG00000065060.18	PPC_1237	VAR_6_34950462_C_T	chr6	34950462	3.0180600329483e-09	1.2400547248965	PPC_ENSG00000065060.18	ENSG00000065060 VAR_6_34950462_C_T	Shared	Shared
iPSC	ENSG00000065183.16	iPSC_1896	VAR_1_118194258_C_T	chr1	118194258	5.90541336073465e-06	-0.442349840772294	iPSC_ENSG00000065183.16	ENSG00000065183 VAR_1_118194258_C_T	Shared	Shared
PPC	ENSG00000065268.11	PPC_1238	VAR_19_318423_G_A	chr19	318423	3.40498434617053e-22	-1.50393184293077	PPC_ENSG00000065268.11	ENSG00000065268 VAR_19_318423_G_A	EDev	EDev
CVPC	ENSG00000065268.11	CVPC_3204	VAR_19_318423_G_A	chr19	318423	1.11524620594169e-17	-1.11491655538284	CVPC_ENSG00000065268.11	ENSG00000065268 VAR_19_318423_G_A	EDev	EDev
PPC	ENSG00000065325.13	PPC_1240	VAR_17_9064152_A_G	chr17	9064152	2.61333766193231e-07	-0.453357043369578	PPC_ENSG00000065325.13	ENSG00000065325 VAR_17_9064152_A_G	EDev	EDev
iPSC	ENSG00000065361.17	iPSC_1898	VAR_12_56009793_C_T	chr12	56009793	2.5162174820382e-08	0.551454022577809	iPSC_ENSG00000065361.17	ENSG00000065361 VAR_12_56009793_C_T	EDev	EDev
PPC	ENSG00000065413.20	PPC_1241	VAR_2_196963927_A_G	chr2	196963927	3.14038576437242e-06	0.771717366766943	PPC_ENSG00000065413.20	ENSG00000065413 VAR_2_196963927_A_G	Shared	Shared
iPSC	ENSG00000065427.15	iPSC_1900	VAR_16_75670796_G_C	chr16	75670796	4.77205262030019e-09	0.8251714878953	iPSC_ENSG00000065427.15	ENSG00000065427 VAR_16_75670796_G_C	Shared	Shared
CVPC	ENSG00000065457.11	CVPC_815	VAR_16_75623165_A_T	chr16	75623165	1.25775848018596e-15	1.87707474773215	CVPC_ENSG00000065457.11	ENSG00000065457 VAR_16_75623165_A_T	Shared	Shared
PPC	ENSG00000065457.11	PPC_1242	VAR_16_75572462_G_T	chr16	75572462	4.00359569808913e-13	1.22521181024464	PPC_ENSG00000065457.11	ENSG00000065457 VAR_16_75572462_G_T	Shared	Shared
iPSC	ENSG00000065457.11	iPSC_1901	VAR_16_75623165_A_T	chr16	75623165	8.88692609362477e-20	1.29679545413938	iPSC_ENSG00000065457.11	ENSG00000065457 VAR_16_75623165_A_T	Shared	Shared
PPC	ENSG00000065526.13	PPC_1243	VAR_1_15899233_C_T	chr1	15899233	4.70810483067671e-06	1.25717423380313	PPC_ENSG00000065526.13	ENSG00000065526 VAR_1_15899233_C_T	Shared	Shared
iPSC	ENSG00000065534.20	iPSC_1902	VAR_3_123875572_T_G	chr3	123875572	1.53125750646176e-35	1.22611763008362	iPSC_ENSG00000065534.20	ENSG00000065534 VAR_3_123875572_T_G	EDev	EDev
iPSC	ENSG00000065548.18	iPSC_1903	VAR_2_186272811_T_G	chr2	186272811	3.89034072194577e-08	0.320938335094495	iPSC_ENSG00000065548.18	ENSG00000065548 VAR_2_186272811_T_G	Shared	Shared
iPSC	ENSG00000065559.15	iPSC_1904	VAR_17_12131959_G_A	chr17	12131959	9.28799189798887e-06	0.396603532915271	iPSC_ENSG00000065559.15	ENSG00000065559 VAR_17_12131959_G_A	Shared	Shared
CVPC	ENSG00000065600.13	CVPC_3206	VAR_1_212276874_C_T	chr1	212276874	1.32181720553962e-09	-0.812198457108684	CVPC_ENSG00000065600.13	ENSG00000065600 VAR_1_212276874_C_T	Shared	Shared
PPC	ENSG00000065600.13	PPC_1245	VAR_1_212283372_C_T	chr1	212283372	3.25927626124743e-11	-1.40838990508329	PPC_ENSG00000065600.13	ENSG00000065600 VAR_1_212283372_C_T	Shared	Shared
iPSC	ENSG00000065600.13	iPSC_1905	VAR_1_212385055_T_A	chr1	212385055	2.00187872537995e-06	-0.715556815131272	iPSC_ENSG00000065600.13	ENSG00000065600 VAR_1_212385055_T_A	Shared	Shared
iPSC	ENSG00000065609.15	iPSC_1906	VAR_6_83732207_T_C	chr6	83732207	1.07193513827057e-05	0.762722582975641	iPSC_ENSG00000065609.15	ENSG00000065609 VAR_6_83732207_T_C	Shared	Shared
PPC	ENSG00000065615.14	PPC_1246	VAR_6_83892461_G_A	chr6	83892461	1.96533949290834e-08	-1.3616041182998	PPC_ENSG00000065615.14	ENSG00000065615 VAR_6_83892461_G_A	Shared	Shared
iPSC	ENSG00000065665.21	iPSC_1908	VAR_10_12157743_T_C	chr10	12157743	4.03880239448808e-11	0.784511555250764	iPSC_ENSG00000065665.21	ENSG00000065665 VAR_10_12157743_T_C	Shared	Shared
iPSC	ENSG00000065675.16	iPSC_21	VAR_10_6644673_A_G	chr10	6644673	3.08162559031109e-59	2.10613346140873	iPSC_ENSG00000065675.16	ENSG00000065675 VAR_10_6644673_A_G	EDev	Shared
CVPC	ENSG00000065833.9	CVPC_3208	VAR_6_83199019_A_G	chr6	83199019	1.02609729155736e-05	-0.462732896410824	CVPC_ENSG00000065833.9	ENSG00000065833 VAR_6_83199019_A_G	EDev	EDev
iPSC	ENSG00000065833.9	iPSC_1910	VAR_6_82841763_G_T	chr6	82841763	6.41854801750975e-06	-0.47848526416972	iPSC_ENSG00000065833.9	ENSG00000065833 VAR_6_82841763_G_T	EDev	EDev
iPSC	ENSG00000065911.13	iPSC_1912	VAR_2_74193380_T_C	chr2	74193380	2.86702471406049e-07	0.291528232779638	iPSC_ENSG00000065911.13	ENSG00000065911 VAR_2_74193380_T_C	Shared	Shared
iPSC	ENSG00000066027.12	iPSC_1914	VAR_1_212324856_C_T	chr1	212324856	1.43227428295592e-08	-0.441073053240908	iPSC_ENSG00000066027.12	ENSG00000066027 VAR_1_212324856_C_T	Shared	Shared
iPSC	ENSG00000066084.13	iPSC_1915	VAR_12_50745079_C_T	chr12	50745079	8.39563740580593e-31	1.17756219238051	iPSC_ENSG00000066084.13	ENSG00000066084 VAR_12_50745079_C_T	Shared	Shared
CVPC	ENSG00000066136.21	CVPC_3210	VAR_1_40723243_A_G	chr1	40723243	1.85162326213146e-06	-0.402100296374633	CVPC_ENSG00000066136.21	ENSG00000066136 VAR_1_40723243_A_G	Shared	Shared
iPSC	ENSG00000066185.13	iPSC_1916	VAR_1_42608132_C_T	chr1	42608132	2.17470877060384e-11	0.982753760774774	iPSC_ENSG00000066185.13	ENSG00000066185 VAR_1_42608132_C_T	Shared	Shared
iPSC	ENSG00000066230.12	iPSC_402	VAR_5_1380166_A_T	chr5	1380166	1.08765949411621e-09	0.982320295425526	iPSC_ENSG00000066230.12	ENSG00000066230 VAR_5_1380166_A_T	Shared	Shared
iPSC	ENSG00000066382.17	iPSC_1918	VAR_11_30535541_G_A	chr11	30535541	1.23504501588998e-06	0.479052840288651	iPSC_ENSG00000066382.17	ENSG00000066382 VAR_11_30535541_G_A	Shared	Shared
CVPC	ENSG00000066382.17	CVPC_68	VAR_11_30472124_G_A	chr11	30472124	1.53454878668224e-08	-0.577803724743929	CVPC_ENSG00000066382.17	ENSG00000066382 VAR_11_30472124_G_A	Shared	Shared
CVPC	ENSG00000066427.25	CVPC_3212	VAR_14_91960272_C_T	chr14	91960272	2.00389044233275e-07	-0.701484984274799	CVPC_ENSG00000066427.25	ENSG00000066427 VAR_14_91960272_C_T	Shared	Shared
PPC	ENSG00000066557.6	PPC_1254	VAR_1_70144532_G_A	chr1	70144532	1.38946603502213e-06	-0.569957800282808	PPC_ENSG00000066557.6	ENSG00000066557 VAR_1_70144532_G_A	Shared	Shared
CVPC	ENSG00000066557.6	CVPC_3213	VAR_1_69721006_T_G	chr1	69721006	2.40601123159409e-06	0.524888849093649	CVPC_ENSG00000066557.6	ENSG00000066557 VAR_1_69721006_T_G	EDev	EDev
iPSC	ENSG00000066629.19	iPSC_1921	VAR_14_99102469_C_G	chr14	99102469	1.75802466550447e-08	0.438779698279172	iPSC_ENSG00000066629.19	ENSG00000066629 VAR_14_99102469_C_G	EDev	EDev
iPSC	ENSG00000066654.14	iPSC_1922	VAR_16_20708305_A_G	chr16	20708305	9.40797067111303e-20	1.00580336867599	iPSC_ENSG00000066654.14	ENSG00000066654 VAR_16_20708305_A_G	Shared	Shared
CVPC	ENSG00000066739.12	CVPC_3214	VAR_14_95541684_A_G	chr14	95541684	2.94926680407467e-06	0.581229265681171	CVPC_ENSG00000066739.12	ENSG00000066739 VAR_14_95541684_A_G	EDev	EDev
iPSC	ENSG00000066777.9	iPSC_1923	VAR_8_67721309_G_T	chr8	67721309	3.59527211920372e-21	-0.592934192444969	iPSC_ENSG00000066777.9	ENSG00000066777 VAR_8_67721309_G_T	EDev	EDev
PPC	ENSG00000066855.16	PPC_246	VAR_8_65773338_A_C	chr8	65773338	5.43008085797803e-06	1.08563540479351	PPC_ENSG00000066855.16	ENSG00000066855 VAR_8_65773338_A_C	Shared	Shared
PPC	ENSG00000066926.13	PPC_1255	VAR_18_57571588_A_G	chr18	57571588	2.57589641065252e-11	-1.24107365351062	PPC_ENSG00000066926.13	ENSG00000066926 VAR_18_57571588_A_G	Shared	Shared
iPSC	ENSG00000066926.13	iPSC_1925	VAR_18_57571588_A_G	chr18	57571588	1.61525751654653e-21	-1.68222716034764	iPSC_ENSG00000066926.13	ENSG00000066926 VAR_18_57571588_A_G	Shared	Shared
CVPC	ENSG00000066926.13	CVPC_3215	VAR_18_57571588_A_G	chr18	57571588	4.19484965848543e-20	-1.94028000704884	CVPC_ENSG00000066926.13	ENSG00000066926 VAR_18_57571588_A_G	Shared	Shared
iPSC	ENSG00000067057.19	iPSC_1927	VAR_10_3100086_A_T	chr10	3100086	1.80130601238759e-07	-0.57771827307206	iPSC_ENSG00000067057.19	ENSG00000067057 VAR_10_3100086_A_T	Shared	Shared
PPC	ENSG00000067066.17	PPC_1256	VAR_2_230427582_C_T	chr2	230427582	1.76670758870591e-07	0.925946867971229	PPC_ENSG00000067066.17	ENSG00000067066 VAR_2_230427582_C_T	Shared	Shared
CVPC	ENSG00000067082.15	CVPC_3216	VAR_10_3112075_G_A	chr10	3112075	2.02518475751006e-06	0.405516591760861	CVPC_ENSG00000067082.15	ENSG00000067082 VAR_10_3112075_G_A	EDev	EDev
PPC	ENSG00000067208.17	PPC_1258	VAR_1_92204569_A_G	chr1	92204569	1.1071186136561e-08	1.43926792228178	PPC_ENSG00000067208.17	ENSG00000067208 VAR_1_92204569_A_G	Shared	Shared
CVPC	ENSG00000067208.17	CVPC_3217	VAR_1_92490264_T_C	chr1	92490264	5.69272679606813e-09	-0.39728483791342	CVPC_ENSG00000067208.17	ENSG00000067208 VAR_1_92490264_T_C	Shared	Shared
iPSC	ENSG00000067334.14	iPSC_1931	VAR_1_93869335_A_G	chr1	93869335	2.4345699386469e-17	-0.467737471015417	iPSC_ENSG00000067334.14	ENSG00000067334 VAR_1_93869335_A_G	Shared	Shared
iPSC	ENSG00000067365.15	iPSC_1932	VAR_16_8628772_G_C	chr16	8628772	5.45641581126895e-10	0.707424686642263	iPSC_ENSG00000067365.15	ENSG00000067365 VAR_16_8628772_G_C	Shared	Shared
CVPC	ENSG00000067533.6	CVPC_3218	VAR_1_218315161_C_T	chr1	218315161	6.7202877865233e-13	0.547308471805749	CVPC_ENSG00000067533.6	ENSG00000067533 VAR_1_218315161_C_T	Shared	Shared
iPSC	ENSG00000067533.6	iPSC_1933	VAR_1_218290301_A_G	chr1	218290301	7.17952841850917e-16	0.608266880265787	iPSC_ENSG00000067533.6	ENSG00000067533 VAR_1_218290301_A_G	Shared	Shared
PPC	ENSG00000067533.6	PPC_1259	VAR_1_218290301_A_G	chr1	218290301	6.57883551783715e-15	1.22294437412065	PPC_ENSG00000067533.6	ENSG00000067533 VAR_1_218290301_A_G	Shared	Shared
iPSC	ENSG00000067596.12	iPSC_1934	VAR_17_43466564_G_C	chr17	43466564	1.40453825224424e-06	-0.369837021568235	iPSC_ENSG00000067596.12	ENSG00000067596 VAR_17_43466564_G_C	Shared	Shared
PPC	ENSG00000067798.16	PPC_248	VAR_12_77580880_G_A	chr12	77580880	1.30437475512057e-14	1.93624950751338	PPC_ENSG00000067798.16	ENSG00000067798 VAR_12_77580880_G_A	EDev	EDev
iPSC	ENSG00000068097.16	iPSC_1936	VAR_17_60078969_A_G	chr17	60078969	1.38007619605603e-51	2.4107470313188	iPSC_ENSG00000068097.16	ENSG00000068097 VAR_17_60078969_A_G	Shared	Shared
PPC	ENSG00000068097.16	PPC_1262	VAR_17_60078969_A_G	chr17	60078969	9.51278230373823e-27	1.86519721665499	PPC_ENSG00000068097.16	ENSG00000068097 VAR_17_60078969_A_G	Shared	Shared
CVPC	ENSG00000068097.16	CVPC_816	VAR_17_60078969_A_G	chr17	60078969	4.47015624098763e-11	1.17891482619618	CVPC_ENSG00000068097.16	ENSG00000068097 VAR_17_60078969_A_G	Shared	Shared
iPSC	ENSG00000068137.15	iPSC_1937	VAR_17_42690066_G_A	chr17	42690066	7.83127210930416e-09	-0.305299814522726	iPSC_ENSG00000068137.15	ENSG00000068137 VAR_17_42690066_G_A	Shared	Shared
CVPC	ENSG00000068383.19	CVPC_3220	VAR_10_132359246_G_A	chr10	132359246	4.54242055448429e-06	-0.360202115133885	CVPC_ENSG00000068383.19	ENSG00000068383 VAR_10_132359246_G_A	EDev	EDev
iPSC	ENSG00000068650.19	iPSC_406	VAR_13_112706624_A_G	chr13	112706624	1.87617148586698e-06	0.528458819789881	iPSC_ENSG00000068650.19	ENSG00000068650 VAR_13_112706624_A_G	Shared	Shared
CVPC	ENSG00000068654.17	CVPC_3221	VAR_2_86092344_C_T	chr2	86092344	8.24779757358625e-13	-0.848041134135798	CVPC_ENSG00000068654.17	ENSG00000068654 VAR_2_86092344_C_T	Shared	Shared
PPC	ENSG00000068654.17	PPC_1263	VAR_2_86123474_G_A	chr2	86123474	7.60115561531358e-11	-1.14729834596257	PPC_ENSG00000068654.17	ENSG00000068654 VAR_2_86123474_G_A	Shared	Shared
iPSC	ENSG00000068654.17	iPSC_1939	VAR_2_85262989_T_A	chr2	85262989	2.76144873823232e-06	0.29611849231741	iPSC_ENSG00000068654.17	ENSG00000068654 VAR_2_85262989_T_A	EDev	EDev
iPSC	ENSG00000068724.18	iPSC_407	VAR_2_46916091_G_T	chr2	46916091	3.43163869202126e-14	0.878108408818396	iPSC_ENSG00000068724.18	ENSG00000068724 VAR_2_46916091_G_T	Shared	Shared
iPSC	ENSG00000068745.15	iPSC_1940	VAR_3_48728725_G_A	chr3	48728725	7.03492120549646e-09	0.618894247560544	iPSC_ENSG00000068745.15	ENSG00000068745 VAR_3_48728725_G_A	Shared	Shared
CVPC	ENSG00000068745.15	CVPC_3222	VAR_3_48587833_T_C	chr3	48587833	4.89816849122725e-07	-0.279104426733984	CVPC_ENSG00000068745.15	ENSG00000068745 VAR_3_48587833_T_C	Shared	Shared
PPC	ENSG00000068781.21	PPC_249	VAR_2_48595242_G_A	chr2	48595242	1.36779466152228e-11	1.37752172483783	PPC_ENSG00000068781.21	ENSG00000068781 VAR_2_48595242_G_A	Shared	Shared
CVPC	ENSG00000068781.21	CVPC_817	VAR_2_48595242_G_A	chr2	48595242	1.06255171425004e-12	1.82457993470365	CVPC_ENSG00000068781.21	ENSG00000068781 VAR_2_48595242_G_A	Shared	Shared
iPSC	ENSG00000068781.21	iPSC_408	VAR_2_48595242_G_A	chr2	48595242	8.89848640044176e-14	1.15811239052205	iPSC_ENSG00000068781.21	ENSG00000068781 VAR_2_48595242_G_A	Shared	Shared
PPC	ENSG00000068784.13	PPC_1265	VAR_2_45377370_A_G	chr2	45377370	2.04537242374735e-06	-1.38967824917904	PPC_ENSG00000068784.13	ENSG00000068784 VAR_2_45377370_A_G	Shared	Shared
iPSC	ENSG00000068784.13	iPSC_1941	VAR_2_45350104_A_G	chr2	45350104	1.14913807694776e-10	-0.779394139152442	iPSC_ENSG00000068784.13	ENSG00000068784 VAR_2_45350104_A_G	Shared	Shared
CVPC	ENSG00000068784.13	CVPC_3223	VAR_2_45511906_C_A	chr2	45511906	2.05682760859241e-09	0.628309190785612	CVPC_ENSG00000068784.13	ENSG00000068784 VAR_2_45511906_C_A	Shared	Shared
PPC	ENSG00000068878.15	PPC_1267	VAR_2_53923867_G_A	chr2	53923867	2.04196927439533e-06	0.708088024582134	PPC_ENSG00000068878.15	ENSG00000068878 VAR_2_53923867_G_A	Shared	Shared
iPSC	ENSG00000068878.15	iPSC_1943	VAR_2_54033929_T_C	chr2	54033929	1.23639902455591e-20	0.54295197386759	iPSC_ENSG00000068878.15	ENSG00000068878 VAR_2_54033929_T_C	Shared	Shared
iPSC	ENSG00000069020.19	iPSC_1944	VAR_5_66999327_G_A	chr5	66999327	3.01161715593461e-06	0.463488661326912	iPSC_ENSG00000069020.19	ENSG00000069020 VAR_5_66999327_G_A	Shared	Shared
CVPC	ENSG00000069188.17	CVPC_3224	VAR_17_73599189_A_C	chr17	73599189	5.69148503459626e-08	-0.467759322988621	CVPC_ENSG00000069188.17	ENSG00000069188 VAR_17_73599189_A_C	Shared	Shared
iPSC	ENSG00000069248.12	iPSC_1	VAR_1_229407122_G_T	chr1	229407122	5.75556356380033e-11	0.963108678556694	iPSC_ENSG00000069248.12	ENSG00000069248 VAR_1_229407122_G_T	EDev	Shared
iPSC	ENSG00000069482.7	iPSC_1946	VAR_11_68458692_A_G	chr11	68458692	6.80706111742078e-20	-0.934288986599139	iPSC_ENSG00000069482.7	ENSG00000069482 VAR_11_68458692_A_G	Shared	Shared
PPC	ENSG00000069667.16	PPC_16	VAR_15_60896959_A_G	chr15	60896959	3.78808693441254e-12	0.770026727712892	PPC_ENSG00000069667.16	ENSG00000069667 VAR_15_60896959_A_G	EDev	EDev
iPSC	ENSG00000069667.16	iPSC_410	VAR_15_60649125_G_T	chr15	60649125	6.14426511355282e-09	-0.375536451936751	iPSC_ENSG00000069667.16	ENSG00000069667 VAR_15_60649125_G_T	Shared	Shared
CVPC	ENSG00000069667.16	CVPC_3225	VAR_15_60824500_T_C	chr15	60824500	2.77870914155656e-06	-0.73019672974183	CVPC_ENSG00000069667.16	ENSG00000069667 VAR_15_60824500_T_C	Shared	Shared
PPC	ENSG00000069702.11	PPC_64	VAR_1_91775128_C_T	chr1	91775128	1.2864028849245e-08	-1.09789272833935	PPC_ENSG00000069702.11	ENSG00000069702 VAR_1_91775128_C_T	EDev	EDev
iPSC	ENSG00000069849.11	iPSC_1949	VAR_3_141911880_A_G	chr3	141911880	1.24671434095291e-12	-0.547825136121757	iPSC_ENSG00000069849.11	ENSG00000069849 VAR_3_141911880_A_G	EDev	EDev
CVPC	ENSG00000069849.11	CVPC_3226	VAR_3_141916756_C_A	chr3	141916756	6.21886766649801e-08	-0.475171157131888	CVPC_ENSG00000069849.11	ENSG00000069849 VAR_3_141916756_C_A	EDev	EDev
iPSC	ENSG00000069869.17	iPSC_1950	VAR_15_55875964_T_C	chr15	55875964	6.14871223493528e-14	0.747346542359765	iPSC_ENSG00000069869.17	ENSG00000069869 VAR_15_55875964_T_C	Shared	Shared
PPC	ENSG00000069943.10	PPC_1269	VAR_15_55495583_C_T	chr15	55495583	1.05465125331609e-07	0.779206470523101	PPC_ENSG00000069943.10	ENSG00000069943 VAR_15_55495583_C_T	Shared	Shared
iPSC	ENSG00000069943.10	iPSC_1951	VAR_15_55343139_T_C	chr15	55343139	1.18362909010907e-13	-0.992092541174347	iPSC_ENSG00000069943.10	ENSG00000069943 VAR_15_55343139_T_C	Shared	Shared
CVPC	ENSG00000069943.10	CVPC_819	VAR_15_55298030_G_A	chr15	55298030	1.13782510833252e-06	-0.684842795115986	CVPC_ENSG00000069943.10	ENSG00000069943 VAR_15_55298030_G_A	Shared	Shared
iPSC	ENSG00000069956.14	iPSC_1952	VAR_15_52019314_C_T	chr15	52019314	9.57011082237045e-10	-0.683779757459535	iPSC_ENSG00000069956.14	ENSG00000069956 VAR_15_52019314_C_T	Shared	Shared
iPSC	ENSG00000069998.12	iPSC_1954	VAR_22_17149596_C_A	chr22	17149596	1.50202476525784e-06	-0.34066159814754	iPSC_ENSG00000069998.12	ENSG00000069998 VAR_22_17149596_C_A	Shared	Shared
PPC	ENSG00000070018.9	PPC_1270	VAR_12_12154710_G_A	chr12	12154710	4.10449819648522e-06	-0.537222493470842	PPC_ENSG00000070018.9	ENSG00000070018 VAR_12_12154710_G_A	Shared	Shared
iPSC	ENSG00000070018.9	iPSC_1955	VAR_12_12271207_A_G	chr12	12271207	7.33906931748455e-08	0.546344564822322	iPSC_ENSG00000070018.9	ENSG00000070018 VAR_12_12271207_A_G	Shared	Shared
iPSC	ENSG00000070019.5	iPSC_1956	VAR_12_14727593_A_G	chr12	14727593	8.479533357483e-21	-1.72918231086626	iPSC_ENSG00000070019.5	ENSG00000070019 VAR_12_14727593_A_G	Shared	Shared
PPC	ENSG00000070061.16	PPC_1271	VAR_9_108903439_G_A	chr9	108903439	1.02991411499373e-12	-1.29366379132565	PPC_ENSG00000070061.16	ENSG00000070061 VAR_9_108903439_G_A	Shared	Shared
CVPC	ENSG00000070061.16	CVPC_3227	VAR_9_108903439_G_A	chr9	108903439	1.27959181205502e-13	-0.973819912268953	CVPC_ENSG00000070061.16	ENSG00000070061 VAR_9_108903439_G_A	Shared	Shared
iPSC	ENSG00000070061.16	iPSC_1958	VAR_9_108915445_C_T	chr9	108915445	5.45578040499073e-09	-0.913192880532916	iPSC_ENSG00000070061.16	ENSG00000070061 VAR_9_108915445_C_T	Shared	Shared
iPSC	ENSG00000070081.18	iPSC_1959	VAR_11_17276818_G_C	chr11	17276818	8.65329346087133e-09	-0.52215205763077	iPSC_ENSG00000070081.18	ENSG00000070081 VAR_11_17276818_G_C	Shared	Shared
PPC	ENSG00000070081.18	PPC_1272	VAR_11_17276818_G_C	chr11	17276818	6.38529961185509e-11	-0.95596953099366	PPC_ENSG00000070081.18	ENSG00000070081 VAR_11_17276818_G_C	Shared	Shared
CVPC	ENSG00000070081.18	CVPC_304	VAR_11_17365856_C_T	chr11	17365856	5.46935552281717e-08	-0.614264447982459	CVPC_ENSG00000070081.18	ENSG00000070081 VAR_11_17365856_C_T	Shared	Shared
iPSC	ENSG00000070159.14	iPSC_411	VAR_9_109568350_G_A	chr9	109568350	2.36444148724217e-08	-0.795027449012274	iPSC_ENSG00000070159.14	ENSG00000070159 VAR_9_109568350_G_A	Shared	Shared
iPSC	ENSG00000070182.21	iPSC_1961	VAR_14_64838587_C_T	chr14	64838587	5.68351132088257e-07	0.46074461673915	iPSC_ENSG00000070182.21	ENSG00000070182 VAR_14_64838587_C_T	Shared	Shared
PPC	ENSG00000070269.14	PPC_1274	VAR_14_56620400_A_G	chr14	56620400	1.37188342749837e-06	0.919351675428773	PPC_ENSG00000070269.14	ENSG00000070269 VAR_14_56620400_A_G	Shared	Shared
CVPC	ENSG00000070366.14	CVPC_3228	VAR_17_2046515_C_T	chr17	2046515	2.0379097287479e-06	-0.724545950635343	CVPC_ENSG00000070366.14	ENSG00000070366 VAR_17_2046515_C_T	EDev	EDev
PPC	ENSG00000070366.14	PPC_1275	VAR_17_2194189_T_G	chr17	2194189	7.68421003229723e-18	1.1351304806432	PPC_ENSG00000070366.14	ENSG00000070366 VAR_17_2194189_T_G	Shared	Shared
iPSC	ENSG00000070366.14	iPSC_1963	VAR_17_2192418_C_A	chr17	2192418	3.05865851430426e-08	-0.432570871130307	iPSC_ENSG00000070366.14	ENSG00000070366 VAR_17_2192418_C_A	Shared	Shared
CVPC	ENSG00000070371.16	CVPC_3229	VAR_22_19205753_C_T	chr22	19205753	2.53860783083704e-06	1.02208845018747	CVPC_ENSG00000070371.16	ENSG00000070371 VAR_22_19205753_C_T	Shared	Shared
iPSC	ENSG00000070371.16	iPSC_412	VAR_22_19280400_A_G	chr22	19280400	5.20629913171561e-25	1.71146414222591	iPSC_ENSG00000070371.16	ENSG00000070371 VAR_22_19280400_A_G	Shared	Shared
PPC	ENSG00000070371.16	PPC_1276	VAR_22_19181819_C_T	chr22	19181819	6.41562103801303e-09	2.26572199721299	PPC_ENSG00000070371.16	ENSG00000070371 VAR_22_19181819_C_T	Shared	Shared
iPSC	ENSG00000070413.20	iPSC_1964	VAR_22_19105534_T_C	chr22	19105534	6.28901263377381e-06	-0.288408739895905	iPSC_ENSG00000070413.20	ENSG00000070413 VAR_22_19105534_T_C	Shared	Shared
iPSC	ENSG00000070444.15	iPSC_1965	VAR_17_2161408_A_T	chr17	2161408	8.5966677580094e-10	0.445040577217421	iPSC_ENSG00000070444.15	ENSG00000070444 VAR_17_2161408_A_T	Shared	Shared
PPC	ENSG00000070476.15	PPC_1279	VAR_3_126483090_G_A	chr3	126483090	2.11093052772339e-09	1.05485845704222	PPC_ENSG00000070476.15	ENSG00000070476 VAR_3_126483090_G_A	Shared	Shared
iPSC	ENSG00000070476.15	iPSC_1966	VAR_3_126446516_C_T	chr3	126446516	6.44667210268851e-07	-0.563422837811765	iPSC_ENSG00000070476.15	ENSG00000070476 VAR_3_126446516_C_T	Shared	Shared
CVPC	ENSG00000070540.13	CVPC_3230	VAR_17_68457269_C_T	chr17	68457269	5.54367025057639e-09	0.515386639933733	CVPC_ENSG00000070540.13	ENSG00000070540 VAR_17_68457269_C_T	Shared	Shared
iPSC	ENSG00000070540.13	iPSC_1968	VAR_17_68450662_T_C	chr17	68450662	4.54052286286709e-20	1.17772566190378	iPSC_ENSG00000070540.13	ENSG00000070540 VAR_17_68450662_T_C	Shared	Shared
CVPC	ENSG00000070610.14	CVPC_820	VAR_9_35749017_G_A	chr9	35749017	4.33689192882575e-06	0.248816773761791	CVPC_ENSG00000070610.14	ENSG00000070610 VAR_9_35749017_G_A	Shared	Shared
iPSC	ENSG00000070610.14	iPSC_413	VAR_9_35767756_G_A	chr9	35767756	4.48050304259105e-12	0.519345549919612	iPSC_ENSG00000070610.14	ENSG00000070610 VAR_9_35767756_G_A	Shared	Shared
iPSC	ENSG00000070614.15	iPSC_1970	VAR_5_150558177_G_A	chr5	150558177	1.64636277764216e-08	0.28990783318208	iPSC_ENSG00000070614.15	ENSG00000070614 VAR_5_150558177_G_A	Shared	Shared
PPC	ENSG00000070718.13	PPC_1280	VAR_8_42150971_C_T	chr8	42150971	1.71531779258411e-11	-0.884684540576481	PPC_ENSG00000070718.13	ENSG00000070718 VAR_8_42150971_C_T	Shared	Shared
CVPC	ENSG00000070718.13	CVPC_3231	VAR_8_42162095_G_A	chr8	42162095	1.21704935253826e-10	-0.685862924310477	CVPC_ENSG00000070718.13	ENSG00000070718 VAR_8_42162095_G_A	Shared	Shared
iPSC	ENSG00000070718.13	iPSC_1971	VAR_8_42149300_G_A	chr8	42149300	3.29396972697526e-21	-1.21887451156111	iPSC_ENSG00000070718.13	ENSG00000070718 VAR_8_42149300_G_A	Shared	Shared
PPC	ENSG00000070731.11	PPC_1281	VAR_17_76575205_C_T	chr17	76575205	8.27831209569175e-08	0.686019094969131	PPC_ENSG00000070731.11	ENSG00000070731 VAR_17_76575205_C_T	Shared	Shared
CVPC	ENSG00000070759.17	CVPC_3234	VAR_1_45512131_T_G	chr1	45512131	7.56866687784502e-08	0.553302311445822	CVPC_ENSG00000070759.17	ENSG00000070759 VAR_1_45512131_T_G	Shared	Shared
PPC	ENSG00000070761.8	PPC_1283	VAR_16_58127070_A_G	chr16	58127070	8.05381583649582e-08	-0.88671252866695	PPC_ENSG00000070761.8	ENSG00000070761 VAR_16_58127070_A_G	Shared	Shared
CVPC	ENSG00000070761.8	CVPC_3235	VAR_16_58207068_C_T	chr16	58207068	1.79993827469517e-06	-0.72076601358074	CVPC_ENSG00000070761.8	ENSG00000070761 VAR_16_58207068_C_T	Shared	Shared
iPSC	ENSG00000070770.10	iPSC_1972	VAR_16_58163061_T_G	chr16	58163061	1.76522215960676e-13	0.997746873498867	iPSC_ENSG00000070770.10	ENSG00000070770 VAR_16_58163061_T_G	Shared	Shared
iPSC	ENSG00000070778.13	iPSC_1973	VAR_14_88496644_C_T	chr14	88496644	2.35751994756213e-07	-0.959689235355187	iPSC_ENSG00000070778.13	ENSG00000070778 VAR_14_88496644_C_T	Shared	Shared
iPSC	ENSG00000070785.17	iPSC_1974	VAR_1_44049773_G_A	chr1	44049773	9.21784016504408e-06	0.3470156920819	iPSC_ENSG00000070785.17	ENSG00000070785 VAR_1_44049773_G_A	EDev	EDev
CVPC	ENSG00000070785.17	CVPC_3236	VAR_1_44990471_G_A	chr1	44990471	5.97028806913424e-12	0.734408540268701	CVPC_ENSG00000070785.17	ENSG00000070785 VAR_1_44990471_G_A	Shared	Shared
iPSC	ENSG00000070831.18	iPSC_1975	VAR_1_22115678_G_C	chr1	22115678	5.7737536460748e-09	1.00706944760141	iPSC_ENSG00000070831.18	ENSG00000070831 VAR_1_22115678_G_C	Shared	Shared
iPSC	ENSG00000070882.13	iPSC_1976	VAR_7_24976190_T_C	chr7	24976190	1.57787439357271e-17	-1.09985065689195	iPSC_ENSG00000070882.13	ENSG00000070882 VAR_7_24976190_T_C	EDev	EDev
PPC	ENSG00000070950.10	PPC_1285	VAR_3_8870895_G_C	chr3	8870895	2.07251541353937e-06	-1.28362239574987	PPC_ENSG00000070950.10	ENSG00000070950 VAR_3_8870895_G_C	Shared	Shared
iPSC	ENSG00000071054.17	iPSC_414	VAR_2_101607711_A_G	chr2	101607711	2.29454393652912e-09	0.404753164764678	iPSC_ENSG00000071054.17	ENSG00000071054 VAR_2_101607711_A_G	EDev	EDev
CVPC	ENSG00000071073.13	CVPC_3237	VAR_2_98755135_C_T	chr2	98755135	8.67017190828548e-11	1.11622671440267	CVPC_ENSG00000071073.13	ENSG00000071073 VAR_2_98755135_C_T	EDev	EDev
iPSC	ENSG00000071073.13	iPSC_1979	VAR_2_98662891_A_G	chr2	98662891	3.79041581232119e-06	0.451433335740773	iPSC_ENSG00000071073.13	ENSG00000071073 VAR_2_98662891_A_G	Shared	Shared
iPSC	ENSG00000071082.11	iPSC_1980	VAR_2_101036271_G_A	chr2	101036271	8.28522982047392e-12	0.541974194185104	iPSC_ENSG00000071082.11	ENSG00000071082 VAR_2_101036271_G_A	EDev	EDev
PPC	ENSG00000071242.12	PPC_1287	VAR_6_166626975_A_G	chr6	166626975	3.99337982078303e-07	-0.679920284799126	PPC_ENSG00000071242.12	ENSG00000071242 VAR_6_166626975_A_G	Shared	Shared
iPSC	ENSG00000071242.12	iPSC_1982	VAR_6_166626975_A_G	chr6	166626975	2.7746599806305e-27	-1.27771367373852	iPSC_ENSG00000071242.12	ENSG00000071242 VAR_6_166626975_A_G	Shared	Shared
PPC	ENSG00000071243.16	PPC_1288	VAR_7_120985513_G_A	chr7	120985513	3.87123261535685e-08	-0.615760615719936	PPC_ENSG00000071243.16	ENSG00000071243 VAR_7_120985513_G_A	Shared	Shared
iPSC	ENSG00000071243.16	iPSC_1983	VAR_7_120975956_C_T	chr7	120975956	2.05962268622156e-06	-0.429272005516214	iPSC_ENSG00000071243.16	ENSG00000071243 VAR_7_120975956_C_T	Shared	Shared
iPSC	ENSG00000071537.14	iPSC_415	VAR_14_81470844_T_G	chr14	81470844	7.16979409405376e-07	0.407406865676694	iPSC_ENSG00000071537.14	ENSG00000071537 VAR_14_81470844_T_G	Shared	Shared
CVPC	ENSG00000071539.14	CVPC_3238	VAR_5_996581_C_A	chr5	996581	1.78575455317638e-06	0.714944961994446	CVPC_ENSG00000071539.14	ENSG00000071539 VAR_5_996581_C_A	EDev	EDev
iPSC	ENSG00000071894.17	iPSC_1985	VAR_8_144405804_A_C	chr8	144405804	1.3601400336873e-25	-0.876281352652139	iPSC_ENSG00000071894.17	ENSG00000071894 VAR_8_144405804_A_C	Shared	Shared
PPC	ENSG00000071894.17	PPC_251	VAR_8_144363111_A_G	chr8	144363111	1.55205289564812e-15	-0.930675471125035	PPC_ENSG00000071894.17	ENSG00000071894 VAR_8_144363111_A_G	Shared	Shared
iPSC	ENSG00000071967.12	iPSC_1986	VAR_2_171521087_T_C	chr2	171521087	2.81447133682335e-38	-1.67227532124602	iPSC_ENSG00000071967.12	ENSG00000071967 VAR_2_171521087_T_C	Shared	Shared
iPSC	ENSG00000072042.13	iPSC_1988	VAR_14_67667871_A_G	chr14	67667871	4.27865570126319e-09	0.533338959588732	iPSC_ENSG00000072042.13	ENSG00000072042 VAR_14_67667871_A_G	Shared	Shared
iPSC	ENSG00000072110.16	iPSC_1989	VAR_14_69028548_T_C	chr14	69028548	2.95583918402366e-06	-0.244486252895095	iPSC_ENSG00000072110.16	ENSG00000072110 VAR_14_69028548_T_C	Shared	Shared
CVPC	ENSG00000072135.13	CVPC_3239	VAR_2_130383129_A_G	chr2	130383129	1.76356432887786e-07	-0.572497287292592	CVPC_ENSG00000072135.13	ENSG00000072135 VAR_2_130383129_A_G	Shared	Shared
iPSC	ENSG00000072163.20	iPSC_1990	VAR_2_127015951_G_A	chr2	127015951	1.16760739685782e-08	-0.946463627446132	iPSC_ENSG00000072163.20	ENSG00000072163 VAR_2_127015951_G_A	Shared	Shared
CVPC	ENSG00000072163.20	CVPC_823	VAR_2_127585100_A_G	chr2	127585100	5.79017351600094e-10	-0.642758803916777	CVPC_ENSG00000072163.20	ENSG00000072163 VAR_2_127585100_A_G	Shared	Shared
iPSC	ENSG00000072201.14	iPSC_127	VAR_4_53496509_A_G	chr4	53496509	1.53329862031698e-13	0.912699806001572	iPSC_ENSG00000072201.14	ENSG00000072201 VAR_4_53496509_A_G	EDev	EDev
iPSC	ENSG00000072274.14	iPSC_1993	VAR_3_195751317_G_A	chr3	195751317	3.66775658830517e-08	0.426924569183504	iPSC_ENSG00000072274.14	ENSG00000072274 VAR_3_195751317_G_A	EDev	EDev
iPSC	ENSG00000072310.18	iPSC_1994	VAR_17_17746517_T_C	chr17	17746517	5.52270096054334e-06	0.439860629196172	iPSC_ENSG00000072310.18	ENSG00000072310 VAR_17_17746517_T_C	Shared	Shared
iPSC	ENSG00000072657.10	iPSC_1998	VAR_12_72215861_C_T	chr12	72215861	2.83572826779842e-23	-1.03899813407756	iPSC_ENSG00000072657.10	ENSG00000072657 VAR_12_72215861_C_T	EDev	EDev
iPSC	ENSG00000072736.19	iPSC_1999	VAR_16_68323026_C_G	chr16	68323026	7.07994041970119e-10	0.575452196059538	iPSC_ENSG00000072736.19	ENSG00000072736 VAR_16_68323026_C_G	Shared	Shared
CVPC	ENSG00000072756.18	CVPC_3241	VAR_3_3131332_A_T	chr3	3131332	2.25289953333501e-07	0.695216949906135	CVPC_ENSG00000072756.18	ENSG00000072756 VAR_3_3131332_A_T	Shared	Shared
PPC	ENSG00000072818.12	PPC_1295	VAR_17_7337072_C_T	chr17	7337072	4.25880339903475e-08	-1.30252113135434	PPC_ENSG00000072818.12	ENSG00000072818 VAR_17_7337072_C_T	Shared	Shared
iPSC	ENSG00000072818.12	iPSC_416	VAR_17_7337072_C_T	chr17	7337072	1.7184540717424e-30	-1.52435505808101	iPSC_ENSG00000072818.12	ENSG00000072818 VAR_17_7337072_C_T	Shared	Shared
iPSC	ENSG00000072832.15	iPSC_2000	VAR_4_5897124_G_C	chr4	5897124	8.53593305404475e-09	-0.464817876493814	iPSC_ENSG00000072832.15	ENSG00000072832 VAR_4_5897124_G_C	Shared	Shared
CVPC	ENSG00000072832.15	CVPC_824	VAR_4_5893352_G_C	chr4	5893352	1.13095216655575e-08	0.615113055716453	CVPC_ENSG00000072832.15	ENSG00000072832 VAR_4_5893352_G_C	Shared	Shared
iPSC	ENSG00000072840.13	iPSC_2001	VAR_4_5709368_G_A	chr4	5709368	2.67821226787518e-09	-0.449019067969946	iPSC_ENSG00000072840.13	ENSG00000072840 VAR_4_5709368_G_A	Shared	Shared
iPSC	ENSG00000072864.16	iPSC_2002	VAR_16_15638235_A_G	chr16	15638235	1.74401018026117e-10	0.544448599886895	iPSC_ENSG00000072864.16	ENSG00000072864 VAR_16_15638235_A_G	Shared	Shared
CVPC	ENSG00000072864.16	CVPC_3244	VAR_16_15728218_G_C	chr16	15728218	1.80739904291818e-08	0.49330384855416	CVPC_ENSG00000072864.16	ENSG00000072864 VAR_16_15728218_G_C	Shared	Shared
PPC	ENSG00000072864.16	PPC_1297	VAR_16_15769038_C_T	chr16	15769038	3.09742806086613e-07	-0.786966280656254	PPC_ENSG00000072864.16	ENSG00000072864 VAR_16_15769038_C_T	Shared	Shared
CVPC	ENSG00000072952.21	CVPC_3245	VAR_11_11145046_T_C	chr11	11145046	1.13831052849588e-06	0.830811765367667	CVPC_ENSG00000072952.21	ENSG00000072952 VAR_11_11145046_T_C	Shared	Shared
PPC	ENSG00000072952.21	PPC_1298	VAR_11_11143142_T_C	chr11	11143142	4.41867015858314e-08	1.18384231057171	PPC_ENSG00000072952.21	ENSG00000072952 VAR_11_11143142_T_C	Shared	Shared
iPSC	ENSG00000072952.21	iPSC_2003	VAR_11_11146379_A_T	chr11	11146379	4.71276117994439e-17	0.763454697167709	iPSC_ENSG00000072952.21	ENSG00000072952 VAR_11_11146379_A_T	EDev	EDev
CVPC	ENSG00000072954.7	CVPC_825	VAR_19_16670709_A_C	chr19	16670709	4.16600158669278e-13	0.851198920652621	CVPC_ENSG00000072954.7	ENSG00000072954 VAR_19_16670709_A_C	Shared	Shared
iPSC	ENSG00000072954.7	iPSC_2004	VAR_19_16676783_T_G	chr19	16676783	5.98137703190415e-08	0.502362152335524	iPSC_ENSG00000072954.7	ENSG00000072954 VAR_19_16676783_T_G	Shared	Shared
CVPC	ENSG00000072958.9	CVPC_3246	VAR_19_16190733_G_C	chr19	16190733	3.03855136763986e-07	0.451434311203845	CVPC_ENSG00000072958.9	ENSG00000072958 VAR_19_16190733_G_C	Shared	Shared
PPC	ENSG00000072958.9	PPC_1299	VAR_19_16216220_C_T	chr19	16216220	2.10647641658165e-07	-1.27464693724806	PPC_ENSG00000072958.9	ENSG00000072958 VAR_19_16216220_C_T	Shared	Shared
iPSC	ENSG00000072958.9	iPSC_2005	VAR_19_16190289_C_T	chr19	16190289	2.47057813047313e-16	-1.21537201826039	iPSC_ENSG00000072958.9	ENSG00000072958 VAR_19_16190289_C_T	Shared	Shared
iPSC	ENSG00000073008.16	iPSC_2006	VAR_19_44639551_G_T	chr19	44639551	1.26435368298483e-15	0.821617791717641	iPSC_ENSG00000073008.16	ENSG00000073008 VAR_19_44639551_G_T	Shared	Shared
CVPC	ENSG00000073050.12	CVPC_3247	VAR_19_43569642_C_T	chr19	43569642	6.63225904590843e-13	-0.52056567973907	CVPC_ENSG00000073050.12	ENSG00000073050 VAR_19_43569642_C_T	Shared	Shared
PPC	ENSG00000073050.12	PPC_1300	VAR_19_43540041_C_G	chr19	43540041	2.35115953687262e-15	1.1125171229037	PPC_ENSG00000073050.12	ENSG00000073050 VAR_19_43540041_C_G	Shared	Shared
iPSC	ENSG00000073050.12	iPSC_2007	VAR_19_43618144_C_T	chr19	43618144	3.71130651276251e-06	0.547221016946173	iPSC_ENSG00000073050.12	ENSG00000073050 VAR_19_43618144_C_T	Shared	Shared
iPSC	ENSG00000073146.17	iPSC_2008	VAR_22_50090705_T_C	chr22	50090705	1.56004053992469e-09	-1.01254671241545	iPSC_ENSG00000073146.17	ENSG00000073146 VAR_22_50090705_T_C	Shared	Shared
iPSC	ENSG00000073169.15	iPSC_2009	VAR_22_50199657_C_G	chr22	50199657	3.86571007881571e-08	-0.64008748837505	iPSC_ENSG00000073169.15	ENSG00000073169 VAR_22_50199657_C_G	Shared	Shared
iPSC	ENSG00000073350.14	iPSC_2010	VAR_17_75431750_A_T	chr17	75431750	3.82539923539205e-07	0.578127535327771	iPSC_ENSG00000073350.14	ENSG00000073350 VAR_17_75431750_A_T	Shared	Shared
PPC	ENSG00000073417.15	PPC_1301	VAR_15_85115796_C_T	chr15	85115796	1.48452890417654e-08	-0.598328375144567	PPC_ENSG00000073417.15	ENSG00000073417 VAR_15_85115796_C_T	Shared	Shared
iPSC	ENSG00000073536.18	iPSC_2011	VAR_17_34983873_A_C	chr17	34983873	1.19941813102943e-06	0.825765702497163	iPSC_ENSG00000073536.18	ENSG00000073536 VAR_17_34983873_A_C	EDev	EDev
CVPC	ENSG00000073536.18	CVPC_3248	VAR_17_34440066_C_G	chr17	34440066	2.25317027488852e-06	-0.330263663451336	CVPC_ENSG00000073536.18	ENSG00000073536 VAR_17_34440066_C_G	EDev	EDev
CVPC	ENSG00000073584.20	CVPC_3249	VAR_17_40623690_G_A	chr17	40623690	1.61183605441708e-19	-0.719472726886842	CVPC_ENSG00000073584.20	ENSG00000073584 VAR_17_40623690_G_A	Shared	Shared
PPC	ENSG00000073584.20	PPC_1302	VAR_17_40614713_C_G	chr17	40614713	1.95809779249299e-13	-0.671888099612875	PPC_ENSG00000073584.20	ENSG00000073584 VAR_17_40614713_C_G	Shared	Shared
iPSC	ENSG00000073584.20	iPSC_2012	VAR_17_40623690_G_A	chr17	40623690	5.34303186650406e-35	-0.989645143696911	iPSC_ENSG00000073584.20	ENSG00000073584 VAR_17_40623690_G_A	Shared	Shared
iPSC	ENSG00000073605.19	iPSC_2013	VAR_17_39875549_T_A	chr17	39875549	3.35161507543587e-07	0.313394935727809	iPSC_ENSG00000073605.19	ENSG00000073605 VAR_17_39875549_T_A	Shared	Shared
iPSC	ENSG00000073614.13	iPSC_2014	VAR_12_1213523_G_A	chr12	1213523	1.87075029739159e-07	0.406232048851563	iPSC_ENSG00000073614.13	ENSG00000073614 VAR_12_1213523_G_A	EDev	EDev
CVPC	ENSG00000073614.13	CVPC_3250	VAR_12_881843_C_T	chr12	881843	7.99802216557171e-06	0.499477155940863	CVPC_ENSG00000073614.13	ENSG00000073614 VAR_12_881843_C_T	EDev	EDev
CVPC	ENSG00000073711.11	CVPC_3251	VAR_3_135761926_G_A	chr3	135761926	5.72201923066361e-07	0.484106828123274	CVPC_ENSG00000073711.11	ENSG00000073711 VAR_3_135761926_G_A	EDev	EDev
iPSC	ENSG00000073792.16	iPSC_2016	VAR_3_185813873_C_T	chr3	185813873	5.5719028970965e-09	-0.676745697277366	iPSC_ENSG00000073792.16	ENSG00000073792 VAR_3_185813873_C_T	EDev	EDev
iPSC	ENSG00000073849.16	iPSC_2017	VAR_3_186896689_T_C	chr3	186896689	1.6510318447484e-10	1.10187836144289	iPSC_ENSG00000073849.16	ENSG00000073849 VAR_3_186896689_T_C	EDev	EDev
iPSC	ENSG00000073910.23	iPSC_2018	VAR_13_32004147_G_A	chr13	32004147	5.98919099733708e-15	-1.56511751068914	iPSC_ENSG00000073910.23	ENSG00000073910 VAR_13_32004147_G_A	EDev	EDev
iPSC	ENSG00000073921.18	iPSC_2019	VAR_11_86017433_A_G	chr11	86017433	1.08494127667593e-05	0.482458881858805	iPSC_ENSG00000073921.18	ENSG00000073921 VAR_11_86017433_A_G	Shared	Shared
iPSC	ENSG00000073969.19	iPSC_417	VAR_17_46735803_G_A	chr17	46735803	9.75037307423391e-21	-1.01705112846295	iPSC_ENSG00000073969.19	ENSG00000073969 VAR_17_46735803_G_A	Shared	Shared
CVPC	ENSG00000074071.15	CVPC_305	VAR_16_1913988_C_A	chr16	1913988	3.66391695421207e-08	0.364653575497678	CVPC_ENSG00000074071.15	ENSG00000074071 VAR_16_1913988_C_A	EDev	EDev
iPSC	ENSG00000074201.9	iPSC_2023	VAR_11_77609164_T_C	chr11	77609164	1.87164504633803e-15	0.875159031882545	iPSC_ENSG00000074201.9	ENSG00000074201 VAR_11_77609164_T_C	Shared	Shared
iPSC	ENSG00000074211.14	iPSC_2024	VAR_4_6468663_G_A	chr4	6468663	5.68508667608446e-09	0.619745808768936	iPSC_ENSG00000074211.14	ENSG00000074211 VAR_4_6468663_G_A	Shared	Shared
iPSC	ENSG00000074219.14	iPSC_2025	VAR_19_49404578_C_T	chr19	49404578	5.21421949181626e-17	-0.577232389869921	iPSC_ENSG00000074219.14	ENSG00000074219 VAR_19_49404578_C_T	Shared	Shared
PPC	ENSG00000074219.14	PPC_1305	VAR_19_49393495_C_G	chr19	49393495	3.19379775613403e-06	-0.467134003131039	PPC_ENSG00000074219.14	ENSG00000074219 VAR_19_49393495_C_G	Shared	Shared
PPC	ENSG00000074319.13	PPC_1306	VAR_11_18516493_T_C	chr11	18516493	1.49986045845186e-10	1.00614533139738	PPC_ENSG00000074319.13	ENSG00000074319 VAR_11_18516493_T_C	Shared	Shared
iPSC	ENSG00000074319.13	iPSC_2026	VAR_11_18526636_T_G	chr11	18526636	1.73152493375593e-16	0.953494281294969	iPSC_ENSG00000074319.13	ENSG00000074319 VAR_11_18526636_T_G	Shared	Shared
iPSC	ENSG00000074370.18	iPSC_2028	VAR_17_4001121_A_G	chr17	4001121	6.71893387698392e-09	-0.463562704056707	iPSC_ENSG00000074370.18	ENSG00000074370 VAR_17_4001121_A_G	Shared	Shared
iPSC	ENSG00000074410.14	iPSC_2029	VAR_15_63381212_C_T	chr15	63381212	4.30918888738694e-18	1.33290829093123	iPSC_ENSG00000074410.14	ENSG00000074410 VAR_15_63381212_C_T	EDev	EDev
iPSC	ENSG00000074590.14	iPSC_2031	VAR_12_106092574_T_C	chr12	106092574	7.64832823983613e-08	-0.416522474067637	iPSC_ENSG00000074590.14	ENSG00000074590 VAR_12_106092574_T_C	Shared	Shared
iPSC	ENSG00000074696.13	iPSC_2033	VAR_15_65447345_C_T	chr15	65447345	3.52683056739667e-14	-0.476315666316251	iPSC_ENSG00000074696.13	ENSG00000074696 VAR_15_65447345_C_T	Shared	Shared
CVPC	ENSG00000074755.15	CVPC_3254	VAR_17_4030610_C_T	chr17	4030610	3.22883148339927e-08	0.578745552454165	CVPC_ENSG00000074755.15	ENSG00000074755 VAR_17_4030610_C_T	Shared	Shared
iPSC	ENSG00000074755.15	iPSC_2034	VAR_17_4049180_T_G	chr17	4049180	5.19566349303601e-06	0.38700892095952	iPSC_ENSG00000074755.15	ENSG00000074755 VAR_17_4049180_T_G	Shared	Shared
iPSC	ENSG00000074803.21	iPSC_128	VAR_15_48265376_T_C	chr15	48265376	2.05384654559633e-28	-1.40782878723734	iPSC_ENSG00000074803.21	ENSG00000074803 VAR_15_48265376_T_C	Shared	Shared
PPC	ENSG00000074842.8	PPC_1308	VAR_19_4665103_G_C	chr19	4665103	3.5819435290299e-10	0.901761968995576	PPC_ENSG00000074842.8	ENSG00000074842 VAR_19_4665103_G_C	Shared	Shared
iPSC	ENSG00000074842.8	iPSC_2035	VAR_19_4658242_C_T	chr19	4658242	1.28893495059425e-06	-1.02714809587783	iPSC_ENSG00000074842.8	ENSG00000074842 VAR_19_4658242_C_T	Shared	Shared
iPSC	ENSG00000074935.14	iPSC_2037	VAR_6_112100117_C_T	chr6	112100117	6.39848899507343e-07	-0.287910982679787	iPSC_ENSG00000074935.14	ENSG00000074935 VAR_6_112100117_C_T	Shared	Shared
CVPC	ENSG00000075035.10	CVPC_3255	VAR_12_108497921_T_C	chr12	108497921	1.25497239232297e-06	-0.442978458408094	CVPC_ENSG00000075035.10	ENSG00000075035 VAR_12_108497921_T_C	EDev	EDev
iPSC	ENSG00000075043.21	iPSC_2039	VAR_20_63453764_G_A	chr20	63453764	3.14856119977389e-07	-0.499698041084462	iPSC_ENSG00000075043.21	ENSG00000075043 VAR_20_63453764_G_A	Shared	Shared
iPSC	ENSG00000075131.10	iPSC_2040	VAR_15_66388689_A_G	chr15	66388689	1.90668826455591e-09	0.472545429232453	iPSC_ENSG00000075131.10	ENSG00000075131 VAR_15_66388689_A_G	EDev	EDev
PPC	ENSG00000075131.10	PPC_254	VAR_15_66296273_C_T	chr15	66296273	6.50296855673753e-16	2.44470027904416	PPC_ENSG00000075131.10	ENSG00000075131 VAR_15_66296273_C_T	Shared	Shared
CVPC	ENSG00000075131.10	CVPC_826	VAR_15_66296273_C_T	chr15	66296273	9.31510603148082e-14	1.77744601772931	CVPC_ENSG00000075131.10	ENSG00000075131 VAR_15_66296273_C_T	Shared	Shared
iPSC	ENSG00000075142.14	iPSC_2041	VAR_7_88226463_A_G	chr7	88226463	7.52148439082007e-28	1.8006699599244	iPSC_ENSG00000075142.14	ENSG00000075142 VAR_7_88226463_A_G	EDev	EDev
iPSC	ENSG00000075151.24	iPSC_2042	VAR_1_20950361_A_G	chr1	20950361	1.36984441369723e-09	-0.614438499431858	iPSC_ENSG00000075151.24	ENSG00000075151 VAR_1_20950361_A_G	Shared	Shared
iPSC	ENSG00000075234.17	iPSC_2043	VAR_22_46264117_T_C	chr22	46264117	6.29404611906478e-18	-2.00135112079804	iPSC_ENSG00000075234.17	ENSG00000075234 VAR_22_46264117_T_C	Shared	Shared
PPC	ENSG00000075234.17	PPC_1309	VAR_22_46268534_C_G	chr22	46268534	5.11995047016607e-11	2.79861182134148	PPC_ENSG00000075234.17	ENSG00000075234 VAR_22_46268534_C_G	Shared	Shared
CVPC	ENSG00000075234.17	CVPC_3257	VAR_22_46268534_C_G	chr22	46268534	1.30386902025444e-12	3.13049511342836	CVPC_ENSG00000075234.17	ENSG00000075234 VAR_22_46268534_C_G	Shared	Shared
iPSC	ENSG00000075239.14	iPSC_2044	VAR_11_108163397_A_G	chr11	108163397	1.58329302827121e-21	1.08157029365145	iPSC_ENSG00000075239.14	ENSG00000075239 VAR_11_108163397_A_G	Shared	Shared
iPSC	ENSG00000075240.17	iPSC_2045	VAR_22_46576183_G_A	chr22	46576183	9.72126419448629e-21	1.01526950582436	iPSC_ENSG00000075240.17	ENSG00000075240 VAR_22_46576183_G_A	Shared	Shared
CVPC	ENSG00000075336.12	CVPC_3259	VAR_18_74082700_A_G	chr18	74082700	7.31353013250769e-11	-0.584031015626876	CVPC_ENSG00000075336.12	ENSG00000075336 VAR_18_74082700_A_G	Shared	Shared
iPSC	ENSG00000075340.23	iPSC_49	VAR_2_70444999_G_A	chr2	70444999	3.65911372068421e-12	0.402676211195055	iPSC_ENSG00000075340.23	ENSG00000075340 VAR_2_70444999_G_A	EDev	Shared
CVPC	ENSG00000075399.14	CVPC_3260	VAR_16_89741377_C_T	chr16	89741377	3.1204390988575e-06	0.393336929674574	CVPC_ENSG00000075399.14	ENSG00000075399 VAR_16_89741377_C_T	Shared	Shared
iPSC	ENSG00000075413.19	iPSC_2049	VAR_14_103391692_C_T	chr14	103391692	8.27938018161223e-23	-1.21199733544995	iPSC_ENSG00000075413.19	ENSG00000075413 VAR_14_103391692_C_T	Shared	Shared
iPSC	ENSG00000075415.15	iPSC_2050	VAR_12_98588288_T_C	chr12	98588288	5.68823094772986e-20	1.41931388879864	iPSC_ENSG00000075415.15	ENSG00000075415 VAR_12_98588288_T_C	Shared	Shared
CVPC	ENSG00000075420.13	CVPC_3261	VAR_3_171416356_G_A	chr3	171416356	4.53458129934718e-06	0.391893214841553	CVPC_ENSG00000075420.13	ENSG00000075420 VAR_3_171416356_G_A	EDev	EDev
iPSC	ENSG00000075420.13	iPSC_2051	VAR_3_172257179_G_C	chr3	172257179	2.38941739472644e-06	-0.370064016175009	iPSC_ENSG00000075420.13	ENSG00000075420 VAR_3_172257179_G_C	EDev	EDev
iPSC	ENSG00000075429.9	iPSC_2052	VAR_17_66720994_A_G	chr17	66720994	3.83516044229804e-13	1.23380268056188	iPSC_ENSG00000075429.9	ENSG00000075429 VAR_17_66720994_A_G	Shared	Shared
iPSC	ENSG00000075461.6	iPSC_2053	VAR_17_66952169_A_G	chr17	66952169	1.54382107884477e-16	-1.08834957211342	iPSC_ENSG00000075461.6	ENSG00000075461 VAR_17_66952169_A_G	Shared	Shared
PPC	ENSG00000075461.6	PPC_255	VAR_17_66952169_A_G	chr17	66952169	3.33758597036418e-15	-1.23741698799847	PPC_ENSG00000075461.6	ENSG00000075461 VAR_17_66952169_A_G	Shared	Shared
PPC	ENSG00000075568.17	PPC_1310	VAR_2_97735841_G_A	chr2	97735841	3.7618516881319e-16	1.43763279372362	PPC_ENSG00000075568.17	ENSG00000075568 VAR_2_97735841_G_A	Shared	Shared
CVPC	ENSG00000075568.17	CVPC_3263	VAR_2_97735841_G_A	chr2	97735841	3.10292471536764e-08	0.999391024933512	CVPC_ENSG00000075568.17	ENSG00000075568 VAR_2_97735841_G_A	Shared	Shared
iPSC	ENSG00000075568.17	iPSC_2055	VAR_2_97775839_G_A	chr2	97775839	1.02788564953781e-10	0.701690287276102	iPSC_ENSG00000075568.17	ENSG00000075568 VAR_2_97775839_G_A	Shared	Shared
CVPC	ENSG00000075643.6	CVPC_827	VAR_18_36265379_G_A	chr18	36265379	4.8020604197606e-07	-0.692396396921821	CVPC_ENSG00000075643.6	ENSG00000075643 VAR_18_36265379_G_A	Shared	Shared
iPSC	ENSG00000075643.6	iPSC_2057	VAR_18_36203565_T_C	chr18	36203565	7.61574350235021e-09	0.796790808360376	iPSC_ENSG00000075643.6	ENSG00000075643 VAR_18_36203565_T_C	Shared	Shared
PPC	ENSG00000075643.6	PPC_1311	VAR_18_36203565_T_C	chr18	36203565	3.70472386743362e-06	1.39620527896713	PPC_ENSG00000075643.6	ENSG00000075643 VAR_18_36203565_T_C	Shared	Shared
CVPC	ENSG00000075651.17	CVPC_3264	VAR_3_171594146_G_A	chr3	171594146	1.23490093076914e-06	0.479029347196262	CVPC_ENSG00000075651.17	ENSG00000075651 VAR_3_171594146_G_A	EDev	EDev
iPSC	ENSG00000075651.17	iPSC_2058	VAR_3_171795598_T_C	chr3	171795598	5.57293897779958e-18	-0.693493166087716	iPSC_ENSG00000075651.17	ENSG00000075651 VAR_3_171795598_T_C	Shared	Shared
iPSC	ENSG00000075673.12	iPSC_2059	VAR_13_24688804_A_G	chr13	24688804	4.11007837920034e-10	-0.868412601135729	iPSC_ENSG00000075673.12	ENSG00000075673 VAR_13_24688804_A_G	Shared	Shared
PPC	ENSG00000075673.12	PPC_256	VAR_13_24683582_T_C	chr13	24683582	4.05269455789167e-37	2.74971436395294	PPC_ENSG00000075673.12	ENSG00000075673 VAR_13_24683582_T_C	Shared	Shared
iPSC	ENSG00000075711.21	iPSC_2061	VAR_3_197061567_G_A	chr3	197061567	1.3359432994527e-23	-1.0748642809404	iPSC_ENSG00000075711.21	ENSG00000075711 VAR_3_197061567_G_A	Shared	Shared
iPSC	ENSG00000075826.17	iPSC_2062	VAR_10_101154859_G_A	chr10	101154859	2.50074853998033e-10	-0.762349695004403	iPSC_ENSG00000075826.17	ENSG00000075826 VAR_10_101154859_G_A	EDev	EDev
CVPC	ENSG00000075826.17	CVPC_828	VAR_10_101155996_G_A	chr10	101155996	8.78559370025218e-07	-0.572184112449498	CVPC_ENSG00000075826.17	ENSG00000075826 VAR_10_101155996_G_A	EDev	Shared
CVPC	ENSG00000075856.12	CVPC_3265	VAR_12_108125364_A_T	chr12	108125364	1.17316521525999e-07	-0.514898237874728	CVPC_ENSG00000075856.12	ENSG00000075856 VAR_12_108125364_A_T	EDev	EDev
iPSC	ENSG00000075886.11	iPSC_418	VAR_2_131479754_T_C	chr2	131479754	4.59545491555615e-11	-2.370803218792	iPSC_ENSG00000075886.11	ENSG00000075886 VAR_2_131479754_T_C	Shared	Shared
CVPC	ENSG00000075914.13	CVPC_829	VAR_3_44898834_C_T	chr3	44898834	3.2602369587457e-06	1.20574279541984	CVPC_ENSG00000075914.13	ENSG00000075914 VAR_3_44898834_C_T	Shared	Shared
iPSC	ENSG00000075914.13	iPSC_2064	VAR_3_44922499_G_A	chr3	44922499	3.62401802501789e-10	0.947050046858867	iPSC_ENSG00000075914.13	ENSG00000075914 VAR_3_44922499_G_A	Shared	Shared
PPC	ENSG00000075914.13	PPC_1312	VAR_3_45037675_G_A	chr3	45037675	3.51238842260668e-06	0.458111018470556	PPC_ENSG00000075914.13	ENSG00000075914 VAR_3_45037675_G_A	Shared	Shared
iPSC	ENSG00000075945.13	iPSC_2065	VAR_1_170095955_G_C	chr1	170095955	3.82954183083621e-06	0.474203556307739	iPSC_ENSG00000075945.13	ENSG00000075945 VAR_1_170095955_G_C	Shared	Shared
PPC	ENSG00000075975.17	PPC_1313	VAR_3_12540602_G_A	chr3	12540602	1.49164147105186e-07	-0.688605192477295	PPC_ENSG00000075975.17	ENSG00000075975 VAR_3_12540602_G_A	Shared	Shared
CVPC	ENSG00000075975.17	CVPC_3266	VAR_3_12697670_A_G	chr3	12697670	5.67912476795766e-08	2.18573836485803	CVPC_ENSG00000075975.17	ENSG00000075975 VAR_3_12697670_A_G	Shared	Shared
iPSC	ENSG00000075975.17	iPSC_2066	VAR_3_12571221_T_C	chr3	12571221	5.39342099156342e-09	-0.381762162427755	iPSC_ENSG00000075975.17	ENSG00000075975 VAR_3_12571221_T_C	Shared	Shared
iPSC	ENSG00000076003.5	iPSC_419	VAR_2_135853028_A_G	chr2	135853028	4.16301952125909e-08	0.475191819730249	iPSC_ENSG00000076003.5	ENSG00000076003 VAR_2_135853028_A_G	Shared	Shared
iPSC	ENSG00000076043.11	iPSC_2067	VAR_11_114467357_A_G	chr11	114467357	1.95284579405246e-09	-0.368062256827084	iPSC_ENSG00000076043.11	ENSG00000076043 VAR_11_114467357_A_G	Shared	Shared
iPSC	ENSG00000076201.16	iPSC_420	VAR_3_47402791_C_T	chr3	47402791	1.96016434434386e-06	0.20612377627641	iPSC_ENSG00000076201.16	ENSG00000076201 VAR_3_47402791_C_T	Shared	Shared
iPSC	ENSG00000076242.17	iPSC_2069	VAR_3_37190967_G_A	chr3	37190967	1.4231924833493e-09	0.633527982557639	iPSC_ENSG00000076242.17	ENSG00000076242 VAR_3_37190967_G_A	Shared	Shared
PPC	ENSG00000076248.12	PPC_257	VAR_12_109127489_C_G	chr12	109127489	1.21322420537844e-06	-1.31581215191982	PPC_ENSG00000076248.12	ENSG00000076248 VAR_12_109127489_C_G	Shared	Shared
CVPC	ENSG00000076344.16	CVPC_3267	VAR_16_1112979_G_A	chr16	1112979	2.89670753730513e-08	-0.65631905688961	CVPC_ENSG00000076344.16	ENSG00000076344 VAR_16_1112979_G_A	EDev	EDev
PPC	ENSG00000076351.13	PPC_258	VAR_17_28379927_G_T	chr17	28379927	1.35930241065785e-06	-0.632961912050169	PPC_ENSG00000076351.13	ENSG00000076351 VAR_17_28379927_G_T	EDev	Shared
iPSC	ENSG00000076351.13	iPSC_2070	VAR_17_28230751_C_G	chr17	28230751	9.04039383565209e-07	0.326396119980834	iPSC_ENSG00000076351.13	ENSG00000076351 VAR_17_28230751_C_G	EDev	EDev
CVPC	ENSG00000076351.13	CVPC_3268	VAR_17_28389802_C_T	chr17	28389802	3.01383870221266e-07	-0.47564661432456	CVPC_ENSG00000076351.13	ENSG00000076351 VAR_17_28389802_C_T	EDev	EDev
iPSC	ENSG00000076554.16	iPSC_2071	VAR_8_80177838_G_A	chr8	80177838	6.30607712679585e-08	-0.747184690308665	iPSC_ENSG00000076554.16	ENSG00000076554 VAR_8_80177838_G_A	Shared	Shared
PPC	ENSG00000076554.16	PPC_1314	VAR_8_80165756_G_C	chr8	80165756	2.7738259114638e-08	-0.688192150494353	PPC_ENSG00000076554.16	ENSG00000076554 VAR_8_80165756_G_C	Shared	Shared
iPSC	ENSG00000076555.16	iPSC_2072	VAR_12_109151788_A_G	chr12	109151788	9.08451971075267e-14	-0.996961808942574	iPSC_ENSG00000076555.16	ENSG00000076555 VAR_12_109151788_A_G	Shared	Shared
CVPC	ENSG00000076604.16	CVPC_3269	VAR_17_28669546_G_A	chr17	28669546	8.94497162287868e-07	0.178315464382499	CVPC_ENSG00000076604.16	ENSG00000076604 VAR_17_28669546_G_A	Shared	Shared
PPC	ENSG00000076650.7	PPC_259	VAR_19_33122487_C_G	chr19	33122487	5.08471452297654e-18	1.31438604897149	PPC_ENSG00000076650.7	ENSG00000076650 VAR_19_33122487_C_G	Shared	Shared
CVPC	ENSG00000076650.7	CVPC_3270	VAR_19_33111851_C_T	chr19	33111851	2.25086011960429e-09	1.06900824266255	CVPC_ENSG00000076650.7	ENSG00000076650 VAR_19_33111851_C_T	Shared	Shared
iPSC	ENSG00000076650.7	iPSC_2073	VAR_19_33088395_A_C	chr19	33088395	9.99679071995367e-24	1.48449060196082	iPSC_ENSG00000076650.7	ENSG00000076650 VAR_19_33088395_A_C	Shared	Shared
CVPC	ENSG00000076662.11	CVPC_3271	VAR_19_9665960_A_G	chr19	9665960	2.42459249817338e-06	-0.684210127601644	CVPC_ENSG00000076662.11	ENSG00000076662 VAR_19_9665960_A_G	EDev	EDev
iPSC	ENSG00000076924.12	iPSC_130	VAR_19_7629135_A_C	chr19	7629135	3.66186912284416e-20	-0.643095154232293	iPSC_ENSG00000076924.12	ENSG00000076924 VAR_19_7629135_A_C	Shared	Shared
CVPC	ENSG00000076924.12	CVPC_3272	VAR_19_7628865_A_G	chr19	7628865	7.83455084190292e-08	-0.708835977878378	CVPC_ENSG00000076924.12	ENSG00000076924 VAR_19_7628865_A_G	Shared	Shared
PPC	ENSG00000076924.12	PPC_1315	VAR_19_7632070_A_C	chr19	7632070	1.28260588597194e-13	-0.699787315009832	PPC_ENSG00000076924.12	ENSG00000076924 VAR_19_7632070_A_C	Shared	Shared
iPSC	ENSG00000076944.18	iPSC_130	VAR_19_7647539_G_C	chr19	7647539	3.16137622169881e-11	-0.667839820950286	iPSC_ENSG00000076944.18	ENSG00000076944 VAR_19_7647539_G_C	Shared	Shared
CVPC	ENSG00000076944.18	CVPC_3273	VAR_19_7645457_G_A	chr19	7645457	4.80201514094308e-11	-0.422737414067237	CVPC_ENSG00000076944.18	ENSG00000076944 VAR_19_7645457_G_A	Shared	Shared
PPC	ENSG00000076944.18	PPC_1316	VAR_19_7645324_A_G	chr19	7645324	6.71390170891333e-16	-0.999501667133917	PPC_ENSG00000076944.18	ENSG00000076944 VAR_19_7645324_A_G	Shared	Shared
PPC	ENSG00000077009.14	PPC_1317	VAR_19_3138093_G_A	chr19	3138093	2.19942179132562e-07	0.730244058112894	PPC_ENSG00000077009.14	ENSG00000077009 VAR_19_3138093_G_A	EDev	EDev
iPSC	ENSG00000077044.11	iPSC_2076	VAR_2_233374209_C_T	chr2	233374209	3.16737298731061e-06	0.345131306632596	iPSC_ENSG00000077044.11	ENSG00000077044 VAR_2_233374209_C_T	Shared	Shared
iPSC	ENSG00000077097.17	iPSC_2077	VAR_3_25681870_C_T	chr3	25681870	1.44186289396345e-06	-0.271243566067367	iPSC_ENSG00000077097.17	ENSG00000077097 VAR_3_25681870_C_T	Shared	Shared
iPSC	ENSG00000077232.19	iPSC_2078	VAR_2_182768241_G_C	chr2	182768241	3.4682789089851e-09	0.524617044684138	iPSC_ENSG00000077232.19	ENSG00000077232 VAR_2_182768241_G_C	Shared	Shared
iPSC	ENSG00000077238.14	iPSC_2079	VAR_16_27291408_T_G	chr16	27291408	3.63257096482823e-06	-0.342801067438009	iPSC_ENSG00000077238.14	ENSG00000077238 VAR_16_27291408_T_G	Shared	Shared
CVPC	ENSG00000077238.14	CVPC_306	VAR_16_27313559_A_C	chr16	27313559	1.8674750011491e-07	-0.368598719671515	CVPC_ENSG00000077238.14	ENSG00000077238 VAR_16_27313559_A_C	Shared	Shared
iPSC	ENSG00000077380.16	iPSC_2081	VAR_2_171707412_G_A	chr2	171707412	4.13784788912582e-62	-1.75592786038467	iPSC_ENSG00000077380.16	ENSG00000077380 VAR_2_171707412_G_A	Shared	Shared
PPC	ENSG00000077380.16	PPC_1321	VAR_2_172030734_T_G	chr2	172030734	1.27180804620377e-14	-1.20867704706905	PPC_ENSG00000077380.16	ENSG00000077380 VAR_2_172030734_T_G	Shared	Shared
PPC	ENSG00000077454.17	PPC_1322	VAR_7_100188127_C_T	chr7	100188127	1.88442104953489e-06	-0.413868484048925	PPC_ENSG00000077454.17	ENSG00000077454 VAR_7_100188127_C_T	Shared	Shared
PPC	ENSG00000077585.14	PPC_260	VAR_1_236143525_A_G	chr1	236143525	2.19747065513571e-13	-1.35623702720681	PPC_ENSG00000077585.14	ENSG00000077585 VAR_1_236143525_A_G	Shared	Shared
CVPC	ENSG00000077585.14	CVPC_3277	VAR_1_236143525_A_G	chr1	236143525	2.04301754221746e-14	-1.12329683438247	CVPC_ENSG00000077585.14	ENSG00000077585 VAR_1_236143525_A_G	Shared	Shared
iPSC	ENSG00000077585.14	iPSC_2083	VAR_1_236143525_A_G	chr1	236143525	2.71387808788003e-13	-0.942146694967605	iPSC_ENSG00000077585.14	ENSG00000077585 VAR_1_236143525_A_G	Shared	Shared
PPC	ENSG00000077616.11	PPC_1323	VAR_11_90114743_G_T	chr11	90114743	1.56712720177651e-12	1.33345922444255	PPC_ENSG00000077616.11	ENSG00000077616 VAR_11_90114743_G_T	Shared	Shared
iPSC	ENSG00000077616.11	iPSC_2084	VAR_11_90117849_T_G	chr11	90117849	1.06680013706462e-12	-0.59864843460225	iPSC_ENSG00000077616.11	ENSG00000077616 VAR_11_90117849_T_G	Shared	Shared
PPC	ENSG00000077782.23	PPC_1325	VAR_8_38471384_G_A	chr8	38471384	3.84179039239171e-07	0.764473321645172	PPC_ENSG00000077782.23	ENSG00000077782 VAR_8_38471384_G_A	Shared	Shared
CVPC	ENSG00000077782.23	CVPC_307	VAR_8_38471384_G_A	chr8	38471384	2.63792721377857e-10	0.499775882499138	CVPC_ENSG00000077782.23	ENSG00000077782 VAR_8_38471384_G_A	Shared	Shared
iPSC	ENSG00000077782.23	iPSC_2086	VAR_8_38467098_G_A	chr8	38467098	2.08591412830992e-14	-0.443127366080021	iPSC_ENSG00000077782.23	ENSG00000077782 VAR_8_38467098_G_A	Shared	Shared
CVPC	ENSG00000078043.16	CVPC_3279	VAR_18_46763291_C_T	chr18	46763291	5.76677845791661e-07	-0.208678496089786	CVPC_ENSG00000078043.16	ENSG00000078043 VAR_18_46763291_C_T	Shared	Shared
iPSC	ENSG00000078070.14	iPSC_2089	VAR_3_183054040_T_C	chr3	183054040	1.06763798084816e-10	-0.682608568218015	iPSC_ENSG00000078070.14	ENSG00000078070 VAR_3_183054040_T_C	Shared	Shared
PPC	ENSG00000078070.14	PPC_1326	VAR_3_182956011_C_G	chr3	182956011	2.90576109590733e-08	-1.61331973133248	PPC_ENSG00000078070.14	ENSG00000078070 VAR_3_182956011_C_G	Shared	Shared
iPSC	ENSG00000078124.13	iPSC_2091	VAR_11_77021702_T_C	chr11	77021702	3.96565467260034e-08	0.743006562382082	iPSC_ENSG00000078124.13	ENSG00000078124 VAR_11_77021702_T_C	Shared	Shared
CVPC	ENSG00000078124.13	CVPC_830	VAR_11_76904429_C_G	chr11	76904429	4.02041028206333e-06	0.294747866498665	CVPC_ENSG00000078124.13	ENSG00000078124 VAR_11_76904429_C_G	Shared	Shared
PPC	ENSG00000078124.13	PPC_1328	VAR_11_76858164_C_T	chr11	76858164	1.62687268669639e-06	0.797710268832793	PPC_ENSG00000078124.13	ENSG00000078124 VAR_11_76858164_C_T	Shared	Shared
CVPC	ENSG00000078142.14	CVPC_125	VAR_18_42057581_C_T	chr18	42057581	6.39079091122181e-06	-0.480594253521349	CVPC_ENSG00000078142.14	ENSG00000078142 VAR_18_42057581_C_T	Shared	Shared
iPSC	ENSG00000078142.14	iPSC_2092	VAR_18_41937421_C_T	chr18	41937421	4.1141381733397e-06	-0.563654714751032	iPSC_ENSG00000078142.14	ENSG00000078142 VAR_18_41937421_C_T	Shared	Shared
iPSC	ENSG00000078177.15	iPSC_2093	VAR_4_39648992_T_C	chr4	39648992	9.27740896750993e-06	-0.207739619974973	iPSC_ENSG00000078177.15	ENSG00000078177 VAR_4_39648992_T_C	Shared	Shared
CVPC	ENSG00000078237.7	CVPC_3280	VAR_12_4354038_C_T	chr12	4354038	3.49705829340608e-10	0.540591277520207	CVPC_ENSG00000078237.7	ENSG00000078237 VAR_12_4354038_C_T	Shared	Shared
PPC	ENSG00000078237.7	PPC_1329	VAR_12_4354038_C_T	chr12	4354038	1.4415400941783e-12	0.942045021492997	PPC_ENSG00000078237.7	ENSG00000078237 VAR_12_4354038_C_T	Shared	Shared
iPSC	ENSG00000078237.7	iPSC_2094	VAR_12_4352874_C_T	chr12	4352874	2.62436531087965e-25	-1.05199439430672	iPSC_ENSG00000078237.7	ENSG00000078237 VAR_12_4352874_C_T	Shared	Shared
iPSC	ENSG00000078269.15	iPSC_2095	VAR_6_157977656_C_G	chr6	157977656	4.97054139239673e-13	-0.764516015693597	iPSC_ENSG00000078269.15	ENSG00000078269 VAR_6_157977656_C_G	Shared	Shared
CVPC	ENSG00000078269.15	CVPC_3281	VAR_6_158027915_C_T	chr6	158027915	3.35624565070627e-06	-0.565741130020131	CVPC_ENSG00000078269.15	ENSG00000078269 VAR_6_158027915_C_T	Shared	Shared
PPC	ENSG00000078269.15	PPC_1331	VAR_6_158090585_G_T	chr6	158090585	2.52237718266927e-09	1.0019880140244	PPC_ENSG00000078269.15	ENSG00000078269 VAR_6_158090585_G_T	Shared	Shared
CVPC	ENSG00000078295.17	CVPC_3282	VAR_5_6454549_A_G	chr5	6454549	3.19901502226256e-06	0.501625753737449	CVPC_ENSG00000078295.17	ENSG00000078295 VAR_5_6454549_A_G	EDev	EDev
iPSC	ENSG00000078295.17	iPSC_424	VAR_5_7258559_A_G	chr5	7258559	2.10980201408064e-37	1.55137950768258	iPSC_ENSG00000078295.17	ENSG00000078295 VAR_5_7258559_A_G	EDev	EDev
PPC	ENSG00000078304.20	PPC_261	VAR_14_101925785_G_A	chr14	101925785	5.77096388865687e-07	-1.3691400036319	PPC_ENSG00000078304.20	ENSG00000078304 VAR_14_101925785_G_A	Shared	Shared
CVPC	ENSG00000078369.19	CVPC_3283	VAR_1_2533890_G_A	chr1	2533890	2.85466356737398e-08	-0.59838479306303	CVPC_ENSG00000078369.19	ENSG00000078369 VAR_1_2533890_G_A	EDev	EDev
PPC	ENSG00000078369.19	PPC_1332	VAR_1_2533890_G_A	chr1	2533890	1.9993419184436e-07	-0.66671157428378	PPC_ENSG00000078369.19	ENSG00000078369 VAR_1_2533890_G_A	EDev	EDev
iPSC	ENSG00000078549.16	iPSC_2097	VAR_7_31108665_G_T	chr7	31108665	6.63766677451612e-12	-0.556250944392369	iPSC_ENSG00000078549.16	ENSG00000078549 VAR_7_31108665_G_T	EDev	EDev
PPC	ENSG00000078579.9	PPC_1334	VAR_8_16990283_C_T	chr8	16990283	1.06603359622715e-06	0.575370384596642	PPC_ENSG00000078579.9	ENSG00000078579 VAR_8_16990283_C_T	Shared	Shared
iPSC	ENSG00000078618.23	iPSC_2098	VAR_1_51546675_C_T	chr1	51546675	4.00137796852101e-07	0.706597042772972	iPSC_ENSG00000078618.23	ENSG00000078618 VAR_1_51546675_C_T	EDev	EDev
CVPC	ENSG00000078618.23	CVPC_3284	VAR_1_51800448_C_T	chr1	51800448	1.77808418928078e-06	0.982342458663453	CVPC_ENSG00000078618.23	ENSG00000078618 VAR_1_51800448_C_T	Shared	Shared
CVPC	ENSG00000078674.20	CVPC_3285	VAR_8_18061217_G_A	chr8	18061217	1.46790314974052e-07	0.23583489496641	CVPC_ENSG00000078674.20	ENSG00000078674 VAR_8_18061217_G_A	Shared	Shared
iPSC	ENSG00000078674.20	iPSC_425	VAR_8_17995745_G_C	chr8	17995745	2.38416668389513e-16	-0.65782057519111	iPSC_ENSG00000078674.20	ENSG00000078674 VAR_8_17995745_G_C	Shared	Shared
CVPC	ENSG00000078747.17	CVPC_38	VAR_20_35286917_C_T	chr20	35286917	8.85729319035159e-07	-0.37571992775419	CVPC_ENSG00000078747.17	ENSG00000078747 VAR_20_35286917_C_T	EDev	Shared
iPSC	ENSG00000078747.17	iPSC_2099	VAR_20_34001335_C_T	chr20	34001335	8.17673341966887e-06	-0.740771589175856	iPSC_ENSG00000078747.17	ENSG00000078747 VAR_20_34001335_C_T	EDev	EDev
CVPC	ENSG00000078804.13	CVPC_3286	VAR_20_33889827_A_G	chr20	33889827	5.36496556407098e-07	-0.32779350966106	CVPC_ENSG00000078804.13	ENSG00000078804 VAR_20_33889827_A_G	EDev	EDev
iPSC	ENSG00000078804.13	iPSC_426	VAR_20_34804936_C_T	chr20	34804936	1.16277101857133e-10	-0.983856328572371	iPSC_ENSG00000078804.13	ENSG00000078804 VAR_20_34804936_C_T	Shared	Shared
iPSC	ENSG00000078902.16	iPSC_2100	VAR_11_2109224_A_G	chr11	2109224	4.21270349040525e-09	-0.629871357356298	iPSC_ENSG00000078902.16	ENSG00000078902 VAR_11_2109224_A_G	EDev	EDev
PPC	ENSG00000079150.19	PPC_1335	VAR_2_178416708_A_G	chr2	178416708	1.11106585500471e-08	1.09787079162321	PPC_ENSG00000079150.19	ENSG00000079150 VAR_2_178416708_A_G	Shared	Shared
iPSC	ENSG00000079150.19	iPSC_2101	VAR_2_178477603_T_C	chr2	178477603	1.79776759807326e-06	0.784580142701736	iPSC_ENSG00000079150.19	ENSG00000079150 VAR_2_178477603_T_C	Shared	Shared
PPC	ENSG00000079257.8	PPC_1336	VAR_3_158366129_G_A	chr3	158366129	4.0225571854765e-06	0.589528126247175	PPC_ENSG00000079257.8	ENSG00000079257 VAR_3_158366129_G_A	Shared	Shared
iPSC	ENSG00000079277.22	iPSC_2104	VAR_1_46615311_G_A	chr1	46615311	1.57332028656862e-06	-0.485207268903547	iPSC_ENSG00000079277.22	ENSG00000079277 VAR_1_46615311_G_A	Shared	Shared
CVPC	ENSG00000079313.15	CVPC_3289	VAR_19_2053635_A_G	chr19	2053635	7.58032445143231e-09	-0.452276356448754	CVPC_ENSG00000079313.15	ENSG00000079313 VAR_19_2053635_A_G	EDev	EDev
iPSC	ENSG00000079313.15	iPSC_2105	VAR_19_1896826_G_A	chr19	1896826	2.74108570496791e-06	0.73503789723271	iPSC_ENSG00000079313.15	ENSG00000079313 VAR_19_1896826_G_A	EDev	EDev
iPSC	ENSG00000079332.16	iPSC_2106	VAR_10_70145939_A_G	chr10	70145939	5.97661087016635e-26	0.958193231212134	iPSC_ENSG00000079332.16	ENSG00000079332 VAR_10_70145939_A_G	Shared	Shared
PPC	ENSG00000079387.15	PPC_1340	VAR_12_48125722_T_G	chr12	48125722	1.03314509432773e-08	-0.827494158651606	PPC_ENSG00000079387.15	ENSG00000079387 VAR_12_48125722_T_G	Shared	Shared
CVPC	ENSG00000079387.15	CVPC_3290	VAR_12_48891607_C_T	chr12	48891607	4.01876755404888e-06	0.452904546276769	CVPC_ENSG00000079387.15	ENSG00000079387 VAR_12_48891607_C_T	EDev	EDev
iPSC	ENSG00000079393.21	iPSC_2108	VAR_10_75103332_A_G	chr10	75103332	8.61895003160688e-06	-0.551953134609843	iPSC_ENSG00000079393.21	ENSG00000079393 VAR_10_75103332_A_G	Shared	Shared
iPSC	ENSG00000079459.14	iPSC_2109	VAR_8_11808828_A_G	chr8	11808828	1.71694606817483e-14	-0.638222251780853	iPSC_ENSG00000079459.14	ENSG00000079459 VAR_8_11808828_A_G	EDev	EDev
iPSC	ENSG00000079785.16	iPSC_2112	VAR_2_15647651_G_T	chr2	15647651	2.77651539800821e-25	-0.980450380679598	iPSC_ENSG00000079785.16	ENSG00000079785 VAR_2_15647651_G_T	Shared	Shared
PPC	ENSG00000079785.16	PPC_1341	VAR_2_15585726_G_C	chr2	15585726	2.83898115757358e-08	-0.946994649690712	PPC_ENSG00000079785.16	ENSG00000079785 VAR_2_15585726_G_C	Shared	Shared
iPSC	ENSG00000079819.20	iPSC_430	VAR_6_131186481_C_G	chr6	131186481	5.55847726504782e-45	1.90052489743574	iPSC_ENSG00000079819.20	ENSG00000079819 VAR_6_131186481_C_G	EDev	EDev
PPC	ENSG00000079819.20	PPC_66	VAR_6_131183261_T_C	chr6	131183261	6.22219742667108e-08	1.58071034557767	PPC_ENSG00000079819.20	ENSG00000079819 VAR_6_131183261_T_C	EDev	EDev
CVPC	ENSG00000079841.20	CVPC_3292	VAR_6_71890816_G_A	chr6	71890816	1.64421878772289e-07	-0.555449418902259	CVPC_ENSG00000079841.20	ENSG00000079841 VAR_6_71890816_G_A	EDev	EDev
CVPC	ENSG00000079950.14	CVPC_3293	VAR_6_132509805_A_G	chr6	132509805	1.05207558728454e-07	0.433483871279221	CVPC_ENSG00000079950.14	ENSG00000079950 VAR_6_132509805_A_G	Shared	Shared
iPSC	ENSG00000079950.14	iPSC_2113	VAR_6_132492142_C_G	chr6	132492142	6.89755759629067e-08	1.15440698137625	iPSC_ENSG00000079950.14	ENSG00000079950 VAR_6_132492142_C_G	Shared	Shared
iPSC	ENSG00000079999.14	iPSC_2115	VAR_19_11137750_T_G	chr19	11137750	9.84101665256328e-10	0.431086768665724	iPSC_ENSG00000079999.14	ENSG00000079999 VAR_19_11137750_T_G	EDev	EDev
iPSC	ENSG00000080007.8	iPSC_2116	VAR_6_73341499_T_C	chr6	73341499	8.24858760738491e-09	0.863751443845747	iPSC_ENSG00000080007.8	ENSG00000080007 VAR_6_73341499_T_C	Shared	Shared
CVPC	ENSG00000080200.10	CVPC_3294	VAR_3_97354620_A_G	chr3	97354620	3.12928388332133e-07	0.654791026384803	CVPC_ENSG00000080200.10	ENSG00000080200 VAR_3_97354620_A_G	EDev	EDev
iPSC	ENSG00000080200.10	iPSC_2119	VAR_3_97500169_A_C	chr3	97500169	8.15601794791952e-06	-0.579554612121251	iPSC_ENSG00000080200.10	ENSG00000080200 VAR_3_97500169_A_C	EDev	EDev
iPSC	ENSG00000080298.16	iPSC_2120	VAR_9_3400277_A_G	chr9	3400277	3.0074565932178e-06	-0.512286673148419	iPSC_ENSG00000080298.16	ENSG00000080298 VAR_9_3400277_A_G	Shared	Shared
CVPC	ENSG00000080503.25	CVPC_3296	VAR_9_1222576_C_T	chr9	1222576	6.42941771489828e-07	0.712051857767232	CVPC_ENSG00000080503.25	ENSG00000080503 VAR_9_1222576_C_T	EDev	EDev
iPSC	ENSG00000080511.5	iPSC_2122	VAR_19_9198539_T_C	chr19	9198539	8.86938726399606e-11	-1.12006185480541	iPSC_ENSG00000080511.5	ENSG00000080511 VAR_19_9198539_T_C	EDev	EDev
iPSC	ENSG00000080644.16	iPSC_2123	VAR_15_78633676_T_C	chr15	78633676	6.76331609649012e-10	0.806275497757211	iPSC_ENSG00000080644.16	ENSG00000080644 VAR_15_78633676_T_C	Shared	Shared
CVPC	ENSG00000080644.16	CVPC_3297	VAR_15_78618839_T_C	chr15	78618839	1.13998946777268e-07	-0.535394602956827	CVPC_ENSG00000080644.16	ENSG00000080644 VAR_15_78618839_T_C	Shared	Shared
CVPC	ENSG00000080802.21	CVPC_3298	VAR_7_135773798_G_T	chr7	135773798	1.25712966584594e-06	-0.393399194295293	CVPC_ENSG00000080802.21	ENSG00000080802 VAR_7_135773798_G_T	EDev	EDev
iPSC	ENSG00000080815.20	iPSC_2124	VAR_14_73157126_C_T	chr14	73157126	6.47426828063136e-07	-0.656934261074996	iPSC_ENSG00000080815.20	ENSG00000080815 VAR_14_73157126_C_T	Shared	Shared
PPC	ENSG00000080815.20	PPC_1343	VAR_14_73084059_G_A	chr14	73084059	1.49184927888503e-07	1.13807876634725	PPC_ENSG00000080815.20	ENSG00000080815 VAR_14_73084059_G_A	Shared	Shared
iPSC	ENSG00000080854.16	iPSC_2125	VAR_11_133921459_C_T	chr11	133921459	1.70537628725729e-08	0.357153911796036	iPSC_ENSG00000080854.16	ENSG00000080854 VAR_11_133921459_C_T	Shared	Shared
iPSC	ENSG00000080986.13	iPSC_2126	VAR_18_2501947_A_G	chr18	2501947	1.77482797081521e-08	-0.386491037967678	iPSC_ENSG00000080986.13	ENSG00000080986 VAR_18_2501947_A_G	EDev	EDev
iPSC	ENSG00000081014.11	iPSC_2127	VAR_15_50921680_T_C	chr15	50921680	4.36401201239357e-07	-0.6223707062645	iPSC_ENSG00000081014.11	ENSG00000081014 VAR_15_50921680_T_C	Shared	Shared
CVPC	ENSG00000081014.11	CVPC_832	VAR_15_50540916_A_G	chr15	50540916	7.16843506877254e-06	0.281241310411006	CVPC_ENSG00000081014.11	ENSG00000081014 VAR_15_50540916_A_G	Shared	Shared
iPSC	ENSG00000081051.8	iPSC_2129	VAR_4_73196261_G_A	chr4	73196261	7.5532752006432e-06	0.842271384294262	iPSC_ENSG00000081051.8	ENSG00000081051 VAR_4_73196261_G_A	Shared	Shared
iPSC	ENSG00000081087.16	iPSC_2131	VAR_6_108068328_T_C	chr6	108068328	1.18077412414355e-09	-0.865652357196821	iPSC_ENSG00000081087.16	ENSG00000081087 VAR_6_108068328_T_C	Shared	Shared
CVPC	ENSG00000081148.12	CVPC_833	VAR_3_101465032_G_A	chr3	101465032	1.23324914793235e-09	1.80699245417919	CVPC_ENSG00000081148.12	ENSG00000081148 VAR_3_101465032_G_A	Shared	Shared
CVPC	ENSG00000081154.12	CVPC_3302	VAR_3_101880764_T_C	chr3	101880764	2.4715126525183e-07	0.243702765154042	CVPC_ENSG00000081154.12	ENSG00000081154 VAR_3_101880764_T_C	EDev	EDev
PPC	ENSG00000081320.11	PPC_1344	VAR_2_196171285_G_A	chr2	196171285	1.38699375561259e-07	0.885883913687506	PPC_ENSG00000081320.11	ENSG00000081320 VAR_2_196171285_G_A	Shared	Shared
iPSC	ENSG00000081320.11	iPSC_2132	VAR_2_196098519_G_A	chr2	196098519	2.05467911767355e-08	0.570510356436992	iPSC_ENSG00000081320.11	ENSG00000081320 VAR_2_196098519_G_A	Shared	Shared
CVPC	ENSG00000081320.11	CVPC_834	VAR_2_196171285_G_A	chr2	196171285	1.67721431616898e-06	0.508104947582251	CVPC_ENSG00000081320.11	ENSG00000081320 VAR_2_196171285_G_A	Shared	Shared
iPSC	ENSG00000081377.17	iPSC_2133	VAR_9_96497462_C_T	chr9	96497462	2.09830377616422e-23	-1.06627581689881	iPSC_ENSG00000081377.17	ENSG00000081377 VAR_9_96497462_C_T	Shared	Shared
iPSC	ENSG00000081665.14	iPSC_2135	VAR_19_19775601_C_G	chr19	19775601	6.55543806647657e-25	1.18406313925753	iPSC_ENSG00000081665.14	ENSG00000081665 VAR_19_19775601_C_G	Shared	Shared
CVPC	ENSG00000081665.14	CVPC_3303	VAR_19_19816638_T_G	chr19	19816638	4.61695325675686e-07	-0.73422375538996	CVPC_ENSG00000081665.14	ENSG00000081665 VAR_19_19816638_T_G	Shared	Shared
CVPC	ENSG00000081692.13	CVPC_835	VAR_1_228351599_G_A	chr1	228351599	2.34984879840751e-07	0.374320295029516	CVPC_ENSG00000081692.13	ENSG00000081692 VAR_1_228351599_G_A	EDev	EDev
iPSC	ENSG00000081760.17	iPSC_2136	VAR_12_125065410_C_T	chr12	125065410	9.66041779711029e-21	1.26165553206572	iPSC_ENSG00000081760.17	ENSG00000081760 VAR_12_125065410_C_T	Shared	Shared
PPC	ENSG00000081760.17	PPC_1345	VAR_12_125056401_A_C	chr12	125056401	2.36298698537614e-08	0.814023370048086	PPC_ENSG00000081760.17	ENSG00000081760 VAR_12_125056401_A_C	Shared	Shared
iPSC	ENSG00000081791.9	iPSC_2137	VAR_5_141930259_G_A	chr5	141930259	8.05258821308444e-11	-0.640585947035256	iPSC_ENSG00000081791.9	ENSG00000081791 VAR_5_141930259_G_A	Shared	Shared
CVPC	ENSG00000081791.9	CVPC_3306	VAR_5_141931084_T_C	chr5	141931084	8.06722126515108e-14	-0.593919002151758	CVPC_ENSG00000081791.9	ENSG00000081791 VAR_5_141931084_T_C	Shared	Shared
CVPC	ENSG00000081803.17	CVPC_70	VAR_7_122906309_G_A	chr7	122906309	5.51680140189103e-06	0.497109415781389	CVPC_ENSG00000081803.17	ENSG00000081803 VAR_7_122906309_G_A	EDev	EDev
iPSC	ENSG00000081803.17	iPSC_431	VAR_7_122829439_T_C	chr7	122829439	2.43060199540512e-36	2.11376240336551	iPSC_ENSG00000081803.17	ENSG00000081803 VAR_7_122829439_T_C	EDev	EDev
iPSC	ENSG00000081913.14	iPSC_2139	VAR_18_62996950_C_A	chr18	62996950	1.13460837726583e-05	0.639806467309733	iPSC_ENSG00000081913.14	ENSG00000081913 VAR_18_62996950_C_A	Shared	Shared
PPC	ENSG00000082153.18	PPC_1347	VAR_2_200751719_G_T	chr2	200751719	3.07817463521136e-06	0.388347433475238	PPC_ENSG00000082153.18	ENSG00000082153 VAR_2_200751719_G_T	Shared	Shared
iPSC	ENSG00000082196.21	iPSC_2141	VAR_5_34282818_A_G	chr5	34282818	1.18555961775351e-09	-0.946898109738364	iPSC_ENSG00000082196.21	ENSG00000082196 VAR_5_34282818_A_G	Shared	Shared
PPC	ENSG00000082212.13	PPC_1348	VAR_18_50877597_G_T	chr18	50877597	2.63756342182274e-08	-0.887851716955093	PPC_ENSG00000082212.13	ENSG00000082212 VAR_18_50877597_G_T	Shared	Shared
iPSC	ENSG00000082212.13	iPSC_432	VAR_18_50877696_G_A	chr18	50877696	1.49594600857116e-34	-1.49531389804537	iPSC_ENSG00000082212.13	ENSG00000082212 VAR_18_50877696_G_A	Shared	Shared
iPSC	ENSG00000082213.18	iPSC_2142	VAR_5_31599933_C_T	chr5	31599933	3.39711576605654e-17	1.22287185029571	iPSC_ENSG00000082213.18	ENSG00000082213 VAR_5_31599933_C_T	Shared	Shared
CVPC	ENSG00000082213.18	CVPC_3307	VAR_5_31581830_G_T	chr5	31581830	2.61362275292215e-15	1.3057097044678	CVPC_ENSG00000082213.18	ENSG00000082213 VAR_5_31581830_G_T	Shared	Shared
iPSC	ENSG00000082438.18	iPSC_2143	VAR_2_164956209_G_A	chr2	164956209	1.40552081145521e-07	0.903053840832219	iPSC_ENSG00000082438.18	ENSG00000082438 VAR_2_164956209_G_A	Shared	Shared
iPSC	ENSG00000082482.14	iPSC_2144	VAR_1_215046244_A_G	chr1	215046244	2.507272063899e-26	2.32717458648301	iPSC_ENSG00000082482.14	ENSG00000082482 VAR_1_215046244_A_G	EDev	EDev
CVPC	ENSG00000082497.12	CVPC_3309	VAR_1_209877684_A_G	chr1	209877684	8.6539003040437e-09	0.502348352343216	CVPC_ENSG00000082497.12	ENSG00000082497 VAR_1_209877684_A_G	EDev	EDev
iPSC	ENSG00000082497.12	iPSC_2145	VAR_1_210575136_C_T	chr1	210575136	7.25341803481481e-06	0.432485159285619	iPSC_ENSG00000082497.12	ENSG00000082497 VAR_1_210575136_C_T	EDev	EDev
iPSC	ENSG00000082516.9	iPSC_2147	VAR_5_154743751_T_C	chr5	154743751	2.71241107076817e-07	0.383964070355939	iPSC_ENSG00000082516.9	ENSG00000082516 VAR_5_154743751_T_C	Shared	Shared
iPSC	ENSG00000082684.16	iPSC_2148	VAR_3_122934202_C_A	chr3	122934202	1.13307561426483e-05	-0.366651360027851	iPSC_ENSG00000082684.16	ENSG00000082684 VAR_3_122934202_C_A	Shared	Shared
CVPC	ENSG00000082701.17	CVPC_3310	VAR_3_119890100_C_A	chr3	119890100	1.86640889024402e-08	0.521551674472546	CVPC_ENSG00000082701.17	ENSG00000082701 VAR_3_119890100_C_A	Shared	Shared
iPSC	ENSG00000082701.17	iPSC_2149	VAR_3_119900483_A_G	chr3	119900483	3.25653725195579e-07	0.453803156036673	iPSC_ENSG00000082701.17	ENSG00000082701 VAR_3_119900483_A_G	Shared	Shared
iPSC	ENSG00000082805.21	iPSC_2150	VAR_12_1960544_C_T	chr12	1960544	2.29977979698281e-09	0.720759565818037	iPSC_ENSG00000082805.21	ENSG00000082805 VAR_12_1960544_C_T	EDev	EDev
PPC	ENSG00000082996.20	PPC_1352	VAR_3_150051299_T_C	chr3	150051299	6.84170618039386e-07	0.828968192172486	PPC_ENSG00000082996.20	ENSG00000082996 VAR_3_150051299_T_C	EDev	EDev
CVPC	ENSG00000083093.11	CVPC_3311	VAR_16_23006984_A_G	chr16	23006984	1.06265585732324e-06	-0.517403616013796	CVPC_ENSG00000083093.11	ENSG00000083093 VAR_16_23006984_A_G	EDev	EDev
iPSC	ENSG00000083097.15	iPSC_2151	VAR_6_83063330_C_T	chr6	83063330	2.55768442294062e-08	-0.649471603124936	iPSC_ENSG00000083097.15	ENSG00000083097 VAR_6_83063330_C_T	Shared	Shared
PPC	ENSG00000083099.11	PPC_1353	VAR_6_89642517_A_T	chr6	89642517	1.58085547479238e-09	0.804268421269957	PPC_ENSG00000083099.11	ENSG00000083099 VAR_6_89642517_A_T	Shared	Shared
CVPC	ENSG00000083223.18	CVPC_3312	VAR_9_86366954_T_C	chr9	86366954	3.70635549093351e-06	-0.301848796285547	CVPC_ENSG00000083223.18	ENSG00000083223 VAR_9_86366954_T_C	Shared	Shared
iPSC	ENSG00000083223.18	iPSC_2152	VAR_9_86290415_G_A	chr9	86290415	2.35982324581336e-06	0.393114792963311	iPSC_ENSG00000083223.18	ENSG00000083223 VAR_9_86290415_G_A	Shared	Shared
iPSC	ENSG00000083290.20	iPSC_2153	VAR_17_19885810_C_T	chr17	19885810	7.74993242088993e-13	-1.41458403425757	iPSC_ENSG00000083290.20	ENSG00000083290 VAR_17_19885810_C_T	Shared	Shared
iPSC	ENSG00000083312.19	iPSC_2154	VAR_5_72755830_G_A	chr5	72755830	8.54911604720602e-10	0.426400603053296	iPSC_ENSG00000083312.19	ENSG00000083312 VAR_5_72755830_G_A	EDev	EDev
iPSC	ENSG00000083444.17	iPSC_2155	VAR_1_11935984_A_G	chr1	11935984	1.71670276104232e-24	-1.31810452512151	iPSC_ENSG00000083444.17	ENSG00000083444 VAR_1_11935984_A_G	Shared	Shared
iPSC	ENSG00000083457.12	iPSC_2157	VAR_17_3733257_T_G	chr17	3733257	1.43384046658478e-06	-0.437314692880589	iPSC_ENSG00000083457.12	ENSG00000083457 VAR_17_3733257_T_G	Shared	Shared
PPC	ENSG00000083535.16	PPC_1355	VAR_13_72823407_C_G	chr13	72823407	3.85723775664628e-13	-1.47223191407832	PPC_ENSG00000083535.16	ENSG00000083535 VAR_13_72823407_C_G	Shared	Shared
CVPC	ENSG00000083535.16	CVPC_3313	VAR_13_73007547_C_T	chr13	73007547	2.54808376668815e-11	0.868011720095068	CVPC_ENSG00000083535.16	ENSG00000083535 VAR_13_73007547_C_T	Shared	Shared
iPSC	ENSG00000083535.16	iPSC_2158	VAR_13_72769576_G_A	chr13	72769576	4.49277290809529e-10	0.710049847913434	iPSC_ENSG00000083535.16	ENSG00000083535 VAR_13_72769576_G_A	Shared	Shared
CVPC	ENSG00000083544.16	CVPC_3314	VAR_13_60394149_G_C	chr13	60394149	1.22745295968874e-06	-0.362522546361096	CVPC_ENSG00000083544.16	ENSG00000083544 VAR_13_60394149_G_C	Shared	Shared
PPC	ENSG00000083544.16	PPC_1356	VAR_13_60394220_C_T	chr13	60394220	4.15150374478289e-10	-0.944323420811795	PPC_ENSG00000083544.16	ENSG00000083544 VAR_13_60394220_C_T	Shared	Shared
CVPC	ENSG00000083635.8	CVPC_3315	VAR_13_44983589_G_C	chr13	44983589	4.12899918933431e-10	-1.52521416099317	CVPC_ENSG00000083635.8	ENSG00000083635 VAR_13_44983589_G_C	Shared	Shared
iPSC	ENSG00000083635.8	iPSC_2159	VAR_13_45019224_T_C	chr13	45019224	2.10051295287221e-13	-1.33589388010209	iPSC_ENSG00000083635.8	ENSG00000083635 VAR_13_45019224_T_C	Shared	Shared
iPSC	ENSG00000083642.19	iPSC_2160	VAR_13_32468733_G_A	chr13	32468733	1.52033893698173e-10	0.403640490121738	iPSC_ENSG00000083642.19	ENSG00000083642 VAR_13_32468733_G_A	Shared	Shared
CVPC	ENSG00000083799.18	CVPC_3316	VAR_16_51304059_T_A	chr16	51304059	2.20378655419465e-06	0.37257539096483	CVPC_ENSG00000083799.18	ENSG00000083799 VAR_16_51304059_T_A	EDev	EDev
CVPC	ENSG00000083807.10	CVPC_836	VAR_19_58480112_G_A	chr19	58480112	1.28872695449095e-07	0.482126515192423	CVPC_ENSG00000083807.10	ENSG00000083807 VAR_19_58480112_G_A	Shared	Shared
PPC	ENSG00000083807.10	PPC_1357	VAR_19_58393348_C_T	chr19	58393348	1.06475825593562e-06	0.85918751385567	PPC_ENSG00000083807.10	ENSG00000083807 VAR_19_58393348_C_T	Shared	Shared
iPSC	ENSG00000083807.10	iPSC_2162	VAR_19_58459013_G_A	chr19	58459013	1.68738925125678e-06	0.470451239553841	iPSC_ENSG00000083807.10	ENSG00000083807 VAR_19_58459013_G_A	Shared	Shared
CVPC	ENSG00000083828.16	CVPC_3317	VAR_19_57779860_A_G	chr19	57779860	3.38240023715144e-08	0.789671880291943	CVPC_ENSG00000083828.16	ENSG00000083828 VAR_19_57779860_A_G	Shared	Shared
iPSC	ENSG00000083828.16	iPSC_2163	VAR_19_57815586_A_C	chr19	57815586	3.90911828255737e-20	1.42608125563571	iPSC_ENSG00000083828.16	ENSG00000083828 VAR_19_57815586_A_C	Shared	Shared
PPC	ENSG00000083828.16	PPC_1358	VAR_19_57740100_G_A	chr19	57740100	1.87287967638287e-11	1.32504887403422	PPC_ENSG00000083828.16	ENSG00000083828 VAR_19_57740100_G_A	Shared	Shared
CVPC	ENSG00000083838.17	CVPC_3318	VAR_19_58481887_G_A	chr19	58481887	1.13652744109507e-06	-0.722079087895201	CVPC_ENSG00000083838.17	ENSG00000083838 VAR_19_58481887_G_A	Shared	Shared
iPSC	ENSG00000083844.11	iPSC_133	VAR_19_57173764_T_G	chr19	57173764	3.42487175348542e-09	0.470612078079406	iPSC_ENSG00000083844.11	ENSG00000083844 VAR_19_57173764_T_G	Shared	Shared
PPC	ENSG00000083845.9	PPC_266	VAR_19_58389860_C_T	chr19	58389860	5.91185545028264e-09	-0.390739658330968	PPC_ENSG00000083845.9	ENSG00000083845 VAR_19_58389860_C_T	Shared	Shared
iPSC	ENSG00000083845.9	iPSC_433	VAR_19_58371373_C_A	chr19	58371373	2.8450579331782e-08	-0.282704448077109	iPSC_ENSG00000083845.9	ENSG00000083845 VAR_19_58371373_C_A	Shared	Shared
CVPC	ENSG00000083845.9	CVPC_837	VAR_19_58387689_T_C	chr19	58387689	1.46965090110337e-09	-0.265351626373986	CVPC_ENSG00000083845.9	ENSG00000083845 VAR_19_58387689_T_C	Shared	Shared
iPSC	ENSG00000083857.15	iPSC_2164	VAR_4_186680436_A_G	chr4	186680436	6.95418788428949e-16	-0.569406869868205	iPSC_ENSG00000083857.15	ENSG00000083857 VAR_4_186680436_A_G	EDev	EDev
PPC	ENSG00000083857.15	PPC_1359	VAR_4_186588167_A_C	chr4	186588167	2.81457285644879e-06	0.333828978688157	PPC_ENSG00000083857.15	ENSG00000083857 VAR_4_186588167_A_C	Shared	Shared
iPSC	ENSG00000083937.10	iPSC_2165	VAR_3_87244392_G_A	chr3	87244392	3.35595094434604e-17	0.852533681931593	iPSC_ENSG00000083937.10	ENSG00000083937 VAR_3_87244392_G_A	Shared	Shared
PPC	ENSG00000083937.10	PPC_1360	VAR_3_87214347_C_T	chr3	87214347	2.2786483918388e-06	0.474692335158815	PPC_ENSG00000083937.10	ENSG00000083937 VAR_3_87214347_C_T	Shared	Shared
PPC	ENSG00000084072.17	PPC_1361	VAR_1_39738050_T_C	chr1	39738050	1.06548106929201e-09	-0.832610171546887	PPC_ENSG00000084072.17	ENSG00000084072 VAR_1_39738050_T_C	Shared	Shared
CVPC	ENSG00000084073.10	CVPC_3319	VAR_1_40295731_A_G	chr1	40295731	1.58872680859765e-06	-0.259427975085351	CVPC_ENSG00000084073.10	ENSG00000084073 VAR_1_40295731_A_G	Shared	Shared
iPSC	ENSG00000084090.14	iPSC_434	VAR_2_96378065_C_A	chr2	96378065	6.01928179894963e-12	-0.480762595559259	iPSC_ENSG00000084090.14	ENSG00000084090 VAR_2_96378065_C_A	EDev	Shared
iPSC	ENSG00000084207.18	iPSC_2168	VAR_11_67588333_G_T	chr11	67588333	5.03789634571872e-07	0.511948819146299	iPSC_ENSG00000084207.18	ENSG00000084207 VAR_11_67588333_G_T	Shared	Shared
CVPC	ENSG00000084444.14	CVPC_3320	VAR_12_13045026_G_C	chr12	13045026	4.47138112923678e-06	0.660654969459247	CVPC_ENSG00000084444.14	ENSG00000084444 VAR_12_13045026_G_C	Shared	Shared
iPSC	ENSG00000084628.10	iPSC_2170	VAR_1_31235010_C_T	chr1	31235010	4.59552777933322e-09	-0.503565117669697	iPSC_ENSG00000084628.10	ENSG00000084628 VAR_1_31235010_C_T	Shared	Shared
iPSC	ENSG00000084676.16	iPSC_2172	VAR_2_24546946_T_C	chr2	24546946	3.58084424075589e-07	0.417838631838155	iPSC_ENSG00000084676.16	ENSG00000084676 VAR_2_24546946_T_C	Shared	Shared
iPSC	ENSG00000084754.12	iPSC_2175	VAR_2_26190383_G_A	chr2	26190383	9.43844664152442e-07	0.525395821352209	iPSC_ENSG00000084754.12	ENSG00000084754 VAR_2_26190383_G_A	Shared	Shared
CVPC	ENSG00000085063.18	CVPC_838	VAR_11_33736224_G_A	chr11	33736224	1.01027654436857e-10	-1.05227630236191	CVPC_ENSG00000085063.18	ENSG00000085063 VAR_11_33736224_G_A	Shared	Shared
PPC	ENSG00000085063.18	PPC_1364	VAR_11_33712605_C_G	chr11	33712605	3.87102159630768e-06	-0.510963296115915	PPC_ENSG00000085063.18	ENSG00000085063 VAR_11_33712605_C_G	Shared	Shared
iPSC	ENSG00000085063.18	iPSC_2176	VAR_11_33736224_G_A	chr11	33736224	2.0012408236818e-48	-2.3230003228313	iPSC_ENSG00000085063.18	ENSG00000085063 VAR_11_33736224_G_A	Shared	Shared
iPSC	ENSG00000085117.12	iPSC_435	VAR_11_44615283_G_A	chr11	44615283	2.37200125307052e-20	1.00621444819239	iPSC_ENSG00000085117.12	ENSG00000085117 VAR_11_44615283_G_A	Shared	Shared
iPSC	ENSG00000085365.18	iPSC_2177	VAR_5_78396257_A_G	chr5	78396257	2.53815557869111e-17	0.636175806232004	iPSC_ENSG00000085365.18	ENSG00000085365 VAR_5_78396257_A_G	Shared	Shared
CVPC	ENSG00000085382.12	CVPC_3322	VAR_6_104822718_G_A	chr6	104822718	2.647254159298e-08	0.485234017631674	CVPC_ENSG00000085382.12	ENSG00000085382 VAR_6_104822718_G_A	Shared	Shared
iPSC	ENSG00000085382.12	iPSC_2178	VAR_6_104841052_T_C	chr6	104841052	1.04656316529304e-13	0.896578429094083	iPSC_ENSG00000085382.12	ENSG00000085382 VAR_6_104841052_T_C	Shared	Shared
PPC	ENSG00000085382.12	PPC_1365	VAR_6_104757951_C_T	chr6	104757951	4.01770145357514e-10	-0.837883908200335	PPC_ENSG00000085382.12	ENSG00000085382 VAR_6_104757951_C_T	Shared	Shared
PPC	ENSG00000085415.16	PPC_68	VAR_18_12551819_C_T	chr18	12551819	5.83717805522571e-08	0.921116546602186	PPC_ENSG00000085415.16	ENSG00000085415 VAR_18_12551819_C_T	EDev	EDev
iPSC	ENSG00000085415.16	iPSC_2179	VAR_18_12968224_C_T	chr18	12968224	1.40005142485071e-06	-0.393274022532285	iPSC_ENSG00000085415.16	ENSG00000085415 VAR_18_12968224_C_T	Shared	Shared
PPC	ENSG00000085433.17	PPC_1366	VAR_1_109541786_G_A	chr1	109541786	7.5799045127324e-07	0.493167269764448	PPC_ENSG00000085433.17	ENSG00000085433 VAR_1_109541786_G_A	EDev	EDev
iPSC	ENSG00000085465.13	iPSC_2180	VAR_1_111417361_T_C	chr1	111417361	1.08891058714197e-11	-0.481144118380557	iPSC_ENSG00000085465.13	ENSG00000085465 VAR_1_111417361_T_C	Shared	Shared
CVPC	ENSG00000085491.17	CVPC_126	VAR_1_108200270_T_G	chr1	108200270	1.07384126702564e-19	-1.27043925929006	CVPC_ENSG00000085491.17	ENSG00000085491 VAR_1_108200270_T_G	Shared	Shared
iPSC	ENSG00000085491.17	iPSC_2181	VAR_1_108196158_T_C	chr1	108196158	2.1009944337622e-34	1.38735396751731	iPSC_ENSG00000085491.17	ENSG00000085491 VAR_1_108196158_T_C	Shared	Shared
PPC	ENSG00000085491.17	PPC_267	VAR_1_108200270_T_G	chr1	108200270	3.33991044710361e-15	-0.891479775533276	PPC_ENSG00000085491.17	ENSG00000085491 VAR_1_108200270_T_G	Shared	Shared
iPSC	ENSG00000085514.16	iPSC_2183	VAR_7_100917039_C_T	chr7	100917039	2.44282624845337e-28	1.98293347701282	iPSC_ENSG00000085514.16	ENSG00000085514 VAR_7_100917039_C_T	Shared	Shared
PPC	ENSG00000085514.16	PPC_1367	VAR_7_100902485_C_T	chr7	100902485	2.31028386746451e-20	2.35161029573563	PPC_ENSG00000085514.16	ENSG00000085514 VAR_7_100902485_C_T	Shared	Shared
iPSC	ENSG00000085552.18	iPSC_2184	VAR_1_159932996_C_G	chr1	159932996	1.10154954278925e-18	0.708809592078646	iPSC_ENSG00000085552.18	ENSG00000085552 VAR_1_159932996_C_G	Shared	Shared
CVPC	ENSG00000085644.15	CVPC_3325	VAR_16_3153063_C_T	chr16	3153063	2.04074895268787e-07	-0.547864670518274	CVPC_ENSG00000085644.15	ENSG00000085644 VAR_16_3153063_C_T	Shared	Shared
iPSC	ENSG00000085644.15	iPSC_2185	VAR_16_3208304_T_C	chr16	3208304	3.25140934466596e-12	0.982421965121666	iPSC_ENSG00000085644.15	ENSG00000085644 VAR_16_3208304_T_C	Shared	Shared
CVPC	ENSG00000085662.14	CVPC_127	VAR_7_134493742_A_G	chr7	134493742	1.10376658801807e-19	-1.1967559663438	CVPC_ENSG00000085662.14	ENSG00000085662 VAR_7_134493742_A_G	Shared	Shared
iPSC	ENSG00000085719.13	iPSC_436	VAR_8_86468885_A_G	chr8	86468885	6.75162664856469e-17	-0.541055020580225	iPSC_ENSG00000085719.13	ENSG00000085719 VAR_8_86468885_A_G	Shared	Shared
CVPC	ENSG00000085719.13	CVPC_308	VAR_8_86489813_C_G	chr8	86489813	4.51277944852414e-09	-0.342813651436255	CVPC_ENSG00000085719.13	ENSG00000085719 VAR_8_86489813_C_G	Shared	Shared
PPC	ENSG00000085719.13	PPC_1369	VAR_8_86233024_T_C	chr8	86233024	1.2293607170947e-11	-0.863295305081094	PPC_ENSG00000085719.13	ENSG00000085719 VAR_8_86233024_T_C	Shared	Shared
CVPC	ENSG00000085721.13	CVPC_3326	VAR_16_15061550_G_A	chr16	15061550	2.20157768119501e-08	1.03154347431527	CVPC_ENSG00000085721.13	ENSG00000085721 VAR_16_15061550_G_A	Shared	Shared
iPSC	ENSG00000085721.13	iPSC_2186	VAR_16_15056916_C_G	chr16	15056916	3.3970369050863e-24	-0.734868093752689	iPSC_ENSG00000085721.13	ENSG00000085721 VAR_16_15056916_C_G	Shared	Shared
PPC	ENSG00000085721.13	PPC_1370	VAR_16_15050579_A_C	chr16	15050579	7.22002347442673e-12	1.76821832511849	PPC_ENSG00000085721.13	ENSG00000085721 VAR_16_15050579_A_C	Shared	Shared
CVPC	ENSG00000085760.15	CVPC_3327	VAR_2_54757287_C_T	chr2	54757287	5.11699299124467e-06	-0.340448691914383	CVPC_ENSG00000085760.15	ENSG00000085760 VAR_2_54757287_C_T	EDev	EDev
CVPC	ENSG00000085788.14	CVPC_839	VAR_8_38238781_A_G	chr8	38238781	2.86210047171192e-13	0.591823644714556	CVPC_ENSG00000085788.14	ENSG00000085788 VAR_8_38238781_A_G	Shared	Shared
iPSC	ENSG00000085831.16	iPSC_2188	VAR_1_51318915_C_T	chr1	51318915	3.85239476939918e-09	-1.04770835554595	iPSC_ENSG00000085831.16	ENSG00000085831 VAR_1_51318915_C_T	Shared	Shared
PPC	ENSG00000085832.18	PPC_1371	VAR_1_51379106_G_C	chr1	51379106	1.48614010190438e-06	-0.543417951390892	PPC_ENSG00000085832.18	ENSG00000085832 VAR_1_51379106_G_C	Shared	Shared
CVPC	ENSG00000085871.9	CVPC_840	VAR_4_139684336_A_G	chr4	139684336	5.65867991019268e-08	-1.00013372490374	CVPC_ENSG00000085871.9	ENSG00000085871 VAR_4_139684336_A_G	EDev	EDev
iPSC	ENSG00000085871.9	iPSC_2189	VAR_4_139675545_A_G	chr4	139675545	2.14497010759077e-09	0.661947819055092	iPSC_ENSG00000085871.9	ENSG00000085871 VAR_4_139675545_A_G	Shared	Shared
PPC	ENSG00000085871.9	PPC_1372	VAR_4_139665971_A_T	chr4	139665971	2.78945095925014e-08	-0.923963791447278	PPC_ENSG00000085871.9	ENSG00000085871 VAR_4_139665971_A_T	Shared	Shared
iPSC	ENSG00000085978.22	iPSC_2190	VAR_2_233274722_A_G	chr2	233274722	8.03997853532227e-20	0.851197334543717	iPSC_ENSG00000085978.22	ENSG00000085978 VAR_2_233274722_A_G	Shared	Shared
CVPC	ENSG00000085982.16	CVPC_3328	VAR_2_233566769_G_A	chr2	233566769	2.77103816335955e-07	0.740458329822965	CVPC_ENSG00000085982.16	ENSG00000085982 VAR_2_233566769_G_A	Shared	Shared
iPSC	ENSG00000085982.16	iPSC_2191	VAR_2_233555852_T_C	chr2	233555852	4.28017014986734e-30	2.34934629642361	iPSC_ENSG00000085982.16	ENSG00000085982 VAR_2_233555852_T_C	Shared	Shared
PPC	ENSG00000085982.16	PPC_1373	VAR_2_233453156_G_T	chr2	233453156	2.111691060576e-12	1.13667000756138	PPC_ENSG00000085982.16	ENSG00000085982 VAR_2_233453156_G_T	Shared	Shared
iPSC	ENSG00000085999.13	iPSC_2192	VAR_1_46374323_G_A	chr1	46374323	1.08536101395769e-07	-0.526472036135454	iPSC_ENSG00000085999.13	ENSG00000085999 VAR_1_46374323_G_A	Shared	Shared
CVPC	ENSG00000086062.13	CVPC_128	VAR_9_33128078_G_A	chr9	33128078	6.66745341885636e-10	0.472851240054292	CVPC_ENSG00000086062.13	ENSG00000086062 VAR_9_33128078_G_A	Shared	Shared
iPSC	ENSG00000086062.13	iPSC_2193	VAR_9_33120767_T_C	chr9	33120767	2.8717690507084e-07	-0.986302486461991	iPSC_ENSG00000086062.13	ENSG00000086062 VAR_9_33120767_T_C	EDev	EDev
PPC	ENSG00000086102.19	PPC_1374	VAR_9_33249061_A_G	chr9	33249061	2.52043693495522e-16	2.14347589325939	PPC_ENSG00000086102.19	ENSG00000086102 VAR_9_33249061_A_G	Shared	Shared
iPSC	ENSG00000086205.18	iPSC_2194	VAR_11_49133353_G_A	chr11	49133353	5.58404030537801e-06	0.870867823145697	iPSC_ENSG00000086205.18	ENSG00000086205 VAR_11_49133353_G_A	Shared	Shared
iPSC	ENSG00000086232.13	iPSC_2195	VAR_7_6058670_C_T	chr7	6058670	3.89477054025016e-52	1.87268693975123	iPSC_ENSG00000086232.13	ENSG00000086232 VAR_7_6058670_C_T	Shared	Shared
CVPC	ENSG00000086232.13	CVPC_841	VAR_7_6040320_C_T	chr7	6040320	1.35376060005178e-17	1.29672226387625	CVPC_ENSG00000086232.13	ENSG00000086232 VAR_7_6040320_C_T	Shared	Shared
iPSC	ENSG00000086288.12	iPSC_2196	VAR_7_37843596_G_A	chr7	37843596	2.46866971982396e-08	-0.967989801462907	iPSC_ENSG00000086288.12	ENSG00000086288 VAR_7_37843596_G_A	Shared	Shared
PPC	ENSG00000086289.13	PPC_1375	VAR_7_37923387_G_A	chr7	37923387	2.1825895235033e-16	1.39461566470567	PPC_ENSG00000086289.13	ENSG00000086289 VAR_7_37923387_G_A	Shared	Shared
iPSC	ENSG00000086289.13	iPSC_2197	VAR_7_37950173_T_C	chr7	37950173	1.21704686047585e-12	-0.710182704673967	iPSC_ENSG00000086289.13	ENSG00000086289 VAR_7_37950173_T_C	Shared	Shared
iPSC	ENSG00000086300.17	iPSC_2198	VAR_7_26286442_G_C	chr7	26286442	4.91831867448057e-10	0.92694795685347	iPSC_ENSG00000086300.17	ENSG00000086300 VAR_7_26286442_G_C	EDev	EDev
iPSC	ENSG00000086504.18	iPSC_135	VAR_16_1238131_T_C	chr16	1238131	2.21976202592458e-14	0.849630756251648	iPSC_ENSG00000086504.18	ENSG00000086504 VAR_16_1238131_T_C	EDev	EDev
iPSC	ENSG00000086598.11	iPSC_2199	VAR_12_123613219_A_G	chr12	123613219	3.58698579756721e-23	1.16861981917531	iPSC_ENSG00000086598.11	ENSG00000086598 VAR_12_123613219_A_G	EDev	EDev
iPSC	ENSG00000086967.10	iPSC_2201	VAR_19_50441679_A_G	chr19	50441679	1.56906154295718e-22	1.42864232980827	iPSC_ENSG00000086967.10	ENSG00000086967 VAR_19_50441679_A_G	Shared	Shared
iPSC	ENSG00000087008.16	iPSC_2203	VAR_4_8399257_C_A	chr4	8399257	6.67786424886788e-08	-1.20461352801613	iPSC_ENSG00000087008.16	ENSG00000087008 VAR_4_8399257_C_A	Shared	Shared
iPSC	ENSG00000087053.20	iPSC_2204	VAR_11_95923947_T_G	chr11	95923947	1.40341937863132e-09	0.606243579311363	iPSC_ENSG00000087053.20	ENSG00000087053 VAR_11_95923947_T_G	Shared	Shared
PPC	ENSG00000087053.20	PPC_1377	VAR_11_95929853_T_C	chr11	95929853	7.21623390127367e-14	0.939739617796913	PPC_ENSG00000087053.20	ENSG00000087053 VAR_11_95929853_T_C	Shared	Shared
CVPC	ENSG00000087053.20	CVPC_3331	VAR_11_96143502_G_A	chr11	96143502	2.14756843436527e-06	-0.327913453336828	CVPC_ENSG00000087053.20	ENSG00000087053 VAR_11_96143502_G_A	EDev	EDev
CVPC	ENSG00000087076.9	CVPC_3332	VAR_19_48839012_T_C	chr19	48839012	4.21705825921249e-07	-0.846930537937758	CVPC_ENSG00000087076.9	ENSG00000087076 VAR_19_48839012_T_C	Shared	Shared
iPSC	ENSG00000087077.14	iPSC_2205	VAR_7_101062410_C_G	chr7	101062410	2.53770094739742e-11	-0.428643197489797	iPSC_ENSG00000087077.14	ENSG00000087077 VAR_7_101062410_C_G	EDev	EDev
iPSC	ENSG00000087157.19	iPSC_2210	VAR_17_78376598_C_A	chr17	78376598	1.84965074393878e-06	-0.651696476131843	iPSC_ENSG00000087157.19	ENSG00000087157 VAR_17_78376598_C_A	Shared	Shared
CVPC	ENSG00000087157.19	CVPC_3333	VAR_17_78404149_G_A	chr17	78404149	5.2631091129419e-08	-0.616705217151478	CVPC_ENSG00000087157.19	ENSG00000087157 VAR_17_78404149_G_A	Shared	Shared
PPC	ENSG00000087191.14	PPC_5	VAR_17_63810333_C_T	chr17	63810333	2.27858295762277e-11	0.557740067807591	PPC_ENSG00000087191.14	ENSG00000087191 VAR_17_63810333_C_T	Shared	Shared
iPSC	ENSG00000087191.14	iPSC_136	VAR_17_63795947_A_G	chr17	63795947	1.64391926818523e-25	0.585464707967338	iPSC_ENSG00000087191.14	ENSG00000087191 VAR_17_63795947_A_G	Shared	Shared
CVPC	ENSG00000087191.14	CVPC_39	VAR_17_63810333_C_T	chr17	63810333	2.69511397395137e-09	0.392980265850465	CVPC_ENSG00000087191.14	ENSG00000087191 VAR_17_63810333_C_T	Shared	Shared
CVPC	ENSG00000087253.13	CVPC_3334	VAR_16_55644910_T_A	chr16	55644910	4.1448087409311e-06	-0.760473242224888	CVPC_ENSG00000087253.13	ENSG00000087253 VAR_16_55644910_T_A	EDev	EDev
iPSC	ENSG00000087263.17	iPSC_2213	VAR_16_56397008_G_A	chr16	56397008	1.64257669141592e-08	0.676149634640541	iPSC_ENSG00000087263.17	ENSG00000087263 VAR_16_56397008_G_A	Shared	Shared
PPC	ENSG00000087266.17	PPC_1379	VAR_4_2818442_C_G	chr4	2818442	5.57592851222264e-07	-1.05394683489814	PPC_ENSG00000087266.17	ENSG00000087266 VAR_4_2818442_C_G	Shared	Shared
iPSC	ENSG00000087269.16	iPSC_2215	VAR_4_3024721_G_A	chr4	3024721	2.37810309673944e-08	-0.371452460956902	iPSC_ENSG00000087269.16	ENSG00000087269 VAR_4_3024721_G_A	Shared	Shared
CVPC	ENSG00000087274.19	CVPC_3335	VAR_4_2873016_C_T	chr4	2873016	6.49275371190065e-06	-0.37645301333177	CVPC_ENSG00000087274.19	ENSG00000087274 VAR_4_2873016_C_T	Shared	Shared
CVPC	ENSG00000087299.12	CVPC_3336	VAR_14_50293312_C_T	chr14	50293312	1.01378724689348e-06	-0.294879213917481	CVPC_ENSG00000087299.12	ENSG00000087299 VAR_14_50293312_C_T	Shared	Shared
iPSC	ENSG00000087301.9	iPSC_2217	VAR_14_52462857_T_A	chr14	52462857	2.6211945580959e-23	-2.25556441371218	iPSC_ENSG00000087301.9	ENSG00000087301 VAR_14_52462857_T_A	Shared	Shared
PPC	ENSG00000087301.9	PPC_1380	VAR_14_52489090_T_C	chr14	52489090	3.45655204952757e-13	-1.44264533356746	PPC_ENSG00000087301.9	ENSG00000087301 VAR_14_52489090_T_C	Shared	Shared
iPSC	ENSG00000087302.9	iPSC_2218	VAR_14_51992523_T_G	chr14	51992523	1.26409783577636e-17	-0.835434524201026	iPSC_ENSG00000087302.9	ENSG00000087302 VAR_14_51992523_T_G	Shared	Shared
PPC	ENSG00000087302.9	PPC_1381	VAR_14_51992523_T_G	chr14	51992523	1.64055530767259e-16	-1.6284606659513	PPC_ENSG00000087302.9	ENSG00000087302 VAR_14_51992523_T_G	Shared	Shared
CVPC	ENSG00000087302.9	CVPC_3337	VAR_14_51994779_T_C	chr14	51994779	1.524686056657e-26	-1.8406876627122	CVPC_ENSG00000087302.9	ENSG00000087302 VAR_14_51994779_T_C	Shared	Shared
iPSC	ENSG00000087303.19	iPSC_437	VAR_14_52122634_G_C	chr14	52122634	1.02587507811472e-22	-1.10381692196214	iPSC_ENSG00000087303.19	ENSG00000087303 VAR_14_52122634_G_C	EDev	EDev
iPSC	ENSG00000087338.5	iPSC_2219	VAR_2_69884579_C_A	chr2	69884579	4.5572636704606e-13	0.775757418876028	iPSC_ENSG00000087338.5	ENSG00000087338 VAR_2_69884579_C_A	Shared	Shared
PPC	ENSG00000087338.5	PPC_1382	VAR_2_69796337_T_C	chr2	69796337	2.66414251816079e-09	0.839434651787141	PPC_ENSG00000087338.5	ENSG00000087338 VAR_2_69796337_T_C	Shared	Shared
iPSC	ENSG00000087365.16	iPSC_2220	VAR_11_66218455_C_T	chr11	66218455	6.70983922875056e-06	0.363971123124315	iPSC_ENSG00000087365.16	ENSG00000087365 VAR_11_66218455_C_T	Shared	Shared
CVPC	ENSG00000087502.19	CVPC_842	VAR_12_29355709_A_G	chr12	29355709	5.9465128548872e-07	-0.419927051410027	CVPC_ENSG00000087502.19	ENSG00000087502 VAR_12_29355709_A_G	Shared	Shared
iPSC	ENSG00000087502.19	iPSC_438	VAR_12_29355709_A_G	chr12	29355709	6.0721649562635e-09	-0.47948730280201	iPSC_ENSG00000087502.19	ENSG00000087502 VAR_12_29355709_A_G	Shared	Shared
iPSC	ENSG00000087884.16	iPSC_439	VAR_11_77780818_C_A	chr11	77780818	7.0637013990539e-08	-0.910154983162682	iPSC_ENSG00000087884.16	ENSG00000087884 VAR_11_77780818_C_A	Shared	Shared
CVPC	ENSG00000088035.18	CVPC_3338	VAR_1_63359062_T_C	chr1	63359062	6.2469384822126e-09	-0.944989577835364	CVPC_ENSG00000088035.18	ENSG00000088035 VAR_1_63359062_T_C	Shared	Shared
iPSC	ENSG00000088035.18	iPSC_2224	VAR_1_63359062_T_C	chr1	63359062	3.71889808335055e-18	-1.40119452622556	iPSC_ENSG00000088035.18	ENSG00000088035 VAR_1_63359062_T_C	Shared	Shared
PPC	ENSG00000088035.18	PPC_1383	VAR_1_63360074_T_C	chr1	63360074	2.03910196413704e-08	-1.46428549237654	PPC_ENSG00000088035.18	ENSG00000088035 VAR_1_63360074_T_C	Shared	Shared
CVPC	ENSG00000088038.20	CVPC_3339	VAR_19_54271122_T_C	chr19	54271122	1.03622806554431e-08	-0.409548784642376	CVPC_ENSG00000088038.20	ENSG00000088038 VAR_19_54271122_T_C	EDev	EDev
iPSC	ENSG00000088179.9	iPSC_2225	VAR_2_119761887_C_T	chr2	119761887	5.5866154037007e-12	0.618236007614882	iPSC_ENSG00000088179.9	ENSG00000088179 VAR_2_119761887_C_T	Shared	Shared
CVPC	ENSG00000088256.9	CVPC_3341	VAR_19_3118209_G_C	chr19	3118209	3.36198545407344e-06	-0.391645808579158	CVPC_ENSG00000088256.9	ENSG00000088256 VAR_19_3118209_G_C	Shared	Shared
iPSC	ENSG00000088280.20	iPSC_2227	VAR_1_23498211_A_G	chr1	23498211	3.64595161717789e-08	0.573427259092828	iPSC_ENSG00000088280.20	ENSG00000088280 VAR_1_23498211_A_G	Shared	Shared
CVPC	ENSG00000088280.20	CVPC_310	VAR_1_23459710_C_T	chr1	23459710	1.09433143718604e-07	0.391511937429569	CVPC_ENSG00000088280.20	ENSG00000088280 VAR_1_23459710_C_T	Shared	Shared
CVPC	ENSG00000088340.17	CVPC_843	VAR_20_35772093_C_G	chr20	35772093	1.2713450802175e-05	-0.441153310393395	CVPC_ENSG00000088340.17	ENSG00000088340 VAR_20_35772093_C_G	Shared	Shared
PPC	ENSG00000088340.17	PPC_1384	VAR_20_35713949_C_T	chr20	35713949	2.73919666819003e-06	-0.658229128979843	PPC_ENSG00000088340.17	ENSG00000088340 VAR_20_35713949_C_T	Shared	Shared
iPSC	ENSG00000088387.22	iPSC_2230	VAR_13_98774373_C_G	chr13	98774373	3.18618910894908e-08	-0.414628709886623	iPSC_ENSG00000088387.22	ENSG00000088387 VAR_13_98774373_C_G	EDev	EDev
CVPC	ENSG00000088387.22	CVPC_3343	VAR_13_98742317_T_C	chr13	98742317	1.32642533921412e-08	0.751086008099297	CVPC_ENSG00000088387.22	ENSG00000088387 VAR_13_98742317_T_C	EDev	EDev
iPSC	ENSG00000088448.14	iPSC_440	VAR_13_110896968_C_T	chr13	110896968	1.99823115147638e-13	0.448412747120421	iPSC_ENSG00000088448.14	ENSG00000088448 VAR_13_110896968_C_T	Shared	Shared
PPC	ENSG00000088451.11	PPC_69	VAR_13_94604637_G_A	chr13	94604637	4.90186839573497e-07	0.558500809041347	PPC_ENSG00000088451.11	ENSG00000088451 VAR_13_94604637_G_A	Shared	Shared
iPSC	ENSG00000088451.11	iPSC_441	VAR_13_94591833_T_C	chr13	94591833	8.36785663422704e-17	-0.715895978782673	iPSC_ENSG00000088451.11	ENSG00000088451 VAR_13_94591833_T_C	Shared	Shared
CVPC	ENSG00000088756.13	CVPC_311	VAR_18_6746407_T_G	chr18	6746407	9.13462095403874e-08	0.466307822079549	CVPC_ENSG00000088756.13	ENSG00000088756 VAR_18_6746407_T_G	Shared	Shared
iPSC	ENSG00000088756.13	iPSC_442	VAR_18_6713491_C_G	chr18	6713491	2.58293643528217e-49	1.4753313078966	iPSC_ENSG00000088756.13	ENSG00000088756 VAR_18_6713491_C_G	Shared	Shared
iPSC	ENSG00000088766.12	iPSC_2232	VAR_20_6018071_C_T	chr20	6018071	3.18103087016093e-07	-0.423144060568687	iPSC_ENSG00000088766.12	ENSG00000088766 VAR_20_6018071_C_T	Shared	Shared
CVPC	ENSG00000088812.18	CVPC_129	VAR_20_3491324_G_A	chr20	3491324	4.73517317275639e-09	0.910545963351048	CVPC_ENSG00000088812.18	ENSG00000088812 VAR_20_3491324_G_A	Shared	Shared
PPC	ENSG00000088832.18	PPC_1385	VAR_20_2157622_C_T	chr20	2157622	1.73304133566102e-14	-0.629931384814281	PPC_ENSG00000088832.18	ENSG00000088832 VAR_20_2157622_C_T	Shared	Shared
iPSC	ENSG00000088832.18	iPSC_2233	VAR_20_2157622_C_T	chr20	2157622	3.133408837633e-25	-0.824863439988678	iPSC_ENSG00000088832.18	ENSG00000088832 VAR_20_2157622_C_T	Shared	Shared
CVPC	ENSG00000088832.18	CVPC_312	VAR_20_2157622_C_T	chr20	2157622	1.63223974754929e-07	-0.558366986502777	CVPC_ENSG00000088832.18	ENSG00000088832 VAR_20_2157622_C_T	Shared	Shared
CVPC	ENSG00000088833.18	CVPC_3345	VAR_20_2171411_A_G	chr20	2171411	3.55483050007397e-08	-0.610214150360374	CVPC_ENSG00000088833.18	ENSG00000088833 VAR_20_2171411_A_G	Shared	Shared
iPSC	ENSG00000088833.18	iPSC_2234	VAR_20_2167986_A_C	chr20	2167986	1.79350066359854e-25	-1.16053872771251	iPSC_ENSG00000088833.18	ENSG00000088833 VAR_20_2167986_A_C	Shared	Shared
PPC	ENSG00000088833.18	PPC_1386	VAR_20_2167986_A_C	chr20	2167986	6.35887136945708e-12	-0.889812730050489	PPC_ENSG00000088833.18	ENSG00000088833 VAR_20_2167986_A_C	Shared	Shared
iPSC	ENSG00000088836.14	iPSC_2235	VAR_20_3237709_C_G	chr20	3237709	4.04865171652865e-06	0.414747001135908	iPSC_ENSG00000088836.14	ENSG00000088836 VAR_20_3237709_C_G	Shared	Shared
PPC	ENSG00000088836.14	PPC_1387	VAR_20_3227103_T_G	chr20	3227103	1.10986569577922e-06	-0.589707451778284	PPC_ENSG00000088836.14	ENSG00000088836 VAR_20_3227103_T_G	Shared	Shared
CVPC	ENSG00000088876.13	CVPC_3347	VAR_20_2396892_T_C	chr20	2396892	1.60369257947893e-08	1.29368985296233	CVPC_ENSG00000088876.13	ENSG00000088876 VAR_20_2396892_T_C	EDev	EDev
iPSC	ENSG00000088881.22	iPSC_443	VAR_20_2816369_G_A	chr20	2816369	7.68901814213131e-11	-0.571241797546983	iPSC_ENSG00000088881.22	ENSG00000088881 VAR_20_2816369_G_A	EDev	Shared
PPC	ENSG00000088882.8	PPC_1389	VAR_20_2799505_G_A	chr20	2799505	1.21876518126777e-10	-0.743747329696755	PPC_ENSG00000088882.8	ENSG00000088882 VAR_20_2799505_G_A	Shared	Shared
CVPC	ENSG00000088882.8	CVPC_3348	VAR_20_3028263_C_T	chr20	3028263	2.6114118340094e-06	0.368919314312922	CVPC_ENSG00000088882.8	ENSG00000088882 VAR_20_3028263_C_T	Shared	Shared
iPSC	ENSG00000088882.8	iPSC_443	VAR_20_2816369_G_A	chr20	2816369	6.96277767981364e-22	-1.32794786223948	iPSC_ENSG00000088882.8	ENSG00000088882 VAR_20_2816369_G_A	Shared	Shared
CVPC	ENSG00000088888.18	CVPC_3349	VAR_20_3919096_G_A	chr20	3919096	3.24063061824041e-06	-0.45574326775166	CVPC_ENSG00000088888.18	ENSG00000088888 VAR_20_3919096_G_A	Shared	Shared
iPSC	ENSG00000088899.16	iPSC_2238	VAR_20_3168568_G_C	chr20	3168568	1.64260494183158e-14	-0.779671272038694	iPSC_ENSG00000088899.16	ENSG00000088899 VAR_20_3168568_G_C	Shared	Shared
iPSC	ENSG00000088926.15	iPSC_2239	VAR_4_186266998_A_C	chr4	186266998	7.46737196896797e-12	-0.894566948182587	iPSC_ENSG00000088926.15	ENSG00000088926 VAR_4_186266998_A_C	Shared	Shared
PPC	ENSG00000088970.16	PPC_1392	VAR_20_21201749_T_C	chr20	21201749	1.25004189985531e-07	0.892332069410089	PPC_ENSG00000088970.16	ENSG00000088970 VAR_20_21201749_T_C	Shared	Shared
CVPC	ENSG00000088970.16	CVPC_3350	VAR_20_21397755_T_C	chr20	21397755	6.69133577971591e-06	-0.841175320278058	CVPC_ENSG00000088970.16	ENSG00000088970 VAR_20_21397755_T_C	EDev	EDev
iPSC	ENSG00000088970.16	iPSC_2240	VAR_20_21215165_C_A	chr20	21215165	6.44685115657354e-06	-0.360578938890872	iPSC_ENSG00000088970.16	ENSG00000088970 VAR_20_21215165_C_A	Shared	Shared
iPSC	ENSG00000088992.18	iPSC_2241	VAR_12_117118369_G_A	chr12	117118369	2.8320975899471e-07	-0.816016097321118	iPSC_ENSG00000088992.18	ENSG00000088992 VAR_12_117118369_G_A	Shared	Shared
iPSC	ENSG00000089006.17	iPSC_444	VAR_20_17983217_T_C	chr20	17983217	7.22675861059361e-09	-0.607218832184665	iPSC_ENSG00000089006.17	ENSG00000089006 VAR_20_17983217_T_C	Shared	Shared
iPSC	ENSG00000089022.15	iPSC_2242	VAR_12_112523643_T_G	chr12	112523643	9.88912862105101e-13	-0.800901673684501	iPSC_ENSG00000089022.15	ENSG00000089022 VAR_12_112523643_T_G	Shared	Shared
CVPC	ENSG00000089050.16	CVPC_3352	VAR_20_18628293_C_G	chr20	18628293	2.23891036096056e-06	-0.620224677894364	CVPC_ENSG00000089050.16	ENSG00000089050 VAR_20_18628293_C_G	Shared	Shared
iPSC	ENSG00000089057.15	iPSC_2243	VAR_20_5002446_G_A	chr20	5002446	3.20297942898468e-07	-0.377207552404752	iPSC_ENSG00000089057.15	ENSG00000089057 VAR_20_5002446_G_A	Shared	Shared
iPSC	ENSG00000089060.12	iPSC_2244	VAR_12_113294469_T_A	chr12	113294469	2.69369943512575e-08	-1.03023110286023	iPSC_ENSG00000089060.12	ENSG00000089060 VAR_12_113294469_T_A	Shared	Shared
CVPC	ENSG00000089063.15	CVPC_3353	VAR_20_5100403_T_C	chr20	5100403	4.17959642316981e-21	1.23273615173445	CVPC_ENSG00000089063.15	ENSG00000089063 VAR_20_5100403_T_C	Shared	Shared
iPSC	ENSG00000089063.15	iPSC_2245	VAR_20_5080371_T_C	chr20	5080371	2.80452493370407e-32	1.21318174128566	iPSC_ENSG00000089063.15	ENSG00000089063 VAR_20_5080371_T_C	Shared	Shared
PPC	ENSG00000089063.15	PPC_1394	VAR_20_5100403_T_C	chr20	5100403	3.42946934914109e-23	1.43707179580092	PPC_ENSG00000089063.15	ENSG00000089063 VAR_20_5100403_T_C	Shared	Shared
iPSC	ENSG00000089091.17	iPSC_2246	VAR_20_18377700_T_G	chr20	18377700	7.08331901890915e-11	-0.777082329763587	iPSC_ENSG00000089091.17	ENSG00000089091 VAR_20_18377700_T_G	Shared	Shared
PPC	ENSG00000089127.15	PPC_25	VAR_12_112943944_T_C	chr12	112943944	4.26571392041859e-12	-1.21826372985862	PPC_ENSG00000089127.15	ENSG00000089127 VAR_12_112943944_T_C	Shared	Shared
CVPC	ENSG00000089157.16	CVPC_3355	VAR_12_120229391_A_C	chr12	120229391	4.0708720958529e-07	0.468578465442264	CVPC_ENSG00000089157.16	ENSG00000089157 VAR_12_120229391_A_C	Shared	Shared
iPSC	ENSG00000089157.16	iPSC_445	VAR_12_120208268_C_T	chr12	120208268	2.37060578799323e-13	0.753220588727909	iPSC_ENSG00000089157.16	ENSG00000089157 VAR_12_120208268_C_T	Shared	Shared
iPSC	ENSG00000089163.4	iPSC_2247	VAR_12_120284261_T_C	chr12	120284261	5.5837323645164e-15	2.06715698024474	iPSC_ENSG00000089163.4	ENSG00000089163 VAR_12_120284261_T_C	Shared	Shared
PPC	ENSG00000089163.4	PPC_1396	VAR_12_120334092_C_T	chr12	120334092	1.3185848358794e-08	1.33715235417577	PPC_ENSG00000089163.4	ENSG00000089163 VAR_12_120334092_C_T	Shared	Shared
iPSC	ENSG00000089177.20	iPSC_2248	VAR_20_16581264_C_G	chr20	16581264	1.50606856454576e-09	1.12151322304305	iPSC_ENSG00000089177.20	ENSG00000089177 VAR_20_16581264_C_G	Shared	Shared
iPSC	ENSG00000089335.22	iPSC_2249	VAR_19_34722737_C_A	chr19	34722737	3.15215534997905e-11	-1.45553517979422	iPSC_ENSG00000089335.22	ENSG00000089335 VAR_19_34722737_C_A	Shared	Shared
CVPC	ENSG00000089335.22	CVPC_3357	VAR_19_33699907_C_G	chr19	33699907	3.30217477120903e-06	-0.652247375038652	CVPC_ENSG00000089335.22	ENSG00000089335 VAR_19_33699907_C_G	EDev	EDev
PPC	ENSG00000089351.15	PPC_1397	VAR_19_35010891_G_A	chr19	35010891	3.00275072167453e-11	-0.995481474180477	PPC_ENSG00000089351.15	ENSG00000089351 VAR_19_35010891_G_A	Shared	Shared
CVPC	ENSG00000089351.15	CVPC_3358	VAR_19_34999957_C_G	chr19	34999957	1.14168329383828e-09	-0.535060907789736	CVPC_ENSG00000089351.15	ENSG00000089351 VAR_19_34999957_C_G	Shared	Shared
iPSC	ENSG00000089351.15	iPSC_2250	VAR_19_34999957_C_G	chr19	34999957	9.64511448480008e-19	-0.578726888586911	iPSC_ENSG00000089351.15	ENSG00000089351 VAR_19_34999957_C_G	Shared	Shared
iPSC	ENSG00000089486.17	iPSC_2251	VAR_16_4544670_C_T	chr16	4544670	4.78007348906021e-21	-0.65949211674238	iPSC_ENSG00000089486.17	ENSG00000089486 VAR_16_4544670_C_T	Shared	Shared
CVPC	ENSG00000089486.17	CVPC_3359	VAR_16_4546446_C_G	chr16	4546446	9.51244440422902e-14	-0.433135426621638	CVPC_ENSG00000089486.17	ENSG00000089486 VAR_16_4546446_C_G	Shared	Shared
PPC	ENSG00000089486.17	PPC_269	VAR_16_4544634_G_A	chr16	4544634	1.21556817802579e-08	-0.681647116434645	PPC_ENSG00000089486.17	ENSG00000089486 VAR_16_4544634_G_A	Shared	Shared
PPC	ENSG00000089597.18	PPC_1398	VAR_11_62646190_C_T	chr11	62646190	3.64894933554157e-21	-2.76459700390923	PPC_ENSG00000089597.18	ENSG00000089597 VAR_11_62646190_C_T	Shared	Shared
CVPC	ENSG00000089597.18	CVPC_844	VAR_11_62646190_C_T	chr11	62646190	8.25212700025178e-16	-0.578656069598237	CVPC_ENSG00000089597.18	ENSG00000089597 VAR_11_62646190_C_T	Shared	Shared
iPSC	ENSG00000089685.15	iPSC_2252	VAR_17_78220167_G_A	chr17	78220167	4.03098163133743e-22	-0.859561486084796	iPSC_ENSG00000089685.15	ENSG00000089685 VAR_17_78220167_G_A	Shared	Shared
iPSC	ENSG00000089723.10	iPSC_2254	VAR_14_94038937_C_G	chr14	94038937	7.92077133376288e-08	-0.726812447717843	iPSC_ENSG00000089723.10	ENSG00000089723 VAR_14_94038937_C_G	Shared	Shared
PPC	ENSG00000089723.10	PPC_1399	VAR_14_94021296_T_C	chr14	94021296	4.02569745529326e-07	-0.717388844768097	PPC_ENSG00000089723.10	ENSG00000089723 VAR_14_94021296_T_C	Shared	Shared
CVPC	ENSG00000089737.19	CVPC_3361	VAR_14_94050074_C_T	chr14	94050074	1.45105502997416e-09	-0.316919976460243	CVPC_ENSG00000089737.19	ENSG00000089737 VAR_14_94050074_C_T	Shared	Shared
CVPC	ENSG00000089818.18	CVPC_3362	VAR_12_8096454_C_G	chr12	8096454	3.5222253622944e-11	0.652969954351471	CVPC_ENSG00000089818.18	ENSG00000089818 VAR_12_8096454_C_G	Shared	Shared
iPSC	ENSG00000089847.13	iPSC_2256	VAR_19_4196009_G_A	chr19	4196009	2.96222109775506e-09	0.60018274583875	iPSC_ENSG00000089847.13	ENSG00000089847 VAR_19_4196009_G_A	EDev	EDev
PPC	ENSG00000089847.13	PPC_1400	VAR_19_4186218_A_C	chr19	4186218	1.091234461858e-10	1.1176155222121	PPC_ENSG00000089847.13	ENSG00000089847 VAR_19_4186218_A_C	Shared	Shared
CVPC	ENSG00000089902.10	CVPC_3363	VAR_14_103242478_C_T	chr14	103242478	1.99670432164591e-06	0.708319443409476	CVPC_ENSG00000089902.10	ENSG00000089902 VAR_14_103242478_C_T	EDev	EDev
PPC	ENSG00000089916.18	PPC_1402	VAR_14_76220359_A_G	chr14	76220359	2.45318772184135e-06	0.554931222635217	PPC_ENSG00000089916.18	ENSG00000089916 VAR_14_76220359_A_G	Shared	Shared
iPSC	ENSG00000089916.18	iPSC_2258	VAR_14_76220359_A_G	chr14	76220359	9.75121865801209e-16	0.63570950376844	iPSC_ENSG00000089916.18	ENSG00000089916 VAR_14_76220359_A_G	Shared	Shared
CVPC	ENSG00000090054.16	CVPC_3364	VAR_9_91437708_A_C	chr9	91437708	2.79242528929582e-06	0.308920790472853	CVPC_ENSG00000090054.16	ENSG00000090054 VAR_9_91437708_A_C	EDev	EDev
PPC	ENSG00000090054.16	PPC_1403	VAR_9_91929273_G_T	chr9	91929273	4.53006618248609e-11	1.1420065938724	PPC_ENSG00000090054.16	ENSG00000090054 VAR_9_91929273_G_T	Shared	Shared
iPSC	ENSG00000090054.16	iPSC_446	VAR_9_92029453_C_T	chr9	92029453	3.03005031320918e-21	0.725354087059892	iPSC_ENSG00000090054.16	ENSG00000090054 VAR_9_92029453_C_T	Shared	Shared
CVPC	ENSG00000090060.19	CVPC_3365	VAR_14_96600272_C_T	chr14	96600272	1.51446535399773e-06	-0.275787597353442	CVPC_ENSG00000090060.19	ENSG00000090060 VAR_14_96600272_C_T	EDev	EDev
iPSC	ENSG00000090263.16	iPSC_2260	VAR_7_140871024_G_A	chr7	140871024	2.79279668690002e-11	-1.0520725519038	iPSC_ENSG00000090263.16	ENSG00000090263 VAR_7_140871024_G_A	Shared	Shared
iPSC	ENSG00000090266.13	iPSC_2261	VAR_7_140682356_T_C	chr7	140682356	8.06301257958879e-06	-0.333539073467208	iPSC_ENSG00000090266.13	ENSG00000090266 VAR_7_140682356_T_C	Shared	Shared
CVPC	ENSG00000090266.13	CVPC_3367	VAR_7_140679461_A_G	chr7	140679461	1.00110020885381e-11	-0.531662194470125	CVPC_ENSG00000090266.13	ENSG00000090266 VAR_7_140679461_A_G	Shared	Shared
PPC	ENSG00000090339.9	PPC_270	VAR_19_9412126_T_C	chr19	9412126	3.66171610466997e-07	0.437008682437481	PPC_ENSG00000090339.9	ENSG00000090339 VAR_19_9412126_T_C	EDev	EDev
iPSC	ENSG00000090372.15	iPSC_137	VAR_19_46773658_G_A	chr19	46773658	4.23860952428127e-17	0.367066835027857	iPSC_ENSG00000090372.15	ENSG00000090372 VAR_19_46773658_G_A	Shared	Shared
CVPC	ENSG00000090432.7	CVPC_3368	VAR_1_20546408_G_A	chr1	20546408	5.80250220115124e-13	-0.665146991077319	CVPC_ENSG00000090432.7	ENSG00000090432 VAR_1_20546408_G_A	Shared	Shared
PPC	ENSG00000090432.7	PPC_1406	VAR_1_20508117_C_A	chr1	20508117	2.27402558352527e-09	1.37101984927421	PPC_ENSG00000090432.7	ENSG00000090432 VAR_1_20508117_C_A	Shared	Shared
iPSC	ENSG00000090432.7	iPSC_2263	VAR_1_20508117_C_A	chr1	20508117	4.56191838415864e-17	1.34906200808696	iPSC_ENSG00000090432.7	ENSG00000090432 VAR_1_20508117_C_A	Shared	Shared
iPSC	ENSG00000090487.11	iPSC_2265	VAR_15_64992450_C_T	chr15	64992450	6.3459356204825e-09	0.545518569019727	iPSC_ENSG00000090487.11	ENSG00000090487 VAR_15_64992450_C_T	Shared	Shared
PPC	ENSG00000090487.11	PPC_1408	VAR_15_64972648_C_T	chr15	64972648	1.12409683991195e-10	-0.685649393807092	PPC_ENSG00000090487.11	ENSG00000090487 VAR_15_64972648_C_T	Shared	Shared
iPSC	ENSG00000090530.10	iPSC_447	VAR_3_190158709_C_T	chr3	190158709	5.09913428842233e-12	0.854421027666349	iPSC_ENSG00000090530.10	ENSG00000090530 VAR_3_190158709_C_T	EDev	EDev
CVPC	ENSG00000090565.17	CVPC_3369	VAR_16_1343019_G_A	chr16	1343019	1.69222655780679e-06	-0.524769824759991	CVPC_ENSG00000090565.17	ENSG00000090565 VAR_16_1343019_G_A	EDev	EDev
CVPC	ENSG00000090612.22	CVPC_3370	VAR_12_133193510_G_A	chr12	133193510	9.1559101276665e-10	-1.15685970728809	CVPC_ENSG00000090612.22	ENSG00000090612 VAR_12_133193510_G_A	Shared	Shared
iPSC	ENSG00000090612.22	iPSC_2269	VAR_12_133193510_G_A	chr12	133193510	3.5266371928048e-10	-0.974901914566029	iPSC_ENSG00000090612.22	ENSG00000090612 VAR_12_133193510_G_A	Shared	Shared
PPC	ENSG00000090612.22	PPC_1410	VAR_12_133139227_C_T	chr12	133139227	2.46484682111545e-10	-1.41753826951273	PPC_ENSG00000090612.22	ENSG00000090612 VAR_12_133139227_C_T	Shared	Shared
CVPC	ENSG00000090615.16	CVPC_3371	VAR_12_132759798_C_T	chr12	132759798	2.37439249182579e-06	-0.448258290175385	CVPC_ENSG00000090615.16	ENSG00000090615 VAR_12_132759798_C_T	Shared	Shared
iPSC	ENSG00000090615.16	iPSC_2270	VAR_12_132773034_C_G	chr12	132773034	8.87547174524764e-07	-0.276352671111833	iPSC_ENSG00000090615.16	ENSG00000090615 VAR_12_132773034_C_G	Shared	Shared
iPSC	ENSG00000090621.15	iPSC_2271	VAR_1_39537738_C_T	chr1	39537738	1.14321107858734e-11	-0.637169586460473	iPSC_ENSG00000090621.15	ENSG00000090621 VAR_1_39537738_C_T	Shared	Shared
PPC	ENSG00000090661.12	PPC_1411	VAR_19_8208032_C_T	chr19	8208032	3.10276322697957e-09	0.880213054411928	PPC_ENSG00000090661.12	ENSG00000090661 VAR_19_8208032_C_T	Shared	Shared
iPSC	ENSG00000090661.12	iPSC_448	VAR_19_8203924_C_T	chr19	8203924	7.34006827050965e-20	-0.860924110931935	iPSC_ENSG00000090661.12	ENSG00000090661 VAR_19_8203924_C_T	Shared	Shared
iPSC	ENSG00000090861.17	iPSC_138	VAR_16_70269677_G_A	chr16	70269677	1.65448626527656e-05	0.190423609699608	iPSC_ENSG00000090861.17	ENSG00000090861 VAR_16_70269677_G_A	Shared	Shared
CVPC	ENSG00000090932.11	CVPC_846	VAR_19_39499605_G_C	chr19	39499605	1.06172456040544e-07	-0.86621350431007	CVPC_ENSG00000090932.11	ENSG00000090932 VAR_19_39499605_G_C	Shared	Shared
iPSC	ENSG00000090971.5	iPSC_2274	VAR_19_55473013_G_C	chr19	55473013	4.55296990022306e-06	0.40192296678393	iPSC_ENSG00000090971.5	ENSG00000090971 VAR_19_55473013_G_C	Shared	Shared
CVPC	ENSG00000090989.18	CVPC_3372	VAR_4_55871323_G_A	chr4	55871323	9.36477921717504e-07	-0.691062546938031	CVPC_ENSG00000090989.18	ENSG00000090989 VAR_4_55871323_G_A	Shared	Shared
iPSC	ENSG00000091039.17	iPSC_2276	VAR_12_76530604_G_A	chr12	76530604	9.63043288514072e-09	0.412817126317468	iPSC_ENSG00000091039.17	ENSG00000091039 VAR_12_76530604_G_A	Shared	Shared
CVPC	ENSG00000091039.17	CVPC_847	VAR_12_76533761_T_G	chr12	76533761	2.78678667653191e-06	-0.270439875832847	CVPC_ENSG00000091039.17	ENSG00000091039 VAR_12_76533761_T_G	Shared	Shared
iPSC	ENSG00000091129.22	iPSC_2277	VAR_7_108163572_G_C	chr7	108163572	1.99273832098107e-09	-1.07644657483475	iPSC_ENSG00000091129.22	ENSG00000091129 VAR_7_108163572_G_C	Shared	Shared
PPC	ENSG00000091136.15	PPC_1413	VAR_7_107893793_A_G	chr7	107893793	4.41552331356749e-10	-0.881691193226133	PPC_ENSG00000091136.15	ENSG00000091136 VAR_7_107893793_A_G	EDev	EDev
PPC	ENSG00000091140.15	PPC_1414	VAR_7_107890758_C_T	chr7	107890758	1.0729257501075e-09	-1.1738649286494	PPC_ENSG00000091140.15	ENSG00000091140 VAR_7_107890758_C_T	Shared	Shared
iPSC	ENSG00000091140.15	iPSC_2278	VAR_7_107893793_A_G	chr7	107893793	2.58308898315415e-06	0.495111065669993	iPSC_ENSG00000091140.15	ENSG00000091140 VAR_7_107893793_A_G	Shared	Shared
iPSC	ENSG00000091157.15	iPSC_2279	VAR_18_56991335_A_G	chr18	56991335	3.97943535326504e-07	-0.447379914820279	iPSC_ENSG00000091157.15	ENSG00000091157 VAR_18_56991335_A_G	Shared	Shared
iPSC	ENSG00000091262.17	iPSC_2280	VAR_16_16577960_C_T	chr16	16577960	1.60584163738046e-06	0.811690907589119	iPSC_ENSG00000091262.17	ENSG00000091262 VAR_16_16577960_C_T	Shared	Shared
iPSC	ENSG00000091317.8	iPSC_2281	VAR_3_32426363_G_A	chr3	32426363	2.54180286566781e-06	0.285861661173843	iPSC_ENSG00000091317.8	ENSG00000091317 VAR_3_32426363_G_A	Shared	Shared
iPSC	ENSG00000091409.16	iPSC_2282	VAR_2_172380002_G_A	chr2	172380002	7.85637842727557e-16	-0.681056619599556	iPSC_ENSG00000091409.16	ENSG00000091409 VAR_2_172380002_G_A	Shared	Shared
iPSC	ENSG00000091536.20	iPSC_449	VAR_17_18139792_G_A	chr17	18139792	1.08582549434892e-08	-0.592452033716453	iPSC_ENSG00000091536.20	ENSG00000091536 VAR_17_18139792_G_A	Shared	Shared
CVPC	ENSG00000091542.9	CVPC_313	VAR_17_18221199_C_T	chr17	18221199	2.20426571225233e-07	0.283454724882755	CVPC_ENSG00000091542.9	ENSG00000091542 VAR_17_18221199_C_T	Shared	Shared
iPSC	ENSG00000091542.9	iPSC_2285	VAR_17_18348696_T_C	chr17	18348696	1.1441926683936e-14	-0.703059012018317	iPSC_ENSG00000091542.9	ENSG00000091542 VAR_17_18348696_T_C	Shared	Shared
iPSC	ENSG00000091592.17	iPSC_2286	VAR_17_5561948_T_C	chr17	5561948	4.56576348587982e-11	1.02453559279644	iPSC_ENSG00000091592.17	ENSG00000091592 VAR_17_5561948_T_C	Shared	Shared
CVPC	ENSG00000091592.17	CVPC_3373	VAR_17_5508290_T_C	chr17	5508290	1.53863837886469e-19	-1.58046036585555	CVPC_ENSG00000091592.17	ENSG00000091592 VAR_17_5508290_T_C	Shared	Shared
iPSC	ENSG00000091622.16	iPSC_2287	VAR_17_6528979_A_G	chr17	6528979	6.64385378215893e-07	0.474652006459481	iPSC_ENSG00000091622.16	ENSG00000091622 VAR_17_6528979_A_G	Shared	Shared
CVPC	ENSG00000091640.8	CVPC_3374	VAR_17_4949168_C_T	chr17	4949168	4.08400165886273e-08	0.408424898164593	CVPC_ENSG00000091640.8	ENSG00000091640 VAR_17_4949168_C_T	Shared	Shared
PPC	ENSG00000091640.8	PPC_1416	VAR_17_4949168_C_T	chr17	4949168	2.11788022070026e-08	0.754264702588292	PPC_ENSG00000091640.8	ENSG00000091640 VAR_17_4949168_C_T	Shared	Shared
iPSC	ENSG00000091640.8	iPSC_450	VAR_17_4949168_C_T	chr17	4949168	4.84106942216174e-12	0.623618557300124	iPSC_ENSG00000091640.8	ENSG00000091640 VAR_17_4949168_C_T	Shared	Shared
PPC	ENSG00000091704.10	PPC_1417	VAR_7_130380224_C_T	chr7	130380224	7.48693103314175e-08	-0.454994800672337	PPC_ENSG00000091704.10	ENSG00000091704 VAR_7_130380224_C_T	EDev	EDev
CVPC	ENSG00000091831.25	CVPC_40	VAR_6_152065755_T_C	chr6	152065755	1.258959568935e-12	-1.23687199882163	CVPC_ENSG00000091831.25	ENSG00000091831 VAR_6_152065755_T_C	EDev	EDev
PPC	ENSG00000091879.14	PPC_1418	VAR_8_6065628_G_A	chr8	6065628	9.30923075293235e-09	-0.570801681391358	PPC_ENSG00000091879.14	ENSG00000091879 VAR_8_6065628_G_A	EDev	EDev
CVPC	ENSG00000091947.10	CVPC_3375	VAR_17_44014960_A_G	chr17	44014960	7.80268908684897e-12	-1.12095702280238	CVPC_ENSG00000091947.10	ENSG00000091947 VAR_17_44014960_A_G	Shared	Shared
PPC	ENSG00000091947.10	PPC_1419	VAR_17_44014960_A_G	chr17	44014960	1.30464210263786e-13	-1.10385754010941	PPC_ENSG00000091947.10	ENSG00000091947 VAR_17_44014960_A_G	Shared	Shared
iPSC	ENSG00000091947.10	iPSC_451	VAR_17_44014960_A_G	chr17	44014960	7.6872951722696e-31	-1.55294442250503	iPSC_ENSG00000091947.10	ENSG00000091947 VAR_17_44014960_A_G	Shared	Shared
PPC	ENSG00000092020.11	PPC_1422	VAR_14_35054342_G_A	chr14	35054342	1.49711306663199e-23	1.77271662387252	PPC_ENSG00000092020.11	ENSG00000092020 VAR_14_35054342_G_A	Shared	Shared
iPSC	ENSG00000092020.11	iPSC_139	VAR_14_35121615_C_G	chr14	35121615	5.0528205497616e-48	1.51846823910919	iPSC_ENSG00000092020.11	ENSG00000092020 VAR_14_35121615_C_G	Shared	Shared
CVPC	ENSG00000092020.11	CVPC_3376	VAR_14_35121615_C_G	chr14	35121615	3.89640417218843e-10	0.641066305084454	CVPC_ENSG00000092020.11	ENSG00000092020 VAR_14_35121615_C_G	Shared	Shared
iPSC	ENSG00000092036.19	iPSC_140	VAR_14_22971970_G_A	chr14	22971970	1.30728855486897e-24	0.917170911605721	iPSC_ENSG00000092036.19	ENSG00000092036 VAR_14_22971970_G_A	Shared	Shared
PPC	ENSG00000092036.19	PPC_1423	VAR_14_22960504_T_C	chr14	22960504	4.07492648829947e-12	0.541102216216069	PPC_ENSG00000092036.19	ENSG00000092036 VAR_14_22960504_T_C	Shared	Shared
iPSC	ENSG00000092068.21	iPSC_452	VAR_14_23158781_C_T	chr14	23158781	9.18653624891915e-14	0.872547636440683	iPSC_ENSG00000092068.21	ENSG00000092068 VAR_14_23158781_C_T	EDev	EDev
iPSC	ENSG00000092094.11	iPSC_2292	VAR_14_20454835_C_A	chr14	20454835	1.8747328040366e-18	-1.14706601313328	iPSC_ENSG00000092094.11	ENSG00000092094 VAR_14_20454835_C_A	Shared	Shared
iPSC	ENSG00000092108.22	iPSC_2293	VAR_14_30559979_A_G	chr14	30559979	5.77404698000436e-13	-0.623339941259552	iPSC_ENSG00000092108.22	ENSG00000092108 VAR_14_30559979_A_G	Shared	Shared
CVPC	ENSG00000092140.16	CVPC_131	VAR_14_30599139_C_T	chr14	30599139	6.97205325470592e-06	-0.321714008188782	CVPC_ENSG00000092140.16	ENSG00000092140 VAR_14_30599139_C_T	Shared	Shared
PPC	ENSG00000092201.10	PPC_1425	VAR_14_21123055_C_G	chr14	21123055	7.50678978467294e-12	0.513547128260877	PPC_ENSG00000092201.10	ENSG00000092201 VAR_14_21123055_C_G	EDev	EDev
iPSC	ENSG00000092203.15	iPSC_2294	VAR_14_21513124_G_A	chr14	21513124	3.76476933768032e-14	-0.736506195998184	iPSC_ENSG00000092203.15	ENSG00000092203 VAR_14_21513124_G_A	Shared	Shared
CVPC	ENSG00000092203.15	CVPC_3377	VAR_14_21491518_C_T	chr14	21491518	1.29275172719852e-06	0.572248124024833	CVPC_ENSG00000092203.15	ENSG00000092203 VAR_14_21491518_C_T	Shared	Shared
iPSC	ENSG00000092208.19	iPSC_2295	VAR_14_39114277_A_G	chr14	39114277	4.46397195576392e-15	0.825095644825194	iPSC_ENSG00000092208.19	ENSG00000092208 VAR_14_39114277_A_G	Shared	Shared
iPSC	ENSG00000092295.12	iPSC_2296	VAR_14_25132786_G_A	chr14	25132786	5.31192746463131e-09	0.665678715774385	iPSC_ENSG00000092295.12	ENSG00000092295 VAR_14_25132786_G_A	EDev	EDev
PPC	ENSG00000092295.12	PPC_1427	VAR_14_24261256_A_G	chr14	24261256	8.46722819977911e-07	0.669698337444382	PPC_ENSG00000092295.12	ENSG00000092295 VAR_14_24261256_A_G	Shared	Shared
iPSC	ENSG00000092421.17	iPSC_454	VAR_5_116950244_C_T	chr5	116950244	1.05717814134163e-10	0.959911523865707	iPSC_ENSG00000092421.17	ENSG00000092421 VAR_5_116950244_C_T	EDev	EDev
iPSC	ENSG00000092439.16	iPSC_455	VAR_15_50559006_C_T	chr15	50559006	1.12791459760186e-07	-0.394675950904758	iPSC_ENSG00000092439.16	ENSG00000092439 VAR_15_50559006_C_T	Shared	Shared
PPC	ENSG00000092439.16	PPC_1428	VAR_15_50535757_A_T	chr15	50535757	2.98234609928869e-06	0.364679217939412	PPC_ENSG00000092439.16	ENSG00000092439 VAR_15_50535757_A_T	Shared	Shared
CVPC	ENSG00000092531.10	CVPC_3378	VAR_15_42194422_C_T	chr15	42194422	9.40538280002509e-07	-0.462783226906377	CVPC_ENSG00000092531.10	ENSG00000092531 VAR_15_42194422_C_T	EDev	EDev
iPSC	ENSG00000092621.13	iPSC_2297	VAR_1_119724882_C_G	chr1	119724882	3.17223418712134e-08	0.568740187925314	iPSC_ENSG00000092621.13	ENSG00000092621 VAR_1_119724882_C_G	Shared	Shared
iPSC	ENSG00000092758.18	iPSC_2298	VAR_20_62832149_T_C	chr20	62832149	2.79625360410806e-10	-0.359104923469961	iPSC_ENSG00000092758.18	ENSG00000092758 VAR_20_62832149_T_C	Shared	Shared
PPC	ENSG00000092758.18	PPC_271	VAR_20_62831150_G_C	chr20	62831150	4.81924704040621e-10	1.25566999469196	PPC_ENSG00000092758.18	ENSG00000092758 VAR_20_62831150_G_C	Shared	Shared
PPC	ENSG00000092820.19	PPC_1430	VAR_6_158777228_C_T	chr6	158777228	1.42105455814895e-06	-0.65153376708038	PPC_ENSG00000092820.19	ENSG00000092820 VAR_6_158777228_C_T	Shared	Shared
iPSC	ENSG00000092871.17	iPSC_2302	VAR_17_35003131_A_C	chr17	35003131	2.8722589642095e-28	-1.02135134839298	iPSC_ENSG00000092871.17	ENSG00000092871 VAR_17_35003131_A_C	Shared	Shared
PPC	ENSG00000092871.17	PPC_1431	VAR_17_35003131_A_C	chr17	35003131	2.65958622171742e-13	-0.914869016533355	PPC_ENSG00000092871.17	ENSG00000092871 VAR_17_35003131_A_C	Shared	Shared
CVPC	ENSG00000092929.13	CVPC_3379	VAR_17_75882573_A_C	chr17	75882573	6.0770834244009e-08	0.38791977094393	CVPC_ENSG00000092929.13	ENSG00000092929 VAR_17_75882573_A_C	Shared	Shared
iPSC	ENSG00000092931.12	iPSC_2303	VAR_17_76879064_A_G	chr17	76879064	3.04060029154506e-07	-0.466296592897616	iPSC_ENSG00000092931.12	ENSG00000092931 VAR_17_76879064_A_G	Shared	Shared
iPSC	ENSG00000093000.19	iPSC_2305	VAR_22_45174233_G_A	chr22	45174233	5.54636203046974e-16	-1.21317151925363	iPSC_ENSG00000093000.19	ENSG00000093000 VAR_22_45174233_G_A	Shared	Shared
iPSC	ENSG00000093009.11	iPSC_2306	VAR_22_19499077_C_T	chr22	19499077	3.10819650125504e-12	-0.883503911102882	iPSC_ENSG00000093009.11	ENSG00000093009 VAR_22_19499077_C_T	Shared	Shared
PPC	ENSG00000093072.19	PPC_70	VAR_22_17199629_A_C	chr22	17199629	4.78683446198168e-30	2.04909466707779	PPC_ENSG00000093072.19	ENSG00000093072 VAR_22_17199629_A_C	Shared	Shared
iPSC	ENSG00000093072.19	iPSC_2308	VAR_22_17199629_A_C	chr22	17199629	1.45554008485291e-72	2.17337897414369	iPSC_ENSG00000093072.19	ENSG00000093072 VAR_22_17199629_A_C	Shared	Shared
CVPC	ENSG00000093072.19	CVPC_849	VAR_22_17199629_A_C	chr22	17199629	2.80708699195549e-21	1.69020772844014	CVPC_ENSG00000093072.19	ENSG00000093072 VAR_22_17199629_A_C	Shared	Shared
iPSC	ENSG00000093144.19	iPSC_2310	VAR_6_127355688_C_T	chr6	127355688	3.19346678311326e-06	0.380101227834619	iPSC_ENSG00000093144.19	ENSG00000093144 VAR_6_127355688_C_T	Shared	Shared
CVPC	ENSG00000094755.17	CVPC_850	VAR_5_170784524_C_T	chr5	170784524	2.03086227754863e-08	-0.905871688468212	CVPC_ENSG00000094755.17	ENSG00000094755 VAR_5_170784524_C_T	Shared	Shared
iPSC	ENSG00000094755.17	iPSC_2312	VAR_5_170784524_C_T	chr5	170784524	1.17043285140765e-21	0.925298150601508	iPSC_ENSG00000094755.17	ENSG00000094755 VAR_5_170784524_C_T	Shared	Shared
CVPC	ENSG00000094880.11	CVPC_3380	VAR_5_138187741_T_C	chr5	138187741	8.14842618683252e-06	0.471147255151279	CVPC_ENSG00000094880.11	ENSG00000094880 VAR_5_138187741_T_C	Shared	Shared
iPSC	ENSG00000095002.15	iPSC_2314	VAR_2_47425316_C_T	chr2	47425316	9.63464313508222e-06	-0.458740503382015	iPSC_ENSG00000095002.15	ENSG00000095002 VAR_2_47425316_C_T	Shared	Shared
CVPC	ENSG00000095066.12	CVPC_851	VAR_19_12766150_G_C	chr19	12766150	5.30243320257584e-08	0.440294380082042	CVPC_ENSG00000095066.12	ENSG00000095066 VAR_19_12766150_G_C	Shared	Shared
iPSC	ENSG00000095066.12	iPSC_456	VAR_19_12766150_G_C	chr19	12766150	9.84682550646487e-11	0.565346829914906	iPSC_ENSG00000095066.12	ENSG00000095066 VAR_19_12766150_G_C	Shared	Shared
PPC	ENSG00000095066.12	PPC_272	VAR_19_12766150_G_C	chr19	12766150	9.96631381393886e-09	0.801863349020223	PPC_ENSG00000095066.12	ENSG00000095066 VAR_19_12766150_G_C	Shared	Shared
iPSC	ENSG00000095203.15	iPSC_2315	VAR_9_109316796_T_C	chr9	109316796	1.17664119844373e-10	0.872938778914805	iPSC_ENSG00000095203.15	ENSG00000095203 VAR_9_109316796_T_C	EDev	EDev
iPSC	ENSG00000095209.12	iPSC_2316	VAR_9_105694607_A_C	chr9	105694607	3.36839719768395e-09	0.644247634369236	iPSC_ENSG00000095209.12	ENSG00000095209 VAR_9_105694607_A_C	Shared	Shared
PPC	ENSG00000095209.12	PPC_1434	VAR_9_105692062_A_G	chr9	105692062	2.90983562948941e-13	0.728793297279314	PPC_ENSG00000095209.12	ENSG00000095209 VAR_9_105692062_A_G	Shared	Shared
CVPC	ENSG00000095209.12	CVPC_852	VAR_9_105719214_G_A	chr9	105719214	3.20726502791387e-15	0.586802386063877	CVPC_ENSG00000095209.12	ENSG00000095209 VAR_9_105719214_G_A	Shared	Shared
PPC	ENSG00000095321.18	PPC_273	VAR_9_129122523_C_T	chr9	129122523	1.05557212883936e-10	-1.07900112757345	PPC_ENSG00000095321.18	ENSG00000095321 VAR_9_129122523_C_T	Shared	Shared
CVPC	ENSG00000095321.18	CVPC_853	VAR_9_129122523_C_T	chr9	129122523	8.00933757294929e-10	-0.381747758721716	CVPC_ENSG00000095321.18	ENSG00000095321 VAR_9_129122523_C_T	Shared	Shared
iPSC	ENSG00000095321.18	iPSC_457	VAR_9_129092668_T_C	chr9	129092668	1.3348384951003e-11	0.689383180119007	iPSC_ENSG00000095321.18	ENSG00000095321 VAR_9_129092668_T_C	Shared	Shared
iPSC	ENSG00000095397.17	iPSC_2317	VAR_9_114488623_G_A	chr9	114488623	6.13607659833199e-18	0.794240997688441	iPSC_ENSG00000095397.17	ENSG00000095397 VAR_9_114488623_G_A	Shared	Shared
CVPC	ENSG00000095485.18	CVPC_828	VAR_10_101156197_A_T	chr10	101156197	2.42577235274677e-09	0.49033051195009	CVPC_ENSG00000095485.18	ENSG00000095485 VAR_10_101156197_A_T	EDev	Shared
iPSC	ENSG00000095485.18	iPSC_2318	VAR_10_101198774_G_A	chr10	101198774	1.10118072017524e-09	-1.64523647513298	iPSC_ENSG00000095485.18	ENSG00000095485 VAR_10_101198774_G_A	EDev	EDev
PPC	ENSG00000095539.16	PPC_1436	VAR_10_101025789_T_C	chr10	101025789	2.27749063152683e-08	-0.370391292504508	PPC_ENSG00000095539.16	ENSG00000095539 VAR_10_101025789_T_C	EDev	EDev
CVPC	ENSG00000095539.16	CVPC_3381	VAR_10_101033751_A_C	chr10	101033751	4.92865413049552e-08	-0.524599058170981	CVPC_ENSG00000095539.16	ENSG00000095539 VAR_10_101033751_A_C	Shared	Shared
iPSC	ENSG00000095539.16	iPSC_2319	VAR_10_101019782_C_T	chr10	101019782	5.34814061561696e-25	-1.03182587064508	iPSC_ENSG00000095539.16	ENSG00000095539 VAR_10_101019782_C_T	Shared	Shared
CVPC	ENSG00000095637.23	CVPC_3382	VAR_10_95601196_T_C	chr10	95601196	8.64173293537947e-07	0.657894282125533	CVPC_ENSG00000095637.23	ENSG00000095637 VAR_10_95601196_T_C	EDev	EDev
iPSC	ENSG00000095637.23	iPSC_2321	VAR_10_95323274_T_C	chr10	95323274	4.41853259914654e-08	-0.605526091816122	iPSC_ENSG00000095637.23	ENSG00000095637 VAR_10_95323274_T_C	Shared	Shared
CVPC	ENSG00000095777.17	CVPC_3384	VAR_10_26168708_T_C	chr10	26168708	1.6855414157139e-07	-1.3046507366514	CVPC_ENSG00000095777.17	ENSG00000095777 VAR_10_26168708_T_C	Shared	Shared
iPSC	ENSG00000095787.26	iPSC_2322	VAR_10_28642037_C_A	chr10	28642037	4.47325904819184e-08	-0.638880013039356	iPSC_ENSG00000095787.26	ENSG00000095787 VAR_10_28642037_C_A	Shared	Shared
CVPC	ENSG00000095787.26	CVPC_3385	VAR_10_29027608_A_G	chr10	29027608	3.8089308883436e-06	-0.301831693716357	CVPC_ENSG00000095787.26	ENSG00000095787 VAR_10_29027608_A_G	EDev	EDev
iPSC	ENSG00000095917.14	iPSC_2323	VAR_16_1891612_A_T	chr16	1891612	3.2722062152609e-17	-1.4476152425018	iPSC_ENSG00000095917.14	ENSG00000095917 VAR_16_1891612_A_T	Shared	Shared
iPSC	ENSG00000096063.16	iPSC_2325	VAR_6_35814025_A_G	chr6	35814025	2.3102190009772e-16	-0.741319933780132	iPSC_ENSG00000096063.16	ENSG00000096063 VAR_6_35814025_A_G	Shared	Shared
PPC	ENSG00000096063.16	PPC_1438	VAR_6_35939390_C_G	chr6	35939390	5.13267392157814e-08	0.663493664258996	PPC_ENSG00000096063.16	ENSG00000096063 VAR_6_35939390_C_G	Shared	Shared
CVPC	ENSG00000096092.6	CVPC_3387	VAR_6_52674762_A_C	chr6	52674762	2.27401211380292e-07	-0.616556743481526	CVPC_ENSG00000096092.6	ENSG00000096092 VAR_6_52674762_A_C	EDev	EDev
iPSC	ENSG00000096401.8	iPSC_2326	VAR_6_44403977_C_T	chr6	44403977	4.64118951792184e-08	-0.546022450548542	iPSC_ENSG00000096401.8	ENSG00000096401 VAR_6_44403977_C_T	Shared	Shared
PPC	ENSG00000096654.16	PPC_1440	VAR_6_27380029_C_T	chr6	27380029	5.26858536193793e-06	-0.531833321743348	PPC_ENSG00000096654.16	ENSG00000096654 VAR_6_27380029_C_T	Shared	Shared
iPSC	ENSG00000096696.16	iPSC_2327	VAR_6_7548928_G_A	chr6	7548928	3.2346506085889e-07	0.358404103004557	iPSC_ENSG00000096696.16	ENSG00000096696 VAR_6_7548928_G_A	Shared	Shared
PPC	ENSG00000096717.12	PPC_1441	VAR_10_67986720_T_G	chr10	67986720	4.2882855894405e-07	1.24306510941097	PPC_ENSG00000096717.12	ENSG00000096717 VAR_10_67986720_T_G	Shared	Shared
iPSC	ENSG00000096717.12	iPSC_2328	VAR_10_67803396_G_T	chr10	67803396	2.11797593813419e-19	-0.916358382636919	iPSC_ENSG00000096717.12	ENSG00000096717 VAR_10_67803396_G_T	Shared	Shared
iPSC	ENSG00000096872.17	iPSC_2329	VAR_9_26797601_G_A	chr9	26797601	6.48869787985745e-10	-0.918245510826995	iPSC_ENSG00000096872.17	ENSG00000096872 VAR_9_26797601_G_A	Shared	Shared
CVPC	ENSG00000096872.17	CVPC_3388	VAR_9_27046470_C_T	chr9	27046470	1.78226755938237e-07	-0.545364118883857	CVPC_ENSG00000096872.17	ENSG00000096872 VAR_9_27046470_C_T	Shared	Shared
iPSC	ENSG00000096968.14	iPSC_2330	VAR_9_4984530_G_C	chr9	4984530	4.15630410703041e-11	-0.586684721449495	iPSC_ENSG00000096968.14	ENSG00000096968 VAR_9_4984530_G_C	Shared	Shared
CVPC	ENSG00000097033.15	CVPC_3389	VAR_1_87351113_T_C	chr1	87351113	2.53843710381002e-06	0.404571392146929	CVPC_ENSG00000097033.15	ENSG00000097033 VAR_1_87351113_T_C	EDev	EDev
iPSC	ENSG00000097046.13	iPSC_2331	VAR_1_91499389_T_C	chr1	91499389	4.37124833891722e-19	-0.883103297305614	iPSC_ENSG00000097046.13	ENSG00000097046 VAR_1_91499389_T_C	Shared	Shared
PPC	ENSG00000097046.13	PPC_1442	VAR_1_91517617_G_A	chr1	91517617	5.18108653953021e-13	-1.0876202506614	PPC_ENSG00000097046.13	ENSG00000097046 VAR_1_91517617_G_A	Shared	Shared
CVPC	ENSG00000097046.13	CVPC_3390	VAR_1_91517617_G_A	chr1	91517617	5.44939285768344e-07	-0.682058511611775	CVPC_ENSG00000097046.13	ENSG00000097046 VAR_1_91517617_G_A	Shared	Shared
iPSC	ENSG00000099194.6	iPSC_2332	VAR_10_99512032_A_C	chr10	99512032	2.19940442238373e-08	0.255392296784842	iPSC_ENSG00000099194.6	ENSG00000099194 VAR_10_99512032_A_C	EDev	EDev
iPSC	ENSG00000099250.18	iPSC_2333	VAR_10_33566614_T_C	chr10	33566614	9.92275797391198e-12	-1.01203147227881	iPSC_ENSG00000099250.18	ENSG00000099250 VAR_10_33566614_T_C	EDev	EDev
PPC	ENSG00000099260.12	PPC_1444	VAR_1_99060307_A_G	chr1	99060307	1.69888382289788e-17	1.81922481727598	PPC_ENSG00000099260.12	ENSG00000099260 VAR_1_99060307_A_G	EDev	EDev
PPC	ENSG00000099282.10	PPC_1445	VAR_10_69489249_C_G	chr10	69489249	4.87686184470346e-13	1.07268159571073	PPC_ENSG00000099282.10	ENSG00000099282 VAR_10_69489249_C_G	Shared	Shared
iPSC	ENSG00000099282.10	iPSC_2334	VAR_10_69508078_T_C	chr10	69508078	3.78472809593042e-14	0.7728188204597	iPSC_ENSG00000099282.10	ENSG00000099282 VAR_10_69508078_T_C	Shared	Shared
iPSC	ENSG00000099330.9	iPSC_2336	VAR_19_17219507_A_T	chr19	17219507	4.20597430349563e-06	0.809641708623191	iPSC_ENSG00000099330.9	ENSG00000099330 VAR_19_17219507_A_T	Shared	Shared
CVPC	ENSG00000099330.9	CVPC_3392	VAR_19_17227224_C_T	chr19	17227224	2.64171342805107e-07	0.594357270482734	CVPC_ENSG00000099330.9	ENSG00000099330 VAR_19_17227224_C_T	Shared	Shared
iPSC	ENSG00000099331.14	iPSC_458	VAR_19_17056171_G_A	chr19	17056171	3.53991590446576e-07	0.361253276273982	iPSC_ENSG00000099331.14	ENSG00000099331 VAR_19_17056171_G_A	Shared	Shared
iPSC	ENSG00000099337.5	iPSC_459	VAR_19_38304610_G_A	chr19	38304610	1.07087818500924e-07	0.435609032696382	iPSC_ENSG00000099337.5	ENSG00000099337 VAR_19_38304610_G_A	Shared	Shared
CVPC	ENSG00000099364.18	CVPC_3393	VAR_16_30855460_C_T	chr16	30855460	1.121012401031e-06	0.652535932251038	CVPC_ENSG00000099364.18	ENSG00000099364 VAR_16_30855460_C_T	EDev	EDev
PPC	ENSG00000099377.14	PPC_275	VAR_16_30926478_G_A	chr16	30926478	3.57886078406209e-16	1.02164668549736	PPC_ENSG00000099377.14	ENSG00000099377 VAR_16_30926478_G_A	Shared	Shared
CVPC	ENSG00000099377.14	CVPC_41	VAR_16_30926478_G_A	chr16	30926478	2.50360516121382e-08	0.934846781137928	CVPC_ENSG00000099377.14	ENSG00000099377 VAR_16_30926478_G_A	Shared	Shared
PPC	ENSG00000099617.4	PPC_1446	VAR_19_338693_G_A	chr19	338693	1.22390263421184e-06	-0.514550203554042	PPC_ENSG00000099617.4	ENSG00000099617 VAR_19_338693_G_A	EDev	EDev
iPSC	ENSG00000099785.11	iPSC_2341	VAR_19_8421461_T_C	chr19	8421461	1.55898790053329e-07	-0.395280248647629	iPSC_ENSG00000099785.11	ENSG00000099785 VAR_19_8421461_T_C	Shared	Shared
PPC	ENSG00000099785.11	PPC_1448	VAR_19_8469632_A_C	chr19	8469632	3.04235402860477e-08	0.849737583336844	PPC_ENSG00000099785.11	ENSG00000099785 VAR_19_8469632_A_C	Shared	Shared
CVPC	ENSG00000099785.11	CVPC_3394	VAR_19_8489903_C_T	chr19	8489903	1.24289814814647e-07	0.384740822792276	CVPC_ENSG00000099785.11	ENSG00000099785 VAR_19_8489903_C_T	Shared	Shared
iPSC	ENSG00000099795.7	iPSC_2342	VAR_19_14554121_C_T	chr19	14554121	4.08056664333571e-08	-0.431547099261884	iPSC_ENSG00000099795.7	ENSG00000099795 VAR_19_14554121_C_T	Shared	Shared
CVPC	ENSG00000099795.7	CVPC_854	VAR_19_13586223_T_C	chr19	13586223	2.16859126125046e-07	-0.231753964099256	CVPC_ENSG00000099795.7	ENSG00000099795 VAR_19_13586223_T_C	EDev	Shared
iPSC	ENSG00000099797.15	iPSC_2343	VAR_19_14509482_T_C	chr19	14509482	2.10233068749255e-09	-0.658074369299224	iPSC_ENSG00000099797.15	ENSG00000099797 VAR_19_14509482_T_C	Shared	Shared
iPSC	ENSG00000099800.8	iPSC_2344	VAR_19_2405208_A_G	chr19	2405208	9.65327892157567e-23	-0.641959597259204	iPSC_ENSG00000099800.8	ENSG00000099800 VAR_19_2405208_A_G	Shared	Shared
PPC	ENSG00000099810.21	PPC_1450	VAR_9_21808753_T_G	chr9	21808753	7.59287562404222e-10	-1.12188779653774	PPC_ENSG00000099810.21	ENSG00000099810 VAR_9_21808753_T_G	Shared	Shared
CVPC	ENSG00000099810.21	CVPC_3395	VAR_9_21722196_G_A	chr9	21722196	3.13249447363935e-07	-0.535039732787111	CVPC_ENSG00000099810.21	ENSG00000099810 VAR_9_21722196_G_A	Shared	Shared
iPSC	ENSG00000099810.21	iPSC_2346	VAR_9_21895054_G_A	chr9	21895054	5.02450775598891e-09	-0.4257202894373	iPSC_ENSG00000099810.21	ENSG00000099810 VAR_9_21895054_G_A	Shared	Shared
CVPC	ENSG00000099814.17	CVPC_3396	VAR_14_104451320_G_A	chr14	104451320	4.35796299324453e-06	-0.557576521229052	CVPC_ENSG00000099814.17	ENSG00000099814 VAR_14_104451320_G_A	EDev	EDev
iPSC	ENSG00000099814.17	iPSC_2347	VAR_14_104868712_C_T	chr14	104868712	5.92001242538583e-13	-0.552738774278437	iPSC_ENSG00000099814.17	ENSG00000099814 VAR_14_104868712_C_T	Shared	Shared
PPC	ENSG00000099814.17	PPC_1451	VAR_14_104872947_T_C	chr14	104872947	3.02957724690411e-08	-0.671990437372217	PPC_ENSG00000099814.17	ENSG00000099814 VAR_14_104872947_T_C	Shared	Shared
iPSC	ENSG00000099821.14	iPSC_2349	VAR_19_1535769_G_A	chr19	1535769	4.90621110220297e-24	-0.496535680087927	iPSC_ENSG00000099821.14	ENSG00000099821 VAR_19_1535769_G_A	Shared	Shared
CVPC	ENSG00000099821.14	CVPC_3397	VAR_19_1532122_T_C	chr19	1532122	5.07417693731277e-16	-0.533212759434495	CVPC_ENSG00000099821.14	ENSG00000099821 VAR_19_1532122_T_C	EDev	EDev
PPC	ENSG00000099821.14	PPC_1452	VAR_19_1536121_G_T	chr19	1536121	1.56928173057487e-11	-0.847720904704384	PPC_ENSG00000099821.14	ENSG00000099821 VAR_19_1536121_G_T	Shared	Shared
iPSC	ENSG00000099875.16	iPSC_2351	VAR_19_2045301_A_G	chr19	2045301	2.15244132417481e-12	-0.353208058702802	iPSC_ENSG00000099875.16	ENSG00000099875 VAR_19_2045301_A_G	Shared	Shared
iPSC	ENSG00000099889.14	iPSC_2352	VAR_22_19980285_G_T	chr22	19980285	8.9777380484298e-10	-1.03477399068913	iPSC_ENSG00000099889.14	ENSG00000099889 VAR_22_19980285_G_T	Shared	Shared
iPSC	ENSG00000099904.16	iPSC_2354	VAR_22_20145767_T_C	chr22	20145767	1.40121710523472e-11	0.540632469294835	iPSC_ENSG00000099904.16	ENSG00000099904 VAR_22_20145767_T_C	Shared	Shared
PPC	ENSG00000099937.11	PPC_1456	VAR_22_20781058_T_G	chr22	20781058	6.70724646319764e-08	0.868297753078282	PPC_ENSG00000099937.11	ENSG00000099937 VAR_22_20781058_T_G	Shared	Shared
CVPC	ENSG00000099940.12	CVPC_3399	VAR_22_20707980_G_T	chr22	20707980	1.867921274272e-10	-2.28998114987426	CVPC_ENSG00000099940.12	ENSG00000099940 VAR_22_20707980_G_T	Shared	Shared
iPSC	ENSG00000099940.12	iPSC_2356	VAR_22_20707980_G_T	chr22	20707980	1.33741794082999e-13	-1.92398864254543	iPSC_ENSG00000099940.12	ENSG00000099940 VAR_22_20707980_G_T	Shared	Shared
iPSC	ENSG00000099942.13	iPSC_2357	VAR_22_20752297_T_C	chr22	20752297	3.95045206063892e-07	-0.756953851806921	iPSC_ENSG00000099942.13	ENSG00000099942 VAR_22_20752297_T_C	Shared	Shared
iPSC	ENSG00000099949.22	iPSC_2358	VAR_22_20977340_G_A	chr22	20977340	1.5078586543043e-07	0.47764398304186	iPSC_ENSG00000099949.22	ENSG00000099949 VAR_22_20977340_G_A	Shared	Shared
PPC	ENSG00000099949.22	PPC_1457	VAR_22_20980970_C_A	chr22	20980970	8.83991647212826e-15	1.17155393829755	PPC_ENSG00000099949.22	ENSG00000099949 VAR_22_20980970_C_A	Shared	Shared
PPC	ENSG00000099956.20	PPC_1458	VAR_22_23835449_G_A	chr22	23835449	3.66074544707658e-12	-1.17281726581048	PPC_ENSG00000099956.20	ENSG00000099956 VAR_22_23835449_G_A	Shared	Shared
CVPC	ENSG00000099956.20	CVPC_3400	VAR_22_23786942_G_T	chr22	23786942	7.70233431740284e-08	-0.682079106985171	CVPC_ENSG00000099956.20	ENSG00000099956 VAR_22_23786942_G_T	Shared	Shared
iPSC	ENSG00000099956.20	iPSC_2359	VAR_22_23810484_C_T	chr22	23810484	4.29039351315708e-21	-1.19751699044301	iPSC_ENSG00000099956.20	ENSG00000099956 VAR_22_23810484_C_T	Shared	Shared
CVPC	ENSG00000099960.13	CVPC_315	VAR_22_21093852_T_A	chr22	21093852	5.25245244651427e-07	-0.691659264460442	CVPC_ENSG00000099960.13	ENSG00000099960 VAR_22_21093852_T_A	Shared	Shared
iPSC	ENSG00000099968.18	iPSC_2361	VAR_22_17743561_T_G	chr22	17743561	3.36471514080269e-13	-1.3148145079748	iPSC_ENSG00000099968.18	ENSG00000099968 VAR_22_17743561_T_G	Shared	Shared
CVPC	ENSG00000099974.8	CVPC_316	VAR_22_23909330_C_T	chr22	23909330	2.57547374361496e-22	-1.79141154604653	CVPC_ENSG00000099974.8	ENSG00000099974 VAR_22_23909330_C_T	Shared	Shared
iPSC	ENSG00000099977.16	iPSC_2362	VAR_22_24005096_G_A	chr22	24005096	1.02400021597243e-08	0.573676968020878	iPSC_ENSG00000099977.16	ENSG00000099977 VAR_22_24005096_G_A	Shared	Shared
PPC	ENSG00000099984.12	PPC_1459	VAR_22_23927818_T_C	chr22	23927818	2.51082932318492e-13	2.01487085751812	PPC_ENSG00000099984.12	ENSG00000099984 VAR_22_23927818_T_C	Shared	Shared
CVPC	ENSG00000099998.19	CVPC_3401	VAR_22_25157570_A_C	chr22	25157570	1.89630832375502e-06	-0.387551963316963	CVPC_ENSG00000099998.19	ENSG00000099998 VAR_22_25157570_A_C	EDev	EDev
iPSC	ENSG00000099999.15	iPSC_2363	VAR_22_29458180_T_C	chr22	29458180	1.18310656890235e-07	0.440528446812238	iPSC_ENSG00000099999.15	ENSG00000099999 VAR_22_29458180_T_C	EDev	EDev
PPC	ENSG00000099999.15	PPC_1461	VAR_22_30354918_G_A	chr22	30354918	3.50947736624885e-11	0.655416006775039	PPC_ENSG00000099999.15	ENSG00000099999 VAR_22_30354918_G_A	Shared	Shared
PPC	ENSG00000100014.20	PPC_1462	VAR_22_24336077_A_G	chr22	24336077	2.25667159386566e-08	0.790982729687275	PPC_ENSG00000100014.20	ENSG00000100014 VAR_22_24336077_A_G	Shared	Shared
iPSC	ENSG00000100014.20	iPSC_2364	VAR_22_24270867_C_G	chr22	24270867	9.77221242539161e-13	0.593944379112787	iPSC_ENSG00000100014.20	ENSG00000100014 VAR_22_24270867_C_G	Shared	Shared
CVPC	ENSG00000100014.20	CVPC_3402	VAR_22_24336077_A_G	chr22	24336077	7.79009928902425e-08	0.853286634081751	CVPC_ENSG00000100014.20	ENSG00000100014 VAR_22_24336077_A_G	Shared	Shared
CVPC	ENSG00000100023.20	CVPC_3403	VAR_22_21703711_C_G	chr22	21703711	3.04213162253604e-06	-0.54762764999456	CVPC_ENSG00000100023.20	ENSG00000100023 VAR_22_21703711_C_G	Shared	Shared
iPSC	ENSG00000100023.20	iPSC_2365	VAR_22_21703711_C_G	chr22	21703711	2.422508434955e-08	-0.694079999001988	iPSC_ENSG00000100023.20	ENSG00000100023 VAR_22_21703711_C_G	Shared	Shared
CVPC	ENSG00000100027.17	CVPC_3404	VAR_22_21648302_A_G	chr22	21648302	1.352550575386e-06	0.485139224516601	CVPC_ENSG00000100027.17	ENSG00000100027 VAR_22_21648302_A_G	Shared	Shared
PPC	ENSG00000100029.18	PPC_1463	VAR_22_30587752_A_G	chr22	30587752	1.06405870736143e-11	-1.01118371247808	PPC_ENSG00000100029.18	ENSG00000100029 VAR_22_30587752_A_G	Shared	Shared
CVPC	ENSG00000100029.18	CVPC_3405	VAR_22_30587752_A_G	chr22	30587752	9.52660308417651e-10	-0.451618965884544	CVPC_ENSG00000100029.18	ENSG00000100029 VAR_22_30587752_A_G	Shared	Shared
iPSC	ENSG00000100029.18	iPSC_2366	VAR_22_30590363_T_C	chr22	30590363	3.25960232048635e-15	0.643393242129201	iPSC_ENSG00000100029.18	ENSG00000100029 VAR_22_30590363_T_C	Shared	Shared
CVPC	ENSG00000100030.15	CVPC_3406	VAR_22_22455415_T_A	chr22	22455415	6.50567184844024e-10	0.764727555755151	CVPC_ENSG00000100030.15	ENSG00000100030 VAR_22_22455415_T_A	EDev	EDev
iPSC	ENSG00000100031.19	iPSC_144	VAR_22_24596299_T_C	chr22	24596299	5.8420409852296e-17	-1.25665734944427	iPSC_ENSG00000100031.19	ENSG00000100031 VAR_22_24596299_T_C	Shared	Shared
CVPC	ENSG00000100031.19	CVPC_855	VAR_22_24598741_T_C	chr22	24598741	1.45614628338413e-12	-1.1018433341898	CVPC_ENSG00000100031.19	ENSG00000100031 VAR_22_24598741_T_C	Shared	Shared
iPSC	ENSG00000100033.17	iPSC_2367	VAR_22_18947807_C_T	chr22	18947807	8.94786321218969e-09	-0.651381733728742	iPSC_ENSG00000100033.17	ENSG00000100033 VAR_22_18947807_C_T	Shared	Shared
iPSC	ENSG00000100034.14	iPSC_2368	VAR_22_21933490_G_A	chr22	21933490	1.58995357352905e-08	-0.354057152783375	iPSC_ENSG00000100034.14	ENSG00000100034 VAR_22_21933490_G_A	Shared	Shared
CVPC	ENSG00000100034.14	CVPC_318	VAR_22_21978846_C_T	chr22	21978846	5.26653273643025e-08	-0.392865807891521	CVPC_ENSG00000100034.14	ENSG00000100034 VAR_22_21978846_C_T	Shared	Shared
CVPC	ENSG00000100036.13	CVPC_71	VAR_22_30629746_C_G	chr22	30629746	3.74699370975068e-14	-0.792363925514254	CVPC_ENSG00000100036.13	ENSG00000100036 VAR_22_30629746_C_G	Shared	Shared
iPSC	ENSG00000100038.20	iPSC_2369	VAR_22_21918364_A_G	chr22	21918364	6.32025382661795e-12	-1.49326659496169	iPSC_ENSG00000100038.20	ENSG00000100038 VAR_22_21918364_A_G	Shared	Shared
PPC	ENSG00000100038.20	PPC_1464	VAR_22_21933490_G_A	chr22	21933490	2.0103546113135e-08	-0.864702283818625	PPC_ENSG00000100038.20	ENSG00000100038 VAR_22_21933490_G_A	Shared	Shared
CVPC	ENSG00000100038.20	CVPC_3407	VAR_22_21933639_G_A	chr22	21933639	4.84765085820968e-07	-0.875719031386993	CVPC_ENSG00000100038.20	ENSG00000100038 VAR_22_21933639_G_A	Shared	Shared
PPC	ENSG00000100056.12	PPC_1465	VAR_22_19147667_G_A	chr22	19147667	1.38004737183141e-07	0.82211306679989	PPC_ENSG00000100056.12	ENSG00000100056 VAR_22_19147667_G_A	Shared	Shared
CVPC	ENSG00000100056.12	CVPC_856	VAR_22_19144867_A_T	chr22	19144867	1.9790911277342e-08	-0.874741864794531	CVPC_ENSG00000100056.12	ENSG00000100056 VAR_22_19144867_A_T	Shared	Shared
iPSC	ENSG00000100058.15	iPSC_460	VAR_22_25476625_A_C	chr22	25476625	7.11079461166841e-18	2.52159492172713	iPSC_ENSG00000100058.15	ENSG00000100058 VAR_22_25476625_A_C	Shared	Shared
PPC	ENSG00000100065.15	PPC_1466	VAR_22_37523260_G_A	chr22	37523260	7.04235471872563e-09	0.915888665863669	PPC_ENSG00000100065.15	ENSG00000100065 VAR_22_37523260_G_A	Shared	Shared
PPC	ENSG00000100075.10	PPC_1467	VAR_22_19173386_A_G	chr22	19173386	4.49590837037295e-15	-0.870925649415238	PPC_ENSG00000100075.10	ENSG00000100075 VAR_22_19173386_A_G	Shared	Shared
CVPC	ENSG00000100075.10	CVPC_3409	VAR_22_19202196_T_C	chr22	19202196	3.17897842116232e-13	-0.515394930166279	CVPC_ENSG00000100075.10	ENSG00000100075 VAR_22_19202196_T_C	Shared	Shared
iPSC	ENSG00000100075.10	iPSC_2370	VAR_22_19178750_G_A	chr22	19178750	2.50069941245358e-26	-0.701621582938288	iPSC_ENSG00000100075.10	ENSG00000100075 VAR_22_19178750_G_A	Shared	Shared
PPC	ENSG00000100083.19	PPC_1468	VAR_22_37637903_C_T	chr22	37637903	1.97048783991705e-06	0.831042270203698	PPC_ENSG00000100083.19	ENSG00000100083 VAR_22_37637903_C_T	Shared	Shared
CVPC	ENSG00000100092.24	CVPC_3410	VAR_22_37639069_G_A	chr22	37639069	1.87597390217619e-06	0.548468182522437	CVPC_ENSG00000100092.24	ENSG00000100092 VAR_22_37639069_G_A	Shared	Shared
PPC	ENSG00000100092.24	PPC_276	VAR_22_37633716_A_G	chr22	37633716	1.56044560607852e-18	1.27785846164198	PPC_ENSG00000100092.24	ENSG00000100092 VAR_22_37633716_A_G	Shared	Shared
PPC	ENSG00000100097.12	PPC_1469	VAR_22_37679181_T_C	chr22	37679181	4.14855861604464e-10	0.669722938289902	PPC_ENSG00000100097.12	ENSG00000100097 VAR_22_37679181_T_C	Shared	Shared
iPSC	ENSG00000100097.12	iPSC_2373	VAR_22_37664061_G_T	chr22	37664061	1.40518913539447e-13	0.647550610854512	iPSC_ENSG00000100097.12	ENSG00000100097 VAR_22_37664061_G_T	Shared	Shared
iPSC	ENSG00000100099.22	iPSC_2374	VAR_22_26451271_G_A	chr22	26451271	2.82590466044508e-09	0.304258503016916	iPSC_ENSG00000100099.22	ENSG00000100099 VAR_22_26451271_G_A	Shared	Shared
iPSC	ENSG00000100106.22	iPSC_2376	VAR_22_37960018_A_G	chr22	37960018	4.46759609996626e-12	0.524118244506966	iPSC_ENSG00000100106.22	ENSG00000100106 VAR_22_37960018_A_G	Shared	Shared
CVPC	ENSG00000100106.22	CVPC_857	VAR_22_37727357_C_T	chr22	37727357	1.12617106484484e-13	-0.633347061732258	CVPC_ENSG00000100106.22	ENSG00000100106 VAR_22_37727357_C_T	Shared	Shared
PPC	ENSG00000100106.22	PPC_1470	VAR_22_37831814_C_G	chr22	37831814	1.1516255706062e-08	1.06563827907088	PPC_ENSG00000100106.22	ENSG00000100106 VAR_22_37831814_C_G	Shared	Shared
iPSC	ENSG00000100109.17	iPSC_2377	VAR_22_26508575_G_A	chr22	26508575	2.65075195380728e-20	1.45541865234972	iPSC_ENSG00000100109.17	ENSG00000100109 VAR_22_26508575_G_A	Shared	Shared
PPC	ENSG00000100116.17	PPC_1471	VAR_22_37812253_G_C	chr22	37812253	2.9054261774115e-12	1.00063970748815	PPC_ENSG00000100116.17	ENSG00000100116 VAR_22_37812253_G_C	Shared	Shared
iPSC	ENSG00000100116.17	iPSC_2378	VAR_22_37742372_G_C	chr22	37742372	5.61311697783081e-10	0.458531615687179	iPSC_ENSG00000100116.17	ENSG00000100116 VAR_22_37742372_G_C	Shared	Shared
CVPC	ENSG00000100116.17	CVPC_857	VAR_22_37811412_T_G	chr22	37811412	4.92487785312743e-08	0.410059047334582	CVPC_ENSG00000100116.17	ENSG00000100116 VAR_22_37811412_T_G	Shared	Shared
iPSC	ENSG00000100122.7	iPSC_2379	VAR_22_26601378_A_C	chr22	26601378	9.93297399078024e-32	1.61748157669584	iPSC_ENSG00000100122.7	ENSG00000100122 VAR_22_26601378_A_C	EDev	EDev
CVPC	ENSG00000100124.15	CVPC_319	VAR_22_37844361_G_C	chr22	37844361	5.94397844704258e-17	2.11216918648475	CVPC_ENSG00000100124.15	ENSG00000100124 VAR_22_37844361_G_C	Shared	Shared
PPC	ENSG00000100124.15	PPC_277	VAR_22_37844361_G_C	chr22	37844361	1.43341795819194e-14	2.28015758873238	PPC_ENSG00000100124.15	ENSG00000100124 VAR_22_37844361_G_C	Shared	Shared
iPSC	ENSG00000100124.15	iPSC_2380	VAR_22_37844361_G_C	chr22	37844361	1.45434023869477e-33	3.4992549099637	iPSC_ENSG00000100124.15	ENSG00000100124 VAR_22_37844361_G_C	Shared	Shared
CVPC	ENSG00000100147.14	CVPC_3411	VAR_22_41419605_T_C	chr22	41419605	3.89087129807912e-06	0.495447257048062	CVPC_ENSG00000100147.14	ENSG00000100147 VAR_22_41419605_T_C	Shared	Shared
iPSC	ENSG00000100147.14	iPSC_2383	VAR_22_41796478_G_A	chr22	41796478	1.12251999630435e-09	0.769131705696329	iPSC_ENSG00000100147.14	ENSG00000100147 VAR_22_41796478_G_A	Shared	Shared
iPSC	ENSG00000100151.16	iPSC_2384	VAR_22_38054874_G_C	chr22	38054874	2.13583868420387e-09	0.528337529663836	iPSC_ENSG00000100151.16	ENSG00000100151 VAR_22_38054874_G_C	Shared	Shared
iPSC	ENSG00000100154.15	iPSC_2385	VAR_22_28449893_G_C	chr22	28449893	1.94064685064506e-21	0.992753798654146	iPSC_ENSG00000100154.15	ENSG00000100154 VAR_22_28449893_G_C	Shared	Shared
PPC	ENSG00000100196.11	PPC_1473	VAR_22_38423608_G_A	chr22	38423608	6.21139746676063e-07	-0.674267703946417	PPC_ENSG00000100196.11	ENSG00000100196 VAR_22_38423608_G_A	Shared	Shared
iPSC	ENSG00000100196.11	iPSC_2387	VAR_22_38452198_A_G	chr22	38452198	2.06405057606102e-10	-0.477426377807932	iPSC_ENSG00000100196.11	ENSG00000100196 VAR_22_38452198_A_G	Shared	Shared
iPSC	ENSG00000100197.23	iPSC_2388	VAR_22_42035242_G_T	chr22	42035242	1.78429093991283e-12	-1.12274925490288	iPSC_ENSG00000100197.23	ENSG00000100197 VAR_22_42035242_G_T	Shared	Shared
PPC	ENSG00000100197.23	PPC_278	VAR_22_41985722_T_C	chr22	41985722	1.39600294340544e-09	-1.39151146265199	PPC_ENSG00000100197.23	ENSG00000100197 VAR_22_41985722_T_C	Shared	Shared
iPSC	ENSG00000100219.17	iPSC_31	VAR_22_28739133_G_C	chr22	28739133	3.96497597270951e-06	-0.294038851373324	iPSC_ENSG00000100219.17	ENSG00000100219 VAR_22_28739133_G_C	EDev	Shared
CVPC	ENSG00000100219.17	CVPC_3412	VAR_22_29060372_C_T	chr22	29060372	3.09733832337034e-06	-0.472123846892951	CVPC_ENSG00000100219.17	ENSG00000100219 VAR_22_29060372_C_T	EDev	EDev
PPC	ENSG00000100220.12	PPC_1474	VAR_22_32338011_G_C	chr22	32338011	1.28406316726325e-07	-0.909849426582609	PPC_ENSG00000100220.12	ENSG00000100220 VAR_22_32338011_G_C	Shared	Shared
iPSC	ENSG00000100220.12	iPSC_2390	VAR_22_32388064_T_C	chr22	32388064	3.39093676349788e-10	0.570041646481385	iPSC_ENSG00000100220.12	ENSG00000100220 VAR_22_32388064_T_C	Shared	Shared
PPC	ENSG00000100225.18	PPC_1475	VAR_22_32474782_C_T	chr22	32474782	2.14891509518654e-11	-0.715980859381623	PPC_ENSG00000100225.18	ENSG00000100225 VAR_22_32474782_C_T	Shared	Shared
iPSC	ENSG00000100228.14	iPSC_2391	VAR_22_23218194_C_T	chr22	23218194	1.00416635774525e-06	0.605112236975205	iPSC_ENSG00000100228.14	ENSG00000100228 VAR_22_23218194_C_T	Shared	Shared
iPSC	ENSG00000100234.12	iPSC_2392	VAR_22_32803376_G_A	chr22	32803376	5.50890166510362e-12	1.23313244050158	iPSC_ENSG00000100234.12	ENSG00000100234 VAR_22_32803376_G_A	EDev	EDev
CVPC	ENSG00000100239.16	CVPC_3413	VAR_22_50457692_C_T	chr22	50457692	2.46774081351098e-07	0.420054731311036	CVPC_ENSG00000100239.16	ENSG00000100239 VAR_22_50457692_C_T	EDev	EDev
iPSC	ENSG00000100241.22	iPSC_2393	VAR_22_50401118_A_C	chr22	50401118	2.4733567435722e-06	0.224460019868172	iPSC_ENSG00000100241.22	ENSG00000100241 VAR_22_50401118_A_C	Shared	Shared
iPSC	ENSG00000100243.22	iPSC_2394	VAR_22_42635651_G_A	chr22	42635651	5.66416719455574e-11	-0.625839885077121	iPSC_ENSG00000100243.22	ENSG00000100243 VAR_22_42635651_G_A	Shared	Shared
CVPC	ENSG00000100243.22	CVPC_3414	VAR_22_42584672_T_C	chr22	42584672	1.34761939021959e-07	-0.573104750776356	CVPC_ENSG00000100243.22	ENSG00000100243 VAR_22_42584672_T_C	Shared	Shared
PPC	ENSG00000100243.22	PPC_1477	VAR_22_42666428_A_G	chr22	42666428	6.49982997196315e-09	-0.489576857328202	PPC_ENSG00000100243.22	ENSG00000100243 VAR_22_42666428_A_G	Shared	Shared
CVPC	ENSG00000100246.13	CVPC_3415	VAR_22_38794091_G_T	chr22	38794091	2.79550739137637e-07	-1.27421796041475	CVPC_ENSG00000100246.13	ENSG00000100246 VAR_22_38794091_G_T	Shared	Shared
iPSC	ENSG00000100258.18	iPSC_2395	VAR_22_50507370_C_G	chr22	50507370	1.69340931972514e-08	-0.651639277233554	iPSC_ENSG00000100258.18	ENSG00000100258 VAR_22_50507370_C_G	Shared	Shared
PPC	ENSG00000100258.18	PPC_1478	VAR_22_50499471_A_G	chr22	50499471	2.13679398946096e-07	-0.888718736233746	PPC_ENSG00000100258.18	ENSG00000100258 VAR_22_50499471_A_G	Shared	Shared
iPSC	ENSG00000100263.14	iPSC_2396	VAR_22_29321813_A_G	chr22	29321813	5.84900599465978e-08	0.485127783403877	iPSC_ENSG00000100263.14	ENSG00000100263 VAR_22_29321813_A_G	Shared	Shared
CVPC	ENSG00000100263.14	CVPC_3416	VAR_22_29261615_C_T	chr22	29261615	1.82216017113865e-07	0.501648588635873	CVPC_ENSG00000100263.14	ENSG00000100263 VAR_22_29261615_C_T	Shared	Shared
PPC	ENSG00000100263.14	PPC_1479	VAR_22_29280706_T_A	chr22	29280706	3.08189757680694e-06	0.686553008335395	PPC_ENSG00000100263.14	ENSG00000100263 VAR_22_29280706_T_A	Shared	Shared
iPSC	ENSG00000100266.19	iPSC_2397	VAR_22_42832522_A_G	chr22	42832522	5.14516599835048e-07	-0.48346096800141	iPSC_ENSG00000100266.19	ENSG00000100266 VAR_22_42832522_A_G	Shared	Shared
iPSC	ENSG00000100271.17	iPSC_2398	VAR_22_43016370_T_C	chr22	43016370	9.31614798755525e-08	0.440389994786248	iPSC_ENSG00000100271.17	ENSG00000100271 VAR_22_43016370_T_C	Shared	Shared
PPC	ENSG00000100271.17	PPC_1480	VAR_22_42929435_A_G	chr22	42929435	1.79317185132723e-06	-1.1156673665161	PPC_ENSG00000100271.17	ENSG00000100271 VAR_22_42929435_A_G	Shared	Shared
CVPC	ENSG00000100271.17	CVPC_3417	VAR_22_43078340_A_G	chr22	43078340	8.5435014149128e-07	-0.340752941687165	CVPC_ENSG00000100271.17	ENSG00000100271 VAR_22_43078340_A_G	Shared	Shared
iPSC	ENSG00000100288.20	iPSC_2400	VAR_22_50570783_T_C	chr22	50570783	1.00531412486253e-09	1.39545228230438	iPSC_ENSG00000100288.20	ENSG00000100288 VAR_22_50570783_T_C	Shared	Shared
PPC	ENSG00000100288.20	PPC_1482	VAR_22_50570783_T_C	chr22	50570783	3.55975631990748e-16	2.80056670061815	PPC_ENSG00000100288.20	ENSG00000100288 VAR_22_50570783_T_C	Shared	Shared
PPC	ENSG00000100290.3	PPC_1483	VAR_22_43108550_C_T	chr22	43108550	1.97243088323225e-07	-1.23194248152353	PPC_ENSG00000100290.3	ENSG00000100290 VAR_22_43108550_C_T	Shared	Shared
iPSC	ENSG00000100290.3	iPSC_2401	VAR_22_43108550_C_T	chr22	43108550	2.535187339807e-07	-0.615186332368336	iPSC_ENSG00000100290.3	ENSG00000100290 VAR_22_43108550_C_T	Shared	Shared
iPSC	ENSG00000100294.13	iPSC_2403	VAR_22_43132245_G_T	chr22	43132245	2.71686795999376e-09	0.67501256793675	iPSC_ENSG00000100294.13	ENSG00000100294 VAR_22_43132245_G_T	Shared	Shared
CVPC	ENSG00000100294.13	CVPC_3418	VAR_22_43132245_G_T	chr22	43132245	3.64142818418432e-10	0.443544374620499	CVPC_ENSG00000100294.13	ENSG00000100294 VAR_22_43132245_G_T	Shared	Shared
iPSC	ENSG00000100296.14	iPSC_2404	VAR_22_29531715_T_C	chr22	29531715	1.35823330491074e-10	-0.59611712447162	iPSC_ENSG00000100296.14	ENSG00000100296 VAR_22_29531715_T_C	Shared	Shared
PPC	ENSG00000100296.14	PPC_1485	VAR_22_29531715_T_C	chr22	29531715	1.61773323435826e-07	-0.824834708715378	PPC_ENSG00000100296.14	ENSG00000100296 VAR_22_29531715_T_C	Shared	Shared
CVPC	ENSG00000100299.18	CVPC_3419	VAR_22_50625049_T_C	chr22	50625049	3.83672134052142e-17	-1.70073705108492	CVPC_ENSG00000100299.18	ENSG00000100299 VAR_22_50625049_T_C	Shared	Shared
PPC	ENSG00000100299.18	PPC_1486	VAR_22_50607663_G_C	chr22	50607663	6.32648365435265e-12	-1.01880240007065	PPC_ENSG00000100299.18	ENSG00000100299 VAR_22_50607663_G_C	Shared	Shared
iPSC	ENSG00000100299.18	iPSC_2407	VAR_22_50628124_C_G	chr22	50628124	3.66768605171549e-12	-1.48180377500039	iPSC_ENSG00000100299.18	ENSG00000100299 VAR_22_50628124_C_G	Shared	Shared
CVPC	ENSG00000100304.13	CVPC_3420	VAR_22_43180468_G_A	chr22	43180468	3.01204474110684e-10	-0.512668147814975	CVPC_ENSG00000100304.13	ENSG00000100304 VAR_22_43180468_G_A	Shared	Shared
iPSC	ENSG00000100304.13	iPSC_2408	VAR_22_43187592_T_C	chr22	43187592	2.96928267814245e-11	-0.451579659514754	iPSC_ENSG00000100304.13	ENSG00000100304 VAR_22_43187592_T_C	Shared	Shared
PPC	ENSG00000100304.13	PPC_1487	VAR_22_43180468_G_A	chr22	43180468	4.24818463720853e-12	-1.199142264468	PPC_ENSG00000100304.13	ENSG00000100304 VAR_22_43180468_G_A	Shared	Shared
iPSC	ENSG00000100307.13	iPSC_2409	VAR_22_39173470_A_G	chr22	39173470	1.40278946307557e-06	0.30662244651321	iPSC_ENSG00000100307.13	ENSG00000100307 VAR_22_39173470_A_G	Shared	Shared
CVPC	ENSG00000100321.15	CVPC_3421	VAR_22_39279765_C_A	chr22	39279765	3.23318516866208e-06	-0.427597171777363	CVPC_ENSG00000100321.15	ENSG00000100321 VAR_22_39279765_C_A	Shared	Shared
iPSC	ENSG00000100321.15	iPSC_2410	VAR_22_39350419_C_A	chr22	39350419	9.74976555445524e-14	0.596348915471036	iPSC_ENSG00000100321.15	ENSG00000100321 VAR_22_39350419_C_A	Shared	Shared
iPSC	ENSG00000100324.14	iPSC_2411	VAR_22_39398066_C_T	chr22	39398066	7.69684066546853e-13	-0.710455149474538	iPSC_ENSG00000100324.14	ENSG00000100324 VAR_22_39398066_C_T	Shared	Shared
PPC	ENSG00000100336.18	PPC_280	VAR_22_36204475_G_A	chr22	36204475	1.45041550028678e-07	1.23919619844442	PPC_ENSG00000100336.18	ENSG00000100336 VAR_22_36204475_G_A	Shared	Shared
iPSC	ENSG00000100341.13	iPSC_2413	VAR_22_43880225_T_C	chr22	43880225	7.60427997592167e-09	0.514723518790525	iPSC_ENSG00000100341.13	ENSG00000100341 VAR_22_43880225_T_C	Shared	Shared
iPSC	ENSG00000100346.18	iPSC_2415	VAR_22_39687725_T_G	chr22	39687725	6.0170645519831e-10	-0.951631548645255	iPSC_ENSG00000100346.18	ENSG00000100346 VAR_22_39687725_T_G	Shared	Shared
iPSC	ENSG00000100347.15	iPSC_2416	VAR_22_43963835_C_T	chr22	43963835	1.34471675897434e-13	-1.00911002368966	iPSC_ENSG00000100347.15	ENSG00000100347 VAR_22_43963835_C_T	Shared	Shared
CVPC	ENSG00000100347.15	CVPC_3422	VAR_22_43981677_A_C	chr22	43981677	1.1316005341876e-09	-0.532527500234293	CVPC_ENSG00000100347.15	ENSG00000100347 VAR_22_43981677_A_C	Shared	Shared
PPC	ENSG00000100347.15	PPC_1490	VAR_22_43955471_T_C	chr22	43955471	4.212107660141e-19	-1.44127328164524	PPC_ENSG00000100347.15	ENSG00000100347 VAR_22_43955471_T_C	Shared	Shared
CVPC	ENSG00000100350.16	CVPC_858	VAR_22_36460541_C_T	chr22	36460541	7.50015327244174e-07	1.26284971570336	CVPC_ENSG00000100350.16	ENSG00000100350 VAR_22_36460541_C_T	Shared	Shared
iPSC	ENSG00000100359.21	iPSC_2418	VAR_22_40405308_A_G	chr22	40405308	1.94029678197511e-05	-0.281147611061796	iPSC_ENSG00000100359.21	ENSG00000100359 VAR_22_40405308_A_G	Shared	Shared
iPSC	ENSG00000100364.19	iPSC_2419	VAR_22_45109751_G_A	chr22	45109751	2.29014050250961e-06	0.915348168058453	iPSC_ENSG00000100364.19	ENSG00000100364 VAR_22_45109751_G_A	EDev	EDev
CVPC	ENSG00000100376.12	CVPC_3424	VAR_22_45398403_T_C	chr22	45398403	1.65437143580331e-26	2.3367925645815	CVPC_ENSG00000100376.12	ENSG00000100376 VAR_22_45398403_T_C	Shared	Shared
PPC	ENSG00000100376.12	PPC_1491	VAR_22_45398403_T_C	chr22	45398403	8.70716217898247e-34	2.90102626994909	PPC_ENSG00000100376.12	ENSG00000100376 VAR_22_45398403_T_C	Shared	Shared
iPSC	ENSG00000100376.12	iPSC_2421	VAR_22_45378651_T_A	chr22	45378651	1.46433838767736e-33	2.32960295501573	iPSC_ENSG00000100376.12	ENSG00000100376 VAR_22_45378651_T_A	Shared	Shared
iPSC	ENSG00000100387.9	iPSC_2422	VAR_22_40325058_G_A	chr22	40325058	1.88695119711469e-05	-0.368495231149109	iPSC_ENSG00000100387.9	ENSG00000100387 VAR_22_40325058_G_A	EDev	EDev
CVPC	ENSG00000100401.21	CVPC_3427	VAR_22_41830391_C_T	chr22	41830391	1.44655314027563e-06	0.325319107713717	CVPC_ENSG00000100401.21	ENSG00000100401 VAR_22_41830391_C_T	EDev	EDev
iPSC	ENSG00000100401.21	iPSC_2424	VAR_22_41264641_G_A	chr22	41264641	8.49377874196528e-11	-0.443512603387398	iPSC_ENSG00000100401.21	ENSG00000100401 VAR_22_41264641_G_A	Shared	Shared
PPC	ENSG00000100412.17	PPC_1493	VAR_22_41517473_T_C	chr22	41517473	9.1221939673314e-13	-1.30751704180674	PPC_ENSG00000100412.17	ENSG00000100412 VAR_22_41517473_T_C	Shared	Shared
iPSC	ENSG00000100412.17	iPSC_461	VAR_22_41356940_A_G	chr22	41356940	1.76994935251164e-10	-0.518456326812876	iPSC_ENSG00000100412.17	ENSG00000100412 VAR_22_41356940_A_G	Shared	Shared
PPC	ENSG00000100413.17	PPC_1494	VAR_22_41359853_G_T	chr22	41359853	1.0800003418001e-12	-0.592469558694407	PPC_ENSG00000100413.17	ENSG00000100413 VAR_22_41359853_G_T	Shared	Shared
iPSC	ENSG00000100413.17	iPSC_145	VAR_22_41556071_A_T	chr22	41556071	5.9783141834174e-32	-1.29535997767214	iPSC_ENSG00000100413.17	ENSG00000100413 VAR_22_41556071_A_T	Shared	Shared
CVPC	ENSG00000100413.17	CVPC_133	VAR_22_41507809_A_C	chr22	41507809	3.7777201846135e-09	-0.37886736120831	CVPC_ENSG00000100413.17	ENSG00000100413 VAR_22_41507809_A_C	Shared	Shared
iPSC	ENSG00000100417.12	iPSC_145	VAR_22_41600127_C_T	chr22	41600127	2.55685916233196e-22	-1.68449300430089	iPSC_ENSG00000100417.12	ENSG00000100417 VAR_22_41600127_C_T	Shared	Shared
CVPC	ENSG00000100417.12	CVPC_320	VAR_22_41815137_A_G	chr22	41815137	5.09236787147322e-09	-0.714276322754974	CVPC_ENSG00000100417.12	ENSG00000100417 VAR_22_41815137_A_G	Shared	Shared
PPC	ENSG00000100417.12	PPC_281	VAR_22_41678226_C_T	chr22	41678226	1.23455587370377e-10	0.728299891061533	PPC_ENSG00000100417.12	ENSG00000100417 VAR_22_41678226_C_T	Shared	Shared
CVPC	ENSG00000100418.8	CVPC_3428	VAR_22_41587934_C_T	chr22	41587934	2.54853641368715e-06	-0.561029924515508	CVPC_ENSG00000100418.8	ENSG00000100418 VAR_22_41587934_C_T	Shared	Shared
PPC	ENSG00000100418.8	PPC_1495	VAR_22_41264641_G_A	chr22	41264641	1.2897540258126e-06	1.03781770491713	PPC_ENSG00000100418.8	ENSG00000100418 VAR_22_41264641_G_A	Shared	Shared
iPSC	ENSG00000100422.14	iPSC_2426	VAR_22_46736912_A_C	chr22	46736912	1.19838480568669e-19	-1.06981510383695	iPSC_ENSG00000100422.14	ENSG00000100422 VAR_22_46736912_A_C	Shared	Shared
iPSC	ENSG00000100426.7	iPSC_2427	VAR_22_50633367_T_G	chr22	50633367	7.68366266821005e-07	0.463412032552244	iPSC_ENSG00000100426.7	ENSG00000100426 VAR_22_50633367_T_G	EDev	EDev
CVPC	ENSG00000100426.7	CVPC_859	VAR_22_50307473_G_A	chr22	50307473	2.68327404276256e-06	0.274188822443067	CVPC_ENSG00000100426.7	ENSG00000100426 VAR_22_50307473_G_A	EDev	EDev
PPC	ENSG00000100439.11	PPC_1497	VAR_14_22605603_C_T	chr14	22605603	3.48462245364217e-11	-1.41223182935818	PPC_ENSG00000100439.11	ENSG00000100439 VAR_14_22605603_C_T	Shared	Shared
iPSC	ENSG00000100439.11	iPSC_2429	VAR_14_22605603_C_T	chr14	22605603	1.96821845689572e-26	-1.71738432985585	iPSC_ENSG00000100439.11	ENSG00000100439 VAR_14_22605603_C_T	Shared	Shared
iPSC	ENSG00000100441.10	iPSC_2430	VAR_14_24432638_A_G	chr14	24432638	2.54242879042486e-10	0.548972797370392	iPSC_ENSG00000100441.10	ENSG00000100441 VAR_14_24432638_A_G	Shared	Shared
iPSC	ENSG00000100445.18	iPSC_2431	VAR_14_24437590_C_T	chr14	24437590	1.29834727322642e-19	-2.03901805354384	iPSC_ENSG00000100445.18	ENSG00000100445 VAR_14_24437590_C_T	Shared	Shared
PPC	ENSG00000100445.18	PPC_1499	VAR_14_24498246_G_T	chr14	24498246	1.02285562508393e-13	-1.16549713691253	PPC_ENSG00000100445.18	ENSG00000100445 VAR_14_24498246_G_T	Shared	Shared
CVPC	ENSG00000100445.18	CVPC_3430	VAR_14_24514978_C_T	chr14	24514978	3.57584542762116e-13	-1.26484529523095	CVPC_ENSG00000100445.18	ENSG00000100445 VAR_14_24514978_C_T	Shared	Shared
iPSC	ENSG00000100461.18	iPSC_140	VAR_14_22939628_C_G	chr14	22939628	1.92745016154808e-06	-0.489095341582477	iPSC_ENSG00000100461.18	ENSG00000100461 VAR_14_22939628_C_G	Shared	Shared
iPSC	ENSG00000100473.18	iPSC_2432	VAR_14_30874288_G_A	chr14	30874288	1.40793632744851e-07	0.739951130596914	iPSC_ENSG00000100473.18	ENSG00000100473 VAR_14_30874288_G_A	Shared	Shared
iPSC	ENSG00000100490.10	iPSC_2433	VAR_14_50391894_C_T	chr14	50391894	7.66220406536968e-07	-0.832323231013872	iPSC_ENSG00000100490.10	ENSG00000100490 VAR_14_50391894_C_T	Shared	Shared
PPC	ENSG00000100504.17	PPC_1501	VAR_14_50944761_T_C	chr14	50944761	2.79323164625808e-08	-0.915898438324117	PPC_ENSG00000100504.17	ENSG00000100504 VAR_14_50944761_T_C	Shared	Shared
iPSC	ENSG00000100505.14	iPSC_463	VAR_14_51166452_C_T	chr14	51166452	2.08328073904887e-18	0.80246634376165	iPSC_ENSG00000100505.14	ENSG00000100505 VAR_14_51166452_C_T	Shared	Shared
iPSC	ENSG00000100519.12	iPSC_2434	VAR_14_52812249_T_C	chr14	52812249	3.62035248938313e-08	-0.359971436379276	iPSC_ENSG00000100519.12	ENSG00000100519 VAR_14_52812249_T_C	Shared	Shared
iPSC	ENSG00000100526.21	iPSC_2436	VAR_14_54394904_G_C	chr14	54394904	1.48259698499098e-06	0.219972485747296	iPSC_ENSG00000100526.21	ENSG00000100526 VAR_14_54394904_G_C	Shared	Shared
iPSC	ENSG00000100528.12	iPSC_2437	VAR_14_54478963_G_A	chr14	54478963	9.58549019126753e-15	1.10807762796036	iPSC_ENSG00000100528.12	ENSG00000100528 VAR_14_54478963_G_A	Shared	Shared
PPC	ENSG00000100528.12	PPC_1504	VAR_14_54423661_C_A	chr14	54423661	3.18752446699271e-06	0.872080817471832	PPC_ENSG00000100528.12	ENSG00000100528 VAR_14_54423661_C_A	Shared	Shared
CVPC	ENSG00000100554.12	CVPC_3431	VAR_14_67212226_G_T	chr14	67212226	1.29437149449938e-07	1.14440126025012	CVPC_ENSG00000100554.12	ENSG00000100554 VAR_14_67212226_G_T	Shared	Shared
iPSC	ENSG00000100554.12	iPSC_2438	VAR_14_67196715_A_T	chr14	67196715	4.14134932517344e-08	0.854276139940001	iPSC_ENSG00000100554.12	ENSG00000100554 VAR_14_67196715_A_T	Shared	Shared
PPC	ENSG00000100558.9	PPC_1505	VAR_14_67412320_A_G	chr14	67412320	6.73996904544823e-09	0.59542972630415	PPC_ENSG00000100558.9	ENSG00000100558 VAR_14_67412320_A_G	Shared	Shared
iPSC	ENSG00000100558.9	iPSC_2439	VAR_14_67412320_A_G	chr14	67412320	1.15035986248124e-10	0.827639791850521	iPSC_ENSG00000100558.9	ENSG00000100558 VAR_14_67412320_A_G	Shared	Shared
CVPC	ENSG00000100558.9	CVPC_3432	VAR_14_67422058_G_A	chr14	67422058	2.10180248054705e-06	0.970481482017299	CVPC_ENSG00000100558.9	ENSG00000100558 VAR_14_67422058_G_A	Shared	Shared
PPC	ENSG00000100564.9	PPC_1506	VAR_14_67599842_A_T	chr14	67599842	5.86241183857142e-09	1.01230202759587	PPC_ENSG00000100564.9	ENSG00000100564 VAR_14_67599842_A_T	Shared	Shared
iPSC	ENSG00000100564.9	iPSC_2440	VAR_14_67599127_G_A	chr14	67599127	2.64876751956895e-08	-0.487185738443176	iPSC_ENSG00000100564.9	ENSG00000100564 VAR_14_67599127_G_A	Shared	Shared
CVPC	ENSG00000100568.11	CVPC_860	VAR_14_67667871_A_G	chr14	67667871	6.69087408167312e-09	1.14015085020377	CVPC_ENSG00000100568.11	ENSG00000100568 VAR_14_67667871_A_G	Shared	Shared
iPSC	ENSG00000100568.11	iPSC_2441	VAR_14_67696440_A_T	chr14	67696440	5.89685540090247e-07	0.618753136112639	iPSC_ENSG00000100568.11	ENSG00000100568 VAR_14_67696440_A_T	Shared	Shared
iPSC	ENSG00000100577.19	iPSC_464	VAR_14_77324529_T_A	chr14	77324529	3.67287456981555e-15	0.86227941636944	iPSC_ENSG00000100577.19	ENSG00000100577 VAR_14_77324529_T_A	Shared	Shared
PPC	ENSG00000100577.19	PPC_1507	VAR_14_77324529_T_A	chr14	77324529	5.14250416290793e-10	1.10306075327464	PPC_ENSG00000100577.19	ENSG00000100577 VAR_14_77324529_T_A	Shared	Shared
CVPC	ENSG00000100577.19	CVPC_3434	VAR_14_77293537_C_T	chr14	77293537	3.63480451483561e-09	-1.83610094238372	CVPC_ENSG00000100577.19	ENSG00000100577 VAR_14_77293537_C_T	Shared	Shared
PPC	ENSG00000100580.8	PPC_1508	VAR_14_77413962_C_T	chr14	77413962	5.57799840851859e-11	1.34546247890889	PPC_ENSG00000100580.8	ENSG00000100580 VAR_14_77413962_C_T	Shared	Shared
CVPC	ENSG00000100580.8	CVPC_3436	VAR_14_77395013_T_C	chr14	77395013	1.24174643830898e-06	0.647031849986552	CVPC_ENSG00000100580.8	ENSG00000100580 VAR_14_77395013_T_C	Shared	Shared
iPSC	ENSG00000100580.8	iPSC_464	VAR_14_77334472_C_T	chr14	77334472	3.57541804265616e-08	-0.498666367467389	iPSC_ENSG00000100580.8	ENSG00000100580 VAR_14_77334472_C_T	Shared	Shared
iPSC	ENSG00000100591.8	iPSC_2442	VAR_14_77481156_C_T	chr14	77481156	9.07080147645839e-13	-0.586026169828703	iPSC_ENSG00000100591.8	ENSG00000100591 VAR_14_77481156_C_T	Shared	Shared
iPSC	ENSG00000100599.16	iPSC_2443	VAR_14_92546622_T_C	chr14	92546622	6.72956300854896e-07	-0.633355328165533	iPSC_ENSG00000100599.16	ENSG00000100599 VAR_14_92546622_T_C	Shared	Shared
PPC	ENSG00000100600.15	PPC_1511	VAR_14_92761379_C_T	chr14	92761379	1.32860085936035e-06	-0.55824550326475	PPC_ENSG00000100600.15	ENSG00000100600 VAR_14_92761379_C_T	EDev	EDev
iPSC	ENSG00000100600.15	iPSC_2444	VAR_14_92109664_T_A	chr14	92109664	7.5817617578721e-06	-0.369250345754811	iPSC_ENSG00000100600.15	ENSG00000100600 VAR_14_92109664_T_A	EDev	EDev
CVPC	ENSG00000100600.15	CVPC_3437	VAR_14_92444608_A_G	chr14	92444608	5.8197697009822e-07	-0.530589736440475	CVPC_ENSG00000100600.15	ENSG00000100600 VAR_14_92444608_A_G	EDev	EDev
CVPC	ENSG00000100605.17	CVPC_3439	VAR_14_93023255_T_A	chr14	93023255	8.36874578834588e-12	0.894948470040012	CVPC_ENSG00000100605.17	ENSG00000100605 VAR_14_93023255_T_A	Shared	Shared
iPSC	ENSG00000100612.14	iPSC_2446	VAR_14_60139225_T_C	chr14	60139225	8.66251759495631e-20	-0.7964032133712	iPSC_ENSG00000100612.14	ENSG00000100612 VAR_14_60139225_T_C	Shared	Shared
iPSC	ENSG00000100614.18	iPSC_2447	VAR_14_60227082_C_T	chr14	60227082	9.23916362242295e-08	0.592799763548193	iPSC_ENSG00000100614.18	ENSG00000100614 VAR_14_60227082_C_T	EDev	EDev
CVPC	ENSG00000100614.18	CVPC_3440	VAR_14_60245797_G_C	chr14	60245797	7.25994085819537e-06	0.334758272549863	CVPC_ENSG00000100614.18	ENSG00000100614 VAR_14_60245797_G_C	Shared	Shared
iPSC	ENSG00000100629.17	iPSC_2448	VAR_14_80609832_A_T	chr14	80609832	1.74619171135266e-06	0.470598563632968	iPSC_ENSG00000100629.17	ENSG00000100629 VAR_14_80609832_A_T	Shared	Shared
PPC	ENSG00000100664.11	PPC_1513	VAR_14_103317510_C_T	chr14	103317510	1.50009233949866e-09	-0.617190386679375	PPC_ENSG00000100664.11	ENSG00000100664 VAR_14_103317510_C_T	Shared	Shared
PPC	ENSG00000100665.12	PPC_1514	VAR_14_94560334_G_C	chr14	94560334	1.12299598558627e-13	1.05136683818236	PPC_ENSG00000100665.12	ENSG00000100665 VAR_14_94560334_G_C	Shared	Shared
iPSC	ENSG00000100711.14	iPSC_2450	VAR_14_103867873_A_G	chr14	103867873	2.19661681512849e-10	-1.34739149418556	iPSC_ENSG00000100711.14	ENSG00000100711 VAR_14_103867873_A_G	EDev	EDev
CVPC	ENSG00000100711.14	CVPC_3442	VAR_14_104280036_C_T	chr14	104280036	2.04980052166493e-06	-0.544159360977082	CVPC_ENSG00000100711.14	ENSG00000100711 VAR_14_104280036_C_T	EDev	EDev
CVPC	ENSG00000100726.15	CVPC_861	VAR_16_1946340_G_C	chr16	1946340	1.61511347986255e-06	-0.443901610937883	CVPC_ENSG00000100726.15	ENSG00000100726 VAR_16_1946340_G_C	EDev	EDev
iPSC	ENSG00000100726.15	iPSC_2452	VAR_16_1935996_C_A	chr16	1935996	1.05455057727495e-10	-0.45601818369993	iPSC_ENSG00000100726.15	ENSG00000100726 VAR_16_1935996_C_A	Shared	Shared
CVPC	ENSG00000100731.16	CVPC_3443	VAR_14_70888331_G_A	chr14	70888331	4.29334671299068e-06	0.370768157957497	CVPC_ENSG00000100731.16	ENSG00000100731 VAR_14_70888331_G_A	Shared	Shared
PPC	ENSG00000100731.16	PPC_1516	VAR_14_70894697_G_A	chr14	70894697	5.57945260002968e-09	0.544962734999345	PPC_ENSG00000100731.16	ENSG00000100731 VAR_14_70894697_G_A	Shared	Shared
iPSC	ENSG00000100744.15	iPSC_2454	VAR_14_96363513_G_T	chr14	96363513	9.06316097023205e-08	0.471036086960284	iPSC_ENSG00000100744.15	ENSG00000100744 VAR_14_96363513_G_T	Shared	Shared
PPC	ENSG00000100749.9	PPC_1518	VAR_14_96944391_C_T	chr14	96944391	4.31162462548739e-07	-1.16103670711232	PPC_ENSG00000100749.9	ENSG00000100749 VAR_14_96944391_C_T	Shared	Shared
PPC	ENSG00000100784.12	PPC_1519	VAR_14_90927052_G_T	chr14	90927052	3.75399758548153e-07	-0.6353186761523	PPC_ENSG00000100784.12	ENSG00000100784 VAR_14_90927052_G_T	Shared	Shared
CVPC	ENSG00000100804.19	CVPC_3444	VAR_14_23013731_G_A	chr14	23013731	1.05216049273573e-06	0.567258426284021	CVPC_ENSG00000100804.19	ENSG00000100804 VAR_14_23013731_G_A	Shared	Shared
iPSC	ENSG00000100804.19	iPSC_466	VAR_14_23025068_A_G	chr14	23025068	9.50912042444813e-35	1.25145241463715	iPSC_ENSG00000100804.19	ENSG00000100804 VAR_14_23025068_A_G	Shared	Shared
PPC	ENSG00000100804.19	PPC_284	VAR_14_23022075_C_G	chr14	23022075	4.53995528820156e-11	0.778901579512702	PPC_ENSG00000100804.19	ENSG00000100804 VAR_14_23022075_C_G	Shared	Shared
iPSC	ENSG00000100813.15	iPSC_2456	VAR_14_22276525_G_A	chr14	22276525	1.63925989592399e-06	0.601295077660115	iPSC_ENSG00000100813.15	ENSG00000100813 VAR_14_22276525_G_A	EDev	EDev
CVPC	ENSG00000100813.15	CVPC_3445	VAR_14_22455539_C_G	chr14	22455539	9.72946781247698e-07	-0.318584562583627	CVPC_ENSG00000100813.15	ENSG00000100813 VAR_14_22455539_C_G	EDev	EDev
PPC	ENSG00000100815.12	PPC_1520	VAR_14_91969243_T_C	chr14	91969243	3.55706708041301e-06	0.61332154671849	PPC_ENSG00000100815.12	ENSG00000100815 VAR_14_91969243_T_C	Shared	Shared
iPSC	ENSG00000100852.14	iPSC_2457	VAR_14_31944570_G_C	chr14	31944570	4.16962560980019e-09	-0.334106189186165	iPSC_ENSG00000100852.14	ENSG00000100852 VAR_14_31944570_G_C	EDev	EDev
iPSC	ENSG00000100865.15	iPSC_2458	VAR_14_102526575_A_G	chr14	102526575	6.07020176970957e-08	-1.18988208749136	iPSC_ENSG00000100865.15	ENSG00000100865 VAR_14_102526575_A_G	Shared	Shared
CVPC	ENSG00000100865.15	CVPC_3446	VAR_14_102406132_T_G	chr14	102406132	1.24429417946433e-11	-1.09640301401075	CVPC_ENSG00000100865.15	ENSG00000100865 VAR_14_102406132_T_G	Shared	Shared
PPC	ENSG00000100883.13	PPC_1522	VAR_14_34955607_T_C	chr14	34955607	1.35570078348687e-12	-1.19071800481858	PPC_ENSG00000100883.13	ENSG00000100883 VAR_14_34955607_T_C	Shared	Shared
iPSC	ENSG00000100883.13	iPSC_2459	VAR_14_34954573_A_G	chr14	34954573	1.61113086005751e-27	-1.00214403610744	iPSC_ENSG00000100883.13	ENSG00000100883 VAR_14_34954573_A_G	Shared	Shared
CVPC	ENSG00000100889.12	CVPC_862	VAR_14_24094003_T_C	chr14	24094003	1.48940526515678e-06	-0.227373335783979	CVPC_ENSG00000100889.12	ENSG00000100889 VAR_14_24094003_T_C	Shared	Shared
PPC	ENSG00000100890.16	PPC_1524	VAR_14_35071019_C_T	chr14	35071019	9.57220676540098e-08	1.01104093101867	PPC_ENSG00000100890.16	ENSG00000100890 VAR_14_35071019_C_T	Shared	Shared
iPSC	ENSG00000100890.16	iPSC_139	VAR_14_35091333_T_A	chr14	35091333	3.36099883610432e-06	0.444596571706682	iPSC_ENSG00000100890.16	ENSG00000100890 VAR_14_35091333_T_A	Shared	Shared
iPSC	ENSG00000100897.18	iPSC_2460	VAR_14_23657997_A_T	chr14	23657997	3.84700843314818e-08	-1.3414927910465	iPSC_ENSG00000100897.18	ENSG00000100897 VAR_14_23657997_A_T	EDev	EDev
CVPC	ENSG00000100897.18	CVPC_3448	VAR_14_23719866_A_G	chr14	23719866	8.55713767139072e-08	-0.907865009063935	CVPC_ENSG00000100897.18	ENSG00000100897 VAR_14_23719866_A_G	EDev	EDev
CVPC	ENSG00000100908.14	CVPC_863	VAR_14_24139938_T_C	chr14	24139938	4.49085971014201e-16	-0.756153053704785	CVPC_ENSG00000100908.14	ENSG00000100908 VAR_14_24139938_T_C	Shared	Shared
PPC	ENSG00000100908.14	PPC_285	VAR_14_24142769_G_T	chr14	24142769	2.08086487577292e-22	-1.68754348716925	PPC_ENSG00000100908.14	ENSG00000100908 VAR_14_24142769_G_T	Shared	Shared
iPSC	ENSG00000100908.14	iPSC_2462	VAR_14_24139938_T_C	chr14	24139938	2.82162485653797e-17	-0.871492982953551	iPSC_ENSG00000100908.14	ENSG00000100908 VAR_14_24139938_T_C	Shared	Shared
CVPC	ENSG00000100926.15	CVPC_864	VAR_14_24184748_G_A	chr14	24184748	2.96752657331978e-06	-0.380803699465005	CVPC_ENSG00000100926.15	ENSG00000100926 VAR_14_24184748_G_A	Shared	Shared
PPC	ENSG00000100941.9	PPC_1525	VAR_14_39100588_T_C	chr14	39100588	1.78608373543119e-08	0.677623231533243	PPC_ENSG00000100941.9	ENSG00000100941 VAR_14_39100588_T_C	Shared	Shared
iPSC	ENSG00000100949.15	iPSC_2464	VAR_14_24709304_A_G	chr14	24709304	7.91641328212261e-08	0.419898198610896	iPSC_ENSG00000100949.15	ENSG00000100949 VAR_14_24709304_A_G	EDev	EDev
iPSC	ENSG00000100968.14	iPSC_2465	VAR_14_24367609_C_G	chr14	24367609	3.81010148943658e-06	-0.323971698541774	iPSC_ENSG00000100968.14	ENSG00000100968 VAR_14_24367609_C_G	Shared	Shared
CVPC	ENSG00000100979.15	CVPC_3449	VAR_20_45916409_C_T	chr20	45916409	3.06071724881428e-07	0.35505046949317	CVPC_ENSG00000100979.15	ENSG00000100979 VAR_20_45916409_C_T	Shared	Shared
iPSC	ENSG00000100983.12	iPSC_2466	VAR_20_34786599_T_C	chr20	34786599	5.20070260524655e-34	-1.27832390544603	iPSC_ENSG00000100983.12	ENSG00000100983 VAR_20_34786599_T_C	Shared	Shared
PPC	ENSG00000100983.12	PPC_1526	VAR_20_34821547_G_A	chr20	34821547	5.46836279479743e-07	0.885209904384106	PPC_ENSG00000100983.12	ENSG00000100983 VAR_20_34821547_G_A	Shared	Shared
iPSC	ENSG00000100985.7	iPSC_2467	VAR_20_46003393_C_T	chr20	46003393	5.82528068605988e-11	0.749410829233732	iPSC_ENSG00000100985.7	ENSG00000100985 VAR_20_46003393_C_T	Shared	Shared
CVPC	ENSG00000100985.7	CVPC_3450	VAR_20_46016954_G_A	chr20	46016954	4.66323037988633e-07	-1.23653723075195	CVPC_ENSG00000100985.7	ENSG00000100985 VAR_20_46016954_G_A	Shared	Shared
CVPC	ENSG00000100991.12	CVPC_865	VAR_20_35211477_T_G	chr20	35211477	8.62154237905198e-06	-0.396583140629082	CVPC_ENSG00000100991.12	ENSG00000100991 VAR_20_35211477_T_G	Shared	Shared
iPSC	ENSG00000100994.12	iPSC_2468	VAR_20_25638958_A_G	chr20	25638958	2.01489180883097e-09	-0.514020854014921	iPSC_ENSG00000100994.12	ENSG00000100994 VAR_20_25638958_A_G	Shared	Shared
CVPC	ENSG00000100997.20	CVPC_866	VAR_20_25307996_G_A	chr20	25307996	8.83964527715541e-16	-1.0422250084951	CVPC_ENSG00000100997.20	ENSG00000100997 VAR_20_25307996_G_A	Shared	Shared
iPSC	ENSG00000100997.20	iPSC_2469	VAR_20_25438045_T_G	chr20	25438045	3.48897381411427e-09	-0.472990896372328	iPSC_ENSG00000100997.20	ENSG00000100997 VAR_20_25438045_T_G	Shared	Shared
PPC	ENSG00000101000.6	PPC_1527	VAR_20_35195690_G_A	chr20	35195690	3.42386543883578e-07	1.34064960149203	PPC_ENSG00000101000.6	ENSG00000101000 VAR_20_35195690_G_A	Shared	Shared
iPSC	ENSG00000101000.6	iPSC_467	VAR_20_35192531_G_A	chr20	35192531	3.58700310364649e-26	1.0858297006175	iPSC_ENSG00000101000.6	ENSG00000101000 VAR_20_35192531_G_A	Shared	Shared
CVPC	ENSG00000101000.6	CVPC_3451	VAR_20_35147102_G_C	chr20	35147102	2.71329746812338e-10	0.545706245670085	CVPC_ENSG00000101000.6	ENSG00000101000 VAR_20_35147102_G_C	Shared	Shared
CVPC	ENSG00000101003.12	CVPC_3452	VAR_20_25259165_C_T	chr20	25259165	4.54851550551239e-07	-0.625245821616999	CVPC_ENSG00000101003.12	ENSG00000101003 VAR_20_25259165_C_T	EDev	EDev
CVPC	ENSG00000101004.16	CVPC_321	VAR_20_25483163_G_T	chr20	25483163	1.39475725073439e-06	-0.354454356939594	CVPC_ENSG00000101004.16	ENSG00000101004 VAR_20_25483163_G_T	Shared	Shared
iPSC	ENSG00000101017.15	iPSC_2471	VAR_20_46130522_G_A	chr20	46130522	3.68459477567051e-10	-1.0882712296107	iPSC_ENSG00000101017.15	ENSG00000101017 VAR_20_46130522_G_A	Shared	Shared
PPC	ENSG00000101019.22	PPC_286	VAR_20_35302258_G_A	chr20	35302258	5.95055995235347e-16	-1.04475936381656	PPC_ENSG00000101019.22	ENSG00000101019 VAR_20_35302258_G_A	Shared	Shared
CVPC	ENSG00000101019.22	CVPC_322	VAR_20_35338465_A_T	chr20	35338465	1.30186403720938e-09	-0.431007282440869	CVPC_ENSG00000101019.22	ENSG00000101019 VAR_20_35338465_A_T	Shared	Shared
iPSC	ENSG00000101019.22	iPSC_2472	VAR_20_35321442_G_A	chr20	35321442	7.43484421365007e-15	-0.665244454864793	iPSC_ENSG00000101019.22	ENSG00000101019 VAR_20_35321442_G_A	Shared	Shared
iPSC	ENSG00000101052.13	iPSC_2473	VAR_20_43569082_G_T	chr20	43569082	1.36292589409374e-06	-1.4171945467502	iPSC_ENSG00000101052.13	ENSG00000101052 VAR_20_43569082_G_T	Shared	Shared
PPC	ENSG00000101074.5	PPC_1528	VAR_20_44737046_C_T	chr20	44737046	1.48442638524976e-06	-0.598723706532171	PPC_ENSG00000101074.5	ENSG00000101074 VAR_20_44737046_C_T	EDev	EDev
CVPC	ENSG00000101096.20	CVPC_3453	VAR_20_51499522_G_C	chr20	51499522	7.6792591301568e-08	-1.24066943852455	CVPC_ENSG00000101096.20	ENSG00000101096 VAR_20_51499522_G_C	EDev	EDev
PPC	ENSG00000101104.13	PPC_1529	VAR_20_44839315_A_G	chr20	44839315	4.63091848666844e-06	-0.453856065181618	PPC_ENSG00000101104.13	ENSG00000101104 VAR_20_44839315_A_G	Shared	Shared
iPSC	ENSG00000101104.13	iPSC_2476	VAR_20_44903747_A_G	chr20	44903747	1.75478014862044e-10	-0.523460788254091	iPSC_ENSG00000101104.13	ENSG00000101104 VAR_20_44903747_A_G	Shared	Shared
CVPC	ENSG00000101109.13	CVPC_3454	VAR_20_44984260_A_T	chr20	44984260	3.95749761164318e-11	-0.508208796445683	CVPC_ENSG00000101109.13	ENSG00000101109 VAR_20_44984260_A_T	Shared	Shared
iPSC	ENSG00000101115.13	iPSC_2477	VAR_20_51828563_T_G	chr20	51828563	1.09586906693222e-07	-0.320990681630078	iPSC_ENSG00000101115.13	ENSG00000101115 VAR_20_51828563_T_G	Shared	Shared
iPSC	ENSG00000101134.12	iPSC_2478	VAR_20_54473454_A_G	chr20	54473454	1.0796397625053e-20	-1.23297940548958	iPSC_ENSG00000101134.12	ENSG00000101134 VAR_20_54473454_A_G	EDev	EDev
CVPC	ENSG00000101144.13	CVPC_3455	VAR_20_57179139_G_A	chr20	57179139	2.06836516093751e-07	0.344499135993847	CVPC_ENSG00000101144.13	ENSG00000101144 VAR_20_57179139_G_A	Shared	Shared
iPSC	ENSG00000101150.18	iPSC_146	VAR_20_63859850_A_G	chr20	63859850	2.39594670777766e-12	0.914230587220508	iPSC_ENSG00000101150.18	ENSG00000101150 VAR_20_63859850_A_G	Shared	Shared
iPSC	ENSG00000101152.12	iPSC_2479	VAR_20_63926881_A_G	chr20	63926881	2.77124720274789e-06	-0.513931916761732	iPSC_ENSG00000101152.12	ENSG00000101152 VAR_20_63926881_A_G	Shared	Shared
iPSC	ENSG00000101158.15	iPSC_2480	VAR_20_58989640_C_T	chr20	58989640	4.11318405903447e-20	-1.91005917569047	iPSC_ENSG00000101158.15	ENSG00000101158 VAR_20_58989640_C_T	Shared	Shared
PPC	ENSG00000101158.15	PPC_1532	VAR_20_58994805_C_G	chr20	58994805	2.13131970510318e-20	2.10612227791262	PPC_ENSG00000101158.15	ENSG00000101158 VAR_20_58994805_C_G	Shared	Shared
CVPC	ENSG00000101158.15	CVPC_3456	VAR_20_58989640_C_T	chr20	58989640	9.01958287853824e-11	-1.46279686184173	CVPC_ENSG00000101158.15	ENSG00000101158 VAR_20_58989640_C_T	Shared	Shared
iPSC	ENSG00000101160.15	iPSC_2481	VAR_20_58983327_T_G	chr20	58983327	2.05964964943819e-08	-0.822674560660905	iPSC_ENSG00000101160.15	ENSG00000101160 VAR_20_58983327_T_G	Shared	Shared
CVPC	ENSG00000101160.15	CVPC_867	VAR_20_59009628_C_T	chr20	59009628	2.9646542212875e-08	-0.530246916750915	CVPC_ENSG00000101160.15	ENSG00000101160 VAR_20_59009628_C_T	Shared	Shared
PPC	ENSG00000101161.8	PPC_1533	VAR_20_63979203_G_T	chr20	63979203	3.51089170854376e-09	-1.81975261972704	PPC_ENSG00000101161.8	ENSG00000101161 VAR_20_63979203_G_T	Shared	Shared
iPSC	ENSG00000101161.8	iPSC_2482	VAR_20_63979203_G_T	chr20	63979203	1.04017364356551e-08	-0.971448107778773	iPSC_ENSG00000101161.8	ENSG00000101161 VAR_20_63979203_G_T	Shared	Shared
iPSC	ENSG00000101166.16	iPSC_2483	VAR_20_59037335_C_G	chr20	59037335	9.55962654118166e-12	-0.571885310010642	iPSC_ENSG00000101166.16	ENSG00000101166 VAR_20_59037335_C_G	EDev	EDev
CVPC	ENSG00000101181.18	CVPC_3457	VAR_20_62196900_T_C	chr20	62196900	1.58195984266071e-11	0.763697068870535	CVPC_ENSG00000101181.18	ENSG00000101181 VAR_20_62196900_T_C	Shared	Shared
iPSC	ENSG00000101182.15	iPSC_2485	VAR_20_62159697_A_G	chr20	62159697	2.02941795212166e-08	-0.495150153449501	iPSC_ENSG00000101182.15	ENSG00000101182 VAR_20_62159697_A_G	Shared	Shared
PPC	ENSG00000101187.16	PPC_287	VAR_20_62632868_G_C	chr20	62632868	7.06016681226799e-09	-0.838487788721596	PPC_ENSG00000101187.16	ENSG00000101187 VAR_20_62632868_G_C	EDev	EDev
iPSC	ENSG00000101187.16	iPSC_2486	VAR_20_62632868_G_C	chr20	62632868	3.69989413446615e-13	-0.687820052820819	iPSC_ENSG00000101187.16	ENSG00000101187 VAR_20_62632868_G_C	EDev	EDev
CVPC	ENSG00000101189.7	CVPC_3458	VAR_20_62447498_G_T	chr20	62447498	1.03050924180618e-07	0.835532451704007	CVPC_ENSG00000101189.7	ENSG00000101189 VAR_20_62447498_G_T	EDev	EDev
iPSC	ENSG00000101189.7	iPSC_2487	VAR_20_62800864_C_T	chr20	62800864	1.0792826013135e-06	-0.461078108940947	iPSC_ENSG00000101189.7	ENSG00000101189 VAR_20_62800864_C_T	Shared	Shared
PPC	ENSG00000101189.7	PPC_1535	VAR_20_62787816_G_A	chr20	62787816	9.31087539121185e-07	-1.42431360940941	PPC_ENSG00000101189.7	ENSG00000101189 VAR_20_62787816_G_A	Shared	Shared
iPSC	ENSG00000101190.13	iPSC_2488	VAR_20_62846860_G_A	chr20	62846860	3.13938655817926e-15	-0.901915197633351	iPSC_ENSG00000101190.13	ENSG00000101190 VAR_20_62846860_G_A	Shared	Shared
iPSC	ENSG00000101193.8	iPSC_2489	VAR_20_62932056_C_T	chr20	62932056	5.06772616285831e-14	-0.741186836418748	iPSC_ENSG00000101193.8	ENSG00000101193 VAR_20_62932056_C_T	Shared	Shared
iPSC	ENSG00000101198.15	iPSC_2490	VAR_20_62672463_T_C	chr20	62672463	2.55436687573332e-07	-0.530720391035619	iPSC_ENSG00000101198.15	ENSG00000101198 VAR_20_62672463_T_C	Shared	Shared
iPSC	ENSG00000101204.18	iPSC_2491	VAR_20_63361854_C_T	chr20	63361854	4.95216984061837e-15	-1.05059926292559	iPSC_ENSG00000101204.18	ENSG00000101204 VAR_20_63361854_C_T	Shared	Shared
iPSC	ENSG00000101210.14	iPSC_2492	VAR_20_63511171_T_C	chr20	63511171	4.03658924424073e-12	-1.28509840901347	iPSC_ENSG00000101210.14	ENSG00000101210 VAR_20_63511171_T_C	Shared	Shared
iPSC	ENSG00000101216.11	iPSC_2493	VAR_20_63587100_C_T	chr20	63587100	9.10576985276471e-06	0.408928279850079	iPSC_ENSG00000101216.11	ENSG00000101216 VAR_20_63587100_C_T	Shared	Shared
iPSC	ENSG00000101220.18	iPSC_2494	VAR_20_3753520_T_C	chr20	3753520	3.58293855339489e-13	-1.06105735326885	iPSC_ENSG00000101220.18	ENSG00000101220 VAR_20_3753520_T_C	Shared	Shared
iPSC	ENSG00000101224.18	iPSC_2495	VAR_20_3813817_C_T	chr20	3813817	3.46205815271066e-10	-0.846964970390808	iPSC_ENSG00000101224.18	ENSG00000101224 VAR_20_3813817_C_T	EDev	EDev
CVPC	ENSG00000101236.17	CVPC_3459	VAR_20_4064967_G_A	chr20	4064967	6.00240418468962e-11	-0.796029465789475	CVPC_ENSG00000101236.17	ENSG00000101236 VAR_20_4064967_G_A	Shared	Shared
iPSC	ENSG00000101236.17	iPSC_2496	VAR_20_3931991_C_G	chr20	3931991	6.99103882763366e-15	0.94147810447087	iPSC_ENSG00000101236.17	ENSG00000101236 VAR_20_3931991_C_G	Shared	Shared
PPC	ENSG00000101236.17	PPC_1537	VAR_20_4015561_C_T	chr20	4015561	1.35363709717533e-07	-0.819065950460315	PPC_ENSG00000101236.17	ENSG00000101236 VAR_20_4015561_C_T	Shared	Shared
iPSC	ENSG00000101246.20	iPSC_2497	VAR_20_63715519_G_A	chr20	63715519	2.96522979501392e-09	-0.784410090168661	iPSC_ENSG00000101246.20	ENSG00000101246 VAR_20_63715519_G_A	Shared	Shared
CVPC	ENSG00000101247.18	CVPC_3460	VAR_20_13720277_G_A	chr20	13720277	4.14890747898912e-06	-0.429648489799618	CVPC_ENSG00000101247.18	ENSG00000101247 VAR_20_13720277_G_A	Shared	Shared
iPSC	ENSG00000101255.12	iPSC_2498	VAR_20_1356199_T_C	chr20	1356199	1.50087199502266e-12	1.14510977787382	iPSC_ENSG00000101255.12	ENSG00000101255 VAR_20_1356199_T_C	EDev	EDev
CVPC	ENSG00000101255.12	CVPC_3461	VAR_20_1347586_C_T	chr20	1347586	7.02497592966973e-08	0.404121121460574	CVPC_ENSG00000101255.12	ENSG00000101255 VAR_20_1347586_C_T	Shared	Shared
iPSC	ENSG00000101276.18	iPSC_2500	VAR_20_1701880_T_C	chr20	1701880	1.27608888080104e-13	0.883669794747855	iPSC_ENSG00000101276.18	ENSG00000101276 VAR_20_1701880_T_C	EDev	EDev
CVPC	ENSG00000101290.14	CVPC_3462	VAR_20_5180514_T_G	chr20	5180514	2.331345711905e-07	0.428132403252029	CVPC_ENSG00000101290.14	ENSG00000101290 VAR_20_5180514_T_G	Shared	Shared
iPSC	ENSG00000101290.14	iPSC_2501	VAR_20_5199631_T_C	chr20	5199631	4.76711672630943e-11	0.52807781790686	iPSC_ENSG00000101290.14	ENSG00000101290 VAR_20_5199631_T_C	Shared	Shared
CVPC	ENSG00000101307.16	CVPC_3463	VAR_20_2482259_C_G	chr20	2482259	9.4942080621637e-26	1.88271813644072	CVPC_ENSG00000101307.16	ENSG00000101307 VAR_20_2482259_C_G	EDev	EDev
PPC	ENSG00000101307.16	PPC_1538	VAR_20_2514995_A_G	chr20	2514995	8.89906576236074e-29	2.14761412964523	PPC_ENSG00000101307.16	ENSG00000101307 VAR_20_2514995_A_G	EDev	EDev
CVPC	ENSG00000101310.17	CVPC_3464	VAR_20_17806433_C_T	chr20	17806433	3.30160341578587e-06	0.403811594343202	CVPC_ENSG00000101310.17	ENSG00000101310 VAR_20_17806433_C_T	EDev	EDev
iPSC	ENSG00000101311.17	iPSC_2503	VAR_20_6086078_G_T	chr20	6086078	2.83880420530457e-10	-0.99019646558758	iPSC_ENSG00000101311.17	ENSG00000101311 VAR_20_6086078_G_T	Shared	Shared
PPC	ENSG00000101311.17	PPC_1540	VAR_20_6125408_G_C	chr20	6125408	1.83037409954076e-09	-1.00508809382322	PPC_ENSG00000101311.17	ENSG00000101311 VAR_20_6125408_G_C	Shared	Shared
CVPC	ENSG00000101311.17	CVPC_134	VAR_20_6118845_C_T	chr20	6118845	1.60191909487509e-13	0.731010373156618	CVPC_ENSG00000101311.17	ENSG00000101311 VAR_20_6118845_C_T	Shared	Shared
PPC	ENSG00000101333.19	PPC_1541	VAR_20_8573317_G_A	chr20	8573317	3.64424938190002e-08	0.60288490666544	PPC_ENSG00000101333.19	ENSG00000101333 VAR_20_8573317_G_A	EDev	EDev
iPSC	ENSG00000101333.19	iPSC_2505	VAR_20_8515832_A_G	chr20	8515832	5.00454239989843e-13	-1.6519532683747	iPSC_ENSG00000101333.19	ENSG00000101333 VAR_20_8515832_A_G	EDev	EDev
CVPC	ENSG00000101333.19	CVPC_3465	VAR_20_8493241_A_G	chr20	8493241	8.23980871005684e-10	-1.3406684652272	CVPC_ENSG00000101333.19	ENSG00000101333 VAR_20_8493241_A_G	EDev	EDev
iPSC	ENSG00000101337.16	iPSC_2506	VAR_20_32451885_A_G	chr20	32451885	3.18932186570394e-08	0.34757024985385	iPSC_ENSG00000101337.16	ENSG00000101337 VAR_20_32451885_A_G	Shared	Shared
iPSC	ENSG00000101346.15	iPSC_2507	VAR_20_31311574_A_T	chr20	31311574	1.23240996223245e-06	0.341979410096497	iPSC_ENSG00000101346.15	ENSG00000101346 VAR_20_31311574_A_T	EDev	EDev
CVPC	ENSG00000101353.16	CVPC_3468	VAR_20_37158751_T_C	chr20	37158751	2.28974668913905e-07	1.05588309481594	CVPC_ENSG00000101353.16	ENSG00000101353 VAR_20_37158751_T_C	Shared	Shared
PPC	ENSG00000101361.17	PPC_1543	VAR_20_2653196_T_C	chr20	2653196	9.6683600220656e-07	-0.452681943715973	PPC_ENSG00000101361.17	ENSG00000101361 VAR_20_2653196_T_C	Shared	Shared
iPSC	ENSG00000101361.17	iPSC_2509	VAR_20_2652330_T_A	chr20	2652330	4.03047271220353e-09	0.289194943032655	iPSC_ENSG00000101361.17	ENSG00000101361 VAR_20_2652330_T_A	Shared	Shared
CVPC	ENSG00000101361.17	CVPC_3469	VAR_20_2626873_C_T	chr20	2626873	5.86538155602988e-08	-0.71429220040611	CVPC_ENSG00000101361.17	ENSG00000101361 VAR_20_2626873_C_T	Shared	Shared
iPSC	ENSG00000101363.13	iPSC_2510	VAR_20_37314376_T_G	chr20	37314376	3.14117026184253e-18	-1.10052956088687	iPSC_ENSG00000101363.13	ENSG00000101363 VAR_20_37314376_T_G	Shared	Shared
PPC	ENSG00000101363.13	PPC_1544	VAR_20_37298449_T_G	chr20	37298449	4.68480718260766e-10	-1.0166959168671	PPC_ENSG00000101363.13	ENSG00000101363 VAR_20_37298449_T_G	Shared	Shared
CVPC	ENSG00000101363.13	CVPC_869	VAR_20_37340671_T_C	chr20	37340671	4.078387023152e-11	-0.738007866857143	CVPC_ENSG00000101363.13	ENSG00000101363 VAR_20_37340671_T_C	Shared	Shared
iPSC	ENSG00000101365.21	iPSC_2511	VAR_20_2652410_G_A	chr20	2652410	1.21974581680972e-06	-0.724577832703835	iPSC_ENSG00000101365.21	ENSG00000101365 VAR_20_2652410_G_A	Shared	Shared
PPC	ENSG00000101365.21	PPC_1545	VAR_20_2671018_C_A	chr20	2671018	8.38318050305958e-08	-0.925651995846717	PPC_ENSG00000101365.21	ENSG00000101365 VAR_20_2671018_C_A	Shared	Shared
iPSC	ENSG00000101367.9	iPSC_2512	VAR_20_32882607_A_G	chr20	32882607	4.1029020494705e-11	0.981289619047771	iPSC_ENSG00000101367.9	ENSG00000101367 VAR_20_32882607_A_G	Shared	Shared
iPSC	ENSG00000101413.12	iPSC_2514	VAR_20_37951538_C_T	chr20	37951538	2.27735773265356e-07	-0.484749844758937	iPSC_ENSG00000101413.12	ENSG00000101413 VAR_20_37951538_C_T	Shared	Shared
PPC	ENSG00000101413.12	PPC_1546	VAR_20_38021663_A_G	chr20	38021663	5.58925191680997e-06	0.576998818842486	PPC_ENSG00000101413.12	ENSG00000101413 VAR_20_38021663_A_G	Shared	Shared
PPC	ENSG00000101417.12	PPC_1547	VAR_20_33587447_T_C	chr20	33587447	7.33711909005089e-06	-0.775353068039857	PPC_ENSG00000101417.12	ENSG00000101417 VAR_20_33587447_T_C	Shared	Shared
iPSC	ENSG00000101442.10	iPSC_468	VAR_20_38786294_T_G	chr20	38786294	3.293003355108e-12	-1.07690338547437	iPSC_ENSG00000101442.10	ENSG00000101442 VAR_20_38786294_T_G	Shared	Shared
CVPC	ENSG00000101442.10	CVPC_3470	VAR_20_38773661_C_T	chr20	38773661	1.89995849797131e-06	-0.646055902616268	CVPC_ENSG00000101442.10	ENSG00000101442 VAR_20_38773661_C_T	Shared	Shared
iPSC	ENSG00000101443.18	iPSC_2518	VAR_20_45470143_C_A	chr20	45470143	6.68614165164004e-20	1.75825258084953	iPSC_ENSG00000101443.18	ENSG00000101443 VAR_20_45470143_C_A	Shared	Shared
PPC	ENSG00000101443.18	PPC_1549	VAR_20_45476996_C_A	chr20	45476996	1.47280682340352e-10	0.994045594103827	PPC_ENSG00000101443.18	ENSG00000101443 VAR_20_45476996_C_A	Shared	Shared
iPSC	ENSG00000101445.10	iPSC_468	VAR_20_38750439_G_A	chr20	38750439	6.71622107301298e-08	-0.399857832565499	iPSC_ENSG00000101445.10	ENSG00000101445 VAR_20_38750439_G_A	Shared	Shared
PPC	ENSG00000101447.15	PPC_1550	VAR_20_39029622_C_T	chr20	39029622	7.2582105914083e-07	0.937624017852897	PPC_ENSG00000101447.15	ENSG00000101447 VAR_20_39029622_C_T	Shared	Shared
iPSC	ENSG00000101447.15	iPSC_2519	VAR_20_39064399_G_A	chr20	39064399	3.83920408349738e-10	0.419015122080671	iPSC_ENSG00000101447.15	ENSG00000101447 VAR_20_39064399_G_A	Shared	Shared
iPSC	ENSG00000101452.15	iPSC_2520	VAR_20_38997761_T_G	chr20	38997761	2.80076977010358e-21	1.28526436075433	iPSC_ENSG00000101452.15	ENSG00000101452 VAR_20_38997761_T_G	Shared	Shared
PPC	ENSG00000101452.15	PPC_1551	VAR_20_39006061_T_C	chr20	39006061	1.22010646703051e-10	-1.44622245307354	PPC_ENSG00000101452.15	ENSG00000101452 VAR_20_39006061_T_C	Shared	Shared
CVPC	ENSG00000101457.13	CVPC_3471	VAR_20_45703659_T_G	chr20	45703659	3.88172317222037e-07	-0.525425264191935	CVPC_ENSG00000101457.13	ENSG00000101457 VAR_20_45703659_T_G	Shared	Shared
PPC	ENSG00000101464.11	PPC_288	VAR_20_34758244_T_C	chr20	34758244	4.26483086404237e-11	-0.795477778850319	PPC_ENSG00000101464.11	ENSG00000101464 VAR_20_34758244_T_C	Shared	Shared
iPSC	ENSG00000101464.11	iPSC_469	VAR_20_34590328_G_A	chr20	34590328	3.85401732532028e-17	-0.885504419818043	iPSC_ENSG00000101464.11	ENSG00000101464 VAR_20_34590328_G_A	Shared	Shared
iPSC	ENSG00000101470.10	iPSC_2521	VAR_20_45823613_C_G	chr20	45823613	1.34914819190353e-08	0.658689794851631	iPSC_ENSG00000101470.10	ENSG00000101470 VAR_20_45823613_C_G	Shared	Shared
iPSC	ENSG00000101474.12	iPSC_2522	VAR_20_24925286_G_A	chr20	24925286	6.22564035881524e-11	0.774863302985593	iPSC_ENSG00000101474.12	ENSG00000101474 VAR_20_24925286_G_A	Shared	Shared
CVPC	ENSG00000101474.12	CVPC_3472	VAR_20_24173948_C_A	chr20	24173948	1.90907140922444e-07	-0.781653280871304	CVPC_ENSG00000101474.12	ENSG00000101474 VAR_20_24173948_C_A	EDev	EDev
iPSC	ENSG00000101493.11	iPSC_2523	VAR_18_76358860_A_G	chr18	76358860	7.04312220895381e-06	-0.350959688712056	iPSC_ENSG00000101493.11	ENSG00000101493 VAR_18_76358860_A_G	Shared	Shared
PPC	ENSG00000101493.11	PPC_1552	VAR_18_76358860_A_G	chr18	76358860	7.77400462072069e-11	-0.766299298405992	PPC_ENSG00000101493.11	ENSG00000101493 VAR_18_76358860_A_G	Shared	Shared
PPC	ENSG00000101546.13	PPC_289	VAR_18_80131623_G_T	chr18	80131623	1.80808182561247e-12	-1.02137277733496	PPC_ENSG00000101546.13	ENSG00000101546 VAR_18_80131623_G_T	Shared	Shared
iPSC	ENSG00000101546.13	iPSC_470	VAR_18_80034297_C_T	chr18	80034297	2.35783937632025e-49	-1.64144573937574	iPSC_ENSG00000101546.13	ENSG00000101546 VAR_18_80034297_C_T	Shared	Shared
iPSC	ENSG00000101557.15	iPSC_2525	VAR_18_1098010_A_G	chr18	1098010	7.55736170110729e-08	-0.647571199175004	iPSC_ENSG00000101557.15	ENSG00000101557 VAR_18_1098010_A_G	EDev	EDev
iPSC	ENSG00000101574.15	iPSC_2526	VAR_18_2598196_A_G	chr18	2598196	3.66479304517517e-11	-0.808083369339773	iPSC_ENSG00000101574.15	ENSG00000101574 VAR_18_2598196_A_G	Shared	Shared
iPSC	ENSG00000101577.11	iPSC_2527	VAR_18_2934199_G_A	chr18	2934199	1.9478042854893e-06	0.386032064731927	iPSC_ENSG00000101577.11	ENSG00000101577 VAR_18_2934199_G_A	Shared	Shared
iPSC	ENSG00000101596.17	iPSC_2528	VAR_18_2708148_T_C	chr18	2708148	1.54089030717814e-07	0.565920940311027	iPSC_ENSG00000101596.17	ENSG00000101596 VAR_18_2708148_T_C	Shared	Shared
PPC	ENSG00000101608.13	PPC_1553	VAR_18_3130091_G_A	chr18	3130091	2.64600514695403e-07	0.815447745208689	PPC_ENSG00000101608.13	ENSG00000101608 VAR_18_3130091_G_A	EDev	EDev
iPSC	ENSG00000101608.13	iPSC_2529	VAR_18_2662514_A_G	chr18	2662514	3.92602454173683e-06	0.336983803245977	iPSC_ENSG00000101608.13	ENSG00000101608 VAR_18_2662514_A_G	EDev	EDev
CVPC	ENSG00000101608.13	CVPC_3474	VAR_18_3172309_G_A	chr18	3172309	2.80584218909657e-06	0.273217862171937	CVPC_ENSG00000101608.13	ENSG00000101608 VAR_18_3172309_G_A	EDev	EDev
iPSC	ENSG00000101624.11	iPSC_2530	VAR_18_12554673_A_G	chr18	12554673	1.81408703731737e-07	0.651002952873562	iPSC_ENSG00000101624.11	ENSG00000101624 VAR_18_12554673_A_G	Shared	Shared
iPSC	ENSG00000101638.14	iPSC_2531	VAR_18_46757118_G_C	chr18	46757118	1.83209246562799e-11	0.781430410252176	iPSC_ENSG00000101638.14	ENSG00000101638 VAR_18_46757118_G_C	Shared	Shared
PPC	ENSG00000101639.19	PPC_1555	VAR_18_12995130_C_T	chr18	12995130	2.79190542539085e-06	-0.51273177726127	PPC_ENSG00000101639.19	ENSG00000101639 VAR_18_12995130_C_T	Shared	Shared
iPSC	ENSG00000101639.19	iPSC_2532	VAR_18_13148924_G_T	chr18	13148924	1.18638628635245e-09	-0.459177884923885	iPSC_ENSG00000101639.19	ENSG00000101639 VAR_18_13148924_G_T	Shared	Shared
iPSC	ENSG00000101680.16	iPSC_2533	VAR_18_7117783_A_G	chr18	7117783	3.54830679085839e-09	0.440836854206391	iPSC_ENSG00000101680.16	ENSG00000101680 VAR_18_7117783_A_G	Shared	Shared
iPSC	ENSG00000101695.9	iPSC_2534	VAR_18_32018884_C_T	chr18	32018884	9.65721370739408e-35	-2.51816021752283	iPSC_ENSG00000101695.9	ENSG00000101695 VAR_18_32018884_C_T	EDev	EDev
PPC	ENSG00000101695.9	PPC_1557	VAR_18_32018884_C_T	chr18	32018884	3.23063028847873e-06	-1.70718553115049	PPC_ENSG00000101695.9	ENSG00000101695 VAR_18_32018884_C_T	EDev	EDev
iPSC	ENSG00000101746.16	iPSC_2535	VAR_18_33389241_A_T	chr18	33389241	1.87058452717753e-06	0.692737155951108	iPSC_ENSG00000101746.16	ENSG00000101746 VAR_18_33389241_A_T	EDev	EDev
iPSC	ENSG00000101751.11	iPSC_2536	VAR_18_54269477_G_T	chr18	54269477	1.51823361927609e-45	-1.42430404731035	iPSC_ENSG00000101751.11	ENSG00000101751 VAR_18_54269477_G_T	Shared	Shared
CVPC	ENSG00000101751.11	CVPC_323	VAR_18_54269477_G_T	chr18	54269477	3.85076990545409e-23	-0.695289732866519	CVPC_ENSG00000101751.11	ENSG00000101751 VAR_18_54269477_G_T	Shared	Shared
PPC	ENSG00000101751.11	PPC_1558	VAR_18_54254649_T_C	chr18	54254649	8.64621594995297e-13	-0.88320514969726	PPC_ENSG00000101751.11	ENSG00000101751 VAR_18_54254649_T_C	Shared	Shared
iPSC	ENSG00000101752.13	iPSC_2537	VAR_18_21777280_G_A	chr18	21777280	4.26737638619739e-09	-0.789677115742506	iPSC_ENSG00000101752.13	ENSG00000101752 VAR_18_21777280_G_A	Shared	Shared
CVPC	ENSG00000101752.13	CVPC_3475	VAR_18_21733147_G_T	chr18	21733147	6.20254968382287e-07	-0.275476322506922	CVPC_ENSG00000101752.13	ENSG00000101752 VAR_18_21733147_G_T	Shared	Shared
iPSC	ENSG00000101773.19	iPSC_2538	VAR_18_23058096_C_T	chr18	23058096	1.10065951707219e-07	-0.398142126241212	iPSC_ENSG00000101773.19	ENSG00000101773 VAR_18_23058096_C_T	Shared	Shared
iPSC	ENSG00000102189.17	iPSC_2539	VAR_12_92470099_G_A	chr12	92470099	3.09623797076509e-09	0.785893908615568	iPSC_ENSG00000102189.17	ENSG00000102189 VAR_12_92470099_G_A	EDev	EDev
iPSC	ENSG00000102543.14	iPSC_2541	VAR_13_48970526_C_T	chr13	48970526	1.07950651966763e-05	0.797563168979926	iPSC_ENSG00000102543.14	ENSG00000102543 VAR_13_48970526_C_T	EDev	EDev
CVPC	ENSG00000102543.14	CVPC_3476	VAR_13_49328152_G_T	chr13	49328152	4.1937700501224e-09	-0.680146798918232	CVPC_ENSG00000102543.14	ENSG00000102543 VAR_13_49328152_G_T	Shared	Shared
iPSC	ENSG00000102547.19	iPSC_473	VAR_13_49400873_C_G	chr13	49400873	4.55035581776171e-07	0.79893239136591	iPSC_ENSG00000102547.19	ENSG00000102547 VAR_13_49400873_C_G	Shared	Shared
CVPC	ENSG00000102547.19	CVPC_3477	VAR_13_49344039_G_T	chr13	49344039	4.42990313815492e-08	-0.656143531199429	CVPC_ENSG00000102547.19	ENSG00000102547 VAR_13_49344039_G_T	Shared	Shared
iPSC	ENSG00000102580.15	iPSC_2542	VAR_13_95754986_G_T	chr13	95754986	3.24221615717734e-11	-0.526568536043995	iPSC_ENSG00000102580.15	ENSG00000102580 VAR_13_95754986_G_T	Shared	Shared
CVPC	ENSG00000102580.15	CVPC_3478	VAR_13_95754986_G_T	chr13	95754986	4.26057588768072e-10	-0.411078536374644	CVPC_ENSG00000102580.15	ENSG00000102580 VAR_13_95754986_G_T	Shared	Shared
PPC	ENSG00000102580.15	PPC_1560	VAR_13_95929635_G_C	chr13	95929635	6.56828063580052e-07	-0.467585316353775	PPC_ENSG00000102580.15	ENSG00000102580 VAR_13_95929635_G_C	Shared	Shared
CVPC	ENSG00000102595.22	CVPC_3479	VAR_13_95928601_G_A	chr13	95928601	1.70612078342752e-10	0.439610848679887	CVPC_ENSG00000102595.22	ENSG00000102595 VAR_13_95928601_G_A	Shared	Shared
iPSC	ENSG00000102595.22	iPSC_2543	VAR_13_95990850_T_C	chr13	95990850	5.87754225580287e-09	-0.999787269154417	iPSC_ENSG00000102595.22	ENSG00000102595 VAR_13_95990850_T_C	Shared	Shared
PPC	ENSG00000102595.22	PPC_1561	VAR_13_95702189_G_A	chr13	95702189	2.22311909338146e-06	0.513941648906138	PPC_ENSG00000102595.22	ENSG00000102595 VAR_13_95702189_G_A	Shared	Shared
PPC	ENSG00000102606.20	PPC_1562	VAR_13_111313952_G_A	chr13	111313952	1.03873050099671e-06	0.442129232106824	PPC_ENSG00000102606.20	ENSG00000102606 VAR_13_111313952_G_A	Shared	Shared
iPSC	ENSG00000102606.20	iPSC_2544	VAR_13_111311672_C_T	chr13	111311672	2.51501407687095e-09	-0.973706486811392	iPSC_ENSG00000102606.20	ENSG00000102606 VAR_13_111311672_C_T	Shared	Shared
PPC	ENSG00000102699.6	PPC_1563	VAR_13_24487249_G_A	chr13	24487249	1.8807044672333e-10	-1.78595801572901	PPC_ENSG00000102699.6	ENSG00000102699 VAR_13_24487249_G_A	Shared	Shared
iPSC	ENSG00000102699.6	iPSC_2545	VAR_13_24435631_C_A	chr13	24435631	2.78182178601948e-16	1.17646109039571	iPSC_ENSG00000102699.6	ENSG00000102699 VAR_13_24435631_C_A	Shared	Shared
CVPC	ENSG00000102699.6	CVPC_3480	VAR_13_24517420_G_C	chr13	24517420	1.07417646631522e-12	-1.06649226852814	CVPC_ENSG00000102699.6	ENSG00000102699 VAR_13_24517420_G_C	Shared	Shared
CVPC	ENSG00000102743.16	CVPC_3481	VAR_13_40814438_G_C	chr13	40814438	1.81230285865463e-09	1.23081750892216	CVPC_ENSG00000102743.16	ENSG00000102743 VAR_13_40814438_G_C	Shared	Shared
PPC	ENSG00000102743.16	PPC_1565	VAR_13_40782715_G_A	chr13	40782715	2.61541889532123e-08	0.712218873467868	PPC_ENSG00000102743.16	ENSG00000102743 VAR_13_40782715_G_A	Shared	Shared
iPSC	ENSG00000102743.16	iPSC_2546	VAR_13_40779161_G_A	chr13	40779161	9.42613536141129e-11	0.467997308792373	iPSC_ENSG00000102743.16	ENSG00000102743 VAR_13_40779161_G_A	Shared	Shared
CVPC	ENSG00000102763.18	CVPC_3482	VAR_13_41832748_G_A	chr13	41832748	6.75583096527541e-10	-0.867940674674301	CVPC_ENSG00000102763.18	ENSG00000102763 VAR_13_41832748_G_A	Shared	Shared
iPSC	ENSG00000102763.18	iPSC_2548	VAR_13_41834027_T_C	chr13	41834027	3.40948055688355e-09	-1.05590748113691	iPSC_ENSG00000102763.18	ENSG00000102763 VAR_13_41834027_T_C	Shared	Shared
iPSC	ENSG00000102781.14	iPSC_2549	VAR_13_30319847_G_A	chr13	30319847	5.39340183205268e-18	1.31216390317093	iPSC_ENSG00000102781.14	ENSG00000102781 VAR_13_30319847_G_A	Shared	Shared
iPSC	ENSG00000102802.10	iPSC_2550	VAR_13_30881481_C_T	chr13	30881481	1.62471681391657e-25	-1.93946698655258	iPSC_ENSG00000102802.10	ENSG00000102802 VAR_13_30881481_C_T	EDev	EDev
CVPC	ENSG00000102858.13	CVPC_3483	VAR_16_5547826_A_C	chr16	5547826	9.43715504884693e-07	0.451622184763796	CVPC_ENSG00000102858.13	ENSG00000102858 VAR_16_5547826_A_C	EDev	EDev
PPC	ENSG00000102858.13	PPC_74	VAR_16_4622891_C_T	chr16	4622891	4.0667266918164e-15	-1.91119146539954	PPC_ENSG00000102858.13	ENSG00000102858 VAR_16_4622891_C_T	Shared	Shared
iPSC	ENSG00000102858.13	iPSC_33	VAR_16_4626613_G_T	chr16	4626613	8.17284358972705e-18	-0.903676130824238	iPSC_ENSG00000102858.13	ENSG00000102858 VAR_16_4626613_G_T	Shared	Shared
PPC	ENSG00000102879.17	PPC_1569	VAR_16_29967506_G_A	chr16	29967506	1.83609782093781e-07	-0.623503061842327	PPC_ENSG00000102879.17	ENSG00000102879 VAR_16_29967506_G_A	EDev	EDev
CVPC	ENSG00000102879.17	CVPC_3484	VAR_16_29871169_C_T	chr16	29871169	7.66551971669743e-06	-0.466594157068837	CVPC_ENSG00000102879.17	ENSG00000102879 VAR_16_29871169_C_T	EDev	EDev
iPSC	ENSG00000102882.12	iPSC_148	VAR_16_30130664_T_C	chr16	30130664	4.68058099116708e-69	1.72098071704443	iPSC_ENSG00000102882.12	ENSG00000102882 VAR_16_30130664_T_C	Shared	Shared
PPC	ENSG00000102882.12	PPC_75	VAR_16_30130700_G_C	chr16	30130700	9.08103533805677e-14	1.0007215474279	PPC_ENSG00000102882.12	ENSG00000102882 VAR_16_30130700_G_C	Shared	Shared
CVPC	ENSG00000102882.12	CVPC_870	VAR_16_30130700_G_C	chr16	30130700	5.97112450949208e-07	0.319659304589201	CVPC_ENSG00000102882.12	ENSG00000102882 VAR_16_30130700_G_C	Shared	Shared
PPC	ENSG00000102886.15	PPC_75	VAR_16_30133058_C_G	chr16	30133058	5.0896052119369e-06	0.559720006591178	PPC_ENSG00000102886.15	ENSG00000102886 VAR_16_30133058_C_G	Shared	Shared
iPSC	ENSG00000102886.15	iPSC_148	VAR_16_30133058_C_G	chr16	30133058	3.11462033302317e-10	0.892077332119783	iPSC_ENSG00000102886.15	ENSG00000102886 VAR_16_30133058_C_G	Shared	Shared
iPSC	ENSG00000102901.13	iPSC_2552	VAR_16_67648677_T_C	chr16	67648677	1.14264172928398e-08	0.951390245690737	iPSC_ENSG00000102901.13	ENSG00000102901 VAR_16_67648677_T_C	EDev	EDev
iPSC	ENSG00000102904.15	iPSC_2553	VAR_16_67807226_T_G	chr16	67807226	5.28885044134136e-09	1.17020437235809	iPSC_ENSG00000102904.15	ENSG00000102904 VAR_16_67807226_T_G	Shared	Shared
PPC	ENSG00000102931.8	PPC_1571	VAR_16_57841592_G_A	chr16	57841592	6.90242633913244e-07	0.496854586061114	PPC_ENSG00000102931.8	ENSG00000102931 VAR_16_57841592_G_A	EDev	EDev
CVPC	ENSG00000102967.12	CVPC_3487	VAR_16_72008783_A_C	chr16	72008783	7.27274772359351e-07	-0.389476669930154	CVPC_ENSG00000102967.12	ENSG00000102967 VAR_16_72008783_A_C	Shared	Shared
PPC	ENSG00000102967.12	PPC_1574	VAR_16_72198684_C_A	chr16	72198684	1.69636830600647e-06	1.48616679045562	PPC_ENSG00000102967.12	ENSG00000102967 VAR_16_72198684_C_A	Shared	Shared
iPSC	ENSG00000102978.13	iPSC_2556	VAR_16_57511511_T_C	chr16	57511511	2.13734301549541e-09	-1.00044691186763	iPSC_ENSG00000102978.13	ENSG00000102978 VAR_16_57511511_T_C	EDev	EDev
CVPC	ENSG00000102978.13	CVPC_3488	VAR_16_57477819_A_G	chr16	57477819	1.38356660999968e-06	-0.459885807413963	CVPC_ENSG00000102978.13	ENSG00000102978 VAR_16_57477819_A_G	Shared	Shared
iPSC	ENSG00000102996.5	iPSC_2557	VAR_16_58091935_G_A	chr16	58091935	1.93040214973129e-07	0.370063072804166	iPSC_ENSG00000102996.5	ENSG00000102996 VAR_16_58091935_G_A	Shared	Shared
iPSC	ENSG00000103018.18	iPSC_2558	VAR_16_69401955_A_T	chr16	69401955	1.03141922843305e-07	0.499699865507034	iPSC_ENSG00000103018.18	ENSG00000103018 VAR_16_69401955_A_T	Shared	Shared
CVPC	ENSG00000103018.18	CVPC_3490	VAR_16_69455710_G_A	chr16	69455710	7.67537096060509e-08	-0.722523098112031	CVPC_ENSG00000103018.18	ENSG00000103018 VAR_16_69455710_G_A	EDev	EDev
CVPC	ENSG00000103021.10	CVPC_3491	VAR_16_58274210_T_C	chr16	58274210	7.50533675098161e-12	-0.872995330792961	CVPC_ENSG00000103021.10	ENSG00000103021 VAR_16_58274210_T_C	Shared	Shared
iPSC	ENSG00000103021.10	iPSC_2559	VAR_16_58274210_T_C	chr16	58274210	3.51301110662536e-18	-0.889931816692866	iPSC_ENSG00000103021.10	ENSG00000103021 VAR_16_58274210_T_C	Shared	Shared
PPC	ENSG00000103021.10	PPC_1576	VAR_16_58263051_C_T	chr16	58263051	5.29711764660518e-09	-1.23735869223266	PPC_ENSG00000103021.10	ENSG00000103021 VAR_16_58263051_C_T	Shared	Shared
iPSC	ENSG00000103034.15	iPSC_475	VAR_16_58348654_G_A	chr16	58348654	5.61381306971336e-15	1.14171436988243	iPSC_ENSG00000103034.15	ENSG00000103034 VAR_16_58348654_G_A	EDev	Shared
PPC	ENSG00000103034.15	PPC_291	VAR_16_58515300_G_C	chr16	58515300	1.57594949677931e-13	1.06035999838588	PPC_ENSG00000103034.15	ENSG00000103034 VAR_16_58515300_G_C	Shared	Shared
iPSC	ENSG00000103043.15	iPSC_2562	VAR_16_70698303_G_A	chr16	70698303	1.04992183406176e-09	0.444192729555945	iPSC_ENSG00000103043.15	ENSG00000103043 VAR_16_70698303_G_A	Shared	Shared
iPSC	ENSG00000103051.21	iPSC_2563	VAR_16_70603901_G_T	chr16	70603901	4.8948542372843e-13	-1.83426304443845	iPSC_ENSG00000103051.21	ENSG00000103051 VAR_16_70603901_G_T	Shared	Shared
PPC	ENSG00000103051.21	PPC_27	VAR_16_70370951_C_T	chr16	70370951	2.79749816846887e-08	0.943610749268181	PPC_ENSG00000103051.21	ENSG00000103051 VAR_16_70370951_C_T	Shared	Shared
PPC	ENSG00000103089.9	PPC_1579	VAR_16_74810257_T_G	chr16	74810257	1.38944561712665e-06	0.771956158205856	PPC_ENSG00000103089.9	ENSG00000103089 VAR_16_74810257_T_G	Shared	Shared
iPSC	ENSG00000103089.9	iPSC_2564	VAR_16_74810257_T_G	chr16	74810257	9.85841493179211e-10	-0.842522226405618	iPSC_ENSG00000103089.9	ENSG00000103089 VAR_16_74810257_T_G	Shared	Shared
PPC	ENSG00000103091.15	PPC_1580	VAR_16_74984530_C_G	chr16	74984530	3.45623616442085e-06	-0.301167067926516	PPC_ENSG00000103091.15	ENSG00000103091 VAR_16_74984530_C_G	Shared	Shared
iPSC	ENSG00000103111.15	iPSC_2565	VAR_16_77225070_C_T	chr16	77225070	2.4630406349793e-11	1.12167739669282	iPSC_ENSG00000103111.15	ENSG00000103111 VAR_16_77225070_C_T	Shared	Shared
PPC	ENSG00000103111.15	PPC_1581	VAR_16_77190930_C_T	chr16	77190930	9.61951470263251e-11	1.19537434850758	PPC_ENSG00000103111.15	ENSG00000103111 VAR_16_77190930_C_T	Shared	Shared
CVPC	ENSG00000103111.15	CVPC_3492	VAR_16_77225070_C_T	chr16	77225070	1.01551893825697e-06	0.800295247701942	CVPC_ENSG00000103111.15	ENSG00000103111 VAR_16_77225070_C_T	Shared	Shared
PPC	ENSG00000103121.9	PPC_1582	VAR_16_80968615_T_C	chr16	80968615	8.81390061615763e-07	1.21512996672069	PPC_ENSG00000103121.9	ENSG00000103121 VAR_16_80968615_T_C	Shared	Shared
iPSC	ENSG00000103126.15	iPSC_2566	VAR_16_1134311_C_T	chr16	1134311	1.14102696525455e-09	-0.887903154590399	iPSC_ENSG00000103126.15	ENSG00000103126 VAR_16_1134311_C_T	EDev	EDev
CVPC	ENSG00000103148.17	CVPC_3493	VAR_16_1050776_C_T	chr16	1050776	1.04571703386899e-09	-0.605261745084631	CVPC_ENSG00000103148.17	ENSG00000103148 VAR_16_1050776_C_T	Shared	Shared
PPC	ENSG00000103148.17	PPC_1583	VAR_16_1053154_T_C	chr16	1053154	8.06515932686902e-09	-0.671950409201887	PPC_ENSG00000103148.17	ENSG00000103148 VAR_16_1053154_T_C	Shared	Shared
iPSC	ENSG00000103148.17	iPSC_2567	VAR_16_1050776_C_T	chr16	1050776	1.89778290569339e-12	-0.520505701669072	iPSC_ENSG00000103148.17	ENSG00000103148 VAR_16_1050776_C_T	Shared	Shared
iPSC	ENSG00000103150.7	iPSC_2568	VAR_16_84772182_G_C	chr16	84772182	9.20882275788484e-08	0.722579456610986	iPSC_ENSG00000103150.7	ENSG00000103150 VAR_16_84772182_G_C	EDev	EDev
CVPC	ENSG00000103150.7	CVPC_3494	VAR_16_84417485_G_A	chr16	84417485	2.11506615802644e-06	-0.709138971519442	CVPC_ENSG00000103150.7	ENSG00000103150 VAR_16_84417485_G_A	EDev	EDev
iPSC	ENSG00000103154.10	iPSC_2569	VAR_16_83980877_C_G	chr16	83980877	1.13335234328324e-17	1.12886001791267	iPSC_ENSG00000103154.10	ENSG00000103154 VAR_16_83980877_C_G	Shared	Shared
iPSC	ENSG00000103168.17	iPSC_2571	VAR_16_84180359_G_A	chr16	84180359	1.09704257996711e-27	-0.610828775790282	iPSC_ENSG00000103168.17	ENSG00000103168 VAR_16_84180359_G_A	Shared	Shared
CVPC	ENSG00000103168.17	CVPC_3495	VAR_16_85019399_G_T	chr16	85019399	3.61458160446457e-07	-0.561393521228751	CVPC_ENSG00000103168.17	ENSG00000103168 VAR_16_85019399_G_T	EDev	EDev
PPC	ENSG00000103168.17	PPC_1585	VAR_16_84180359_G_A	chr16	84180359	2.94286246014188e-23	-1.20982048468928	PPC_ENSG00000103168.17	ENSG00000103168 VAR_16_84180359_G_A	Shared	Shared
iPSC	ENSG00000103184.12	iPSC_2572	VAR_16_4987752_G_C	chr16	4987752	1.61163183491566e-33	1.74798781020883	iPSC_ENSG00000103184.12	ENSG00000103184 VAR_16_4987752_G_C	Shared	Shared
iPSC	ENSG00000103196.12	iPSC_2575	VAR_16_84842004_G_A	chr16	84842004	1.18710319056665e-12	-1.36156599231358	iPSC_ENSG00000103196.12	ENSG00000103196 VAR_16_84842004_G_A	EDev	EDev
iPSC	ENSG00000103199.14	iPSC_2576	VAR_16_4766101_T_C	chr16	4766101	1.26122019247689e-26	1.26287013803761	iPSC_ENSG00000103199.14	ENSG00000103199 VAR_16_4766101_T_C	Shared	Shared
CVPC	ENSG00000103199.14	CVPC_3496	VAR_16_4766101_T_C	chr16	4766101	1.63656329511043e-06	0.700842727960046	CVPC_ENSG00000103199.14	ENSG00000103199 VAR_16_4766101_T_C	Shared	Shared
PPC	ENSG00000103199.14	PPC_1587	VAR_16_4766101_T_C	chr16	4766101	1.50094153236626e-09	1.07371530089514	PPC_ENSG00000103199.14	ENSG00000103199 VAR_16_4766101_T_C	Shared	Shared
CVPC	ENSG00000103202.13	CVPC_3497	VAR_16_1265908_T_G	chr16	1265908	9.66885046859139e-14	-0.592407303940285	CVPC_ENSG00000103202.13	ENSG00000103202 VAR_16_1265908_T_G	EDev	EDev
PPC	ENSG00000103222.20	PPC_1589	VAR_16_16009375_A_G	chr16	16009375	5.77124251196208e-07	0.799861816195283	PPC_ENSG00000103222.20	ENSG00000103222 VAR_16_16009375_A_G	Shared	Shared
iPSC	ENSG00000103222.20	iPSC_2577	VAR_16_16013420_G_A	chr16	16013420	1.17010033428682e-13	0.4579914759038	iPSC_ENSG00000103222.20	ENSG00000103222 VAR_16_16013420_G_A	Shared	Shared
iPSC	ENSG00000103226.19	iPSC_55	VAR_16_16214818_C_T	chr16	16214818	3.78767163623281e-18	-1.77346702713376	iPSC_ENSG00000103226.19	ENSG00000103226 VAR_16_16214818_C_T	Shared	Shared
PPC	ENSG00000103226.19	PPC_76	VAR_16_16214818_C_T	chr16	16214818	1.3474370382496e-11	-1.89485982278905	PPC_ENSG00000103226.19	ENSG00000103226 VAR_16_16214818_C_T	Shared	Shared
CVPC	ENSG00000103226.19	CVPC_135	VAR_16_16214818_C_T	chr16	16214818	2.27163556846888e-14	-1.91557286057464	CVPC_ENSG00000103226.19	ENSG00000103226 VAR_16_16214818_C_T	Shared	Shared
iPSC	ENSG00000103227.19	iPSC_2578	VAR_16_1814715_C_G	chr16	1814715	4.05223743858725e-12	0.720604981650092	iPSC_ENSG00000103227.19	ENSG00000103227 VAR_16_1814715_C_G	EDev	EDev
CVPC	ENSG00000103227.19	CVPC_3498	VAR_16_1806493_C_T	chr16	1806493	2.52579951901495e-08	0.687627590487552	CVPC_ENSG00000103227.19	ENSG00000103227 VAR_16_1806493_C_T	EDev	EDev
PPC	ENSG00000103245.14	PPC_292	VAR_16_1486379_G_T	chr16	1486379	1.69426039880143e-11	1.02304393597102	PPC_ENSG00000103245.14	ENSG00000103245 VAR_16_1486379_G_T	EDev	Shared
iPSC	ENSG00000103245.14	iPSC_2579	VAR_16_1491218_T_G	chr16	1491218	2.84150207638e-25	1.16096747762063	iPSC_ENSG00000103245.14	ENSG00000103245 VAR_16_1491218_T_G	EDev	EDev
iPSC	ENSG00000103248.19	iPSC_2580	VAR_16_86562862_A_G	chr16	86562862	9.56629184234763e-08	0.73630325225686	iPSC_ENSG00000103248.19	ENSG00000103248 VAR_16_86562862_A_G	Shared	Shared
PPC	ENSG00000103248.19	PPC_1590	VAR_16_86524211_G_A	chr16	86524211	3.66145250515154e-08	-2.53957789397702	PPC_ENSG00000103248.19	ENSG00000103248 VAR_16_86524211_G_A	Shared	Shared
CVPC	ENSG00000103248.19	CVPC_3499	VAR_16_86547669_A_C	chr16	86547669	7.9292016976386e-12	-1.90406809015482	CVPC_ENSG00000103248.19	ENSG00000103248 VAR_16_86547669_A_C	Shared	Shared
iPSC	ENSG00000103253.19	iPSC_2581	VAR_16_1543644_C_T	chr16	1543644	9.28780799300774e-09	0.420824124375712	iPSC_ENSG00000103253.19	ENSG00000103253 VAR_16_1543644_C_T	EDev	EDev
iPSC	ENSG00000103254.10	iPSC_2582	VAR_16_1487454_T_C	chr16	1487454	1.85765260332752e-10	0.621294964366802	iPSC_ENSG00000103254.10	ENSG00000103254 VAR_16_1487454_T_C	EDev	EDev
PPC	ENSG00000103254.10	PPC_1591	VAR_16_1487457_G_T	chr16	1487457	1.09472298427493e-10	0.948219949799065	PPC_ENSG00000103254.10	ENSG00000103254 VAR_16_1487457_G_T	EDev	EDev
iPSC	ENSG00000103257.9	iPSC_149	VAR_16_87870563_A_G	chr16	87870563	1.84917106230466e-07	-0.292304357772298	iPSC_ENSG00000103257.9	ENSG00000103257 VAR_16_87870563_A_G	Shared	Shared
PPC	ENSG00000103257.9	PPC_77	VAR_16_87873755_G_C	chr16	87873755	8.04124804078192e-11	-0.661834955501859	PPC_ENSG00000103257.9	ENSG00000103257 VAR_16_87873755_G_C	Shared	Shared
PPC	ENSG00000103260.9	PPC_292	VAR_16_1486322_A_G	chr16	1486322	2.9266060422506e-08	0.815626511155385	PPC_ENSG00000103260.9	ENSG00000103260 VAR_16_1486322_A_G	Shared	Shared
iPSC	ENSG00000103260.9	iPSC_2583	VAR_16_1486371_G_A	chr16	1486371	5.02684850817476e-09	0.469262490441185	iPSC_ENSG00000103260.9	ENSG00000103260 VAR_16_1486371_G_A	Shared	Shared
CVPC	ENSG00000103260.9	CVPC_3500	VAR_16_1483838_T_A	chr16	1483838	4.31043315353777e-07	0.415712580090512	CVPC_ENSG00000103260.9	ENSG00000103260 VAR_16_1483838_T_A	EDev	EDev
CVPC	ENSG00000103269.14	CVPC_3501	VAR_16_1475255_G_C	chr16	1475255	4.74024857738908e-06	0.526801612327085	CVPC_ENSG00000103269.14	ENSG00000103269 VAR_16_1475255_G_C	EDev	EDev
iPSC	ENSG00000103316.12	iPSC_2584	VAR_16_21223830_G_C	chr16	21223830	7.63743375865524e-06	-0.424099635685431	iPSC_ENSG00000103316.12	ENSG00000103316 VAR_16_21223830_G_C	Shared	Shared
CVPC	ENSG00000103326.12	CVPC_3503	VAR_16_1323016_G_A	chr16	1323016	8.04852427476307e-09	0.506074202693255	CVPC_ENSG00000103326.12	ENSG00000103326 VAR_16_1323016_G_A	EDev	EDev
iPSC	ENSG00000103335.22	iPSC_2586	VAR_16_88741200_A_G	chr16	88741200	1.4201112085286e-06	-0.634419011708418	iPSC_ENSG00000103335.22	ENSG00000103335 VAR_16_88741200_A_G	Shared	Shared
iPSC	ENSG00000103342.13	iPSC_2587	VAR_16_11858433_A_G	chr16	11858433	5.68377356463494e-17	-0.857462700403195	iPSC_ENSG00000103342.13	ENSG00000103342 VAR_16_11858433_A_G	Shared	Shared
CVPC	ENSG00000103351.13	CVPC_3504	VAR_16_3584745_C_A	chr16	3584745	7.81442500149163e-16	1.55206966572932	CVPC_ENSG00000103351.13	ENSG00000103351 VAR_16_3584745_C_A	Shared	Shared
PPC	ENSG00000103351.13	PPC_1592	VAR_16_3584745_C_A	chr16	3584745	3.44792282482528e-23	2.10950112279586	PPC_ENSG00000103351.13	ENSG00000103351 VAR_16_3584745_C_A	Shared	Shared
iPSC	ENSG00000103353.16	iPSC_2588	VAR_16_23492857_G_T	chr16	23492857	5.58637617051229e-08	-0.938185848125983	iPSC_ENSG00000103353.16	ENSG00000103353 VAR_16_23492857_G_T	Shared	Shared
PPC	ENSG00000103353.16	PPC_1593	VAR_16_23492885_G_C	chr16	23492885	2.05025337700522e-06	-1.78531778627749	PPC_ENSG00000103353.16	ENSG00000103353 VAR_16_23492885_G_C	Shared	Shared
PPC	ENSG00000103356.18	PPC_295	VAR_16_23461854_T_C	chr16	23461854	1.07696305628987e-12	-1.34896217945737	PPC_ENSG00000103356.18	ENSG00000103356 VAR_16_23461854_T_C	Shared	Shared
CVPC	ENSG00000103356.18	CVPC_872	VAR_16_23576603_G_A	chr16	23576603	9.93460761425215e-07	-1.05055844303404	CVPC_ENSG00000103356.18	ENSG00000103356 VAR_16_23576603_G_A	Shared	Shared
iPSC	ENSG00000103356.18	iPSC_476	VAR_16_23461854_T_C	chr16	23461854	1.36386903403731e-24	-0.984796883187709	iPSC_ENSG00000103356.18	ENSG00000103356 VAR_16_23461854_T_C	Shared	Shared
CVPC	ENSG00000103363.16	CVPC_3505	VAR_16_2772173_G_A	chr16	2772173	3.00227096757867e-12	0.744177097006892	CVPC_ENSG00000103363.16	ENSG00000103363 VAR_16_2772173_G_A	Shared	Shared
iPSC	ENSG00000103363.16	iPSC_2589	VAR_16_2772173_G_A	chr16	2772173	4.22303347958113e-18	0.617845536993756	iPSC_ENSG00000103363.16	ENSG00000103363 VAR_16_2772173_G_A	Shared	Shared
PPC	ENSG00000103363.16	PPC_1594	VAR_16_2761305_A_G	chr16	2761305	1.88653949151097e-08	0.635831120952629	PPC_ENSG00000103363.16	ENSG00000103363 VAR_16_2761305_A_G	Shared	Shared
CVPC	ENSG00000103365.15	CVPC_3506	VAR_16_23459383_C_G	chr16	23459383	1.64644213831276e-12	-1.03798168259426	CVPC_ENSG00000103365.15	ENSG00000103365 VAR_16_23459383_C_G	Shared	Shared
iPSC	ENSG00000103365.15	iPSC_476	VAR_16_23459383_C_G	chr16	23459383	6.74814693483928e-15	-0.606792646876053	iPSC_ENSG00000103365.15	ENSG00000103365 VAR_16_23459383_C_G	Shared	Shared
PPC	ENSG00000103365.15	PPC_295	VAR_16_23461854_T_C	chr16	23461854	2.28072359445974e-11	-1.00873914043755	PPC_ENSG00000103365.15	ENSG00000103365 VAR_16_23461854_T_C	Shared	Shared
CVPC	ENSG00000103375.11	CVPC_73	VAR_16_25129374_G_T	chr16	25129374	7.51639885197377e-10	-0.918808757096805	CVPC_ENSG00000103375.11	ENSG00000103375 VAR_16_25129374_G_T	EDev	Shared
iPSC	ENSG00000103381.12	iPSC_2590	VAR_16_12789204_C_T	chr16	12789204	1.70379998793448e-07	1.75167984386864	iPSC_ENSG00000103381.12	ENSG00000103381 VAR_16_12789204_C_T	Shared	Shared
PPC	ENSG00000103381.12	PPC_1595	VAR_16_12803665_G_A	chr16	12803665	2.81852515334556e-13	2.32931118639454	PPC_ENSG00000103381.12	ENSG00000103381 VAR_16_12803665_G_A	Shared	Shared
CVPC	ENSG00000103415.12	CVPC_324	VAR_16_4465144_A_C	chr16	4465144	7.7634801616402e-08	-0.419092057293929	CVPC_ENSG00000103415.12	ENSG00000103415 VAR_16_4465144_A_C	Shared	Shared
iPSC	ENSG00000103415.12	iPSC_477	VAR_16_4533146_C_T	chr16	4533146	2.57442034648004e-15	1.04884481814341	iPSC_ENSG00000103415.12	ENSG00000103415 VAR_16_4533146_C_T	Shared	Shared
PPC	ENSG00000103415.12	PPC_1597	VAR_16_5291694_C_G	chr16	5291694	2.46281717097892e-06	0.808717993069742	PPC_ENSG00000103415.12	ENSG00000103415 VAR_16_5291694_C_G	EDev	EDev
iPSC	ENSG00000103423.14	iPSC_2591	VAR_16_4448173_C_T	chr16	4448173	4.72536905873816e-06	-0.484995927743898	iPSC_ENSG00000103423.14	ENSG00000103423 VAR_16_4448173_C_T	Shared	Shared
PPC	ENSG00000103423.14	PPC_269	VAR_16_4473207_G_A	chr16	4473207	1.58121519907787e-08	-0.63772099166741	PPC_ENSG00000103423.14	ENSG00000103423 VAR_16_4473207_G_A	Shared	Shared
iPSC	ENSG00000103479.17	iPSC_2592	VAR_16_53440196_C_T	chr16	53440196	1.36980207564003e-29	-1.03227813051135	iPSC_ENSG00000103479.17	ENSG00000103479 VAR_16_53440196_C_T	Shared	Shared
CVPC	ENSG00000103485.19	CVPC_873	VAR_16_29679583_A_G	chr16	29679583	9.36439959419114e-18	-0.695209561398966	CVPC_ENSG00000103485.19	ENSG00000103485 VAR_16_29679583_A_G	Shared	Shared
PPC	ENSG00000103485.19	PPC_1599	VAR_16_29679583_A_G	chr16	29679583	2.34854003767922e-07	-0.821647415314446	PPC_ENSG00000103485.19	ENSG00000103485 VAR_16_29679583_A_G	Shared	Shared
iPSC	ENSG00000103485.19	iPSC_2593	VAR_16_29679583_A_G	chr16	29679583	5.78071539593213e-16	-0.637189475516243	iPSC_ENSG00000103485.19	ENSG00000103485 VAR_16_29679583_A_G	Shared	Shared
CVPC	ENSG00000103490.14	CVPC_3507	VAR_16_31556280_C_T	chr16	31556280	7.45642170308057e-06	0.62981917983578	CVPC_ENSG00000103490.14	ENSG00000103490 VAR_16_31556280_C_T	EDev	EDev
iPSC	ENSG00000103494.16	iPSC_2594	VAR_16_53565725_G_A	chr16	53565725	1.82305135091964e-07	0.791405605370225	iPSC_ENSG00000103494.16	ENSG00000103494 VAR_16_53565725_G_A	Shared	Shared
PPC	ENSG00000103494.16	PPC_1600	VAR_16_53555662_A_G	chr16	53555662	4.09764818045742e-10	0.732646767236841	PPC_ENSG00000103494.16	ENSG00000103494 VAR_16_53555662_A_G	Shared	Shared
CVPC	ENSG00000103494.16	CVPC_3508	VAR_16_53618606_A_G	chr16	53618606	2.9843418925422e-09	0.815666671915342	CVPC_ENSG00000103494.16	ENSG00000103494 VAR_16_53618606_A_G	Shared	Shared
PPC	ENSG00000103510.20	PPC_1601	VAR_16_31111250_C_T	chr16	31111250	9.01053950820249e-08	0.59760061331668	PPC_ENSG00000103510.20	ENSG00000103510 VAR_16_31111250_C_T	Shared	Shared
CVPC	ENSG00000103510.20	CVPC_3509	VAR_16_31120929_A_G	chr16	31120929	3.83676958870294e-08	0.492012678423292	CVPC_ENSG00000103510.20	ENSG00000103510 VAR_16_31120929_A_G	Shared	Shared
CVPC	ENSG00000103512.16	CVPC_3510	VAR_16_14881435_A_G	chr16	14881435	1.00184873934267e-06	-0.651188781538361	CVPC_ENSG00000103512.16	ENSG00000103512 VAR_16_14881435_A_G	Shared	Shared
PPC	ENSG00000103528.17	PPC_1602	VAR_16_19381530_A_G	chr16	19381530	9.22011677427893e-07	-0.642458956364789	PPC_ENSG00000103528.17	ENSG00000103528 VAR_16_19381530_A_G	Shared	Shared
iPSC	ENSG00000103534.17	iPSC_2596	VAR_16_19421453_C_T	chr16	19421453	1.10581278541673e-05	0.658428885097609	iPSC_ENSG00000103534.17	ENSG00000103534 VAR_16_19421453_C_T	Shared	Shared
PPC	ENSG00000103540.17	PPC_1603	VAR_16_19526127_A_G	chr16	19526127	8.29585257281477e-16	1.34674958744425	PPC_ENSG00000103540.17	ENSG00000103540 VAR_16_19526127_A_G	Shared	Shared
CVPC	ENSG00000103540.17	CVPC_3512	VAR_16_19526127_A_G	chr16	19526127	1.53236907970892e-17	1.02565727033881	CVPC_ENSG00000103540.17	ENSG00000103540 VAR_16_19526127_A_G	Shared	Shared
iPSC	ENSG00000103540.17	iPSC_2597	VAR_16_19526127_A_G	chr16	19526127	2.20546896567198e-31	1.70621549127534	iPSC_ENSG00000103540.17	ENSG00000103540 VAR_16_19526127_A_G	Shared	Shared
iPSC	ENSG00000103544.17	iPSC_2598	VAR_16_19969609_C_T	chr16	19969609	4.35336872534037e-06	0.581955306738851	iPSC_ENSG00000103544.17	ENSG00000103544 VAR_16_19969609_C_T	Shared	Shared
CVPC	ENSG00000103546.19	CVPC_136	VAR_16_55697663_G_T	chr16	55697663	4.78245180084003e-16	1.34564513573159	CVPC_ENSG00000103546.19	ENSG00000103546 VAR_16_55697663_G_T	Shared	Shared
PPC	ENSG00000103549.22	PPC_1604	VAR_16_30660211_G_A	chr16	30660211	7.47136601327539e-07	0.681480544448477	PPC_ENSG00000103549.22	ENSG00000103549 VAR_16_30660211_G_A	Shared	Shared
CVPC	ENSG00000103549.22	CVPC_3513	VAR_16_30677091_C_T	chr16	30677091	8.12115622120973e-08	0.325942237228926	CVPC_ENSG00000103549.22	ENSG00000103549 VAR_16_30677091_C_T	Shared	Shared
CVPC	ENSG00000103550.14	CVPC_874	VAR_16_19698429_C_T	chr16	19698429	2.06503836116544e-12	1.17634529949318	CVPC_ENSG00000103550.14	ENSG00000103550 VAR_16_19698429_C_T	Shared	Shared
iPSC	ENSG00000103550.14	iPSC_2599	VAR_16_19698429_C_T	chr16	19698429	1.76501856744416e-43	1.84079031326985	iPSC_ENSG00000103550.14	ENSG00000103550 VAR_16_19698429_C_T	Shared	Shared
PPC	ENSG00000103550.14	PPC_1605	VAR_16_19732327_T_C	chr16	19732327	2.30895155237141e-17	1.47279179697697	PPC_ENSG00000103550.14	ENSG00000103550 VAR_16_19732327_T_C	Shared	Shared
CVPC	ENSG00000103599.20	CVPC_875	VAR_15_67184397_G_A	chr15	67184397	8.08222986985263e-08	-0.712931267669155	CVPC_ENSG00000103599.20	ENSG00000103599 VAR_15_67184397_G_A	Shared	Shared
PPC	ENSG00000103599.20	PPC_1606	VAR_15_67184397_G_A	chr15	67184397	1.35166005880918e-10	-1.40105939944487	PPC_ENSG00000103599.20	ENSG00000103599 VAR_15_67184397_G_A	Shared	Shared
iPSC	ENSG00000103642.12	iPSC_2601	VAR_15_63062893_C_G	chr15	63062893	9.1658284518577e-11	-0.71729105466182	iPSC_ENSG00000103642.12	ENSG00000103642 VAR_15_63062893_C_G	Shared	Shared
CVPC	ENSG00000103653.17	CVPC_3514	VAR_15_74787133_G_A	chr15	74787133	1.15100345498009e-08	0.599884413391156	CVPC_ENSG00000103653.17	ENSG00000103653 VAR_15_74787133_G_A	Shared	Shared
iPSC	ENSG00000103671.10	iPSC_2603	VAR_15_64552173_G_T	chr15	64552173	2.43004899616057e-07	0.775935142252063	iPSC_ENSG00000103671.10	ENSG00000103671 VAR_15_64552173_G_T	Shared	Shared
PPC	ENSG00000103671.10	PPC_1607	VAR_15_64551561_G_A	chr15	64551561	3.43428476402632e-11	1.15986982589138	PPC_ENSG00000103671.10	ENSG00000103671 VAR_15_64551561_G_A	Shared	Shared
CVPC	ENSG00000103671.10	CVPC_3515	VAR_15_64537582_G_A	chr15	64537582	9.98141874578436e-21	1.62746077405634	CVPC_ENSG00000103671.10	ENSG00000103671 VAR_15_64537582_G_A	Shared	Shared
PPC	ENSG00000103707.10	PPC_1608	VAR_15_65029600_A_G	chr15	65029600	6.30573659326463e-06	2.22845144781126	PPC_ENSG00000103707.10	ENSG00000103707 VAR_15_65029600_A_G	Shared	Shared
iPSC	ENSG00000103723.17	iPSC_2605	VAR_15_82708330_T_A	chr15	82708330	9.22245992859828e-33	1.48366170494742	iPSC_ENSG00000103723.17	ENSG00000103723 VAR_15_82708330_T_A	Shared	Shared
CVPC	ENSG00000103742.12	CVPC_3516	VAR_15_66362136_T_C	chr15	66362136	5.90153195904703e-06	0.396709308378998	CVPC_ENSG00000103742.12	ENSG00000103742 VAR_15_66362136_T_C	EDev	EDev
iPSC	ENSG00000103742.12	iPSC_481	VAR_15_65413633_C_T	chr15	65413633	1.30462635945521e-14	-0.835233510054117	iPSC_ENSG00000103742.12	ENSG00000103742 VAR_15_65413633_C_T	Shared	Shared
iPSC	ENSG00000103811.18	iPSC_2607	VAR_15_78942128_T_C	chr15	78942128	4.86867950276147e-13	-1.45229437241134	iPSC_ENSG00000103811.18	ENSG00000103811 VAR_15_78942128_T_C	Shared	Shared
PPC	ENSG00000103811.18	PPC_1610	VAR_15_78944951_C_T	chr15	78944951	6.43887782410735e-14	-2.15629467233953	PPC_ENSG00000103811.18	ENSG00000103811 VAR_15_78944951_C_T	Shared	Shared
CVPC	ENSG00000103811.18	CVPC_3517	VAR_15_78938225_C_T	chr15	78938225	1.82326046934526e-09	-1.20414903814628	CVPC_ENSG00000103811.18	ENSG00000103811 VAR_15_78938225_C_T	Shared	Shared
PPC	ENSG00000103852.13	PPC_1611	VAR_15_98976648_A_G	chr15	98976648	1.49784721630415e-12	-1.44148002867052	PPC_ENSG00000103852.13	ENSG00000103852 VAR_15_98976648_A_G	EDev	EDev
CVPC	ENSG00000103852.13	CVPC_3518	VAR_15_98938603_C_T	chr15	98938603	5.32023249532867e-09	-0.933088045506731	CVPC_ENSG00000103852.13	ENSG00000103852 VAR_15_98938603_C_T	EDev	EDev
iPSC	ENSG00000103852.13	iPSC_2608	VAR_15_98943866_A_G	chr15	98943866	7.95522644667831e-13	-1.28920554800981	iPSC_ENSG00000103852.13	ENSG00000103852 VAR_15_98943866_A_G	Shared	Shared
iPSC	ENSG00000103876.14	iPSC_2610	VAR_15_80177698_G_A	chr15	80177698	5.23888092845197e-14	0.832249584457247	iPSC_ENSG00000103876.14	ENSG00000103876 VAR_15_80177698_G_A	Shared	Shared
CVPC	ENSG00000103876.14	CVPC_3519	VAR_15_80149546_C_T	chr15	80149546	1.27823130758981e-10	-1.09172486822436	CVPC_ENSG00000103876.14	ENSG00000103876 VAR_15_80149546_C_T	Shared	Shared
PPC	ENSG00000103932.12	PPC_1612	VAR_15_41527124_C_T	chr15	41527124	2.39965771339818e-20	1.05234336509991	PPC_ENSG00000103932.12	ENSG00000103932 VAR_15_41527124_C_T	Shared	Shared
iPSC	ENSG00000103932.12	iPSC_2611	VAR_15_41510559_T_A	chr15	41510559	3.1685521274867e-23	0.723507285964432	iPSC_ENSG00000103932.12	ENSG00000103932 VAR_15_41510559_T_A	Shared	Shared
CVPC	ENSG00000103932.12	CVPC_3520	VAR_15_41527518_C_T	chr15	41527518	1.36198655736465e-16	-0.808294635366747	CVPC_ENSG00000103932.12	ENSG00000103932 VAR_15_41527518_C_T	Shared	Shared
iPSC	ENSG00000103942.13	iPSC_151	VAR_15_82898044_C_T	chr15	82898044	4.17281089677772e-06	0.443776075248231	iPSC_ENSG00000103942.13	ENSG00000103942 VAR_15_82898044_C_T	Shared	Shared
CVPC	ENSG00000103942.13	CVPC_3521	VAR_15_82860378_A_G	chr15	82860378	1.12382839459158e-07	0.662247914172013	CVPC_ENSG00000103942.13	ENSG00000103942 VAR_15_82860378_A_G	Shared	Shared
CVPC	ENSG00000103966.11	CVPC_42	VAR_15_41947581_C_T	chr15	41947581	1.22114366441453e-14	0.933397197729406	CVPC_ENSG00000103966.11	ENSG00000103966 VAR_15_41947581_C_T	Shared	Shared
iPSC	ENSG00000103966.11	iPSC_2612	VAR_15_41969653_C_A	chr15	41969653	2.74506479345502e-09	-0.980479120592187	iPSC_ENSG00000103966.11	ENSG00000103966 VAR_15_41969653_C_A	Shared	Shared
iPSC	ENSG00000103994.18	iPSC_2613	VAR_15_42044620_A_G	chr15	42044620	6.36813390607642e-08	0.393232532389845	iPSC_ENSG00000103994.18	ENSG00000103994 VAR_15_42044620_A_G	EDev	EDev
iPSC	ENSG00000103995.14	iPSC_2614	VAR_15_48728529_C_A	chr15	48728529	7.07041178796079e-21	-1.11609893926556	iPSC_ENSG00000103995.14	ENSG00000103995 VAR_15_48728529_C_A	Shared	Shared
iPSC	ENSG00000104047.15	iPSC_2615	VAR_15_49630829_C_G	chr15	49630829	1.54073272543338e-13	-0.748042073607507	iPSC_ENSG00000104047.15	ENSG00000104047 VAR_15_49630829_C_G	Shared	Shared
CVPC	ENSG00000104059.5	CVPC_3522	VAR_15_29127692_C_G	chr15	29127692	1.13062846658719e-07	-0.567792813461587	CVPC_ENSG00000104059.5	ENSG00000104059 VAR_15_29127692_C_G	EDev	EDev
iPSC	ENSG00000104093.14	iPSC_2617	VAR_15_51598466_G_C	chr15	51598466	1.83560154169147e-07	-0.562617912832125	iPSC_ENSG00000104093.14	ENSG00000104093 VAR_15_51598466_G_C	Shared	Shared
PPC	ENSG00000104093.14	PPC_1615	VAR_15_51508188_G_T	chr15	51508188	3.45814168635297e-06	-0.656962865478949	PPC_ENSG00000104093.14	ENSG00000104093 VAR_15_51508188_G_T	Shared	Shared
PPC	ENSG00000104112.9	PPC_1616	VAR_15_51714150_C_T	chr15	51714150	6.10499797414657e-06	-0.518266120769467	PPC_ENSG00000104112.9	ENSG00000104112 VAR_15_51714150_C_T	Shared	Shared
iPSC	ENSG00000104112.9	iPSC_482	VAR_15_51697860_G_T	chr15	51697860	7.01552293777197e-15	-0.51924883502014	iPSC_ENSG00000104112.9	ENSG00000104112 VAR_15_51697860_G_T	Shared	Shared
CVPC	ENSG00000104140.7	CVPC_3523	VAR_15_39957464_C_T	chr15	39957464	4.32545731475179e-06	0.61026654086313	CVPC_ENSG00000104140.7	ENSG00000104140 VAR_15_39957464_C_T	EDev	EDev
PPC	ENSG00000104213.13	PPC_1618	VAR_8_17575614_T_C	chr8	17575614	2.51955573573245e-09	1.20276374162721	PPC_ENSG00000104213.13	ENSG00000104213 VAR_8_17575614_T_C	Shared	Shared
iPSC	ENSG00000104213.13	iPSC_2619	VAR_8_17583437_G_T	chr8	17583437	2.5684169378624e-09	-1.74060511734253	iPSC_ENSG00000104213.13	ENSG00000104213 VAR_8_17583437_G_T	Shared	Shared
iPSC	ENSG00000104219.13	iPSC_2620	VAR_8_17178692_A_C	chr8	17178692	3.30275675204297e-12	-0.824836314382835	iPSC_ENSG00000104219.13	ENSG00000104219 VAR_8_17178692_A_C	Shared	Shared
CVPC	ENSG00000104219.13	CVPC_3524	VAR_8_17156131_A_C	chr8	17156131	1.32906504599114e-07	-0.469218793868159	CVPC_ENSG00000104219.13	ENSG00000104219 VAR_8_17156131_A_C	Shared	Shared
iPSC	ENSG00000104228.13	iPSC_2621	VAR_8_27301006_T_A	chr8	27301006	5.54208038457556e-07	-0.333171420180464	iPSC_ENSG00000104228.13	ENSG00000104228 VAR_8_27301006_T_A	Shared	Shared
iPSC	ENSG00000104231.11	iPSC_483	VAR_8_81643427_G_C	chr8	81643427	2.31948552266673e-09	-0.764545401188956	iPSC_ENSG00000104231.11	ENSG00000104231 VAR_8_81643427_G_C	Shared	Shared
PPC	ENSG00000104231.11	PPC_1619	VAR_8_81659199_C_A	chr8	81659199	9.42266914628631e-10	-0.871207181135747	PPC_ENSG00000104231.11	ENSG00000104231 VAR_8_81659199_C_A	Shared	Shared
CVPC	ENSG00000104290.11	CVPC_3525	VAR_8_29340739_C_T	chr8	29340739	1.19453567013724e-06	-0.438137846750134	CVPC_ENSG00000104290.11	ENSG00000104290 VAR_8_29340739_C_T	EDev	EDev
iPSC	ENSG00000104290.11	iPSC_2622	VAR_8_28584875_G_A	chr8	28584875	9.02474202322137e-10	0.464363377862955	iPSC_ENSG00000104290.11	ENSG00000104290 VAR_8_28584875_G_A	Shared	Shared
PPC	ENSG00000104312.8	PPC_1621	VAR_8_89758441_A_T	chr8	89758441	3.531071061305e-11	0.943650376858182	PPC_ENSG00000104312.8	ENSG00000104312 VAR_8_89758441_A_T	Shared	Shared
iPSC	ENSG00000104313.20	iPSC_2	VAR_8_71668174_C_T	chr8	71668174	3.31509324775726e-13	1.21437556409892	iPSC_ENSG00000104313.20	ENSG00000104313 VAR_8_71668174_C_T	EDev	EDev
PPC	ENSG00000104320.15	PPC_1622	VAR_8_89952825_T_C	chr8	89952825	6.095526182853e-08	-0.878057324913876	PPC_ENSG00000104320.15	ENSG00000104320 VAR_8_89952825_T_C	Shared	Shared
iPSC	ENSG00000104341.17	iPSC_2624	VAR_8_97773295_A_G	chr8	97773295	1.14711340811791e-17	-0.779127540714875	iPSC_ENSG00000104341.17	ENSG00000104341 VAR_8_97773295_A_G	Shared	Shared
CVPC	ENSG00000104341.17	CVPC_3526	VAR_8_97060870_C_A	chr8	97060870	1.97297130530977e-06	-0.60883064638282	CVPC_ENSG00000104341.17	ENSG00000104341 VAR_8_97060870_C_A	EDev	EDev
iPSC	ENSG00000104368.19	iPSC_2627	VAR_8_42207691_A_G	chr8	42207691	5.56665971231003e-07	0.771010516922618	iPSC_ENSG00000104368.19	ENSG00000104368 VAR_8_42207691_A_G	Shared	Shared
iPSC	ENSG00000104381.14	iPSC_2629	VAR_8_74340773_T_A	chr8	74340773	1.09317725872121e-06	-0.212219766226194	iPSC_ENSG00000104381.14	ENSG00000104381 VAR_8_74340773_T_A	Shared	Shared
iPSC	ENSG00000104388.15	iPSC_2630	VAR_8_60619154_A_T	chr8	60619154	9.08016762659096e-14	0.540248058554438	iPSC_ENSG00000104388.15	ENSG00000104388 VAR_8_60619154_A_T	Shared	Shared
PPC	ENSG00000104388.15	PPC_1624	VAR_8_60633716_A_G	chr8	60633716	4.10073088788187e-07	0.535363741240253	PPC_ENSG00000104388.15	ENSG00000104388 VAR_8_60633716_A_G	Shared	Shared
iPSC	ENSG00000104412.8	iPSC_2631	VAR_8_108443634_C_T	chr8	108443634	1.76629923518639e-08	-0.531383414893458	iPSC_ENSG00000104412.8	ENSG00000104412 VAR_8_108443634_C_T	Shared	Shared
PPC	ENSG00000104412.8	PPC_1625	VAR_8_108452073_G_T	chr8	108452073	5.66080473125066e-08	0.664700207779215	PPC_ENSG00000104412.8	ENSG00000104412 VAR_8_108452073_G_T	Shared	Shared
CVPC	ENSG00000104415.14	CVPC_3527	VAR_8_133118868_G_A	chr8	133118868	4.55879609071907e-07	-0.449182517850887	CVPC_ENSG00000104415.14	ENSG00000104415 VAR_8_133118868_G_A	EDev	EDev
iPSC	ENSG00000104427.13	iPSC_2633	VAR_8_78725903_C_A	chr8	78725903	1.00726037307566e-11	0.676389308292794	iPSC_ENSG00000104427.13	ENSG00000104427 VAR_8_78725903_C_A	Shared	Shared
CVPC	ENSG00000104427.13	CVPC_3528	VAR_8_78650742_C_T	chr8	78650742	3.29277947962048e-08	0.582648506902553	CVPC_ENSG00000104427.13	ENSG00000104427 VAR_8_78650742_C_T	Shared	Shared
iPSC	ENSG00000104442.10	iPSC_2634	VAR_8_65624327_T_C	chr8	65624327	6.13057381209984e-18	-0.699147205721186	iPSC_ENSG00000104442.10	ENSG00000104442 VAR_8_65624327_T_C	Shared	Shared
CVPC	ENSG00000104442.10	CVPC_3529	VAR_8_65642927_T_C	chr8	65642927	4.95481255441338e-08	-0.307603610548337	CVPC_ENSG00000104442.10	ENSG00000104442 VAR_8_65642927_T_C	Shared	Shared
PPC	ENSG00000104442.10	PPC_1626	VAR_8_65574371_T_C	chr8	65574371	2.04337843209175e-08	0.727011562426093	PPC_ENSG00000104442.10	ENSG00000104442 VAR_8_65574371_T_C	Shared	Shared
CVPC	ENSG00000104472.10	CVPC_3530	VAR_8_140486057_G_A	chr8	140486057	1.1600800864546e-20	-1.56835549983578	CVPC_ENSG00000104472.10	ENSG00000104472 VAR_8_140486057_G_A	Shared	Shared
iPSC	ENSG00000104472.10	iPSC_2636	VAR_8_140495628_C_T	chr8	140495628	1.1094905014836e-28	-1.13194593125384	iPSC_ENSG00000104472.10	ENSG00000104472 VAR_8_140495628_C_T	Shared	Shared
PPC	ENSG00000104472.10	PPC_1627	VAR_8_140495628_C_T	chr8	140495628	4.2950901134286e-09	-1.25664682872967	PPC_ENSG00000104472.10	ENSG00000104472 VAR_8_140495628_C_T	Shared	Shared
iPSC	ENSG00000104497.15	iPSC_2638	VAR_8_81800988_G_A	chr8	81800988	3.41203168444184e-34	-1.61529899522767	iPSC_ENSG00000104497.15	ENSG00000104497 VAR_8_81800988_G_A	Shared	Shared
PPC	ENSG00000104497.15	PPC_1628	VAR_8_81800988_G_A	chr8	81800988	8.31458732320641e-14	-1.7875080307183	PPC_ENSG00000104497.15	ENSG00000104497 VAR_8_81800988_G_A	Shared	Shared
iPSC	ENSG00000104517.13	iPSC_2639	VAR_8_102537983_C_T	chr8	102537983	8.95813659462547e-12	-0.292200692307453	iPSC_ENSG00000104517.13	ENSG00000104517 VAR_8_102537983_C_T	EDev	EDev
iPSC	ENSG00000104518.11	iPSC_2640	VAR_8_143560999_C_T	chr8	143560999	1.37068732008863e-18	1.1846742644589	iPSC_ENSG00000104518.11	ENSG00000104518 VAR_8_143560999_C_T	Shared	Shared
CVPC	ENSG00000104518.11	CVPC_3532	VAR_8_143560999_C_T	chr8	143560999	1.95210977041904e-09	0.948967058021254	CVPC_ENSG00000104518.11	ENSG00000104518 VAR_8_143560999_C_T	Shared	Shared
PPC	ENSG00000104518.11	PPC_1629	VAR_8_143560999_C_T	chr8	143560999	8.94239629157067e-12	1.35528416175959	PPC_ENSG00000104518.11	ENSG00000104518 VAR_8_143560999_C_T	Shared	Shared
PPC	ENSG00000104524.14	PPC_1631	VAR_8_143147478_T_C	chr8	143147478	5.53748099027571e-06	0.531984939799323	PPC_ENSG00000104524.14	ENSG00000104524 VAR_8_143147478_T_C	EDev	EDev
CVPC	ENSG00000104524.14	CVPC_3533	VAR_8_142838424_G_T	chr8	142838424	5.27872217884907e-07	-0.476645470769243	CVPC_ENSG00000104524.14	ENSG00000104524 VAR_8_142838424_G_T	EDev	EDev
iPSC	ENSG00000104524.14	iPSC_2641	VAR_8_143576200_C_T	chr8	143576200	8.6278804791997e-09	-0.520295879636914	iPSC_ENSG00000104524.14	ENSG00000104524 VAR_8_143576200_C_T	Shared	Shared
PPC	ENSG00000104537.17	PPC_297	VAR_8_123730712_T_A	chr8	123730712	2.79143327624402e-08	-0.588573524991801	PPC_ENSG00000104537.17	ENSG00000104537 VAR_8_123730712_T_A	Shared	Shared
iPSC	ENSG00000104611.12	iPSC_2642	VAR_8_19314296_A_C	chr8	19314296	4.27298037221838e-11	0.785472539750305	iPSC_ENSG00000104611.12	ENSG00000104611 VAR_8_19314296_A_C	Shared	Shared
CVPC	ENSG00000104613.12	CVPC_3534	VAR_8_19801988_C_G	chr8	19801988	1.17437326698756e-07	0.698240292309629	CVPC_ENSG00000104613.12	ENSG00000104613 VAR_8_19801988_C_G	Shared	Shared
PPC	ENSG00000104626.15	PPC_1632	VAR_8_8934916_A_G	chr8	8934916	6.10896106973348e-07	0.776309171465618	PPC_ENSG00000104626.15	ENSG00000104626 VAR_8_8934916_A_G	Shared	Shared
iPSC	ENSG00000104635.15	iPSC_2643	VAR_8_22295868_G_A	chr8	22295868	1.87474575848077e-11	0.338520763148658	iPSC_ENSG00000104635.15	ENSG00000104635 VAR_8_22295868_G_A	EDev	EDev
iPSC	ENSG00000104660.19	iPSC_486	VAR_8_30058040_C_T	chr8	30058040	1.48406199045498e-06	0.492608149522911	iPSC_ENSG00000104660.19	ENSG00000104660 VAR_8_30058040_C_T	Shared	Shared
iPSC	ENSG00000104679.12	iPSC_2644	VAR_8_23282684_G_A	chr8	23282684	2.76853119008409e-06	-0.723450357485971	iPSC_ENSG00000104679.12	ENSG00000104679 VAR_8_23282684_G_A	Shared	Shared
CVPC	ENSG00000104687.14	CVPC_3536	VAR_8_30735444_C_A	chr8	30735444	9.05722602992358e-07	0.527588291025938	CVPC_ENSG00000104687.14	ENSG00000104687 VAR_8_30735444_C_A	Shared	Shared
iPSC	ENSG00000104687.14	iPSC_2645	VAR_8_30687520_C_T	chr8	30687520	7.25395043931233e-11	-0.9514408455054	iPSC_ENSG00000104687.14	ENSG00000104687 VAR_8_30687520_C_T	EDev	EDev
CVPC	ENSG00000104695.13	CVPC_3537	VAR_8_30788444_T_C	chr8	30788444	1.66655326210063e-13	-0.743151029873007	CVPC_ENSG00000104695.13	ENSG00000104695 VAR_8_30788444_T_C	Shared	Shared
iPSC	ENSG00000104722.14	iPSC_152	VAR_8_24862514_A_C	chr8	24862514	8.3143673395656e-12	0.758362796973284	iPSC_ENSG00000104722.14	ENSG00000104722 VAR_8_24862514_A_C	Shared	Shared
iPSC	ENSG00000104723.21	iPSC_2647	VAR_8_15741189_A_C	chr8	15741189	8.44413649352964e-11	-0.825450750784599	iPSC_ENSG00000104723.21	ENSG00000104723 VAR_8_15741189_A_C	Shared	Shared
CVPC	ENSG00000104731.14	CVPC_3538	VAR_16_87640321_C_G	chr16	87640321	8.82811199995044e-08	-1.20806857509927	CVPC_ENSG00000104731.14	ENSG00000104731 VAR_16_87640321_C_G	Shared	Shared
PPC	ENSG00000104731.14	PPC_1634	VAR_16_87708486_G_A	chr16	87708486	1.93282630529372e-08	0.759005057885476	PPC_ENSG00000104731.14	ENSG00000104731 VAR_16_87708486_G_A	Shared	Shared
iPSC	ENSG00000104731.14	iPSC_2649	VAR_16_87640321_C_G	chr16	87640321	2.46771564625203e-09	-1.0034413316803	iPSC_ENSG00000104731.14	ENSG00000104731 VAR_16_87640321_C_G	Shared	Shared
iPSC	ENSG00000104738.19	iPSC_2650	VAR_8_46980483_A_G	chr8	46980483	5.19830860362739e-13	0.510718111957643	iPSC_ENSG00000104738.19	ENSG00000104738 VAR_8_46980483_A_G	Shared	Shared
CVPC	ENSG00000104738.19	CVPC_3539	VAR_8_47086013_A_G	chr8	47086013	2.73178867920976e-06	0.307509737674015	CVPC_ENSG00000104738.19	ENSG00000104738 VAR_8_47086013_A_G	Shared	Shared
iPSC	ENSG00000104763.20	iPSC_2651	VAR_8_18056461_G_A	chr8	18056461	1.36832022563827e-14	-0.765544259212583	iPSC_ENSG00000104763.20	ENSG00000104763 VAR_8_18056461_G_A	Shared	Shared
CVPC	ENSG00000104763.20	CVPC_877	VAR_8_18070189_G_T	chr8	18070189	1.86483515181084e-07	-0.387080027022716	CVPC_ENSG00000104763.20	ENSG00000104763 VAR_8_18070189_G_T	Shared	Shared
PPC	ENSG00000104774.13	PPC_1636	VAR_19_12573144_G_A	chr19	12573144	5.4125101677829e-08	-1.32152033018522	PPC_ENSG00000104774.13	ENSG00000104774 VAR_19_12573144_G_A	Shared	Shared
CVPC	ENSG00000104774.13	CVPC_3541	VAR_19_12644084_C_T	chr19	12644084	4.41342854918575e-13	0.748589044246319	CVPC_ENSG00000104774.13	ENSG00000104774 VAR_19_12644084_C_T	Shared	Shared
iPSC	ENSG00000104774.13	iPSC_2652	VAR_19_12649850_T_C	chr19	12649850	1.07724943086129e-17	0.758897442562152	iPSC_ENSG00000104774.13	ENSG00000104774 VAR_19_12649850_T_C	Shared	Shared
iPSC	ENSG00000104783.15	iPSC_2653	VAR_19_43774629_G_A	chr19	43774629	4.42365747207376e-21	1.59660903541996	iPSC_ENSG00000104783.15	ENSG00000104783 VAR_19_43774629_G_A	EDev	EDev
iPSC	ENSG00000104805.17	iPSC_2655	VAR_19_48893242_C_T	chr19	48893242	5.12831925975649e-11	-0.65610110307118	iPSC_ENSG00000104805.17	ENSG00000104805 VAR_19_48893242_C_T	Shared	Shared
CVPC	ENSG00000104805.17	CVPC_878	VAR_19_48886255_G_A	chr19	48886255	1.06340428753875e-10	-0.84030672974634	CVPC_ENSG00000104805.17	ENSG00000104805 VAR_19_48886255_G_A	Shared	Shared
PPC	ENSG00000104805.17	PPC_1637	VAR_19_48893480_G_A	chr19	48893480	6.94454993473699e-13	-1.39691709985794	PPC_ENSG00000104805.17	ENSG00000104805 VAR_19_48893480_G_A	Shared	Shared
iPSC	ENSG00000104808.8	iPSC_2656	VAR_19_48944456_G_A	chr19	48944456	8.05709198332656e-09	-1.47930166162278	iPSC_ENSG00000104808.8	ENSG00000104808 VAR_19_48944456_G_A	Shared	Shared
CVPC	ENSG00000104812.15	CVPC_3542	VAR_19_49415686_A_G	chr19	49415686	3.45877069090634e-07	-0.212271048327765	CVPC_ENSG00000104812.15	ENSG00000104812 VAR_19_49415686_A_G	EDev	EDev
iPSC	ENSG00000104818.15	iPSC_2657	VAR_19_49041969_C_T	chr19	49041969	6.32578798077923e-08	0.652837217887232	iPSC_ENSG00000104818.15	ENSG00000104818 VAR_19_49041969_C_T	Shared	Shared
iPSC	ENSG00000104823.9	iPSC_153	VAR_19_38828554_G_A	chr19	38828554	2.48724780060597e-15	0.549460707324581	iPSC_ENSG00000104823.9	ENSG00000104823 VAR_19_38828554_G_A	Shared	Shared
CVPC	ENSG00000104848.2	CVPC_3543	VAR_19_49074373_T_C	chr19	49074373	1.8140825333634e-08	0.80542107224035	CVPC_ENSG00000104848.2	ENSG00000104848 VAR_19_49074373_T_C	Shared	Shared
PPC	ENSG00000104856.15	PPC_1639	VAR_19_44719517_G_C	chr19	44719517	8.62883763764465e-07	-0.392724079152282	PPC_ENSG00000104856.15	ENSG00000104856 VAR_19_44719517_G_C	EDev	EDev
CVPC	ENSG00000104870.13	CVPC_3544	VAR_19_50295975_A_G	chr19	50295975	1.2172303497662e-06	-0.304060670248596	CVPC_ENSG00000104870.13	ENSG00000104870 VAR_19_50295975_A_G	EDev	EDev
iPSC	ENSG00000104870.13	iPSC_2658	VAR_19_49524906_A_G	chr19	49524906	2.8161252429257e-10	-0.534564276867092	iPSC_ENSG00000104870.13	ENSG00000104870 VAR_19_49524906_A_G	Shared	Shared
PPC	ENSG00000104870.13	PPC_1640	VAR_19_49519682_T_C	chr19	49519682	2.76292609714798e-08	-1.69347978826663	PPC_ENSG00000104870.13	ENSG00000104870 VAR_19_49519682_T_C	Shared	Shared
CVPC	ENSG00000104872.11	CVPC_3545	VAR_19_49444956_G_A	chr19	49444956	1.78447548338764e-07	-0.461981516960104	CVPC_ENSG00000104872.11	ENSG00000104872 VAR_19_49444956_G_A	Shared	Shared
iPSC	ENSG00000104880.19	iPSC_2659	VAR_19_7470363_C_A	chr19	7470363	8.80641511207964e-11	-0.52716833128696	iPSC_ENSG00000104880.19	ENSG00000104880 VAR_19_7470363_C_A	Shared	Shared
iPSC	ENSG00000104881.16	iPSC_2660	VAR_19_45404263_T_C	chr19	45404263	8.37101760548543e-10	0.541889287841781	iPSC_ENSG00000104881.16	ENSG00000104881 VAR_19_45404263_T_C	Shared	Shared
PPC	ENSG00000104881.16	PPC_1642	VAR_19_45404263_T_C	chr19	45404263	7.05023769621985e-13	1.12533139369161	PPC_ENSG00000104881.16	ENSG00000104881 VAR_19_45404263_T_C	Shared	Shared
PPC	ENSG00000104883.8	PPC_1643	VAR_19_7491498_A_G	chr19	7491498	3.38380238111973e-09	-1.26347585821337	PPC_ENSG00000104883.8	ENSG00000104883 VAR_19_7491498_A_G	Shared	Shared
iPSC	ENSG00000104883.8	iPSC_2661	VAR_19_7485174_G_T	chr19	7485174	1.12103440489658e-09	-0.923487212363319	iPSC_ENSG00000104883.8	ENSG00000104883 VAR_19_7485174_G_T	Shared	Shared
CVPC	ENSG00000104883.8	CVPC_3546	VAR_19_7485958_G_A	chr19	7485958	9.70994451770345e-13	-1.30745318388545	CVPC_ENSG00000104883.8	ENSG00000104883 VAR_19_7485958_G_A	Shared	Shared
PPC	ENSG00000104884.17	PPC_1644	VAR_19_45344875_C_T	chr19	45344875	1.10776767861695e-10	-0.940474327805448	PPC_ENSG00000104884.17	ENSG00000104884 VAR_19_45344875_C_T	Shared	Shared
iPSC	ENSG00000104884.17	iPSC_487	VAR_19_45352886_G_A	chr19	45352886	1.51275820254833e-23	-0.774610323603886	iPSC_ENSG00000104884.17	ENSG00000104884 VAR_19_45352886_G_A	Shared	Shared
CVPC	ENSG00000104884.17	CVPC_3547	VAR_19_45352886_G_A	chr19	45352886	8.38738094533108e-13	-0.805313377814574	CVPC_ENSG00000104884.17	ENSG00000104884 VAR_19_45352886_G_A	Shared	Shared
iPSC	ENSG00000104885.19	iPSC_2662	VAR_19_2161322_T_C	chr19	2161322	6.7942544070242e-14	0.470468061650726	iPSC_ENSG00000104885.19	ENSG00000104885 VAR_19_2161322_T_C	Shared	Shared
iPSC	ENSG00000104886.12	iPSC_2663	VAR_19_2238906_T_A	chr19	2238906	1.82317845227916e-06	0.641843473505508	iPSC_ENSG00000104886.12	ENSG00000104886 VAR_19_2238906_T_A	Shared	Shared
iPSC	ENSG00000104888.10	iPSC_154	VAR_19_49444956_G_A	chr19	49444956	1.12234999496601e-06	-0.486122304302336	iPSC_ENSG00000104888.10	ENSG00000104888 VAR_19_49444956_G_A	Shared	Shared
CVPC	ENSG00000104888.10	CVPC_3548	VAR_19_48759809_C_A	chr19	48759809	5.18623029838585e-06	-0.645274665593869	CVPC_ENSG00000104888.10	ENSG00000104888 VAR_19_48759809_C_A	EDev	EDev
CVPC	ENSG00000104897.10	CVPC_3549	VAR_19_2023657_C_T	chr19	2023657	9.45519897838425e-07	0.610607312575274	CVPC_ENSG00000104897.10	ENSG00000104897 VAR_19_2023657_C_T	EDev	EDev
iPSC	ENSG00000104899.8	iPSC_2664	VAR_19_2152186_G_A	chr19	2152186	1.89890323587335e-09	-1.67566356109393	iPSC_ENSG00000104899.8	ENSG00000104899 VAR_19_2152186_G_A	Shared	Shared
iPSC	ENSG00000104901.7	iPSC_155	VAR_19_49367386_T_C	chr19	49367386	3.66353382882177e-33	-1.61707169695016	iPSC_ENSG00000104901.7	ENSG00000104901 VAR_19_49367386_T_C	Shared	Shared
PPC	ENSG00000104901.7	PPC_298	VAR_19_49317544_C_T	chr19	49317544	2.4777668076439e-12	1.27709674867954	PPC_ENSG00000104901.7	ENSG00000104901 VAR_19_49317544_C_T	Shared	Shared
CVPC	ENSG00000104915.15	CVPC_3551	VAR_19_13500292_A_G	chr19	13500292	2.97159636647056e-06	-0.370853483027509	CVPC_ENSG00000104915.15	ENSG00000104915 VAR_19_13500292_A_G	EDev	EDev
iPSC	ENSG00000104921.15	iPSC_2666	VAR_19_7699550_G_T	chr19	7699550	1.81197059069868e-13	-1.22166086685407	iPSC_ENSG00000104921.15	ENSG00000104921 VAR_19_7699550_G_T	Shared	Shared
iPSC	ENSG00000104936.20	iPSC_488	VAR_19_45735297_T_C	chr19	45735297	3.6651698136132e-09	0.430389491778669	iPSC_ENSG00000104936.20	ENSG00000104936 VAR_19_45735297_T_C	Shared	Shared
PPC	ENSG00000104960.15	PPC_1647	VAR_19_49831638_C_T	chr19	49831638	1.16633754533818e-07	-1.13195041036832	PPC_ENSG00000104960.15	ENSG00000104960 VAR_19_49831638_C_T	Shared	Shared
iPSC	ENSG00000104964.15	iPSC_2667	VAR_19_3053576_T_C	chr19	3053576	5.50906152836008e-11	-0.570390476272249	iPSC_ENSG00000104964.15	ENSG00000104964 VAR_19_3053576_T_C	Shared	Shared
CVPC	ENSG00000104964.15	CVPC_879	VAR_19_3062859_T_C	chr19	3062859	2.33003074442907e-07	-0.337759186113921	CVPC_ENSG00000104964.15	ENSG00000104964 VAR_19_3062859_T_C	Shared	Shared
iPSC	ENSG00000104973.19	iPSC_2668	VAR_19_49832253_T_C	chr19	49832253	1.29986472902006e-09	-0.341600346743143	iPSC_ENSG00000104973.19	ENSG00000104973 VAR_19_49832253_T_C	Shared	Shared
CVPC	ENSG00000104973.19	CVPC_3552	VAR_19_49813497_C_T	chr19	49813497	2.66951993289914e-09	-0.441189150397388	CVPC_ENSG00000104973.19	ENSG00000104973 VAR_19_49813497_C_T	Shared	Shared
PPC	ENSG00000104973.19	PPC_1648	VAR_19_50594359_C_T	chr19	50594359	3.30652558828874e-06	-0.722113660052739	PPC_ENSG00000104973.19	ENSG00000104973 VAR_19_50594359_C_T	EDev	EDev
PPC	ENSG00000104979.9	PPC_1649	VAR_19_13789166_A_T	chr19	13789166	7.98437975840732e-11	0.681543958254994	PPC_ENSG00000104979.9	ENSG00000104979 VAR_19_13789166_A_T	Shared	Shared
iPSC	ENSG00000104979.9	iPSC_2669	VAR_19_13777672_T_C	chr19	13777672	1.79667830896361e-23	-0.652822276802934	iPSC_ENSG00000104979.9	ENSG00000104979 VAR_19_13777672_T_C	Shared	Shared
CVPC	ENSG00000104979.9	CVPC_880	VAR_19_13780433_G_A	chr19	13780433	7.0033417753536e-14	-0.565609574641796	CVPC_ENSG00000104979.9	ENSG00000104979 VAR_19_13780433_G_A	Shared	Shared
CVPC	ENSG00000105048.18	CVPC_3553	VAR_19_54982360_C_T	chr19	54982360	2.24397760855736e-08	-0.857860893342527	CVPC_ENSG00000105048.18	ENSG00000105048 VAR_19_54982360_C_T	EDev	EDev
iPSC	ENSG00000105048.18	iPSC_2670	VAR_19_55141929_A_C	chr19	55141929	2.82791863959092e-10	-0.924627582682925	iPSC_ENSG00000105048.18	ENSG00000105048 VAR_19_55141929_A_C	Shared	Shared
CVPC	ENSG00000105058.12	CVPC_3554	VAR_19_15804379_C_A	chr19	15804379	1.54668180139026e-06	0.44580529821656	CVPC_ENSG00000105058.12	ENSG00000105058 VAR_19_15804379_C_A	EDev	EDev
iPSC	ENSG00000105063.19	iPSC_2671	VAR_19_55226430_C_T	chr19	55226430	8.30035708172539e-07	-0.499495120636842	iPSC_ENSG00000105063.19	ENSG00000105063 VAR_19_55226430_C_T	Shared	Shared
CVPC	ENSG00000105072.9	CVPC_3555	VAR_19_16424099_G_A	chr19	16424099	1.47859127770029e-10	-1.21532530294202	CVPC_ENSG00000105072.9	ENSG00000105072 VAR_19_16424099_G_A	Shared	Shared
PPC	ENSG00000105072.9	PPC_1650	VAR_19_16417023_T_C	chr19	16417023	2.45142161885327e-09	-1.14724989382322	PPC_ENSG00000105072.9	ENSG00000105072 VAR_19_16417023_T_C	Shared	Shared
CVPC	ENSG00000105088.9	CVPC_3556	VAR_19_9106724_A_G	chr19	9106724	2.11393647398729e-06	0.257599839054938	CVPC_ENSG00000105088.9	ENSG00000105088 VAR_19_9106724_A_G	EDev	EDev
iPSC	ENSG00000105088.9	iPSC_2672	VAR_19_9143319_T_C	chr19	9143319	1.45919664029504e-06	-0.269467675777716	iPSC_ENSG00000105088.9	ENSG00000105088 VAR_19_9143319_T_C	EDev	EDev
PPC	ENSG00000105136.22	PPC_1651	VAR_19_57490144_T_A	chr19	57490144	2.5106078003137e-14	-1.36947608346749	PPC_ENSG00000105136.22	ENSG00000105136 VAR_19_57490144_T_A	Shared	Shared
iPSC	ENSG00000105136.22	iPSC_2674	VAR_19_57452261_T_G	chr19	57452261	3.55136924299511e-15	-0.898440789854492	iPSC_ENSG00000105136.22	ENSG00000105136 VAR_19_57452261_T_G	Shared	Shared
CVPC	ENSG00000105136.22	CVPC_3557	VAR_19_57500053_G_T	chr19	57500053	1.33967303956957e-16	-1.53513262569925	CVPC_ENSG00000105136.22	ENSG00000105136 VAR_19_57500053_G_T	Shared	Shared
iPSC	ENSG00000105143.13	iPSC_2675	VAR_19_14979502_T_C	chr19	14979502	1.11130339793872e-57	2.19339553262351	iPSC_ENSG00000105143.13	ENSG00000105143 VAR_19_14979502_T_C	Shared	Shared
CVPC	ENSG00000105146.14	CVPC_3558	VAR_19_57259537_T_C	chr19	57259537	4.6877409329389e-09	1.41722403085152	CVPC_ENSG00000105146.14	ENSG00000105146 VAR_19_57259537_T_C	Shared	Shared
iPSC	ENSG00000105146.14	iPSC_2676	VAR_19_57240958_C_G	chr19	57240958	8.86721159030331e-18	-1.25842589389047	iPSC_ENSG00000105146.14	ENSG00000105146 VAR_19_57240958_C_G	Shared	Shared
PPC	ENSG00000105146.14	PPC_1652	VAR_19_57262079_T_G	chr19	57262079	5.23278424726051e-09	0.937925101048204	PPC_ENSG00000105146.14	ENSG00000105146 VAR_19_57262079_T_G	Shared	Shared
iPSC	ENSG00000105185.12	iPSC_2678	VAR_19_31851928_C_T	chr19	31851928	3.43457390477406e-08	0.385216217295649	iPSC_ENSG00000105185.12	ENSG00000105185 VAR_19_31851928_C_T	EDev	EDev
iPSC	ENSG00000105186.16	iPSC_2679	VAR_19_32650871_C_T	chr19	32650871	1.78354642812405e-13	1.93040787949268	iPSC_ENSG00000105186.16	ENSG00000105186 VAR_19_32650871_C_T	Shared	Shared
CVPC	ENSG00000105186.16	CVPC_3560	VAR_19_32622389_G_A	chr19	32622389	4.71011152911868e-08	0.923444893554972	CVPC_ENSG00000105186.16	ENSG00000105186 VAR_19_32622389_G_A	Shared	Shared
CVPC	ENSG00000105193.9	CVPC_881	VAR_19_39434414_T_G	chr19	39434414	1.42433879567689e-23	0.802663698803716	CVPC_ENSG00000105193.9	ENSG00000105193 VAR_19_39434414_T_G	Shared	Shared
PPC	ENSG00000105193.9	PPC_1654	VAR_19_39434414_T_G	chr19	39434414	1.96995671964859e-10	0.320018497958181	PPC_ENSG00000105193.9	ENSG00000105193 VAR_19_39434414_T_G	Shared	Shared
iPSC	ENSG00000105193.9	iPSC_2680	VAR_19_39434414_T_G	chr19	39434414	1.5203324495484e-39	0.763814480163502	iPSC_ENSG00000105193.9	ENSG00000105193 VAR_19_39434414_T_G	Shared	Shared
iPSC	ENSG00000105197.11	iPSC_2681	VAR_19_39491806_A_G	chr19	39491806	1.40288666652601e-11	-0.468368968890721	iPSC_ENSG00000105197.11	ENSG00000105197 VAR_19_39491806_A_G	Shared	Shared
CVPC	ENSG00000105223.21	CVPC_3561	VAR_19_40358591_C_T	chr19	40358591	3.05303408334746e-06	-0.394936922919671	CVPC_ENSG00000105223.21	ENSG00000105223 VAR_19_40358591_C_T	Shared	Shared
iPSC	ENSG00000105223.21	iPSC_2682	VAR_19_40376579_C_G	chr19	40376579	2.41889066629629e-06	-0.412804017666917	iPSC_ENSG00000105223.21	ENSG00000105223 VAR_19_40376579_C_G	Shared	Shared
iPSC	ENSG00000105251.11	iPSC_2684	VAR_19_4278505_C_T	chr19	4278505	3.3597012222684e-07	-0.596094660485863	iPSC_ENSG00000105251.11	ENSG00000105251 VAR_19_4278505_C_T	Shared	Shared
iPSC	ENSG00000105278.12	iPSC_2686	VAR_19_3855479_T_C	chr19	3855479	2.74450082291911e-28	1.29039472699095	iPSC_ENSG00000105278.12	ENSG00000105278 VAR_19_3855479_T_C	Shared	Shared
CVPC	ENSG00000105278.12	CVPC_3562	VAR_19_3855479_T_C	chr19	3855479	6.59505995565873e-11	0.877846333457763	CVPC_ENSG00000105278.12	ENSG00000105278 VAR_19_3855479_T_C	Shared	Shared
iPSC	ENSG00000105281.12	iPSC_490	VAR_19_46784893_C_A	chr19	46784893	2.62231608348417e-45	-1.17674321518137	iPSC_ENSG00000105281.12	ENSG00000105281 VAR_19_46784893_C_A	Shared	Shared
iPSC	ENSG00000105289.15	iPSC_2688	VAR_19_3721772_G_C	chr19	3721772	3.78537019209127e-09	-0.470151164873698	iPSC_ENSG00000105289.15	ENSG00000105289 VAR_19_3721772_G_C	Shared	Shared
PPC	ENSG00000105290.13	PPC_1659	VAR_19_35867661_T_C	chr19	35867661	2.44293243080293e-09	1.19700079296026	PPC_ENSG00000105290.13	ENSG00000105290 VAR_19_35867661_T_C	Shared	Shared
iPSC	ENSG00000105290.13	iPSC_491	VAR_19_35867661_T_C	chr19	35867661	3.64329931041376e-18	2.07349709513796	iPSC_ENSG00000105290.13	ENSG00000105290 VAR_19_35867661_T_C	Shared	Shared
CVPC	ENSG00000105290.13	CVPC_3564	VAR_19_35910110_G_A	chr19	35910110	5.93556668248365e-06	0.754018405073869	CVPC_ENSG00000105290.13	ENSG00000105290 VAR_19_35910110_G_A	Shared	Shared
iPSC	ENSG00000105298.14	iPSC_2689	VAR_19_3614852_G_T	chr19	3614852	3.11470452707616e-07	-0.347319207202137	iPSC_ENSG00000105298.14	ENSG00000105298 VAR_19_3614852_G_T	Shared	Shared
iPSC	ENSG00000105321.14	iPSC_2690	VAR_19_47257350_T_A	chr19	47257350	7.11991806138187e-14	-1.01528406940859	iPSC_ENSG00000105321.14	ENSG00000105321 VAR_19_47257350_T_A	Shared	Shared
iPSC	ENSG00000105325.15	iPSC_2691	VAR_19_3419783_A_G	chr19	3419783	9.38278797673241e-07	0.329605286215622	iPSC_ENSG00000105325.15	ENSG00000105325 VAR_19_3419783_A_G	EDev	EDev
CVPC	ENSG00000105325.15	CVPC_3565	VAR_19_3526500_G_A	chr19	3526500	1.29358686750095e-08	-0.514564490260665	CVPC_ENSG00000105325.15	ENSG00000105325 VAR_19_3526500_G_A	Shared	Shared
PPC	ENSG00000105339.11	PPC_1661	VAR_8_141160785_C_T	chr8	141160785	2.31002948053912e-07	-0.600580846531429	PPC_ENSG00000105339.11	ENSG00000105339 VAR_8_141160785_C_T	Shared	Shared
iPSC	ENSG00000105339.11	iPSC_2692	VAR_8_141190368_G_A	chr8	141190368	9.26831980641387e-15	-0.775956013221449	iPSC_ENSG00000105339.11	ENSG00000105339 VAR_8_141190368_G_A	Shared	Shared
CVPC	ENSG00000105339.11	CVPC_3566	VAR_8_141190368_G_A	chr8	141190368	7.12243189720121e-11	-0.720759084722701	CVPC_ENSG00000105339.11	ENSG00000105339 VAR_8_141190368_G_A	Shared	Shared
iPSC	ENSG00000105341.19	iPSC_2693	VAR_19_41440190_C_G	chr19	41440190	1.281599266308e-06	-0.409969814849069	iPSC_ENSG00000105341.19	ENSG00000105341 VAR_19_41440190_C_G	Shared	Shared
iPSC	ENSG00000105355.9	iPSC_2694	VAR_19_4868753_G_A	chr19	4868753	3.10049907678394e-08	-1.04811706977742	iPSC_ENSG00000105355.9	ENSG00000105355 VAR_19_4868753_G_A	Shared	Shared
iPSC	ENSG00000105373.19	iPSC_2697	VAR_19_47736301_G_A	chr19	47736301	2.84598524646988e-09	0.563742264892362	iPSC_ENSG00000105373.19	ENSG00000105373 VAR_19_47736301_G_A	Shared	Shared
iPSC	ENSG00000105393.16	iPSC_493	VAR_19_17277256_T_C	chr19	17277256	1.36060767884016e-11	-0.7864309325202	iPSC_ENSG00000105393.16	ENSG00000105393 VAR_19_17277256_T_C	Shared	Shared
CVPC	ENSG00000105409.19	CVPC_3567	VAR_19_41046135_C_G	chr19	41046135	2.23331165623341e-06	-0.296812322421687	CVPC_ENSG00000105409.19	ENSG00000105409 VAR_19_41046135_C_G	EDev	EDev
iPSC	ENSG00000105419.18	iPSC_2698	VAR_19_47382503_A_T	chr19	47382503	1.19091605051507e-11	1.58090879791571	iPSC_ENSG00000105419.18	ENSG00000105419 VAR_19_47382503_A_T	EDev	EDev
CVPC	ENSG00000105419.18	CVPC_3568	VAR_19_47427453_C_G	chr19	47427453	1.2125241359588e-06	0.260691337911121	CVPC_ENSG00000105419.18	ENSG00000105419 VAR_19_47427453_C_G	Shared	Shared
[truncated: 10,764 more rows]
