# Supplementary material for: Multiomic QTL mapping reveals phenotypic complexity of GWAS loci and prioritizes putative causal variants
Source: Cell Genom. 2025 Feb 21;5(3):100775. doi: 10.1016/j.xgen.2025.100775 (PMC11960542; doi:10.1016/j.xgen.2025.100775)
Supplement: Data S1. A compressed file containing source data, related to Figures 2–6 [file mmc8.zip › Data S1/SOURCEDATA.FIGURE3B.txt]

Freq	Tissue	Stage	Total_eGenes	Percent
855	CVPC	EDev	4837	17.6762456067811
1158	CVPC	No Association	4837	23.9404589621666
2824	CVPC	Shared	4837	58.3832954310523
951	iPSC	EDev	9012	10.5525965379494
3224	iPSC	No Association	9012	35.774522858411
4837	iPSC	Shared	9012	53.6728806036396
240	PPC	EDev	5456	4.39882697947214
2160	PPC	No Association	5456	39.5894428152493
3056	PPC	Shared	5456	56.0117302052786
