# Supplementary material for: Multiomic QTL mapping reveals phenotypic complexity of GWAS loci and prioritizes putative causal variants
Source: Cell Genom. 2025 Feb 21;5(3):100775. doi: 10.1016/j.xgen.2025.100775 (PMC11960542; doi:10.1016/j.xgen.2025.100775)
Supplement: Data S1. A compressed file containing source data, related to Figures 2–6 [file mmc8.zip › Data S1/SOURCEDATA.FIGURE2F.txt]

TF	Annotation	x11	x12	x21	x22	estimate	ci1	ci2	pval	padj	log2r
ALX1	caPeak	14	601	2578	52134	0.471081416350353	0.255635364386098	0.798161347432076	0.00277419476181597	0.0409186324780005	-1.08595167450964
ALX1	caPeak-haPeak	18	597	1623	53089	0.986243838104195	0.578995859622819	1.57741533427268	1	1	-0.0199837134639701
ALX1	non-caPeak	583	32	50511	4201	1.51517778375265	1.05967809284494	2.23944281414613	0.0217294375479897	0.133089123791428	0.59948708260264
ALX4	caPeak	18	589	2574	52143	0.619071844054359	0.363732030907741	0.98913534243848	0.0422034283978101	0.195620458966031	-0.691821249185453
ALX4	caPeak-haPeak	12	595	1629	53088	0.657264902943408	0.336975241499861	1.16000471287821	0.183830793742007	0.430338518918019	-0.605453145744618
ALX4	non-caPeak	577	30	50514	4203	1.60022609127277	1.10696129569964	2.39688701340268	0.0110046632277634	0.0902063990489526	0.678275753684117
ARID3A	caPeak	88	2517	2503	50064	0.699276656371613	0.556698968300262	0.868679406083677	0.00087642953376203	0.0208465024816254	-0.516064749715197
ARID3A	caPeak-haPeak	97	2508	1537	51030	1.28408333225792	1.03084994787918	1.58396656237787	0.0209146432704	0.131186482919137	0.360738831069366
ARID3A	non-caPeak	2420	185	48527	4040	1.08904169527884	0.934022517503822	1.2759524532615	0.290550816719606	0.540618324381746	0.12305919043725
ARID3B	caPeak	31	956	2562	51767	0.655198412687573	0.441663620736397	0.938763317191625	0.0182916046615242	0.12093417109913	-0.609996233040525
ARID3B	caPeak-haPeak	32	955	1608	52721	1.09860286952881	0.74452808606419	1.56801331232123	0.569889363992123	0.78095949880402	0.135669965264671
ARID3B	non-caPeak	924	63	50159	4170	1.21934175077796	0.942037616755238	1.60307329669698	0.146640168837553	0.376348178981929	0.28610253371241
ARID5A	caPeak	31	681	2562	52047	0.924764940451422	0.621995703041847	1.32852679992608	0.788545332576785	0.918927587985543	-0.112841391248222
ARID5A	caPeak-haPeak	35	677	1605	53004	1.70728549497329	1.17485221680173	2.40827840945752	0.00367590125617776	0.0473014245740305	0.771704328279216
ARID5A	non-caPeak	646	66	50442	4167	0.808578209953373	0.625582641578998	1.06025151825873	0.102723145604228	0.319689789590728	-0.306540769358126
ARNT	caPeak	151	3147	2422	49236	0.975413603151743	0.818799388562647	1.15495221302821	0.798777507867887	0.923586493472244	-0.0359140024984976
ARNT	caPeak-haPeak	114	3184	1511	50147	1.18825718404596	0.970227695419146	1.44345704695734	0.089459320520204	0.300908623567959	0.248847124010245
ARNT	non-caPeak	3033	265	47725	3933	0.943186493793455	0.828007033927598	1.07788798330637	0.379306063777795	0.62297863989152	-0.0843850354720568
ARNT2	caPeak	78	1884	2501	50707	0.839393017681171	0.658136407568384	1.05710542373501	0.141484063844858	0.36807963484639	-0.252581632376722
ARNT2	caPeak-haPeak	73	1889	1559	51649	1.28027710039593	0.993755754204796	1.62747380638943	0.0486985933396235	0.214080944978147	0.356456097804258
ARNT2	non-caPeak	1811	151	49148	4060	0.990744079685432	0.836025684809083	1.18121706841257	0.89668677919656	0.967878131794473	-0.0134156536721371
ATF1	caPeak	32	905	2556	51796	0.716528898086922	0.486033608418976	1.02156046237901	0.0721133941855003	0.260311764376928	-0.48090320437626
ATF1	caPeak-haPeak	19	918	1622	52730	0.672849554344718	0.402151244599619	1.06037316419301	0.0978511685603898	0.312560567200094	-0.571644133089366
ATF1	non-caPeak	886	51	50174	4178	1.44654971914916	1.08823398903459	1.96150010239964	0.00911205109920675	0.0820084598928608	0.532615910780277
ATF2	caPeak	121	2774	2467	49831	0.88106209487394	0.725037779324579	1.0623310346405	0.190396876410748	0.438769272282208	-0.18268439491329
ATF2	caPeak-haPeak	116	2779	1519	50779	1.39537003760859	1.14075669615694	1.69326303428318	0.00106602282876983	0.0228465216438625	0.480647760499389
ATF2	non-caPeak	2658	237	48312	3986	0.925288938578714	0.806549261990829	1.06542075684932	0.265519499542067	0.517821337320693	-0.11202415070354
ATF3	caPeak	73	1731	2516	50915	0.853412726697502	0.66347135177673	1.08294584697772	0.212438086755541	0.468188248662498	-0.228684469693466
ATF3	caPeak-haPeak	67	1737	1570	51861	1.27412935791417	0.977862726754076	1.63581667379435	0.0658897675674017	0.252603310609473	0.349511756830725
ATF3	non-caPeak	1664	140	49345	4086	0.984192005098542	0.825243372503646	1.18147254190928	0.857020410085713	0.95506283015562	-0.0229882978376529
ATF4	caPeak	67	1671	2522	51005	0.810891973752815	0.623417376704877	1.03914520073664	0.105951909036665	0.325179591789947	-0.302418362086813
ATF4	caPeak-haPeak	56	1682	1584	51943	1.0917582777845	0.817315226808697	1.43231935204608	0.517637454547318	0.73671009419566	0.126653469770212
ATF4	non-caPeak	1615	123	49421	4106	1.09087955353953	0.905000871072912	1.3249745925573	0.383692728835385	0.62541331184127	0.125491819256494
ATF6	caPeak	95	2125	2495	50501	0.904884548943231	0.725993230620257	1.11642467566327	0.383570287787385	0.62541331184127	-0.14419435936783
ATF6	caPeak-haPeak	87	2133	1551	51445	1.35286298710591	1.07262711932034	1.68755603691867	0.00877045330858309	0.0799807730523096	0.43601573596483
ATF6	non-caPeak	2038	182	48950	4046	0.925537005805328	0.792135712810054	1.08675477491097	0.328145802138662	0.578927428408872	-0.111637420270166
ATF7	caPeak	71	1545	2519	51111	0.932429521963368	0.721934054498783	1.18758301397072	0.632577291568268	0.826071521930327	-0.100933412046609
ATF7	caPeak-haPeak	53	1563	1584	52046	1.11416096013762	0.827033606558417	1.47256866554432	0.455892658607139	0.692416215809247	0.155957670395757
ATF7	non-caPeak	1492	124	49527	4103	0.996796772906203	0.827027997817358	1.21040828557294	0.962116187788621	1	-0.00462869719133172
BACH1	caPeak	203	4951	2374	47315	0.817202828141584	0.702458171792068	0.946475233466069	0.00627361321882387	0.0683756536911341	-0.291233897988545
BACH1	caPeak-haPeak	164	4990	1452	48237	1.0918693568766	0.920884745800735	1.28756325940971	0.298890304731443	0.551412656267782	0.1268002468607
BACH1	non-caPeak	4787	367	45863	3826	1.0881479899206	0.973189376188124	1.21938871900798	0.14437967165427	0.371262012825266	0.121874778835878
BACH2	caPeak	99	2475	2492	50165	0.805204771249328	0.649290377219853	0.988896575583864	0.0399131423158843	0.190849029830212	-0.312572373898167
BACH2	caPeak-haPeak	93	2481	1545	51112	1.24007575629061	0.991036876487339	1.53589503921522	0.0495667901170165	0.216548490603358	0.31042825761727
BACH2	non-caPeak	2382	192	48620	4037	1.03011227252063	0.885627746805508	1.20376656115596	0.732631583537697	0.891201159152706	0.0428015861284356
BARX2	caPeak	29	939	2564	51775	0.623632792059197	0.41446003301119	0.903960285071319	0.0110777564797172	0.0902063990489526	-0.681231304604464
BARX2	caPeak-haPeak	29	939	1611	52728	1.01083119061973	0.670960306051656	1.4672984310126	0.923758434815432	0.97887528653473	0.0155420864690794
BARX2	non-caPeak	910	58	50164	4175	1.3058372979628	0.998735034684998	1.73682747068232	0.0507728718783517	0.218865583630953	0.384975154124177
BATF3	caPeak	146	3859	2439	48526	0.75275152394041	0.630541282877887	0.892901536045831	0.000844759877871269	0.0204585483149915	-0.409754371208022
BATF3	caPeak-haPeak	140	3865	1480	49485	1.21112341187357	1.00792023027869	1.44593465873709	0.0367894746717902	0.184223985950468	0.276345881238988
BATF3	non-caPeak	3719	286	47046	3919	1.08322193809097	0.955815318049196	1.23130450260535	0.216864812325426	0.469697447182874	0.11532886268743
BCL6	caPeak	124	2600	2465	50033	0.96802805606386	0.798230487256584	1.16510499598621	0.780275289433007	0.916120186587814	-0.046879233588283
BCL6	caPeak-haPeak	94	2630	1544	50954	1.17950912608381	0.943916213845627	1.45903847812138	0.131756719668528	0.357873373026112	0.238186581023259
BCL6	non-caPeak	2506	218	48489	4009	0.950411404190406	0.824022667706256	1.10066201433859	0.482505954847403	0.706534921528237	-0.0733759474374105
BCL6B	caPeak	110	2662	2476	49958	0.833745884287895	0.679756727938038	1.01384721335311	0.0718658973133149	0.26012330223189	-0.262320360307799
BCL6B	caPeak-haPeak	97	2675	1543	50891	1.19597213509501	0.96035276760943	1.4748385166371	0.0958087580516503	0.309750644963102	0.258183776635886
BCL6B	non-caPeak	2565	207	48415	4019	1.028620872584	0.889025982768045	1.19527630623163	0.741472156472545	0.896225873340681	0.040711334000275
BHLHA15	caPeak	90	1590	2500	51103	1.15704490367762	0.921545466982305	1.43727129085912	0.196640780579449	0.449271903485122	0.210444854986409
BHLHA15	caPeak-haPeak	59	1621	1581	52022	1.19762847870509	0.903135526033682	1.56139307594469	0.188020090738572	0.436311430076267	0.260180433120613
BHLHA15	non-caPeak	1531	149	49522	4081	0.846757468176083	0.712939191115046	1.0117569263525	0.0620800846006096	0.241080678390706	-0.239979288924546
BHLHE40	caPeak	74	1694	2510	50921	0.886218135944607	0.690097498049198	1.12302898963063	0.359521138112169	0.60312614101437	-0.174266243836893
BHLHE40	caPeak-haPeak	66	1702	1568	51863	1.28260578910441	0.982351688653975	1.64979353536157	0.0540807972903764	0.224870660113952	0.359077823978176
BHLHE40	non-caPeak	1628	140	49353	4078	0.960850831378724	0.805543304555488	1.15360541046338	0.64908026556669	0.829775774920248	-0.0576156196991512
BHLHE41	caPeak	54	1450	2528	51178	0.753924348333345	0.561946043028199	0.992571509609014	0.0410475462861248	0.19184326895831	-0.407508329695827
BHLHE41	caPeak-haPeak	53	1451	1581	52125	1.20426070303641	0.893606048572346	1.59229735738182	0.189378287192852	0.437937289133471	0.268147746137
BHLHE41	non-caPeak	1397	107	49597	4109	1.08166985849876	0.885637326006265	1.33274420496504	0.460579471197708	0.695568997318987	0.113260234668314
CDX2	caPeak	72	1947	2518	50728	0.744991580901651	0.578506372248594	0.946254335400311	0.0135566855956998	0.103778765594668	-0.424703973017354
CDX2	caPeak-haPeak	76	1943	1561	51685	1.29508892828469	1.01037727554311	1.6389136594936	0.0377502790783953	0.185547497167611	0.373051165085902
CDX2	non-caPeak	1871	148	49167	4079	1.04879991078652	0.883895848216977	1.25217379412968	0.608867613388434	0.811011661033394	0.0687394679531445
CEBPA	caPeak	54	1348	2539	51352	0.810207729924675	0.603675975966546	1.067094190366	0.141017008570512	0.367971469063983	-0.303636245519892
CEBPA	caPeak-haPeak	38	1364	1603	52288	0.908736675608431	0.637795183660925	1.25936214201564	0.63231136975873	0.826071521930327	-0.138065789279689
CEBPA	non-caPeak	1310	92	49749	4142	1.18553833747189	0.956619805928641	1.48452466232364	0.126787558142156	0.349281592519165	0.245542316878363
CEBPB	caPeak	20	752	2573	51973	0.537209921343897	0.325699894404945	0.837501969409329	0.00348646316511018	0.0465967949689355	-0.896442145778251
CEBPB	caPeak-haPeak	29	743	1612	52934	1.28166936932703	0.84950678095846	1.86359099027304	0.198421677811651	0.451192299814301	0.358024139684874
CEBPB	non-caPeak	723	49	50361	4185	1.2261673793029	0.915725390731009	1.67584491931108	0.194670730613078	0.447071402028655	0.294155929116734
CEBPD	caPeak	53	1478	2539	51225	0.723461089011239	0.537795472683101	0.954660947286818	0.0196948454480209	0.124921591127447	-0.467012670666833
CEBPD	caPeak-haPeak	49	1482	1592	52172	1.08350973823563	0.79445230034416	1.44729942082992	0.59237921929677	0.797240966040523	0.115712119966999
CEBPD	non-caPeak	1429	102	49633	4131	1.16606388733445	0.950756038361712	1.443407022018	0.143697992396864	0.370941329210511	0.221646834349385
CEBPG	caPeak	16	707	2577	52021	0.456845386687862	0.259263869704033	0.748641223167997	0.000713943859910793	0.0182105192470753	-1.13022210816038
CEBPG	caPeak-haPeak	23	700	1618	52980	1.07585238392032	0.675483527265427	1.63341492941424	0.739822555883281	0.896225873340681	0.105480141467264
CEBPG	non-caPeak	684	39	50403	4195	1.45963926894716	1.05491884092799	2.07418673402539	0.0199533538512615	0.125961456539717	0.545611869650571
CENPB	caPeak	45	1262	2543	51415	0.720928399156483	0.521758073055953	0.973435337830987	0.0336152949910462	0.173548732279355	-0.472072113245616
CENPB	caPeak-haPeak	32	1275	1606	52352	0.818140044348393	0.555231267442716	1.16575621775685	0.320974285693778	0.571914179995115	-0.289580278622744
CENPB	non-caPeak	1230	77	49809	4149	1.33065352891799	1.05390809395598	1.70141734213314	0.0152552460013572	0.110331677387327	0.412134976072428
CLOCK	caPeak	62	1284	2528	51424	0.982235339222287	0.746279990270043	1.27213783614345	0.94795086404265	0.996311402488564	-0.0258593656105278
CLOCK	caPeak-haPeak	49	1297	1592	52360	1.2425394342195	0.91044970606567	1.66086666597054	0.142827401246815	0.370128596227155	0.313291639031121
CLOCK	non-caPeak	1235	111	49832	4120	0.919913220250428	0.75485772952984	1.13036707833289	0.406043167821924	0.646949162127755	-0.120430323521375
CREB1	caPeak	135	3430	2449	49123	0.789444689407638	0.656622026825769	0.942588226039604	0.00771131424459933	0.0753248493183426	-0.341089904308645
CREB1	caPeak-haPeak	150	3415	1483	50089	1.48352353504594	1.24134260171525	1.76260220171606	1.67111470791833e-05	0.00105996418616534	0.569027814330637
CREB1	non-caPeak	3280	285	47640	3932	0.949872464051685	0.837560201621714	1.08052207094576	0.415400412771401	0.654778440414782	-0.0741942738983255
CREB3	caPeak	86	1845	2503	50773	0.945527163527806	0.749833760605436	1.17890468242961	0.661179417724505	0.838753318484801	-0.0808091897277263
CREB3	caPeak-haPeak	57	1874	1579	51697	0.995837581611547	0.747737942228448	1.30292511957042	1	1	-0.00601763302676049
CREB3	non-caPeak	1788	143	49194	4082	1.03751075820303	0.871814941818157	1.24265868141268	0.727340343714826	0.889639428675985	0.053126296195165
CREB3L1	caPeak	102	2050	2486	50591	1.01255574440835	0.818367709869247	1.24115833622872	0.876027733827476	0.958807675807887	0.0180013351258487
CREB3L1	caPeak-haPeak	86	2066	1554	51523	1.38010294737331	1.09266940799108	1.72375670277059	0.00636530109436984	0.0683756536911341	0.464775887384172
CREB3L1	non-caPeak	1964	188	49037	4040	0.860681761108532	0.738000835788034	1.00843693485671	0.0570677460239069	0.23201737652918	-0.216448198195186
CREB3L2	caPeak	91	2020	2495	50551	0.91274315145024	0.728711308495623	1.13114737124803	0.431050931702626	0.669183963901979	-0.131719156103503
CREB3L2	caPeak-haPeak	79	2032	1555	51491	1.28736458727035	1.00920737606597	1.62217421941863	0.0359161587393297	0.181213346366618	0.364420688957827
CREB3L2	non-caPeak	1941	170	48996	4050	0.943763956568569	0.803667326234513	1.11420269591475	0.477782374880029	0.704768685869544	-0.083502020544132
CREB3L4	caPeak	121	2422	2460	50119	1.01783995638015	0.837125692339004	1.22801809008516	0.847519542287152	0.952316173342588	0.0255107320536266
CREB3L4	caPeak-haPeak	95	2448	1540	51039	1.28614789708441	1.03014488587845	1.58975482257882	0.0227598222880561	0.137176847455614	0.363056551003181
CREB3L4	non-caPeak	2327	216	48579	4000	0.887078024339129	0.768302722368702	1.02834936951489	0.100525697364359	0.316549004466491	-0.172867090274715
CREB5	caPeak	76	1751	2513	50903	0.879178814036753	0.686974729413852	1.11068612684851	0.31063462476647	0.5604027503325	-0.185771473445962
CREB5	caPeak-haPeak	64	1763	1574	51842	1.19564611495487	0.912146802872588	1.54312211541198	0.181936854182426	0.427833900220331	0.257790446603126
CREB5	non-caPeak	1687	140	49329	4087	0.998365068160412	0.837194210477899	1.19836907533045	0.964315088927921	1	-0.00236063832480773
CREM	caPeak	94	2118	2492	50484	0.899096996790437	0.720522015216673	1.11042185513412	0.355111188730124	0.599684195959135	-0.153451329270096
CREM	caPeak-haPeak	77	2135	1554	51422	1.19340767469476	0.932858532732247	1.50747620179911	0.14018728075794	0.366855516639639	0.255086959874118
CREM	non-caPeak	2041	171	48930	4046	0.986954508015606	0.841049949093464	1.16429424724843	0.87018905354597	0.957715518500313	-0.0189445072399736
CTCF	caPeak	692	13965	1778	36447	1.01576957174126	0.927014435003785	1.11208098899405	0.729904141034485	0.890322633569537	0.022573162533093
CTCF	caPeak-haPeak	232	14425	1361	36864	0.435634386765694	0.376887626543859	0.50177568932362	1.09781989496472e-36	1.462296100093e-33	-1.19881025731941
CTCF	non-caPeak	13733	924	35086	3139	1.3297340884428	1.23194028035411	1.43625789178507	7.02665321990325e-14	3.02133656197374e-11	0.411137773816556
CUX1	caPeak	10	267	2583	52468	0.760778573486318	0.360205266012332	1.42347611797609	0.476420490174751	0.704319747960896	-0.394451480077331
CUX1	caPeak-haPeak	10	267	1631	53420	1.22669384698983	0.580401530224438	2.2973955655262	0.476212513474196	0.704319747960896	0.294775232259231
CUX1	non-caPeak	257	20	50837	4214	1.06516783182935	0.674539770434738	1.77526199971797	0.90967031073268	0.973333476983461	0.0910807647904952
CUX2	caPeak	10	229	2583	52507	0.887682378421432	0.419502821805692	1.66518430369311	0.877751208937523	0.959866879574042	-0.171884536607387
CUX2	caPeak-haPeak	10	229	1631	53459	1.43126713550767	0.675933599164844	2.6872977647317	0.248963676146086	0.500935976777322	0.517292965638541
CUX2	non-caPeak	219	20	50876	4214	0.906993869358413	0.572323133571911	1.51584247469854	0.626243863595683	0.82359138394445	-0.140835295705898
DBP	caPeak	14	663	2579	52067	0.426314763450253	0.231447361000574	0.721796186685127	0.000470402258055728	0.0144031872218407	-1.23000907761586
DBP	caPeak-haPeak	26	651	1615	53031	1.31143447073196	0.847541507797653	1.94664306229469	0.171163163623586	0.416038930559518	0.391145721356666
DBP	non-caPeak	637	40	50452	4194	1.32385397127899	0.959601064522915	1.87378170343224	0.0938624857134641	0.307942933424469	0.40474399334564
DLX3	caPeak	32	790	2561	51936	0.821449818706086	0.556725660036824	1.17236323330831	0.317969473792112	0.568503810860528	-0.283755649371329
DLX3	caPeak-haPeak	33	789	1607	52890	1.37653274771956	0.937546772088818	1.95762720712098	0.0777284061157382	0.273177406190405	0.461038932062518
DLX3	non-caPeak	757	65	50329	4168	0.964468975942722	0.74636849238485	1.26505530687768	0.791298756320884	0.918927587985543	-0.0521932630136525
DLX4	caPeak	32	790	2561	51936	0.821449818706086	0.556725660036824	1.17236323330831	0.317969473792112	0.568503810860528	-0.283755649371329
DLX4	caPeak-haPeak	33	789	1607	52890	1.37653274771956	0.937546772088818	1.95762720712098	0.0777284061157382	0.273177406190405	0.461038932062518
DLX4	non-caPeak	757	65	50329	4168	0.964468975942722	0.74636849238485	1.26505530687768	0.791298756320884	0.918927587985543	-0.0521932630136525
E2F1	caPeak	43	1012	2547	51681	0.862163046640347	0.618405751668626	1.17334517717354	0.377527700574418	0.62297863989152	-0.213967366714748
E2F1	caPeak-haPeak	30	1025	1608	52620	0.957772709099367	0.640644690851402	1.38134983169883	0.9268531041052	0.981373874934917	-0.0622447670686599
E2F1	non-caPeak	982	73	50073	4155	1.11624173281125	0.877387726590398	1.43914006254572	0.412594771748326	0.65347947201994	0.158649490395649
E2F2	caPeak	44	984	2549	51717	0.90723764086892	0.653174910555947	1.2309039805559	0.60185920675536	0.804269702149957	-0.140447596617383
E2F2	caPeak-haPeak	32	996	1609	52657	1.05147754996439	0.712725493694349	1.50025493732937	0.780320811097396	0.916120186587814	0.0724180475011644
E2F2	non-caPeak	952	76	50108	4158	1.03944351374667	0.820359123403885	1.33382134368474	0.812732645912879	0.932252002366456	0.0558113602628728
E2F3	caPeak	7	354	2586	52378	0.400516142753083	0.159694527445655	0.835116029460463	0.00848429693724679	0.0797508084880993	-1.32006770343819
E2F3	caPeak-haPeak	10	351	1631	53333	0.93161269635543	0.441988785932536	1.73818102599273	1	1	-0.102197793633774
E2F3	non-caPeak	344	17	50747	4217	1.68143295203351	1.03358376912416	2.92328926848905	0.0362176509710809	0.182044947522565	0.749691251836659
E2F4	caPeak	46	1045	2546	51649	0.892986495606179	0.647933872955017	1.20351840512547	0.51473367987711	0.73671009419566	-0.163289736863721
E2F4	caPeak-haPeak	26	1065	1613	52582	0.795841867382885	0.515818356859113	1.17716186538994	0.279558962607043	0.527439855796858	-0.32944629704089
E2F4	non-caPeak	1019	72	50036	4159	1.17639454276348	0.923578395730184	1.51875492309786	0.205446690545835	0.459810760981065	0.234371996761678
E2F6	caPeak	376	7703	1949	39650	0.993022799104321	0.884452268519619	1.11261738015046	0.931192902899795	0.98440392592264	-0.0101012534910668
E2F6	caPeak-haPeak	247	7832	1258	40341	1.01132421331839	0.876884085325043	1.16264402638028	0.859296960762441	0.955411979745886	0.016245574850951
E2F6	non-caPeak	7456	623	38392	3207	0.999732221874504	0.913875319744318	1.09490284670255	1	1	-0.000386373907261713
E2F7	caPeak	75	1638	2512	51027	0.930095718959006	0.725318404659923	1.17715963381689	0.600882621283319	0.804269702149957	-0.104548898923213
E2F7	caPeak-haPeak	43	1670	1596	51943	0.838003519823598	0.60168572596774	1.1392020042399	0.278155127289844	0.526282144247261	-0.254971791271345
E2F7	non-caPeak	1595	118	49431	4108	1.12334531789036	0.928574936921497	1.36978009790317	0.248146736914838	0.500510924922602	0.167801482349564
E2F8	caPeak	87	2210	2499	50380	0.793620722156111	0.630701239186289	0.987494490938373	0.0385038647050372	0.18672873686129	-0.333478398596103
E2F8	caPeak-haPeak	68	2229	1567	51312	0.998961609412661	0.76890987369985	1.27898666625974	1	1	-0.00149885928629724
E2F8	non-caPeak	2142	155	48813	4066	1.15113570331092	0.974292235372097	1.36806723283399	0.100133976469633	0.316062693501305	0.203057917704225
EBF1	caPeak	271	5532	2280	46348	0.995825596129207	0.872062623934484	1.13357946204822	0.973794230172666	1	-0.00603499680205049
EBF1	caPeak-haPeak	182	5621	1428	47200	1.07023667453697	0.909904508215589	1.25283429828157	0.38943778019431	0.631059760606838	0.0979298727232336
EBF1	non-caPeak	5350	453	44920	3708	0.97488748357399	0.880316001066572	1.08155183096022	0.619515816707109	0.819472224155011	-0.0366923747501647
EBF2	caPeak	246	5062	2313	46973	0.986928253940764	0.859097132258852	1.12980511887155	0.89125847580042	0.967878131794473	-0.0189828850244185
EBF2	caPeak-haPeak	166	5142	1453	47833	1.06278497570872	0.897273451567338	1.25210483359969	0.46901633034794	0.701588706394147	0.0878497381125556
EBF2	non-caPeak	4896	412	45520	3766	0.983154474226077	0.883957129001221	1.09565504038163	0.744424221255628	0.898978298016769	-0.0245099828066972
EBF3	caPeak	242	5067	2306	46932	0.972016746022256	0.84524610082848	1.11382881880004	0.706577440293219	0.877130615536409	-0.0409469259172614
EBF3	caPeak-haPeak	159	5150	1455	47783	1.01391307992004	0.85316467525697	1.19824396899378	0.864603065221339	0.957715518500313	0.0199339792216931
EBF3	non-caPeak	4908	401	45477	3761	1.01221279351903	0.90897815116953	1.12945968541807	0.848962748622093	0.952316173342588	0.0175126140273549
EGR1	caPeak	322	6191	1983	40671	1.06675048242376	0.94243088737369	1.20444213831053	0.298998148379026	0.551412656267782	0.0932227629788782
EGR1	caPeak-haPeak	194	6319	1299	41355	0.977398594757315	0.83421068990008	1.14018723219436	0.816049155671619	0.933829446180925	-0.0329810645181527
EGR1	non-caPeak	5997	516	39372	3282	0.968800045209931	0.879077859804112	1.0692790814343	0.517159807499098	0.73671009419566	-0.0457291625304495
EGR2	caPeak	211	4608	2307	46721	0.927323474098832	0.798975048468266	1.07181443890965	0.316863375440457	0.568503810860528	-0.108855419386297
EGR2	caPeak-haPeak	147	4672	1460	47568	1.0251278130918	0.856968739534351	1.21877613637897	0.756261879857522	0.906057024902341	0.0358037963824347
EGR2	non-caPeak	4461	358	45261	3767	1.03710324836134	0.926119209369394	1.16405133811662	0.551142651064841	0.764710428352467	0.0525595281762321
EGR3	caPeak	255	5471	2173	44069	0.945244057311978	0.824466228687755	1.08009281727029	0.425663748257466	0.66313931307479	-0.0812412207764025
EGR3	caPeak-haPeak	157	5569	1402	44840	0.901638555010892	0.757833751373375	1.06669283239841	0.233808197963036	0.487758614379945	-0.149378886904128
EGR3	non-caPeak	5314	412	42667	3575	1.08073066168918	0.971671010882316	1.20434559339405	0.155235193860478	0.390138260796522	0.112007021258355
ELF1	caPeak	333	7435	2199	44104	0.89830729480397	0.796015713112661	1.01125902581173	0.0766686049561449	0.272326884804227	-0.154719045407519
ELF1	caPeak-haPeak	255	7513	1351	44952	1.12928914148086	0.981809427237022	1.2950038042335	0.0829456173130146	0.286226845235584	0.175414918859955
ELF1	non-caPeak	7180	588	42753	3550	1.01393315826759	0.925548329841748	1.11218066904708	0.782004094228768	0.916120891392013	0.0199625483823117
ELF2	caPeak	140	3337	2430	48782	0.842204302518671	0.702635753132123	1.00283671509949	0.0566459799851383	0.23201737652918	-0.247757849151793
ELF2	caPeak-haPeak	106	3371	1522	49690	1.02660530136938	0.832454466562617	1.25477676168937	0.796463036867909	0.92171048228328	0.0378816157288832
ELF2	non-caPeak	3231	246	47260	3952	1.09832382000787	0.960382147737417	1.26051046519612	0.177094451252033	0.42074582546955	0.135303468408759
ELF3	caPeak	349	7399	2184	44076	0.951913410185105	0.845512800113324	1.06925480430193	0.416364368642132	0.654778440414782	-0.0710977486420631
ELF3	caPeak-haPeak	257	7491	1347	44913	1.14388945157316	0.994894278672932	1.3112065302836	0.0552426334496822	0.228519216630362	0.19394763308345
ELF3	non-caPeak	7142	606	42729	3531	0.973915727191372	0.889949704213561	1.06714708913719	0.563978913412653	0.775153424336603	-0.0381311534042696
ELK3	caPeak	127	2755	2439	49305	0.931881132040388	0.770247299417777	1.11914238416711	0.46945035731593	0.701588706394147	-0.101782154120228
ELK3	caPeak-haPeak	93	2789	1528	50216	1.09583168228961	0.876069491031021	1.35674901674269	0.397327074897086	0.639951225831824	0.132026220037193
ELK3	non-caPeak	2662	220	47777	3967	1.0046821153227	0.871819958172406	1.16248735907608	0.971316190062396	1	0.00673910021732098
ELK4	caPeak	246	5111	2284	46150	0.972532996971942	0.846519381424965	1.11340572641975	0.708409882805347	0.877947108483176	-0.0401808949065892
ELK4	caPeak-haPeak	158	5199	1437	46997	0.99391823933411	0.83588242142905	1.17524509531276	1	1	-0.00880091569402663
ELK4	non-caPeak	4953	404	44713	3721	1.02026563482526	0.916501487067453	1.13808375614723	0.745411490002261	0.899355167285336	0.0289448190126085
EN1	caPeak	32	657	2561	52073	0.990347701752001	0.670279265360534	1.41571465579291	1	1	-0.0139929641146598
EN1	caPeak-haPeak	25	664	1616	53018	1.23524017647557	0.791115825390633	1.84657734716985	0.307392628893854	0.558553086070785	0.304791582475295
EN1	non-caPeak	632	57	50457	4177	0.91790518999597	0.697806576939356	1.22815684550413	0.51650547123515	0.73671009419566	-0.123582948858811
ERF	caPeak	136	3000	2434	49266	0.917577780973281	0.763308661920129	1.09547989326023	0.360864479925132	0.604618222968901	-0.124097637783586
ERF	caPeak-haPeak	94	3042	1534	50166	1.01053901074583	0.809061695891079	1.24942720204466	0.913679234311943	0.973458225043425	0.01512501644621
ERF	non-caPeak	2906	230	47732	3968	1.05034259400674	0.914326565796731	1.21120791154341	0.51108609756117	0.735963980488085	0.0708599736616174
ERG	caPeak	127	2880	2442	49289	0.890047001018371	0.735777733053178	1.06870033405008	0.23090893237251	0.485893677599025	-0.168046571903041
ERG	caPeak-haPeak	89	2918	1532	50199	0.999392224941974	0.795269452340749	1.24245134183861	1	1	-0.000877100629140762
ERG	non-caPeak	2791	216	47757	3974	1.07522529093985	0.932194405036129	1.24529132829257	0.340722333042383	0.590171843449226	0.104638978017606
ESR1	caPeak	117	2287	2468	50314	1.04296239003054	0.854856759606418	1.26216943777121	0.656849296741124	0.837551640943642	0.0606871341810351
ESR1	caPeak-haPeak	83	2321	1554	51228	1.17884724510039	0.929984416088126	1.47694990835939	0.157014277325757	0.393866322783255	0.237376786160045
ESR1	non-caPeak	2204	200	48760	4022	0.909018361192176	0.78321002187802	1.0596339228218	0.209242295134025	0.464204737908318	-0.13761865928716
ESR2	caPeak	223	4323	2359	48086	1.05151575358845	0.909255175157021	1.21123308747947	0.486692736809655	0.70991971321928	0.0724704643860858
ESR2	caPeak-haPeak	145	4401	1484	48961	1.08697106819121	0.907658111367026	1.29377269134694	0.337626144739207	0.587433744134973	0.120313540795252
ESR2	non-caPeak	4178	368	46602	3843	0.936222240412824	0.837004451006451	1.04958609699423	0.244205940086224	0.497373566047171	-0.0950770575108828
ESRRA	caPeak	149	3218	2437	49334	0.937324818028811	0.786011309669796	1.11082311102094	0.474695834158332	0.703331313791878	-0.0933790126870332
ESRRA	caPeak-haPeak	125	3242	1508	50263	1.28511333331152	1.05847816250365	1.54886256156448	0.0100516734005407	0.0875086860752956	0.361895595369785
ESRRA	non-caPeak	3093	274	47826	3945	0.931113549151478	0.819042544920262	1.06190869574679	0.269672566494353	0.522527410221156	-0.102970979940445
ESRRB	caPeak	107	2503	2483	50144	0.863300630773946	0.701739428242225	1.05261950022882	0.154580793098831	0.389228008332028	-0.212065052284826
ESRRB	caPeak-haPeak	93	2517	1544	51083	1.22243739747482	0.976970973278146	1.51400426774469	0.0667113485657588	0.253574111401322	0.289760584878784
ESRRB	non-caPeak	2410	200	48600	4027	0.998464002571735	0.860800809957497	1.16336276157447	0.969915851728866	1	-0.00221767948391592
ESRRG	caPeak	104	2476	2487	50158	0.847116663283405	0.686570191259667	1.03561188034506	0.115338598881958	0.341402252690597	-0.239367426451192
ESRRG	caPeak-haPeak	87	2493	1547	51098	1.15268076578159	0.914486784080941	1.43693448585382	0.211027692334351	0.466925060115208	0.204993014816686
ESRRG	non-caPeak	2389	191	48611	4034	1.03796943116812	0.892080043935411	1.21338048918942	0.649118886987161	0.829775774920248	0.0537639560738608
ETS1	caPeak	138	3270	2427	48874	0.849831424787101	0.708077440520979	1.01314484152719	0.0718362767255101	0.26012330223189	-0.234751402746773
ETS1	caPeak-haPeak	106	3302	1520	49781	1.05137029971919	0.852465968591039	1.2851138818686	0.602598470529773	0.804269702149957	0.0722708857395222
ETS1	non-caPeak	3164	244	47354	3947	1.08083809574608	0.944565747786492	1.2411644494044	0.27235664020137	0.524384825548711	0.112150430604657
ETS2	caPeak	158	3296	2408	48825	0.971976065949732	0.819039311476726	1.14682404310921	0.771093265911325	0.914600383075588	-0.0410073057072902
ETS2	caPeak-haPeak	104	3350	1516	49717	1.01811118237273	0.823950998005307	1.24664027676126	0.835779466664344	0.949069266493526	0.0258951188783675
ETS2	non-caPeak	3192	262	47309	3924	1.01052444431173	0.886747543385655	1.15538600096938	0.894828702874637	0.967878131794473	0.015104220540782
ETV1	caPeak	310	7135	2230	44493	0.866873561025081	0.765272900270328	0.979342547783144	0.0212837769224516	0.132476592807035	-0.206106512264333
ETV1	caPeak-haPeak	247	7198	1354	45369	1.14977630539487	0.997617856451026	1.32090535493109	0.0507644367740965	0.218865583630953	0.201353205092141
ETV1	non-caPeak	6888	557	43139	3584	1.02739531014751	0.935921236127557	1.12936213949954	0.58912653389876	0.795858563035648	0.0389913932004938
ETV2	caPeak	114	2780	2467	49667	0.825567115077516	0.675558955053619	1.00055608327948	0.0519535117610445	0.219689135446703	-0.276542590041256
ETV2	caPeak-haPeak	98	2796	1538	50596	1.15304764653162	0.926992007452307	1.42037236368027	0.17716717350466	0.42074582546955	0.205452129637243
ETV2	non-caPeak	2682	212	48129	4005	1.05273664745947	0.911465579442485	1.2209656598987	0.518089930521364	0.73671009419566	0.0741445769877275
ETV3	caPeak	121	2729	2451	49534	0.896065721469947	0.737317483692611	1.08053401227469	0.274628950851356	0.524479444601073	-0.158323545013443
ETV3	caPeak-haPeak	93	2757	1535	50450	1.10864640433248	0.886279195740683	1.37261910435737	0.335218224581885	0.58656465932862	0.148799300523223
ETV3	non-caPeak	2636	214	47999	3986	1.02290869187975	0.886075863512735	1.18579286999826	0.800084162606865	0.924294973627358	0.0326773712304409
ETV4	caPeak	428	8741	2078	42019	0.990108007436279	0.8879228138242	1.10211471488257	0.87084265450614	0.957715518500313	-0.0143421825301038
ETV4	caPeak-haPeak	298	8871	1282	42815	1.12192110118673	0.983627132384346	1.27636077612699	0.0786369095574128	0.274919589318829	0.165971222355824
ETV4	non-caPeak	8443	726	40737	3360	0.959199203197863	0.881935315422706	1.04425731069414	0.33183453784328	0.583118211619062	-0.0600976345745173
ETV5	caPeak	201	4493	2349	47181	0.898540478743378	0.771615029104796	1.04174697496585	0.159514082452874	0.397145341733137	-0.1543445970877
ETV5	caPeak-haPeak	136	4558	1476	48054	0.971421235868901	0.806744310576863	1.16189765919961	0.787364712832113	0.918927587985543	-0.0418310699753051
ETV5	non-caPeak	4357	337	45705	3825	1.082010646467	0.963377725758239	1.21822474419395	0.187012653793156	0.434730985780949	0.113714694663411
ETV6	caPeak	218	4421	2346	47428	0.996879810095937	0.860784370557686	1.14984515834799	1	1	-0.00450851988381006
ETV6	caPeak-haPeak	135	4504	1488	48286	0.972643167821506	0.807265852800308	1.16399124922074	0.821447377095305	0.937590322442971	-0.0400174722394153
ETV6	non-caPeak	4286	353	45940	3834	1.01330148377134	0.904194678616424	1.13826170160363	0.840249789253776	0.952050652778706	0.0190634776247546
FLI1	caPeak	124	2902	2444	49266	0.861322828649581	0.710481745157116	1.03626375964303	0.121430466997568	0.345609790685387	-0.215374025674889
FLI1	caPeak-haPeak	90	2936	1534	50176	1.00266797052962	0.798874073016352	1.24509932485089	0.956053935027307	1	0.00384394236693476
FLI1	non-caPeak	2812	214	47732	3978	1.09511768651696	0.948925969673672	1.26907615691123	0.218479290155894	0.471102105782121	0.131085916978121
FOS	caPeak	133	3703	2452	48694	0.713281460912118	0.592583474812364	0.8524177508497	0.000121910428211211	0.00541282301257775	-0.487456618308691
FOS	caPeak-haPeak	128	3708	1498	49648	1.14408622973461	0.944667796188634	1.37576009768662	0.151776698096813	0.385811447704669	0.194195792083303
FOS	non-caPeak	3575	261	47196	3950	1.14641004678299	1.00630869677212	1.31030215768565	0.0406930900785267	0.191530727860769	0.19712315810112
FOSL1	caPeak	139	3668	2446	48755	0.75537361955474	0.629994972338912	0.899573020381488	0.00128647133861008	0.0251997032798328	-0.404737694485138
FOSL1	caPeak-haPeak	132	3675	1491	49710	1.19751461156089	0.991435228941731	1.43642070999365	0.0528460072490743	0.222250852210973	0.260043259216432
FOSL1	non-caPeak	3536	271	47264	3937	1.08688266544293	0.956019979573217	1.23961265706186	0.206274385777766	0.459810760981065	0.120196202443881
FOSL2	caPeak	160	4067	2421	48305	0.784975149375146	0.662557791422486	0.924586354220772	0.00314049840230071	0.0439502539124662	-0.349281112782118
FOSL2	caPeak-haPeak	142	4085	1480	49246	1.15665559264104	0.963896223967476	1.37914282601411	0.10762747781668	0.328083944104654	0.209959349530506
FOSL2	non-caPeak	3925	302	46825	3901	1.08276946568445	0.958390565854008	1.22675264914013	0.205900691727816	0.459810760981065	0.114726108950381
FOXA1	caPeak	74	2044	2518	50618	0.727765137446486	0.567171474155345	0.921421546664866	0.00742932766909114	0.0744049959039804	-0.458455152305925
FOXA1	caPeak-haPeak	72	2046	1568	51568	1.15733609881388	0.897067574755382	1.47283306569796	0.239391086873883	0.493230549709993	0.21080789441749
FOXA1	non-caPeak	1972	146	49050	4086	1.12516936826957	0.947573082475439	1.34450107339652	0.182578770065234	0.428160073462838	0.170142182216796
FOXA2	caPeak	73	1924	2520	50749	0.764079703207802	0.594313054720409	0.969070767680386	0.0269008753663738	0.151189729907215	-0.388204957378817
FOXA2	caPeak-haPeak	78	1919	1561	51708	1.34638261537126	1.05363226228689	1.69922616444402	0.0153228849809012	0.110331677387327	0.429088453676222
FOXA2	non-caPeak	1846	151	49188	4081	1.01429002973835	0.856019042039776	1.20909461033323	0.897745196747368	0.967878131794473	0.0204702407402979
FOXA3	caPeak	74	1968	2518	50702	0.757128016690364	0.589965209791911	0.958719633458392	0.0188609722620101	0.122276395344489	-0.401390840343904
FOXA3	caPeak-haPeak	74	1968	1564	51656	1.24190457426557	0.965772784661688	1.57601475395397	0.0833175322853839	0.286589024496408	0.312554323701011
FOXA3	non-caPeak	1894	148	49138	4082	1.06310179327016	0.896004962032374	1.26921957825758	0.524544937150239	0.74218364424158	0.0882797432612826
FOXC1	caPeak	76	1980	2515	50695	0.77369481148087	0.604874275298306	0.976838693367956	0.0291682330735222	0.160169730120406	-0.370163495946561
FOXC1	caPeak-haPeak	90	1966	1547	51663	1.5287562805996	1.21626726184446	1.90149286118785	0.000254858926089622	0.00931580876444835	0.612358425798472
FOXC1	non-caPeak	1890	166	49148	4062	0.940977937193797	0.799809316797468	1.11313457788251	0.446824929501827	0.684207335059353	-0.087767197942314
FOXC2	caPeak	100	2274	2493	50371	0.888517979891068	0.716968229559142	1.09053927376828	0.275142098764946	0.524479444601073	-0.170527124218976
FOXC2	caPeak-haPeak	103	2271	1536	51328	1.51555975306843	1.22378427422838	1.85999223927549	0.000152274861088533	0.00654290693451375	0.599850733518547
FOXC2	non-caPeak	2171	203	48835	4029	0.882340517676527	0.760911853830219	1.02758204704685	0.0975822926962137	0.312450994883069	-0.18059255888282
FOXD1	caPeak	76	1752	2517	50931	0.877763094558148	0.685873078012945	1.10888625243731	0.310914138510298	0.5604027503325	-0.18809648135104
FOXD1	caPeak-haPeak	71	1757	1570	51878	1.33525550238952	1.032538669912	1.70308993984687	0.0245574503779713	0.144099224244307	0.417115829374185
FOXD1	non-caPeak	1681	147	49361	4087	0.946812510278429	0.796926586157732	1.13187169241159	0.531164293947851	0.746319450990019	-0.0788493262911648
FOXF1	caPeak	89	2150	2502	50501	0.835527468188574	0.665644720591044	1.03741215458481	0.113382923783708	0.33786589369105	-0.259240836836642
FOXF1	caPeak-haPeak	86	2153	1552	51451	1.32419986751414	1.04860450238007	1.65369422097306	0.0154895072608335	0.110331677387327	0.40512089111006
FOXF1	non-caPeak	2064	175	48949	4054	0.976810153179045	0.83381958885435	1.15020100685956	0.776338837589148	0.915117992627209	-0.0338498987953273
FOXF2	caPeak	71	1758	2522	50930	0.815576957492974	0.63189310449089	1.0380139866118	0.10267189074325	0.319689789590728	-0.294107079439943
FOXF2	caPeak-haPeak	68	1761	1572	51880	1.27436633175478	0.9800410264117	1.63327346061444	0.0582092405357639	0.232662689477885	0.349780057057428
FOXF2	non-caPeak	1690	139	49358	4094	1.00846807000114	0.845186201426766	1.21121497048507	0.964340388308339	1	0.0121654062312327
FOXH1	caPeak	109	2377	2482	50269	0.92874230188372	0.756160314234774	1.1307890206933	0.496730976051941	0.718399196635381	-0.106649747330566
FOXH1	caPeak-haPeak	115	2371	1525	51226	1.62921888718851	1.3300754784627	1.97966681841729	3.80901712852175e-06	0.000317100675949436	0.70418044440809
FOXH1	non-caPeak	2262	224	48744	4007	0.830127179708706	0.720462553058071	0.960203538373825	0.0108412667813105	0.0902063990489526	-0.268595713272159
FOXJ2	caPeak	49	1396	2544	51304	0.707846527042051	0.51968278328711	0.944090961502803	0.0164370644724575	0.113437321415359	-0.498491501071759
FOXJ2	caPeak-haPeak	61	1384	1579	52269	1.45896960341359	1.10451445115603	1.89607950374359	0.00730084772982486	0.0736721907282327	0.544949826051354
FOXJ2	non-caPeak	1335	110	49725	4123	1.00629910917707	0.825684283881816	1.23688792356928	1	1	0.00905919101598118
FOXJ3	caPeak	86	2187	2506	50472	0.791978228698735	0.628555086862744	0.986637535131388	0.0376322160118745	0.185547497167611	-0.336467323395712
FOXJ3	caPeak-haPeak	93	2180	1542	51436	1.4229890332913	1.1366422433523	1.7633712132337	0.00189667436476871	0.0311897562206411	0.508924543328042
FOXJ3	non-caPeak	2094	179	48930	4048	0.967801441459019	0.827497880541837	1.13757306065385	0.686913339761994	0.858319482704481	-0.0472170068978732
FOXK1	caPeak	103	2373	2489	50256	0.876395748818847	0.709479711163372	1.0725180648025	0.206431557857866	0.459810760981065	-0.19034560870259
FOXK1	caPeak-haPeak	93	2383	1543	51202	1.29502194051286	1.03479162061271	1.60423634264374	0.0209780186649971	0.131186482919137	0.372976540538046
FOXK1	non-caPeak	2280	196	48713	4032	0.962833014746325	0.828701448546069	1.12375500153642	0.615152967418227	0.815444439589582	-0.0546424834091975
FOXK2	caPeak	87	2099	2503	50562	0.837272745244859	0.665262748789989	1.04204060431317	0.12111260245172	0.345443225836599	-0.256230431353112
FOXK2	caPeak-haPeak	82	2104	1557	51508	1.28929241161295	1.0153137064488	1.61805769063695	0.0334273265533161	0.173249801435864	0.366579504150498
FOXK2	non-caPeak	2017	169	49005	4060	0.988791059433905	0.841860753388862	1.16758421715573	0.869635211359621	0.957715518500313	-0.0162623963140485
FOXL1	caPeak	50	1176	2543	51534	0.861607483733948	0.63399690813288	1.14722686114644	0.338700537158904	0.587433744134973	-0.214897314017585
FOXL1	caPeak-haPeak	42	1184	1599	52478	1.1641921368352	0.83123232794323	1.59081391148077	0.348143697952475	0.593532797430154	0.219329178507456
FOXL1	non-caPeak	1134	92	49935	4142	1.02242214877638	0.824049045011833	1.2816725234317	0.913454515810861	0.973458225043425	0.0319909949027616
FOXL2	caPeak	94	2252	2498	50381	0.84184146907614	0.674846178125703	1.03945636731076	0.110497545357271	0.333219620333441	-0.248379516359582
FOXL2	caPeak-haPeak	82	2264	1555	51324	1.19543387109877	0.941658283128499	1.49972549723206	0.119991094141668	0.343819504335509	0.257534325384888
FOXL2	non-caPeak	2170	176	48826	4053	1.02346408483607	0.874261377359384	1.20428310530492	0.811837782256965	0.932213729281274	0.0334604765303359
FOXN3	caPeak	53	1567	2540	51123	0.680740534533221	0.506176629979834	0.898011215409286	0.0049861804423262	0.0577529769493782	-0.554823077665182
FOXN3	caPeak-haPeak	65	1555	1573	52090	1.3842071837631	1.05758637400243	1.78436071778025	0.0140214628199614	0.105517449018015	0.469059897177698
FOXN3	non-caPeak	1502	118	49550	4113	1.05658297955519	0.873025348984765	1.28884500984532	0.601944179032983	0.804269702149957	0.0794060748845224
FOXO1	caPeak	155	3725	2427	48751	0.835812499657822	0.703526430017714	0.987125413337136	0.033395538721438	0.173249801435864	-0.25874876042002
FOXO1	caPeak-haPeak	142	3738	1488	49690	1.26856473807637	1.05696086785737	1.51294774229946	0.00917397428069716	0.0820116358516015	0.343197145667945
FOXO1	non-caPeak	3583	297	47263	3915	0.999309169875624	0.883411308734155	1.13366569175425	0.975018455012098	1	-0.00099700161357327
FOXO3	caPeak	71	1706	2522	50985	0.841345853475635	0.65176262175135	1.07100144516897	0.17094535302966	0.416038930559518	-0.249229121368033
FOXO3	caPeak-haPeak	67	1710	1573	51934	1.29359674217097	0.992764227212511	1.66100814934221	0.0463664835064905	0.205913193364043	0.371387950606565
FOXO3	non-caPeak	1639	138	49412	4095	0.984284587257518	0.824308868941927	1.18315241838565	0.856044345283808	0.95506283015562	-0.0228525910456638
FOXO6	caPeak	50	1176	2543	51534	0.861607483733948	0.63399690813288	1.14722686114644	0.338700537158904	0.587433744134973	-0.214897314017585
FOXO6	caPeak-haPeak	42	1184	1599	52478	1.1641921368352	0.83123232794323	1.59081391148077	0.348143697952475	0.593532797430154	0.219329178507456
FOXO6	non-caPeak	1134	92	49935	4142	1.02242214877638	0.824049045011833	1.2816725234317	0.913454515810861	0.973458225043425	0.0319909949027616
FOXP1	caPeak	77	2046	2515	50615	0.757389432616431	0.59315645108904	0.95476067368288	0.0183398667883065	0.12093417109913	-0.400892802550989
FOXP1	caPeak-haPeak	82	2041	1557	51573	1.33075843347809	1.04784827690894	1.67033378885257	0.0156743139063585	0.111054181506753	0.412248709151597
FOXP1	non-caPeak	1964	159	49058	4072	1.02527973960476	0.868981954856327	1.21663612925111	0.802829822430127	0.926663191921082	0.0360175915637243
FOXP2	caPeak	133	3201	2455	49336	0.834969844451237	0.693389094558156	0.998383666649936	0.0470678852652497	0.208287120177118	-0.260204000350084
FOXP2	caPeak-haPeak	121	3213	1512	50279	1.25229628157124	1.02834812747919	1.51344967995511	0.0232655268851568	0.139593161310941	0.324575930788843
FOXP2	non-caPeak	3080	254	47824	3967	1.00585014260786	0.880974482871906	1.15236292970912	0.97319442118086	1	0.0084153800729237
FOXQ1	caPeak	52	1693	2539	50988	0.616793339269402	0.457445349890793	0.815378167761543	0.000346899794370784	0.0115517631525471	-0.697140909165686
FOXQ1	caPeak-haPeak	68	1677	1572	51955	1.34012295780198	1.03037137691872	1.71795822808721	0.0258583492049298	0.147825412622174	0.422365375662912
FOXQ1	non-caPeak	1625	120	49416	4111	1.12656386411741	0.932697346038789	1.37136710657967	0.234042209697482	0.487758614379945	0.171929101264289
GABPA	caPeak	327	7032	2211	44561	0.937191395219897	0.829644105650888	1.05610063755278	0.299148425682894	0.551412656267782	-0.0935843866643031
GABPA	caPeak-haPeak	243	7116	1364	45408	1.13677583096439	0.985390433744617	1.30710533647849	0.0703155574151059	0.26012330223189	0.184947786823446
GABPA	non-caPeak	6789	570	43197	3575	0.985719119615364	0.898676563264794	1.08265641744959	0.759189437992416	0.906129329216754	-0.0207514852688113
GATA2	caPeak	145	3235	2444	49309	0.904307707665555	0.756622810104911	1.07391848579667	0.275074823741573	0.524479444601073	-0.145114334650549
GATA2	caPeak-haPeak	152	3228	1476	50277	1.60393001315583	1.34320552838872	1.90420106273746	3.17245314511759e-07	3.84155235390603e-05	0.681611191745537
GATA2	non-caPeak	3083	297	47833	3920	0.850703970918576	0.751477855723759	0.965762807734168	0.0111253768891082	0.0902063990489526	-0.233270906556602
GATA3	caPeak	102	2327	2489	50321	0.886189046764195	0.716626696799254	1.08557940954933	0.258922924152779	0.513167946243446	-0.174313599565009
GATA3	caPeak-haPeak	101	2328	1533	51277	1.45114482096912	1.16949952453272	1.78394227921395	0.000724592732804048	0.0182105192470753	0.537191504289651
GATA3	non-caPeak	2226	203	48788	4022	0.904002617122142	0.779686698403014	1.0526417807677	0.184223354110193	0.430500890657503	-0.145601145583547
GATA4	caPeak	146	3407	2439	49100	0.862669501061525	0.722332168706271	1.02375311278359	0.0925859894635312	0.305258757340157	-0.213120143250834
GATA4	caPeak-haPeak	150	3403	1479	50060	1.49191659878929	1.24831119554158	1.77251717984417	1.2628630390226e-05	0.000885333456830583	0.577166888223065
GATA4	non-caPeak	3257	296	47621	3918	0.905327074728624	0.799793351131772	1.0276672749719	0.117198838137334	0.342231832785038	-0.143488994580175
GATA5	caPeak	126	2866	2463	49726	0.887586670674983	0.733232510049935	1.06642620510567	0.213212826863374	0.468188248662498	-0.17204009284984
GATA5	caPeak-haPeak	131	2861	1502	50687	1.5451517106216	1.27744276292918	1.85619756870001	8.48173480415324e-06	0.000655347265950511	0.627748496004154
GATA5	non-caPeak	2735	257	48224	3965	0.875004558947622	0.766406845611547	1.00231882424605	0.0516809455514456	0.219489717916402	-0.192637561194976
GATA6	caPeak	135	2867	2457	49729	0.953038301759463	0.792213043667772	1.13866187939753	0.625657151990036	0.82359138394445	-0.0693938989598689
GATA6	caPeak-haPeak	119	2883	1511	50675	1.38428509207301	1.13455304592929	1.6759819443448	0.00126963025990221	0.0251997032798328	0.469141095115906
GATA6	non-caPeak	2748	254	48218	3968	0.890337886834843	0.779321877152968	1.0205800541179	0.0900091338064758	0.301236598568406	-0.167575146278743
GBX1	caPeak	34	679	2559	52045	1.01840168617015	0.697812454799396	1.44106612109975	0.85871411665097	0.955411979745886	0.0263067130275811
GBX1	caPeak-haPeak	21	692	1620	52984	0.992528497380218	0.608718779262149	1.53458749713879	1	1	-0.0108195695195283
GBX1	non-caPeak	658	55	50425	4179	0.99149260339662	0.750816536570764	1.33290130695924	0.943442486736611	0.993411377338471	-0.0123260849978579
GFI1	caPeak	126	2638	2464	49952	0.96829550208251	0.799669051309231	1.16380287356746	0.781854645656758	0.916120891392013	-0.0464807020044031
GFI1	caPeak-haPeak	99	2665	1538	50878	1.22887986606693	0.988863062075511	1.51266422485257	0.0573513011850108	0.23201737652918	0.297343886336421
GFI1	non-caPeak	2539	225	48414	4002	0.932774175750369	0.810355061927153	1.0779254355587	0.322023749997249	0.571914179995115	-0.100400247421642
GLI2	caPeak	221	4228	2339	47943	1.07142493625085	0.925815997841414	1.23500865523205	0.335557260066373	0.58656465932862	0.0995307787199324
GLI2	caPeak-haPeak	139	4310	1483	48799	1.0612441811881	0.882883401127671	1.26728376137032	0.518320825245558	0.73671009419566	0.0857566434894287
GLI2	non-caPeak	4089	360	46460	3822	0.934368385823481	0.83438688208663	1.04877763678247	0.238924114538283	0.493230549709993	-0.0979366331558127
GLI3	caPeak	236	4437	2317	47681	1.09452806810988	0.949948468901148	1.25658426819382	0.204374141886015	0.459066369295399	0.130308951507182
GLI3	caPeak-haPeak	145	4528	1475	48523	1.05347294012429	0.879648417142955	1.25373365754727	0.55749681263227	0.770317172641269	0.0751532570599363
GLI3	non-caPeak	4292	381	46206	3792	0.924474489198562	0.827885968765711	1.03461662934683	0.166687470921476	0.408139175123909	-0.113294585765761
GLIS1	caPeak	115	2331	2468	50211	1.00371243843107	0.821420948526925	1.21641686223769	0.960958610077654	1	0.00534599929609337
GLIS1	caPeak-haPeak	64	2382	1572	51107	0.873504714194228	0.667133633400238	1.12597773549114	0.329155327431346	0.579174235321735	-0.19511260568204
GLIS1	non-caPeak	2267	179	48639	4040	1.05195238901481	0.899848091930462	1.23596167138936	0.559460184354315	0.772228979854867	0.0730694102513178
GLIS2	caPeak	194	3757	2358	48304	1.0578083617486	0.905577001727071	1.22990793537363	0.457173847269603	0.692782212244723	0.0810782847323502
GLIS2	caPeak-haPeak	102	3849	1524	49138	0.854435819431419	0.690377181067902	1.04764913109725	0.132059109686057	0.357873373026112	-0.226955966315926
GLIS2	non-caPeak	3655	296	46780	3882	1.02468723813687	0.90571849851878	1.16261392686676	0.732474786162512	0.891201159152706	0.035183627931609
GLIS3	caPeak	137	2462	2450	50117	1.1382828181021	0.946779361805605	1.35928613699509	0.153758419601452	0.387890558540026	0.186859054639882
GLIS3	caPeak-haPeak	77	2522	1558	51009	0.999627473751961	0.78184458936341	1.26182882087276	1	1	-0.000537541901098856
GLIS3	non-caPeak	2385	214	48559	4008	0.919854884636954	0.796391225141672	1.06687084579304	0.256762601453604	0.512030155815299	-0.120521813856565
GMEB1	caPeak	20	590	2572	52143	0.687227593281098	0.415958355415445	1.07347951440405	0.101588703055309	0.317643550398289	-0.541140130747133
GMEB1	caPeak-haPeak	16	594	1625	53090	0.880022042011558	0.498511505306996	1.44557698136981	0.718739572651372	0.883689391969371	-0.184388435339115
GMEB1	non-caPeak	574	36	50518	4197	1.32468456757913	0.943874411036333	1.91333450530866	0.107633050184938	0.328083944104654	0.405648867626224
GMEB2	caPeak	7	366	2586	52371	0.387332793248679	0.154462987904672	0.80735604763933	0.00645733830075693	0.068640221189133	-1.36835444362586
GMEB2	caPeak-haPeak	10	363	1631	53326	0.900697687381797	0.427445016182971	1.67992342395726	0.87843673138195	0.959866879574042	-0.150885137684646
GMEB2	non-caPeak	356	17	50740	4217	1.74032823479601	1.07026243355477	3.02457629010786	0.0239438724372869	0.142380527171724	0.799359431392027
GRHL1	caPeak	38	786	2555	51941	0.98283488790311	0.688550249443937	1.36495441368557	1	1	-0.0249790246196621
GRHL1	caPeak-haPeak	22	802	1619	52877	0.895919125085587	0.556663018800414	1.37081313383441	0.679712376253485	0.852524742428011	-0.158559589283133
GRHL1	non-caPeak	764	60	50322	4174	1.05617768727865	0.809729595073889	1.40029584983269	0.74136991118914	0.896225873340681	0.0788525685893398
GRHL2	caPeak	98	2171	2490	50494	0.915389602032833	0.736955342734658	1.12590363956608	0.446404143220904	0.684207335059353	-0.127542190518009
GRHL2	caPeak-haPeak	81	2188	1557	51427	1.22275104143898	0.961680911285253	1.53618279422996	0.0875796184516641	0.295331776652194	0.29013069344545
GRHL2	non-caPeak	2090	179	48937	4047	0.965575146869825	0.825586004319616	1.13500541896449	0.657232286987987	0.837551640943642	-0.0505395521302764
HAND2	caPeak	206	4046	2367	48440	1.041960301315	0.896052673235755	1.20641966747343	0.570559835699891	0.781074718553191	0.0593003119858794
HAND2	caPeak-haPeak	150	4102	1487	49320	1.21284614046429	1.01539057427582	1.44012646855258	0.0304665438176312	0.164297313218966	0.27839654430172
HAND2	non-caPeak	3896	356	46953	3854	0.898318799842284	0.801568007192339	1.00899835657563	0.0668306181613973	0.253574111401322	-0.154700568261083
HES1	caPeak	179	3577	2363	48237	1.02153168594454	0.86931241597487	1.19443590602807	0.779203485336554	0.916120186587814	0.0307339543854612
HES1	caPeak-haPeak	89	3667	1528	49072	0.779432814231936	0.620594005052481	0.968360978718686	0.0220178697423072	0.13330819316706	-0.359503424436172
HES1	non-caPeak	3488	268	46709	3891	1.08419351153711	0.952985819499845	1.2374887364241	0.226714326827312	0.481557654264634	0.116622278111526
HES2	caPeak	147	2514	2426	49914	1.2030444554573	1.00670882832167	1.42875028570341	0.0382435587364489	0.18672873686129	0.266689954636002
HES2	caPeak-haPeak	83	2578	1550	50790	1.05499466705957	0.832558630686711	1.32127904402414	0.639317350179005	0.828400662371083	0.0772357062062463
HES2	non-caPeak	2431	230	48364	3976	0.868931398836948	0.755664009011028	1.00294532235166	0.051741570139452	0.219489717916402	-0.202685812513324
HES6	caPeak	93	2012	2493	50641	0.938933400670948	0.751409033315789	1.16112966713248	0.59887336687783	0.804053996733852	-0.0909052649415141
HES6	caPeak-haPeak	70	2035	1567	51567	1.13197068798577	0.874283182765996	1.44510336624985	0.325087291270609	0.575819510601663	0.178836600532792
HES6	non-caPeak	1942	163	49074	4060	0.985679387122689	0.836841112993353	1.16745425620902	0.867116358228951	0.957715518500313	-0.0208096387775585
HES7	caPeak	113	1882	2475	50773	1.23172622385087	1.00529046003502	1.49671471801157	0.0400654186753837	0.190849029830212	0.300681623415068
HES7	caPeak-haPeak	66	1929	1572	51676	1.12472621366718	0.861885353865072	1.44578517100698	0.346547093700244	0.593532797430154	0.16957385632592
HES7	non-caPeak	1816	179	49201	4047	0.834495365880215	0.712824283987002	0.981770355642738	0.0256416258883383	0.147825412622174	-0.26102405685155
HESX1	caPeak	28	757	2565	51963	0.749319625051471	0.493526083685587	1.09455444767584	0.147881578094687	0.37805015546546	-0.416346858024188
HESX1	caPeak-haPeak	25	760	1615	52913	1.07772076713637	0.690865101256223	1.60929866176585	0.671523957119919	0.845434698377818	0.107983430362036
HESX1	non-caPeak	732	53	50348	4180	1.14665366724526	0.865288035243198	1.54822423298785	0.379124483518543	0.62297863989152	0.197429708705831
HEY1	caPeak	114	2193	2472	50381	1.05948257762664	0.866045640778573	1.28538934900967	0.545975578636874	0.759479257516374	0.0833598638985639
HEY1	caPeak-haPeak	74	2233	1562	51291	1.08816114426318	0.846647217436651	1.38020889132586	0.490042708819009	0.711405708683119	0.121892219101614
HEY1	non-caPeak	2119	188	48819	4034	0.931342784134085	0.799041736036581	1.09072483702182	0.35753111642176	0.600544069449918	-0.102615840151807
HEY2	caPeak	114	2315	2470	50239	1.00160823465762	0.818990676193705	1.21482853601063	0.960857330918236	1	0.00231832845632533
HEY2	caPeak-haPeak	77	2352	1556	51153	1.07622084482097	0.841588868466653	1.35898418200075	0.540128210346751	0.754932608795249	0.105974155065157
HEY2	non-caPeak	2238	191	48683	4026	0.968993150878172	0.832481470149265	1.13317967632436	0.66765507776839	0.842954088708527	-0.0454416265937727
HIC1	caPeak	139	3003	2444	49618	0.9397164756515	0.783198182064762	1.11994257245656	0.51414832706195	0.73671009419566	-0.0897025517901652
HIC1	caPeak-haPeak	99	3043	1535	50527	1.07092876793316	0.862123113578316	1.31752418426667	0.515217724489225	0.73671009419566	0.0988625234427806
HIC1	non-caPeak	2904	238	48083	3979	1.00972248005466	0.880787327741512	1.16178194265894	0.917384577612757	0.974446776220249	0.0139588259818683
HIC2	caPeak	145	3233	2438	49274	0.906450440349127	0.758423354739884	1.07647899466097	0.27479188607157	0.524479444601073	-0.141699951274358
HIC2	caPeak-haPeak	134	3244	1503	50209	1.37987863332743	1.1435443967591	1.65387033042576	0.000793149389984421	0.0195643516196157	0.46454138091893
HIC2	non-caPeak	3099	279	47771	3941	0.916318064685272	0.806802451924579	1.04395404594863	0.181613060444706	0.427833900220331	-0.126079633360685
HIF1A	caPeak	101	1688	2484	50955	1.22738809912815	0.989996761888153	1.50753863302923	0.0528930331463052	0.222250852210973	0.295591500147427
HIF1A	caPeak-haPeak	72	1717	1567	51872	1.38809371529567	1.07515101772682	1.76799565645531	0.0105444549570076	0.0894599618008546	0.473104972835627
HIF1A	non-caPeak	1616	173	49388	4051	0.766195565597592	0.652362432683395	0.904434514879273	0.00152585298230641	0.0285403706967879	-0.384215418784765
HINFP	caPeak	199	3815	2352	47894	1.06220981641381	0.911011942556727	1.23292490441654	0.415945959643959	0.654778440414782	0.0870687672736332
HINFP	caPeak-haPeak	109	3905	1508	48738	0.902130585792106	0.733805261320456	1.09951111287795	0.334515235717066	0.586281965756753	-0.148591812361638
HINFP	non-caPeak	3706	308	46386	3860	1.00127891498935	0.886909128619585	1.13352828598609	1	1	0.00184390546485468
HLTF	caPeak	46	1121	2547	51584	0.831069058075502	0.603259718515848	1.11952481126076	0.262158694449307	0.515798199418725	-0.26695973148554
HLTF	caPeak-haPeak	42	1125	1598	52533	1.22729738968207	0.876030026530994	1.67753975662044	0.190810782550917	0.438963665557549	0.295484874619484
HLTF	non-caPeak	1079	88	49986	4145	1.01675163188499	0.815575425195338	1.28132258384969	0.955603398012649	1	0.0239673063254832
HMBOX1	caPeak	31	912	2562	51810	0.687380993951877	0.463260165942233	0.985176618350348	0.0427995851801457	0.197263139999841	-0.540818133067245
HMBOX1	caPeak-haPeak	29	914	1612	52760	1.03847769799762	0.689190267361142	1.50766870621772	0.846123523114492	0.952316173342588	0.0544702336753588
HMBOX1	non-caPeak	883	60	50198	4174	1.22372094100035	0.939549448668719	1.62031564688845	0.138253392076099	0.363939759378191	0.291274601383656
HNF1A	caPeak	28	871	2565	51845	0.649762856802566	0.42831983520266	0.948166950225059	0.0254348458773322	0.147825412622174	-0.622014819422985
HNF1A	caPeak-haPeak	32	867	1609	52801	1.21119682129184	0.820375928251083	1.72992422742449	0.275627335751315	0.524479444601073	0.2764333241809
HNF1A	non-caPeak	839	60	50236	4174	1.16185504635969	0.891611170956813	1.53907938900752	0.282567671493059	0.531610365012366	0.216430088585212
HNF1B	caPeak	19	755	2574	51966	0.508055016417217	0.303659529982807	0.800719812618552	0.00194058426875398	0.0315226615363451	-0.976943362428097
HNF1B	caPeak-haPeak	30	744	1611	52929	1.32477872754934	0.884472711085168	1.91504106885412	0.134594623160027	0.360724422634118	0.405751412260359
HNF1B	non-caPeak	725	49	50355	4185	1.2297062676746	0.918388246971458	1.68063772161813	0.173393223806552	0.416143737135724	0.29831374907966
HNF4A	caPeak	142	3159	2445	49404	0.908280177841555	0.758553742714896	1.08048093986331	0.288661943496427	0.538512197110982	-0.138790699538012
HNF4A	caPeak-haPeak	131	3170	1502	50347	1.3851916454443	1.14558382342929	1.66329911632178	0.000688367668471519	0.0182105192470753	0.47008559129604
HNF4A	non-caPeak	3028	273	47902	3947	0.913948587138868	0.803654666528421	1.04262167333987	0.166326481573558	0.408005291815799	-0.129815084052599
HNF4G	caPeak	144	3210	2442	49351	0.906578582777843	0.758073010041253	1.0772268466836	0.273382222631833	0.524479444601073	-0.141496015822266
HNF4G	caPeak-haPeak	131	3223	1502	50291	1.36089956917126	1.12555674439608	1.63408553587644	0.00132046460498951	0.025490708026754	0.444560603649599
HNF4G	non-caPeak	3079	275	47849	3944	0.922846302361297	0.811886123142912	1.05230172724358	0.214989713606591	0.468188248662498	-0.115837704096636
HOXA1	caPeak	21	423	2571	52310	1.01009434510035	0.617618756550456	1.56766138589676	0.910237736602244	0.973333476983461	0.0144900502559459
HOXA1	caPeak-haPeak	13	431	1628	53253	0.986633510460436	0.51992818155316	1.71015147448345	1	1	-0.0194138063852153
HOXA1	non-caPeak	410	34	50682	4199	0.999072658426854	0.702295367295729	1.46455987409243	1	1	-0.00133849180430134
HOXA10	caPeak	48	1467	2544	51218	0.65873168440656	0.482161719449807	0.880811070393674	0.00369091190601199	0.0473014245740305	-0.602237150749536
HOXA10	caPeak-haPeak	56	1459	1583	52179	1.26515843035003	0.946482825345548	1.66109228636481	0.0909437685567863	0.302526010020619	0.339318058728676
HOXA10	non-caPeak	1411	104	49635	4127	1.12808954845831	0.92137002086779	1.39375805968082	0.259666062888951	0.513167946243446	0.173881594322661
HOXA2	caPeak	28	622	2563	52108	0.915216073311988	0.601880704285595	1.33923797193714	0.709298869773233	0.877947108483176	-0.127815705485364
HOXA2	caPeak-haPeak	19	631	1622	53049	0.984806048762847	0.587394355436487	1.55608388040551	1	1	-0.0220884718816424
HOXA2	non-caPeak	603	47	50486	4185	1.06351679676206	0.788200252985982	1.46579967291773	0.766371497807656	0.910621619161282	0.0888428188312304
HOXA4	caPeak	35	864	2557	51854	0.821495044300662	0.567072007972789	1.15465815711653	0.300262018455706	0.55165380494207	-0.28367622279713
HOXA4	caPeak-haPeak	32	867	1609	52802	1.21121975964021	0.820391463456213	1.72995701088404	0.275619569618499	0.524479444601073	0.276460646518191
HOXA4	non-caPeak	832	67	50245	4166	1.02961519240015	0.800308191597173	1.34385939049548	0.89927607968325	0.967878131794473	0.0421052463933331
HOXA5	caPeak	27	681	2565	52044	0.80445013967438	0.525123591503878	1.18385337576461	0.323863054352482	0.574414897999342	-0.313925090313652
HOXA5	caPeak-haPeak	26	682	1615	52994	1.25095161994083	0.808704018134973	1.85607431058974	0.263574990088883	0.516018753962457	0.323025994922501
HOXA5	non-caPeak	655	53	50429	4180	1.0243805276993	0.772055138135654	1.3847207453193	0.943256554701733	0.993411377338471	0.034751734328132
HOXA7	caPeak	42	1005	2551	51714	0.84718876709672	0.605213806755749	1.15694652389671	0.336818840423388	0.587433744134973	-0.239244634170536
HOXA7	caPeak-haPeak	37	1010	1604	52661	1.20271554435542	0.838743535477926	1.67654425178921	0.269209658970833	0.522527410221156	0.266295469385137
HOXA7	non-caPeak	968	79	50110	4155	1.01600265210864	0.805277544641491	1.29751599595034	0.953199619656052	0.999733774316426	0.022904168034286
HOXA9	caPeak	15	301	2578	52432	1.01353550278221	0.559405818672431	1.70195413710637	0.89384517431461	0.967878131794473	0.0193966253521643
HOXA9	caPeak-haPeak	7	309	1634	53376	0.740005162020178	0.294565910527187	1.54662470997309	0.61512620304243	0.815444439589582	-0.434392760368833
HOXA9	non-caPeak	294	22	50798	4212	1.10807098366063	0.717129764549196	1.79757277485705	0.749927921419635	0.900724969640175	0.148050304216481
HOXB2	caPeak	32	748	2561	51972	0.868176577940869	0.588170557478276	1.23960231457184	0.494742469014526	0.716301052964509	-0.203939593448797
HOXB2	caPeak-haPeak	31	749	1610	52923	1.36047607634425	0.914594597436798	1.95570815124519	0.109263033160427	0.330769000385656	0.444111587353504
HOXB2	non-caPeak	717	63	50362	4171	0.942555509836329	0.726320876125584	1.24217514043276	0.634982956059691	0.827590310637484	-0.0853505094955951
HOXB3	caPeak	42	913	2548	51809	0.935372204627112	0.667811814889742	1.27824368506189	0.757088189726956	0.906057024902341	-0.0963875363918151
HOXB3	caPeak-haPeak	31	924	1609	52748	1.09985818930397	0.740399734938827	1.57851885237603	0.563919306397615	0.775153424336603	0.137317521225609
HOXB3	non-caPeak	882	73	50200	4157	1.00052521243518	0.785627597896786	1.29104747062102	1	1	0.000757522462949766
HOXB4	caPeak	37	935	2555	51784	0.802035233450074	0.559788829296755	1.11686386861254	0.219858722514963	0.473104714684864	-0.318262479145855
HOXB4	caPeak-haPeak	33	939	1607	52732	1.15320119887432	0.786316596586997	1.63779994273994	0.391255781664977	0.633235359875759	0.205644241779954
HOXB4	non-caPeak	902	70	50177	4162	1.06882481873533	0.835586013003394	1.38619847822137	0.669803125978114	0.844865306631485	0.0960254135333784
HOXB5	caPeak	24	498	2569	52234	0.979876205357543	0.620664544590964	1.4784898948287	1	1	-0.0293285999432416
HOXB5	caPeak-haPeak	17	505	1624	53179	1.10232746649666	0.635478573367736	1.78841357667382	0.69605585683064	0.867302526939581	0.140552866478234
HOXB5	non-caPeak	481	41	50610	4193	0.971957690134597	0.704579894053833	1.37407673093383	0.86842881720952	0.957715518500313	-0.0410345810167348
HOXB6	caPeak	34	766	2558	51957	0.90155815659982	0.618337100663645	1.27430726568377	0.613404062809978	0.815444439589582	-0.149507536638546
HOXB6	caPeak-haPeak	26	774	1615	52900	1.10030498212721	0.711895107580076	1.63089423087273	0.599418632700236	0.804053996733852	0.13790346485708
HOXB6	non-caPeak	740	60	50342	4173	1.02234704202772	0.783539228884867	1.35587013099991	0.946563945570967	0.99591088112206	0.0318850111718136
HOXB7	caPeak	37	878	2555	51847	0.855144480873445	0.596628029224133	1.19139293212278	0.386014202372762	0.627593835407078	-0.225759903859596
HOXB7	caPeak-haPeak	28	887	1613	52789	1.03311285872066	0.68026655134588	1.50941650448027	0.843949568125801	0.952316173342588	0.0469978648737489
HOXB7	non-caPeak	850	65	50234	4168	1.08501702763793	0.840659851177616	1.42158336921578	0.572583684413187	0.782237402706015	0.117717683679922
HOXB8	caPeak	38	996	2552	51722	0.773244453095455	0.54257835761079	1.07190300869749	0.136655910741917	0.361377167374948	-0.371003515774741
HOXB8	caPeak-haPeak	30	1004	1611	52663	0.976782253278349	0.653327534096513	1.40893571014583	1	1	-0.0338911060074827
HOXB8	non-caPeak	966	68	50111	4163	1.18017540836792	0.920224909709982	1.53551321536181	0.214474946229218	0.468188248662498	0.239001301939235
HOXB9	caPeak	16	582	2576	52140	0.556438966210555	0.315423133950936	0.913168724859109	0.0189106136944179	0.122276395344489	-0.845704642673766
HOXB9	caPeak-haPeak	23	575	1616	53100	1.31434711108314	0.824025190187023	1.99895575472236	0.222899061346633	0.47733368121176	0.394346332971191
HOXB9	non-caPeak	559	39	50524	4192	1.18925516953892	0.85749019756342	1.69312512555785	0.352581120735203	0.596744666860597	0.250058296523366
HOXC4	caPeak	36	928	2555	51792	0.786365890065264	0.546006437310187	1.09979794706626	0.190304533654795	0.438769272282208	-0.346727351160244
HOXC4	caPeak-haPeak	27	937	1613	52734	0.942065002764435	0.615489867635644	1.38486938204509	0.848099129466203	0.952316173342588	-0.0861014852293196
HOXC4	non-caPeak	901	63	50179	4168	1.18794173652355	0.9175916302994	1.56217641945507	0.199434506088871	0.452549850273212	0.248464079834125
HOXC8	caPeak	17	404	2575	52328	0.8551149369214	0.492424271348822	1.38921284444819	0.642511747677445	0.829414639484501	-0.225809747658337
HOXC8	caPeak-haPeak	11	410	1630	53273	0.876857660162658	0.433407866269993	1.58982388864347	0.773780706111357	0.915117992627209	-0.189585425129522
HOXC8	non-caPeak	393	28	50698	4205	1.16416004251555	0.791760491150503	1.77715312410131	0.518794345612259	0.73671009419566	0.219289405902424
HOXC9	caPeak	18	584	2575	52139	0.624081911776857	0.366653922365147	0.997215784512108	0.0515817711431459	0.219489717916402	-0.68019269727632
HOXC9	caPeak-haPeak	23	579	1616	53098	1.30521799570584	0.818336234770355	1.98494401303832	0.224569968562405	0.480139964887839	0.384290783851477
HOXC9	non-caPeak	561	41	50523	4191	1.13503648073074	0.824498977714976	1.60171052797436	0.487653549160667	0.70991971321928	0.182738667316651
HOXD8	caPeak	38	996	2552	51722	0.773244453095455	0.54257835761079	1.07190300869749	0.136655910741917	0.361377167374948	-0.371003515774741
HOXD8	caPeak-haPeak	30	1004	1611	52663	0.976782253278349	0.653327534096513	1.40893571014583	1	1	-0.0338911060074827
HOXD8	non-caPeak	966	68	50111	4163	1.18017540836792	0.920224909709982	1.53551321536181	0.214474946229218	0.468188248662498	0.239001301939235
HSF1	caPeak	77	1849	2515	50830	0.841653838215072	0.658840147480495	1.06148900916889	0.15363438728585	0.387890558540026	-0.248701102184894
HSF1	caPeak-haPeak	74	1852	1563	51782	1.32375487776065	1.02916709019115	1.68032277200681	0.0237828229693911	0.142057041234211	0.404636000257749
HSF1	non-caPeak	1775	151	49267	4078	0.972994892264451	0.820970030382522	1.16017083484489	0.727220117438543	0.889639428675985	-0.0394958632870279
HSF2	caPeak	86	2036	2507	50647	0.853331206965908	0.677040260658124	1.06340502561562	0.173148853840911	0.416143737135724	-0.228822285460992
HSF2	caPeak-haPeak	88	2034	1547	51607	1.44325040608352	1.14558279354183	1.79878904838685	0.00165855674675565	0.0286908777490718	0.52932163127301
HSF2	non-caPeak	1948	174	49100	4054	0.924334849307951	0.788434574656798	1.08928817639054	0.337937191147714	0.587433744134973	-0.113512518219781
HSF4	caPeak	88	2003	2505	50658	0.888465988985751	0.706687504516736	1.10475163011605	0.316289583453876	0.568503810860528	-0.170611544813204
HSF4	caPeak-haPeak	90	2001	1546	51617	1.50165250818954	1.19475161993204	1.86757694612038	0.000467750709265039	0.0144031872218407	0.586551002790889
HSF4	non-caPeak	1913	178	49112	4051	0.886495015655618	0.757240767265336	1.04300706488493	0.131229729288941	0.35746012149871	-0.173815575336029
IKZF1	caPeak	275	6431	2272	45504	0.856443184773947	0.750914271611202	0.973796258540287	0.0173506170347613	0.116135788393478	-0.223570551746333
IKZF1	caPeak-haPeak	214	6492	1390	46386	1.10006848791973	0.945872021436404	1.27435171627855	0.202997844040951	0.456745149092139	0.137593345664782
IKZF1	non-caPeak	6217	489	44114	3662	1.05540572545724	0.956412514867938	1.16646101111464	0.290602642835833	0.540618324381746	0.0777977151230711
IRF1	caPeak	211	5014	2370	47157	0.83735165774618	0.721713043916832	0.967363097980082	0.014796894555477	0.10949701971053	-0.256094464536672
IRF1	caPeak-haPeak	180	5045	1449	48078	1.18382543176092	1.00552913404921	1.3870834674145	0.039760185632808	0.190849029830212	0.243456355206003
IRF1	non-caPeak	4834	391	45708	3819	1.03297189763636	0.926585555447257	1.15401158674329	0.585049595098638	0.791153361087701	0.0468010057110493
IRF2	caPeak	85	2406	2504	50220	0.708520654995034	0.561767625361619	0.883381222858726	0.0015912016647244	0.0285403706967879	-0.497118183276111
IRF2	caPeak-haPeak	70	2421	1567	51157	0.94392910152458	0.729502309887572	1.20420848207258	0.716637439546428	0.883035216906422	-0.0832495919952725
IRF2	non-caPeak	2336	155	48653	4071	1.26100746736587	1.06783533480293	1.49809405969964	0.00545700993268261	0.0621734814430826	0.334576818964956
IRF3	caPeak	135	3284	2452	49187	0.824615334541335	0.685762178573973	0.984743824267943	0.0332054118166525	0.173249801435864	-0.278206805064445
IRF3	caPeak-haPeak	104	3315	1531	50108	1.02679509368131	0.830999575404888	1.2571906735694	0.79470716608645	0.921182573920875	0.0381483074356425
IRF3	non-caPeak	3180	239	47656	3983	1.11206075688684	0.970724716894385	1.27866154832037	0.126916134218675	0.349281592519165	0.153235611141313
IRF5	caPeak	68	1609	2524	51076	0.855222043254954	0.658659662212751	1.09427711780355	0.240320290361701	0.493230549709993	-0.225629056042288
IRF5	caPeak-haPeak	50	1627	1589	52011	1.00589782929892	0.740151270190209	1.33930939765738	0.941701121520505	0.99314797614039	0.00848377567086357
IRF5	non-caPeak	1559	118	49487	4113	1.09807984482915	0.907564476421922	1.3391147303264	0.351073371699761	0.594948767307991	0.134982961037996
IRF6	caPeak	42	968	2550	51741	0.880376280502729	0.628767156487883	1.20259334560068	0.498327041022602	0.719925833668227	-0.183807818878776
IRF6	caPeak-haPeak	31	979	1609	52682	1.03678896006655	0.698137973932536	1.48740887281195	0.851161189547578	0.953529608475504	0.0521222613154588
IRF6	non-caPeak	937	73	50132	4159	1.06485676489825	0.836642276526157	1.37338663200821	0.675659883553998	0.849838493761969	0.090659384940924
IRF7	caPeak	77	2196	2513	50426	0.703572384601861	0.551141499736617	0.88666412323091	0.00198255520027303	0.0318164280332974	-0.507229237119862
IRF7	caPeak-haPeak	52	2221	1581	51358	0.760550150711866	0.563674801198278	1.00618132643342	0.0575033183867268	0.23201737652918	-0.394884712423717
IRF7	non-caPeak	2144	129	48845	4094	1.39301436732733	1.16225517871026	1.68185697588085	0.000204757656819817	0.00802168232011753	0.478210137741749
IRF8	caPeak	81	1914	2512	50755	0.855067047123705	0.673540973260073	1.0724854496232	0.195260286004414	0.447653530047986	-0.225890546514021
IRF8	caPeak-haPeak	69	1926	1568	51699	1.18120976942812	0.910427643233851	1.51079507882649	0.17864083789965	0.422645818973949	0.240265193727421
IRF8	non-caPeak	1845	150	49187	4080	1.02026962277	0.860641970784308	1.21688092142194	0.863767782859545	0.957715518500313	0.0289504581095893
IRF9	caPeak	79	1940	2512	50727	0.822321200319408	0.645831799895323	1.03406145709366	0.0963156288539243	0.310635393785538	-0.282226071303009
IRF9	caPeak-haPeak	73	1946	1564	51675	1.23942814874197	0.962184399696322	1.57528867250758	0.0818293420708274	0.283845530308183	0.30967463894523
IRF9	non-caPeak	1867	152	49163	4076	1.01834874150903	0.859937959879611	1.21319107901178	0.864582099598189	0.957715518500313	0.0262317082562384
ISL1	caPeak	59	1284	2533	51421	0.932808201939074	0.703838932262095	1.21539644025055	0.647591009807719	0.829414639484501	-0.100347621052206
ISL1	caPeak-haPeak	42	1301	1597	52357	1.0584077093357	0.756043318981358	1.4454320262959	0.683904305967896	0.856165916869584	0.08189547521362
ISL1	non-caPeak	1242	101	49824	4130	1.01932260295664	0.829460951300045	1.26434645528953	0.917196809902214	0.974446776220249	0.0276107188525848
ISL2	caPeak	78	1664	2514	51030	0.951484289041657	0.7456332986173	1.19902049040567	0.729610199589491	0.890322633569537	-0.0717482600473619
ISL2	caPeak-haPeak	60	1682	1580	51964	1.17319160774726	0.88696760444385	1.52612166468595	0.222741584193408	0.47733368121176	0.230438656138703
ISL2	non-caPeak	1604	138	49450	4094	0.962283480713458	0.805749021971161	1.15688321482163	0.647237133816989	0.829414639484501	-0.0554661323129596
ISX	caPeak	23	692	2569	52034	0.673196320837633	0.423087099987323	1.02085945534119	0.0612453238911134	0.239233933791681	-0.570900802835967
ISX	caPeak-haPeak	21	694	1620	52983	0.989649554659843	0.606964178688836	1.53010877656924	1	1	-0.0150103527864334
ISX	non-caPeak	671	44	50414	4189	1.26717667807644	0.931737593305254	1.76362498327785	0.137008610754016	0.361377167374948	0.34161768849963
JDP2	caPeak	91	2408	2500	50201	0.758836050764899	0.606308365345897	0.939641028757186	0.0102209076984105	0.0878338648663403	-0.398139874988437
JDP2	caPeak-haPeak	94	2405	1544	51157	1.2949940342329	1.03600353762477	1.60247818011532	0.0216196373381072	0.133089123791428	0.372945451732344
JDP2	non-caPeak	2314	185	48657	4044	1.03957999385811	0.891397775647539	1.21827281357569	0.644271061961538	0.829414639484501	0.0560007753219355
JUN	caPeak	116	2997	2473	49590	0.776120464527382	0.63632352173806	0.93891315236632	0.00774737564310281	0.0753248493183426	-0.365647499062605
JUN	caPeak-haPeak	131	2982	1501	50562	1.47978787453252	1.22359719172421	1.77735828690089	5.35032465539767e-05	0.00296943018374571	0.565390382412613
JUN	non-caPeak	2866	247	48089	3974	0.958864870908645	0.838195134201144	1.10080710543111	0.532140809339367	0.746903643877805	-0.0606005787118487
JUNB	caPeak	125	3354	2464	49126	0.743076869790881	0.613716414703168	0.892847484601323	0.00106934413326883	0.0228465216438625	-0.428416632535701
JUNB	caPeak-haPeak	123	3356	1507	50083	1.21803045312207	1.0018519343343	1.46983841654449	0.0436213856929603	0.199227434679566	0.28455020386736
JUNB	non-caPeak	3231	248	47619	3971	1.08644817401144	0.950483433724116	1.24623197448058	0.235755292593051	0.489814288582957	0.119619356406007
JUND	caPeak	118	3291	2470	49199	0.714212995894993	0.586667433769688	0.862424858282952	0.000273853836802706	0.00959929764792644	-0.485573709293436
JUND	caPeak-haPeak	120	3289	1511	50158	1.21113088746642	0.993861754147589	1.46460389668683	0.0533450666518944	0.223090143653037	0.276354786167533
JUND	non-caPeak	3171	238	47688	3981	1.11226663491101	0.970649725362875	1.27925818647966	0.126247844375413	0.348884084456535	0.1535026754291
KLF10	caPeak	362	6970	2027	41867	1.07275331599313	0.953845877963189	1.20383617055453	0.231421319949689	0.486203782607232	0.101318360615036
KLF10	caPeak-haPeak	226	7106	1302	42592	1.04040537156066	0.897304893783511	1.201946572125	0.578157561636288	0.78662499703732	0.0571457529747855
KLF10	non-caPeak	6744	588	40565	3329	0.941235911424628	0.858657354065861	1.03308576823201	0.199848990478921	0.452719141697148	-0.0873717294400492
KLF11	caPeak	357	6740	1976	41013	1.09939213128647	0.976556747878555	1.23495918644231	0.113838369182679	0.338465865516358	0.136706058679128
KLF11	caPeak-haPeak	240	6857	1260	41729	1.15913061201204	1.00311873022019	1.33507927377852	0.0422963154521148	0.195620458966031	0.213043139843283
KLF11	non-caPeak	6500	597	39753	3236	0.886269334188529	0.808714220045928	0.972532931565528	0.00992096724634023	0.0875086860752956	-0.174182899436583
KLF12	caPeak	311	5588	2164	44954	1.15612775058885	1.01997177212727	1.30706738626237	0.0218817703530952	0.133089123791428	0.209300822542645
KLF12	caPeak-haPeak	179	5720	1388	45730	1.03102831120446	0.87529788875826	1.20859229922902	0.713575830993109	0.880892499428008	0.0440839484902028
KLF12	non-caPeak	5409	490	43566	3552	0.899981642134174	0.815134435416594	0.995341285121347	0.0373600862262351	0.185547497167611	-0.152032521302946
KLF13	caPeak	217	4210	2322	47733	1.05959820025834	0.914408409407726	1.22286243228239	0.434628809184968	0.672209173792676	0.0835172983855127
KLF13	caPeak-haPeak	129	4298	1491	48564	0.977597464424587	0.808043467928176	1.1743051240159	0.853504132240857	0.954693283959496	-0.0326875516157633
KLF13	non-caPeak	4081	346	46242	3813	0.97256610531197	0.866810614190669	1.09385738385652	0.636603616954725	0.828082048616888	-0.0401317814830929
KLF14	caPeak	297	5929	2083	42903	1.03175128284685	0.907809728032025	1.16935682544456	0.629926761747907	0.825434421404954	0.0450952321473629
KLF14	caPeak-haPeak	194	6032	1343	43643	1.04515903901402	0.892242141241051	1.2188838922424	0.57896939628711	0.786925750871868	0.0637224899989311
KLF14	non-caPeak	5735	491	41560	3426	0.962856818531185	0.872133868419888	1.06474959382258	0.445438706245399	0.684207335059353	-0.0546068166036914
KLF15	caPeak	238	4770	1915	39270	1.02317908919426	0.887495324310415	1.17546639750455	0.749331805591521	0.900724969640175	0.0330586851413982
KLF15	caPeak-haPeak	152	4856	1272	39913	0.982182197146023	0.822425910140202	1.16621409000598	0.862606134810549	0.957715518500313	-0.0259374221422863
KLF15	non-caPeak	4618	390	37998	3187	0.993140313070147	0.889675251927809	1.11094808046261	0.888707212175196	0.966569782906446	-0.00993053557279469
KLF16	caPeak	364	7074	1886	38893	1.06113374616746	0.943173531586693	1.19129023052122	0.309582573785018	0.559516944751212	0.0856065061790903
KLF16	caPeak-haPeak	251	7187	1190	39589	1.16182276010914	1.00756175622924	1.33563830513937	0.0348284474888136	0.177066763569083	0.216389997645393
KLF16	non-caPeak	6823	615	37703	3076	0.905112199746705	0.826583160633687	0.992339150556758	0.0328100345839317	0.172269326574956	-0.14383145187952
KLF2	caPeak	352	6607	1942	40338	1.10666001727014	0.982149370100411	1.24418409417755	0.0913534010168076	0.302630787932267	0.146212072405067
KLF2	caPeak-haPeak	214	6745	1273	41007	1.02202638487247	0.878065773395397	1.18506127500632	0.762408420704944	0.907531739391407	0.0314324417093003
KLF2	non-caPeak	6393	566	39065	3215	0.929556485958873	0.846485853411362	1.02215143822951	0.125890789256401	0.348620647171571	-0.105385559450298
KLF3	caPeak	306	5772	2109	43679	1.0980011444203	0.967690163500691	1.24249313900314	0.136199020803251	0.361377167374948	0.134879558030387
KLF3	caPeak-haPeak	166	5912	1386	44402	0.899505095684452	0.759379812373559	1.05990938749614	0.214208597203268	0.468188248662498	-0.152796640539159
KLF3	non-caPeak	5606	472	42293	3495	0.981497691815664	0.887626296319252	1.0871247963227	0.719158634305404	0.883689391969371	-0.0269432199722899
KLF4	caPeak	428	8278	1772	36452	1.06360222906271	0.952239283256566	1.1859957937639	0.261279634279149	0.514829101863649	0.0889587058643976
KLF4	caPeak-haPeak	282	8424	1119	37105	1.11004680427189	0.968539341392921	1.26884630894441	0.124739105154892	0.34766168432511	0.150620507987423
KLF4	non-caPeak	7996	710	35333	2891	0.921461839984874	0.84549208009488	1.00527202352236	0.0640497587392833	0.246573059655276	-0.118003673366168
KLF5	caPeak	413	7952	1759	36545	1.07904797389152	0.96437848325792	1.20518203316291	0.178148391527552	0.422230707321529	0.109759007696008
KLF5	caPeak-haPeak	287	8078	1102	37202	1.19935433259559	1.04726099123255	1.37015783076262	0.00771726349605379	0.0753248493183426	0.262257945956872
KLF5	non-caPeak	7665	700	35443	2861	0.883878281313561	0.810457275731872	0.964924696661013	0.0055425108920504	0.0625646144763656	-0.178080384813502
KLF6	caPeak	331	5958	2074	43165	1.1562175940699	1.02325632545665	1.30335196087464	0.018214108121561	0.12093417109913	0.209412931008572
KLF6	caPeak-haPeak	187	6102	1341	43898	1.00319499540075	0.854214270396263	1.17280533637675	0.968353142410432	1	0.00460205615477773
KLF6	non-caPeak	5771	518	41824	3415	0.909654685359813	0.825670859220378	1.0037222556395	0.057295550357599	0.23201737652918	-0.136609108108901
KLF9	caPeak	408	8107	1941	40105	1.03985940348122	0.929790402661453	1.16079640107845	0.480380579791784	0.706184776677196	0.0563884787390844
KLF9	caPeak-haPeak	269	8246	1231	40815	1.08162544234485	0.942392928887395	1.23788462899759	0.247936615058779	0.500510924922602	0.113200992673052
KLF9	non-caPeak	7838	677	38874	3172	0.944686265681055	0.866063771331722	1.03153966183796	0.201532425712974	0.45498506957573	-0.0820928111587114
LBX2	caPeak	26	798	2566	51918	0.659216178655991	0.427093709976234	0.975555980301415	0.0373233423647967	0.185547497167611	-0.601176444932454
LBX2	caPeak-haPeak	22	802	1618	52866	0.89628635063904	0.556890210571103	1.37137882079386	0.679715673016927	0.852524742428011	-0.157968368578315
LBX2	non-caPeak	776	48	50300	4184	1.34479677525296	1.00228334399628	1.84276425051837	0.0474027754829497	0.209074493189699	0.427388170189289
LEF1	caPeak	112	2495	2479	50126	0.907679943068166	0.741129885631512	1.10223131286092	0.342900611974321	0.591637934625869	-0.139744416255138
LEF1	caPeak-haPeak	89	2518	1546	51059	1.16733478191648	0.92846302113704	1.4519124899196	0.172954355265868	0.416143737135724	0.223218373337945
LEF1	non-caPeak	2406	201	48580	4025	0.991762763191863	0.855270269342784	1.15515127820866	0.909853157678215	0.973333476983461	-0.0119330360684851
LHX1	caPeak	25	669	2568	52062	0.757596945071532	0.485768502211061	1.13095269909678	0.204791976190336	0.459230492063179	-0.400497581582434
LHX1	caPeak-haPeak	23	671	1618	53012	1.12305159102747	0.704923473711789	1.70564111578042	0.572384974122402	0.782237402706015	0.167424204149786
LHX1	non-caPeak	646	48	50444	4186	1.11681898772303	0.830746810294682	1.53305777641056	0.517646908514616	0.73671009419566	0.159395375009942
LHX2	caPeak	31	1020	2562	51697	0.613255394517611	0.41357448479726	0.878302249474749	0.00622070623477789	0.0683756536911341	-0.705440075342847
LHX2	caPeak-haPeak	39	1012	1599	52660	1.2691523252845	0.893632589983758	1.75497110382102	0.142010206619904	0.368728255785013	0.343865233674018
LHX2	non-caPeak	981	70	50098	4161	1.16399888410865	0.91071473680851	1.50863337567477	0.241191240817365	0.494050691925621	0.21908967517774
LHX8	caPeak	32	768	2561	51958	0.845339530670512	0.57280470568172	1.20672559200726	0.399349173553796	0.641656331934447	-0.242397178546469
LHX8	caPeak-haPeak	31	769	1609	52910	1.32560443359934	0.891310642713666	1.90502592515603	0.139926573445426	0.366855516639639	0.406650332899137
LHX8	non-caPeak	737	63	50349	4170	0.968878443137869	0.746839648728831	1.27648105166436	0.788734028587756	0.918927587985543	-0.0456124204573
LHX9	caPeak	33	790	2559	51938	0.847815518741338	0.578172384373561	1.20386179663996	0.405597175182204	0.646949162127755	-0.238177720607752
LHX9	caPeak-haPeak	31	792	1610	52887	1.28575047180091	0.864683905473964	1.84737243256665	0.177206012078392	0.42074582546955	0.362610683081554
LHX9	non-caPeak	759	64	50328	4169	0.982388147261263	0.7588700553115	1.29115171284879	0.89480461654906	0.967878131794473	-0.0256349405214451
LIN54	caPeak	59	1719	2532	50956	0.690715583768517	0.521934126784938	0.898503806303489	0.00430936859260655	0.051250705047785	-0.533836321111952
LIN54	caPeak-haPeak	64	1714	1574	51914	1.23153443230145	0.939414100139778	1.58962167024098	0.117228260459457	0.342231832785038	0.300456964512556
LIN54	non-caPeak	1655	123	49382	4106	1.11878487397473	0.928293585000033	1.35862250643712	0.25678389195542	0.512030155815299	0.161932653752304
MAF	caPeak	101	2502	2490	50151	0.81303320645428	0.657002618038752	0.996597411839601	0.0459706405948872	0.205479507625469	-0.298613817853258
MAF	caPeak-haPeak	93	2510	1543	51098	1.22700111787251	0.980619893345152	1.51969037802048	0.0659954595286011	0.252603310609473	0.29513656338419
MAF	non-caPeak	2409	194	48608	4033	1.03028122639187	0.886437079569374	1.20297973055639	0.733888602820669	0.891915710727309	0.0430381903623899
MAFB	caPeak	146	3258	2441	49311	0.905264209271481	0.757894386200214	1.07446360852054	0.276409718196108	0.525083372719497	-0.143589178077249
MAFB	caPeak-haPeak	138	3266	1490	50262	1.42531165394732	1.18417123564472	1.70440544421934	0.000197289301980137	0.00796331364356188	0.511277408711973
MAFB	non-caPeak	3120	284	47821	3931	0.903095063830552	0.795906868525546	1.02774268786997	0.117417378065137	0.342231832785038	-0.147050234647187
MAFF	caPeak	131	3227	2455	49342	0.815883211666203	0.676637165404871	0.97674177303538	0.0255097343078762	0.147825412622174	-0.293565440250081
MAFF	caPeak-haPeak	128	3230	1503	50294	1.32605088356269	1.09448341798848	1.5952043988103	0.00377180279212371	0.0473966162180073	0.407136135974708
MAFF	non-caPeak	3099	259	47839	3958	0.989954654816687	0.868048272916747	1.13273704512528	0.866969128957735	0.957715518500313	-0.0145656512803137
MAFG	caPeak	151	3526	2435	49013	0.861986542114355	0.723857660394046	1.02021127557638	0.0898238260853329	0.301236598568406	-0.214262749675593
MAFG	caPeak-haPeak	158	3519	1471	49977	1.52541389086475	1.28174113123836	1.80536443279932	2.54081665384495e-06	0.000241740555922962	0.609200742532963
MAFG	non-caPeak	3368	309	47542	3906	0.895529835913912	0.793035297068125	1.01399151725107	0.0772164258345624	0.272817716741743	-0.159186596335542
MAFK	caPeak	221	5087	2355	47198	0.870663463582065	0.75281132634546	1.00303192033744	0.0558410796510684	0.23027962258583	-0.199812911359137
MAFK	caPeak-haPeak	181	5127	1441	48112	1.17869812702838	1.00158276038519	1.38053476256834	0.0449461289233704	0.201681084319602	0.237194281164949
MAFK	non-caPeak	4906	402	45757	3796	1.01244227727198	0.909344358251572	1.12953218466814	0.849184435694968	0.952316173342588	0.0178396574616135
MAX	caPeak	117	2086	2471	50519	1.14670612574146	0.939517500400069	1.38843537547459	0.164653478605268	0.405394516639958	0.197495709350454
MAX	caPeak-haPeak	83	2120	1553	51437	1.2967121832175	1.02261131994852	1.62532078162297	0.0289439630336169	0.159972442990779	0.374858296148141
MAX	non-caPeak	2003	200	48966	4024	0.823031158996091	0.70870051678366	0.96002373970101	0.0125242192411805	0.0977177605547403	-0.280981044461366
MAZ	caPeak	406	7594	1841	37865	1.09963208906517	0.982350756610151	1.22861896090789	0.0934107573575102	0.307217601975811	0.137020912781712
MAZ	caPeak-haPeak	269	7731	1174	38532	1.14204516575729	0.994312405838615	1.30796023833155	0.0578301569126785	0.23201737652918	0.191619707728383
MAZ	non-caPeak	7325	675	36691	3015	0.891707946993261	0.816924571720693	0.974391342690982	0.0108772296476168	0.0902063990489526	-0.165356820186132
MECOM	caPeak	84	1859	2506	50829	0.916494694738257	0.724879158528987	1.14538095982913	0.477401678051409	0.704768685869544	-0.12580156534638
MECOM	caPeak-haPeak	81	1862	1559	51776	1.44470483279619	1.1354960650215	1.81644171808088	0.00264863867768362	0.0400907581667566	0.530774766248825
MECOM	non-caPeak	1778	165	49270	4065	0.889063568709269	0.755000201679867	1.05258437811198	0.164261276951872	0.405177816481285	-0.169641518371277
MEF2A	caPeak	191	4994	2388	47254	0.756817621126036	0.647822301271376	0.880006305791073	0.000194221357952873	0.00796331364356188	-0.401982415280888
MEF2A	caPeak-haPeak	253	4932	1373	48269	1.80337895220362	1.56574751944245	2.07053840120641	2.20479581952112e-15	1.46839401580107e-12	0.850702588683333
MEF2A	non-caPeak	4741	444	45881	3761	0.87532383046271	0.789425716719756	0.972279455474969	0.0125448476387842	0.0977177605547403	-0.192111246888005
MEF2B	caPeak	140	4105	2445	48340	0.674288100857833	0.562900254628507	0.802311479279598	3.25979164585557e-06	0.000289469498151975	-0.568562956193439
MEF2B	caPeak-haPeak	197	4048	1430	49355	1.67963245108922	1.43482979969603	1.95783857293363	2.85945492702526e-10	4.23199329199738e-08	0.74814556693002
MEF2B	non-caPeak	3908	337	46910	3875	0.957915581364161	0.852578234363452	1.07899600747142	0.470765214271	0.701588706394147	-0.0620295743263876
MEF2C	caPeak	190	5212	2382	46976	0.718929091967078	0.615186622398158	0.836170171477382	8.85604413446636e-06	0.000655347265950511	-0.476078610331486
MEF2C	caPeak-haPeak	252	5150	1366	47992	1.71911596772598	1.49235985848886	1.97410197326492	3.23553874750869e-13	8.61947522336316e-11	0.781666869085898
MEF2C	non-caPeak	4960	442	45610	3748	0.922124565813019	0.83163807213673	1.02435888401508	0.124383032470453	0.34766168432511	-0.116966443644892
MEF2D	caPeak	140	4155	2447	48278	0.664775872721382	0.554978493007778	0.790965060814741	1.22682428932712e-06	0.000125702304106441	-0.589060072792446
MEF2D	caPeak-haPeak	208	4087	1418	49307	1.76963950311438	1.51731087450252	2.05578651103479	1.87274866966619e-12	3.56357318285052e-10	0.82345549587915
MEF2D	non-caPeak	3947	348	46860	3865	0.935464247896385	0.83390690559549	1.05188535067864	0.256102261846179	0.512030155815299	-0.0962455781056629
MEIS1	caPeak	95	2051	2497	50613	0.938860969388271	0.753151566198238	1.15853425681204	0.602465092218112	0.804269702149957	-0.0910165617416765
MEIS1	caPeak-haPeak	83	2063	1556	51554	1.33298784620479	1.05112341682447	1.67097845649744	0.0160856865378169	0.112769128780906	0.414663626413368
MEIS1	non-caPeak	1968	178	49057	4053	0.913469650731053	0.780397901028568	1.07454048566999	0.263434058778654	0.516018753962457	-0.130571297580468
MEIS2	caPeak	224	4235	2357	48224	1.08220625879628	0.935968149130265	1.2463199212881	0.267718566898104	0.521346682906835	0.11397549009244
MEIS2	caPeak-haPeak	160	4299	1468	49113	1.24514719410909	1.04790059730575	1.47140782548792	0.0111621940501644	0.0902063990489526	0.316316299449165
MEIS2	non-caPeak	4075	384	46756	3825	0.868157991787527	0.777565253212802	0.971346366473999	0.0124604017078735	0.0977177605547403	-0.20397047937565
MEIS3	caPeak	251	4743	2324	47605	1.08404763865297	0.944636664945745	1.23975800502396	0.232740840818265	0.487758614379945	0.116428157557322
MEIS3	caPeak-haPeak	185	4809	1438	48491	1.29722701313947	1.10382513022625	1.51743819768859	0.00157759296587107	0.0285403706967879	0.375430971549417
MEIS3	non-caPeak	4558	436	46167	3762	0.851888078445157	0.767586505650736	0.947180470562903	0.00279549215878232	0.0409186324780005	-0.231264194105968
MEOX1	caPeak	37	702	2555	52025	1.07317943430967	0.747534493390411	1.49809188047489	0.660910612090894	0.838753318484801	0.101891313136582
MEOX1	caPeak-haPeak	21	718	1620	52960	0.956154577684381	0.586527581419159	1.47796607685458	1	1	-0.0646842230921396
MEOX1	non-caPeak	681	58	50405	4175	0.972522663654445	0.741594404657365	1.29698281553872	0.834340257612302	0.948243364453572	-0.0401962238518834
MGA	caPeak	101	2318	2484	50330	0.882838784050034	0.713196641834032	1.08249376596854	0.257269105923741	0.512230865606014	-0.179778084744709
MGA	caPeak-haPeak	73	2346	1568	51246	1.01697377590035	0.790044224845627	1.29150726147025	0.854345687049267	0.954693283959496	0.0242824777536151
MGA	non-caPeak	2245	174	48762	4052	1.07215301647339	0.915271688755205	1.26244442497432	0.411376949206716	0.652326305170649	0.100510820304603
MITF	caPeak	75	1619	2514	51019	0.94011517427987	0.733113328869847	1.18987299450379	0.640772658664108	0.82867203847293	-0.0890905815186741
MITF	caPeak-haPeak	75	1619	1561	51972	1.54230771878766	1.20029941592998	1.95644068939724	0.000604384341805886	0.016429386597662	0.625090638196181
MITF	non-caPeak	1544	150	49458	4075	0.848103347135955	0.714470348479649	1.01273555761765	0.0631268188583852	0.244260890521133	-0.237688017226436
MIXL1	caPeak	27	745	2564	51982	0.734751254800685	0.47992341535966	1.08046935224875	0.122588371550451	0.345948540053391	-0.444672177188802
MIXL1	caPeak-haPeak	24	748	1617	52929	1.05027361998056	0.666624423055205	1.58064306590134	0.749042229896857	0.900724969640175	0.0707652314760728
MIXL1	non-caPeak	721	51	50365	4181	1.17360102640254	0.88111807959342	1.59417196288976	0.306046293651414	0.558429675539292	0.230942037870028
MLX	caPeak	69	1416	2516	51219	0.991987845003398	0.764911219859277	1.26814739654877	1	1	-0.0116056517558113
MLX	caPeak-haPeak	57	1428	1576	52159	1.32104210468452	0.990725716478865	1.73075286089047	0.0515709047951602	0.219489717916402	0.401676449364081
MLX	non-caPeak	1359	126	49643	4092	0.889063068908294	0.738042798710406	1.07872411146973	0.215526492735288	0.468321840658082	-0.169642329405062
MLXIP	caPeak	137	2687	2441	49817	1.04056019607805	0.865800370778397	1.24214095075187	0.647402542898677	0.829414639484501	0.0573604269389534
MLXIP	caPeak-haPeak	102	2722	1530	50728	1.24241303883004	1.00288556006425	1.52492405988554	0.0401184146790235	0.190849029830212	0.313144875659428
MLXIP	non-caPeak	2585	239	48287	3971	0.88949018798008	0.775574508560076	1.02381207450129	0.0943750286092855	0.308106711047962	-0.168949403763175
MLXIPL	caPeak	58	1382	2526	51261	0.851672223911195	0.641309673441292	1.1115146695128	0.255067679133317	0.510902479106133	-0.231629795801354
MLXIPL	caPeak-haPeak	54	1386	1579	52208	1.28819801492662	0.958339542005435	1.69956746916287	0.0821127249878426	0.284088700477419	0.365354373883667
MLXIPL	non-caPeak	1328	112	49682	4105	0.979699734822236	0.805084293199615	1.20213787984879	0.840549224975794	0.952050652778706	-0.0295884451083296
MNT	caPeak	112	2171	2471	50431	1.05290862137558	0.859182654749569	1.2794655497096	0.578041069338839	0.78662499703732	0.0743802348358527
MNT	caPeak-haPeak	90	2193	1546	51356	1.36326218873274	1.08505460776092	1.69472052555338	0.00662840548873407	0.0695199693779038	0.447063054445386
MNT	non-caPeak	2081	202	48885	4017	0.846542168819537	0.729597589682631	0.986499564703555	0.0297664210467894	0.162495380468539	-0.240346159983728
MSANTD3	caPeak	157	3704	2421	48761	0.853686464928019	0.719276333298607	1.00730232013965	0.0632657711935367	0.244260890521133	-0.22822178914978
MSANTD3	caPeak-haPeak	126	3735	1500	49682	1.11732853522605	0.921319642120818	1.34527502913068	0.236817118504072	0.489814288582957	0.160053453011413
MSANTD3	non-caPeak	3578	283	47261	3921	1.04893690502038	0.924906008116194	1.19323400760421	0.469981559012151	0.701588706394147	0.0689279004587022
MSC	caPeak	182	4100	2400	48373	0.894693200095068	0.762743432472639	1.04433989094784	0.163732045088874	0.404621677288274	-0.160535043328425
MSC	caPeak-haPeak	149	4133	1487	49286	1.19490021511471	0.999828944919813	1.41945756671993	0.0438466704791078	0.199227434679566	0.256890145260473
MSC	non-caPeak	3951	331	46886	3887	0.989578366201487	0.88001521339632	1.11561683659758	0.857548907557148	0.95506283015562	-0.0151141338970383
MSX1	caPeak	40	1056	2553	51663	0.766518166303909	0.543080842604975	1.05398066814876	0.111758741598285	0.334522795076216	-0.383608111058115
MSX1	caPeak-haPeak	38	1058	1601	52615	1.18035935047651	0.827386032115838	1.63812475944212	0.321359294922192	0.571914179995115	0.239226142829559
MSX1	non-caPeak	1018	78	50062	4154	1.08296039774867	0.857582041438084	1.38457431170776	0.52822818824675	0.745780334463461	0.114980486698561
MSX2	caPeak	39	1008	2553	51713	0.783702256780142	0.552563097231563	1.08202780070693	0.159971879176652	0.397542057953918	-0.351622443421856
MSX2	caPeak-haPeak	33	1014	1606	52660	1.0670810567706	0.727911245022284	1.51477958830758	0.712281222164557	0.880110007349899	0.0936697691889605
MSX2	non-caPeak	975	72	50107	4159	1.12399698003011	0.882101379931763	1.45172858762862	0.378362349750176	0.62297863989152	0.168638159312009
MTF1	caPeak	137	2811	2451	49759	0.989436902728956	0.823434514566228	1.18085111468063	0.964285856326529	1	-0.0153203866267051
MTF1	caPeak-haPeak	86	2862	1552	50658	0.980810780575241	0.7774643368751	1.22347376495154	0.911221355704487	0.973333476983461	-0.0279532583984701
MTF1	non-caPeak	2725	223	48207	4003	1.01469880289232	0.881408924384891	1.17278849615296	0.886784830621559	0.965819619286931	0.0210515500117652
MXI1	caPeak	129	2857	2455	49732	0.914665869403914	0.757201625397707	1.09684910459906	0.349868185420385	0.594418906862185	-0.128683276725941
MXI1	caPeak-haPeak	104	2882	1529	50658	1.19557821073031	0.967165677835594	1.46459389728496	0.08515086416269	0.288602928917819	0.257708509423908
MXI1	non-caPeak	2753	233	48203	3984	0.976549399325476	0.8505191820055	1.12549495244351	0.723292072779434	0.887131713574776	-0.0342350693525744
MYB	caPeak	103	2527	2488	50124	0.821148511401764	0.664893182240628	1.00468883866984	0.0585150157470657	0.232662689477885	-0.284284926128326
MYB	caPeak-haPeak	85	2545	1548	51064	1.10171181759981	0.871792921450395	1.37652194471546	0.376446044304402	0.622439682873371	0.139746897510329
MYB	non-caPeak	2442	188	48576	4036	1.07924381663045	0.926678678994688	1.26293573567999	0.347171043251988	0.593532797430154	0.110020827112876
MYBL1	caPeak	19	464	2574	52265	0.831453235735926	0.495192516035447	1.31609636539042	0.515809221015229	0.73671009419566	-0.266292972047254
MYBL1	caPeak-haPeak	18	465	1623	53216	1.26923038423539	0.743645218723078	2.03502706117684	0.342885931705869	0.591637934625869	0.343953963605048
MYBL1	non-caPeak	446	37	50642	4197	0.998990271837592	0.712440300366261	1.43973953451222	1	1	-0.00145746575855606
MYBL2	caPeak	23	522	2570	52214	0.895181997476539	0.561369218112054	1.36107789472482	0.68384752510399	0.856165916869584	-0.159747071544989
MYBL2	caPeak-haPeak	14	531	1627	53157	0.861404548371953	0.466640021471122	1.46249623344588	0.702912901007483	0.874211002933676	-0.215237153596497
MYBL2	non-caPeak	508	37	50587	4197	1.13910662282095	0.813858078009077	1.63906114995114	0.516647317391036	0.73671009419566	0.187902792713867
MYC	caPeak	148	2942	2429	49545	1.02610848657575	0.859688943063584	1.21711099038939	0.758920834169966	0.906129329216754	0.037183269707911
MYC	caPeak-haPeak	107	2983	1525	50449	1.18661930545211	0.962796875971301	1.44974196520998	0.101082409513972	0.316804163464966	0.246857159723669
MYC	non-caPeak	2835	255	48020	3954	0.915466638735706	0.801621741867033	1.04895712097812	0.197161279082068	0.449689766673485	-0.12742078233009
MYCN	caPeak	124	2330	2458	50216	1.08721099498672	0.896090909969448	1.30923970069112	0.378793042073598	0.62297863989152	0.120631951295762
MYCN	caPeak-haPeak	82	2372	1555	51119	1.13644854336566	0.895342567102056	1.42550117989581	0.273046401692949	0.524479444601073	0.184532362631947
MYCN	non-caPeak	2248	206	48661	4013	0.899969565631186	0.776979515071468	1.04683770325558	0.161882047096204	0.401500342095522	-0.152051880395455
MZF1	caPeak	152	2878	2433	49664	1.07811616124281	0.905183581061727	1.27631979464198	0.37664142972668	0.622439682873371	0.108512629129763
MZF1	caPeak-haPeak	102	2928	1534	50563	1.14824650106195	0.927098106043192	1.40898670461426	0.18606826285459	0.433291828885163	0.199432387383576
MZF1	non-caPeak	2776	254	48130	3967	0.900832084449765	0.788549568672491	1.03256798922613	0.122095064428226	0.345948540053391	-0.150669882864149
NFAT5	caPeak	120	3018	2470	49558	0.797753506331704	0.656161353794361	0.962252346298607	0.0167859885446095	0.11349714081939	-0.325985050353324
NFAT5	caPeak-haPeak	108	3030	1527	50501	1.17880051763139	0.957369870970188	1.43883959029379	0.104012125076515	0.321448145248069	0.23731959908666
NFAT5	non-caPeak	2910	228	48031	3997	1.06211730537971	0.924125314154686	1.22546094438895	0.406968055394136	0.647008978563825	0.0869431131699603
NFATC1	caPeak	94	2493	2498	50142	0.756841157294759	0.606938187055435	0.934076290715799	0.00873606201893387	0.0799807730523096	-0.401937549800787
NFATC1	caPeak-haPeak	88	2499	1547	51093	1.16301651048637	0.923845885644525	1.44823274507755	0.171873920864455	0.416143737135724	0.2178715778324
NFATC1	non-caPeak	2405	182	48595	4045	1.09995340674347	0.942326066491537	1.29032613083732	0.240243031341779	0.493230549709993	0.137442413491931
NFATC2	caPeak	101	2407	2489	50230	0.846798069522766	0.684169337149563	1.0381616376526	0.110734227491302	0.333219620333441	-0.239910114503961
NFATC2	caPeak-haPeak	77	2431	1559	51160	1.03942961763571	0.812869583987144	1.31228444901808	0.717694138185312	0.883519955695781	0.0557920730345488
NFATC2	non-caPeak	2330	178	48671	4048	1.08870179501694	0.931092509602433	1.27945888002928	0.299302815676881	0.551412656267782	0.122608841322758
NFATC3	caPeak	101	2706	2490	49891	0.747831820037028	0.604486356256592	0.916403305650378	0.00389533247364023	0.047601677567787	-0.419214236110443
NFATC3	caPeak-haPeak	98	2709	1536	50845	1.19749069830605	0.962639641008396	1.47525848941228	0.0970435885197452	0.311821409990846	0.260014449648432
NFATC3	non-caPeak	2608	199	48355	4026	1.0911646380876	0.94079578205182	1.27127459539852	0.258706927783689	0.513167946243446	0.125868796100176
NFATC4	caPeak	105	2679	2487	49937	0.786963056778758	0.638663912856593	0.960918247551564	0.0167764336661065	0.11349714081939	-0.345632183491409
NFATC4	caPeak-haPeak	101	2683	1533	50891	1.24967508820397	1.00768841987037	1.53536582048588	0.038551353330972	0.18672873686129	0.321553047232798
NFATC4	non-caPeak	2578	206	48404	4020	1.03934813644571	0.898054026744922	1.20806883605585	0.634411094183257	0.827590310637484	0.0556789753178115
NFE2	caPeak	95	2396	2495	50219	0.798045735368237	0.640597567595095	0.984093085276237	0.0328501568693985	0.172269326574956	-0.325456666361773
NFE2	caPeak-haPeak	89	2402	1548	51166	1.22468748058483	0.973931250116328	1.52349134844606	0.0697128732926496	0.258656120406154	0.292413644956208
NFE2	non-caPeak	2307	184	48671	4043	1.0415107745291	0.892706055165234	1.22103089471106	0.643534612218267	0.829414639484501	0.0586777642746637
NFE2L1	caPeak	137	3821	2443	48684	0.714517449650864	0.595231925067461	0.851799624647776	0.000107979525287301	0.00495961129940294	-0.484958850231962
NFE2L1	caPeak-haPeak	136	3822	1493	49634	1.18294882639192	0.982037871503836	1.41543064375039	0.0713236846144099	0.26012330223189	0.242387664964729
NFE2L1	non-caPeak	3685	273	47191	3936	1.12585056042047	0.990877451144971	1.28324730073751	0.071591875755641	0.26012330223189	0.171015344249225
NFE2L2	caPeak	159	4028	2424	48447	0.788961483712472	0.665572373499684	0.929783174621955	0.00384044864470863	0.047601677567787	-0.34197322381638
NFE2L2	caPeak-haPeak	135	4052	1494	49377	1.10110107084387	0.913704705917137	1.31807886655807	0.296370007572281	0.54904707939677	0.138946900975684
NFE2L2	non-caPeak	3893	294	46953	3918	1.10495862833672	0.976617805948802	1.25378622176466	0.115733443958354	0.34181141319851	0.143992353498318
NFIA	caPeak	111	2253	2480	50402	1.00128537454837	0.816521961910924	1.21741754040307	0.960369878839923	1	0.00185321270538833
NFIA	caPeak-haPeak	89	2275	1550	51332	1.29557423202156	1.03010099244856	1.61207627650926	0.0218302599074575	0.133089123791428	0.37359167943252
NFIA	non-caPeak	2164	200	48852	4030	0.892603637447571	0.768992690133167	1.04064697800806	0.133078128216826	0.3589820785145	-0.163908409161497
NFIB	caPeak	364	7294	2185	44571	1.01797471002505	0.906053592957614	1.14121284504235	0.748359842025682	0.900724969640175	0.0257017203775952
NFIB	caPeak-haPeak	268	7390	1324	45432	1.24439071393263	1.0847081801423	1.42349089063606	0.00164517795160042	0.0286908777490718	0.315439534143302
NFIB	non-caPeak	7026	632	43247	3509	0.902004434263458	0.825392693699239	0.98694382212625	0.0241135739203175	0.14275235760828	-0.148793569085003
NFIC	caPeak	158	3438	2427	49099	0.929721051206695	0.783555674727702	1.09672284867168	0.414468681158279	0.654778440414782	-0.105130172653212
NFIC	caPeak-haPeak	138	3458	1494	50032	1.3364318347305	1.11056407303012	1.59778861536369	0.00188462232688845	0.0311897562206411	0.418386254188394
NFIC	non-caPeak	3300	296	47605	3921	0.918235312284708	0.811288930623782	1.04233746743032	0.17305066793203	0.416143737135724	-0.123064180503787
NFIL3	caPeak	40	1191	2553	51518	0.677720886027254	0.480474855424485	0.931168527479341	0.0139481863386746	0.105517449018015	-0.561236861721129
NFIL3	caPeak-haPeak	52	1179	1587	52484	1.45857807788287	1.07805379381832	1.93563075814191	0.0132917321445068	0.102338654430538	0.544562615964912
NFIL3	non-caPeak	1139	92	49931	4140	1.02651661666541	0.827376868791951	1.28676347285799	0.870756841646378	0.957715518500313	0.0377569811598623
NFIX	caPeak	100	2137	2491	50521	0.949059821782747	0.765618467140355	1.16522510009159	0.646135756450746	0.829414639484501	-0.0754290678419844
NFIX	caPeak-haPeak	83	2154	1556	51456	1.2742544789524	1.00497348259378	1.59706728676716	0.0413970972661746	0.192800466987918	0.349653424266295
NFIX	non-caPeak	2054	183	48965	4047	0.927652220365138	0.794279924041086	1.08874143651904	0.350365922960666	0.594506253991857	-0.108344058925358
NFKB1	caPeak	100	2193	2485	50388	0.924616362499817	0.746001330937959	1.13508384458672	0.479940353381815	0.706184776677196	-0.113073201393685
NFKB1	caPeak-haPeak	67	2226	1567	51306	0.985482449397579	0.757059803039281	1.26392090903891	1	1	-0.0210979165587756
NFKB1	non-caPeak	2126	167	48821	4052	1.05659978612418	0.899148585363802	1.2484209341312	0.520962258788427	0.739000776044926	0.0794290229741245
NFKB2	caPeak	109	2287	2476	50263	0.967515938176349	0.787615995460803	1.17821041149077	0.804790293850232	0.927318919903555	-0.0476426674922418
NFKB2	caPeak-haPeak	76	2320	1558	51181	1.0761019689107	0.840125349218951	1.36079983645345	0.537645505309425	0.753042915953894	0.10581479078643
NFKB2	non-caPeak	2211	185	48705	4034	0.989872194696808	0.848519498131724	1.16036097533994	0.875171014394813	0.958657723004844	-0.0146858282605562
NFYA	caPeak	139	3095	2423	48878	0.905966116361878	0.755134493657948	1.07967015557212	0.284094839932588	0.533404218366122	-0.142471001206155
NFYA	caPeak-haPeak	97	3137	1525	49776	1.00927056151828	0.810805319559828	1.24405057627383	0.914992265581358	0.973458225043425	0.0133129786423392
NFYA	non-caPeak	2998	236	47353	3948	1.05913427602588	0.923535267094325	1.21914363926833	0.433330401909473	0.671939575487099	0.0828855044165153
NFYB	caPeak	213	4042	2342	47845	1.07657368031628	0.927828582323558	1.24393956493102	0.308210599295816	0.558553086070785	0.106447060414878
NFYB	caPeak-haPeak	118	4137	1502	48685	0.924528157588282	0.757907914209187	1.11890216702789	0.452064083315515	0.689747261141198	-0.113210835620937
NFYB	non-caPeak	3924	331	46343	3844	0.983330861335337	0.874396998716776	1.10866531245075	0.764216087016307	0.908871274915822	-0.024251173036915
NFYC	caPeak	134	3109	2428	48922	0.868430382004531	0.721559793280994	1.03794210573712	0.123288660214347	0.346456741361836	-0.203517895419185
NFYC	caPeak-haPeak	105	3138	1522	49828	1.09543040760081	0.887244879367104	1.34042697453377	0.365401935359229	0.609919019922924	0.131497833211437
NFYC	non-caPeak	3004	239	47400	3950	1.04742244826003	0.914019474722055	1.20470755056945	0.518257656906381	0.73671009419566	0.0668434299365387
NKX2-3	caPeak	146	2982	2439	49587	0.995408351077679	0.833088282206992	1.18185938610529	1	1	-0.00663960418766601
NKX2-3	caPeak-haPeak	124	3004	1507	50519	1.3837489416487	1.13854820719194	1.6693411393687	0.0010805787263989	0.0228465216438625	0.468582213571412
NKX2-3	non-caPeak	2858	270	48080	3946	0.868753030162569	0.763224670826959	0.992019617857896	0.0345201970707231	0.176849624993089	-0.202981990114488
NKX2-5	caPeak	110	2332	2478	50314	0.957748816438911	0.780439658620714	1.16529041179706	0.695378701230398	0.867270065579485	-0.0622807570821318
NKX2-5	caPeak-haPeak	101	2341	1539	51253	1.4367884607776	1.15801330993062	1.76615505401901	0.000955664864050636	0.0215753491341601	0.522847668578539
NKX2-5	non-caPeak	2231	211	48775	4017	0.870814607850756	0.752933406097295	1.01132648211223	0.0617328925489847	0.240433370980256	-0.199562486055455
NKX3-1	caPeak	111	2177	2477	50457	1.03863837597768	0.846809444475057	1.26301340260263	0.686125208994801	0.858139698010399	0.0546934367292316
NKX3-1	caPeak-haPeak	90	2198	1548	51386	1.35919762312537	1.08183727017632	1.6895947647928	0.00676605335334108	0.0704092427082056	0.442755234747602
NKX3-1	non-caPeak	2087	201	48909	4025	0.854486217630852	0.736240415987313	0.996082419500402	0.0404351236123088	0.191495483272821	-0.226870872636009
NKX3-2	caPeak	99	1842	2491	50811	1.09627784353396	0.882851050274333	1.34833441494688	0.381573105113997	0.625160364098209	0.132613485058372
NKX3-2	caPeak-haPeak	77	1864	1561	51741	1.36920991395219	1.06969432274263	1.73073656350814	0.0114832391819113	0.0921426180138904	0.453343643529535
NKX3-2	non-caPeak	1765	176	49250	4052	0.825082184188097	0.703817877325156	0.972096398118831	0.0188818302215233	0.122276395344489	-0.277390265449688
NPAS2	caPeak	101	1896	2487	50747	1.08694139211495	0.877276228571692	1.33412122439828	0.41838779776755	0.655965434714194	0.120274152338874
NPAS2	caPeak-haPeak	70	1927	1568	51666	1.19694194077982	0.924267542327905	1.52837055354599	0.157649959126674	0.394048475838385	0.259353174185769
NPAS2	non-caPeak	1826	171	49179	4055	0.880482905199494	0.749772253794109	1.03939619658392	0.122562170200854	0.345948540053391	-0.183633100851694
NR1D1	caPeak	148	2996	2435	49570	1.00563394997731	0.842611812181227	1.19274495073576	0.93074192954307	0.98440392592264	0.00810526075523092
NR1D1	caPeak-haPeak	122	3022	1513	50492	1.34723679265731	1.10694901199927	1.62741606441833	0.0028409239711236	0.0411316383645287	0.430003443650134
NR1D1	non-caPeak	2874	270	48057	3948	0.874479972872677	0.768261600438699	0.998515108170668	0.0449694309631546	0.201681084319602	-0.1935027506125
NR1D2	caPeak	118	2400	2470	50230	0.999868029016429	0.820387818203626	1.20889269626642	1	1	-0.000190406447878086
NR1D2	caPeak-haPeak	88	2430	1548	51152	1.19664708693116	0.95047280706826	1.49016453674437	0.117325971699878	0.342231832785038	0.258997737907889
NR1D2	non-caPeak	2312	206	48682	4018	0.926297420129162	0.799897092017042	1.07734231486214	0.300186405635587	0.55165380494207	-0.110452599402476
NR1H4	caPeak	85	1783	2507	50905	0.967996488461251	0.766501858998656	1.20853668695149	0.823775155546427	0.939233683702274	-0.0469262809502275
NR1H4	caPeak-haPeak	61	1807	1575	51837	1.11103806762994	0.842151485386687	1.44188493426785	0.404893450685513	0.646949162127755	0.151908248806261
NR1H4	non-caPeak	1722	146	49330	4082	0.975979330609696	0.821219443270629	1.16718917970093	0.756708649418052	0.906057024902341	-0.0350775003191288
NR2C1	caPeak	164	3379	2423	49161	0.984743168959907	0.832338996251365	1.15860693714199	0.901937753313748	0.969637681528581	-0.0221805908082346
NR2C1	caPeak-haPeak	134	3409	1501	50083	1.31154934327267	1.08708451128261	1.57167511992613	0.00409665440924844	0.0493602734439971	0.391272085876366
NR2C1	non-caPeak	3245	298	47660	3924	0.896571796086645	0.792334694749018	1.01736355532171	0.0834808870154702	0.286589024496408	-0.157508978373981
NR2C2	caPeak	266	5809	2262	45613	0.923357565944452	0.807761137890026	1.05208934899642	0.245932448941361	0.499362838399226	-0.11503866183752
NR2C2	caPeak-haPeak	213	5862	1388	46487	1.21695129548676	1.04581244754738	1.41053916042322	0.0101587994959939	0.0878338648663403	0.283271430035393
NR2C2	non-caPeak	5596	479	44225	3650	0.964195627037039	0.872737854664532	1.06704475484794	0.473209058610184	0.703331313791878	-0.0526022082628068
NR2F1	caPeak	146	3210	2438	49369	0.921015380116681	0.771064554996297	1.09319487141741	0.375906487126057	0.622439682873371	-0.118702846678465
NR2F1	caPeak-haPeak	139	3217	1495	50312	1.45407570345348	1.2087440791534	1.73789476386193	7.73758508231055e-05	0.00396402435755295	0.540102382155575
NR2F1	non-caPeak	3071	285	47874	3933	0.885254523377503	0.780260839085526	1.0073153222604	0.060453552690171	0.238944012413376	-0.175835784525767
NR2F2	caPeak	113	2573	2478	50057	0.887156036830169	0.725100989159982	1.07632938537607	0.24205462675124	0.494504237473392	-0.172740220617001
NR2F2	caPeak-haPeak	87	2599	1550	50985	1.10107360594226	0.87366060630775	1.37242473699534	0.381571169942127	0.625160364098209	0.138910915204197
NR2F2	non-caPeak	2486	200	48507	4028	1.03218248326186	0.889996056443332	1.20246663007697	0.709871648525811	0.877947108483176	0.0456980525669242
NR2F6	caPeak	110	2655	2478	49934	0.834868285774993	0.680665573712817	1.01519433369344	0.0717737537876251	0.26012330223189	-0.260379488256492
NR2F6	caPeak-haPeak	99	2666	1541	50871	1.22585884288783	0.986449621157028	1.50892079446872	0.0577300635331573	0.23201737652918	0.293792862886627
NR2F6	non-caPeak	2556	209	48393	4019	1.01566396385046	0.878384245309172	1.17945062845983	0.883333076631169	0.96398568456002	0.0224231601059465
NR3C1	caPeak	50	1241	2541	51472	0.816136625457716	0.600721807854369	1.08627992023146	0.182118484553249	0.427833900220331	-0.293117407922371
NR3C1	caPeak-haPeak	40	1251	1600	52413	1.04744107340336	0.741721116864276	1.4410564143987	0.739836638233157	0.896225873340681	0.0668690835427469
NR3C1	non-caPeak	1201	90	49872	4141	1.10802900553257	0.891555861879213	1.39175085878902	0.396347763037688	0.639760789986874	0.147995648165323
NR3C2	caPeak	56	1362	2536	51344	0.832433906571963	0.623580397102993	1.09124245065777	0.202683532695992	0.456745149092139	-0.264592364981132
NR3C2	caPeak-haPeak	43	1375	1597	52283	1.02381983088758	0.734502026003269	1.39305070755573	0.873814673507012	0.957959790215095	0.0339618560073627
NR3C2	non-caPeak	1319	99	49747	4133	1.10690515904079	0.899501991946922	1.37529261188503	0.362293057299469	0.606249186335292	0.146531615576479
NR4A1	caPeak	135	3071	2451	49504	0.887866803919809	0.738193513747039	1.06052305897819	0.196581178214259	0.449271903485122	-0.171584832430758
NR4A1	caPeak-haPeak	95	3111	1541	50414	0.999015255206987	0.800815849098138	1.23379820701674	1	1	-0.00142138639576643
NR4A1	non-caPeak	2976	230	47963	3992	1.07694168501585	0.937645501113727	1.24167596634307	0.304562823099373	0.556485158255644	0.106940131946944
NR4A2	caPeak	128	2916	2457	49690	0.887735331287819	0.734454680477874	1.0651575668098	0.216413418006354	0.469483180430722	-0.171798478169034
NR4A2	caPeak-haPeak	101	2943	1533	50614	1.13307416851159	0.91394508986432	1.39168526735535	0.226279414170296	0.481476325359161	0.180242299853674
NR4A2	non-caPeak	2815	229	48157	3990	1.01848927938579	0.886259030003624	1.17496078735466	0.833233632397418	0.947794362385449	0.0264307945813126
NR5A2	caPeak	206	4553	2365	47805	0.914550037089676	0.786764163518942	1.05853193085221	0.236173582125001	0.489814288582957	-0.12886598966317
NR5A2	caPeak-haPeak	170	4589	1459	48711	1.23680278025958	1.04589694820821	1.45510955795548	0.0121965464009207	0.0967011893215852	0.30661546747226
NR5A2	non-caPeak	4383	376	46346	3824	0.961803580178082	0.860877156640522	1.07695093031269	0.493333611128294	0.715038487511303	-0.0561857984350772
NR6A1	caPeak	124	2483	2464	50166	1.01675095154289	0.838227852235851	1.22395603816528	0.849363073521767	0.952316173342588	0.0239663409702609
NR6A1	caPeak-haPeak	95	2512	1545	51085	1.25045032733346	1.00168744847436	1.54547806255081	0.04412319311597	0.199227434679566	0.322447749295757
NR6A1	non-caPeak	2388	219	48621	4009	0.899110421180323	0.779505523059543	1.04115381483841	0.141166231750522	0.367971469063983	-0.153429788595174
NRF1	caPeak	229	5003	2172	43484	0.916365058392509	0.793714685813605	1.05400172135634	0.228321664410275	0.482737233324581	-0.126005646114833
NRF1	caPeak-haPeak	121	5111	1422	44234	0.736442074622785	0.605158908334674	0.889313769249938	0.0010364992168921	0.0228465216438625	-0.441356041372253
NRF1	non-caPeak	4882	350	42062	3594	1.19183548007612	1.06324345712184	1.33920933266581	0.00222775609179496	0.0349102484031869	0.253185101186411
NRL	caPeak	135	2942	2453	49670	0.929151935184723	0.772426920214013	1.11000910970815	0.455495180629544	0.692416215809247	-0.10601356909208
NRL	caPeak-haPeak	139	2938	1498	50625	1.59885250570172	1.32871405908072	1.91153557151274	1.00259504207535e-06	0.000111288049670364	0.677036856199544
NRL	non-caPeak	2803	274	48172	3951	0.839047644651344	0.737622015895432	0.957372511904822	0.00882670693595308	0.0799807730523096	-0.253175359608911
ONECUT1	caPeak	49	907	2544	51815	1.10032590186802	0.805741924911776	1.4719195993759	0.487670073270001	0.70991971321928	0.137930894087977
ONECUT1	caPeak-haPeak	36	920	1605	52754	1.28615161444736	0.89180691285628	1.80157804738826	0.148154790655383	0.37805015546546	0.36306072082949
ONECUT1	non-caPeak	871	85	50210	4149	0.846747982067648	0.675435627508773	1.07331018817657	0.157678556773167	0.394048475838385	-0.239995451330867
ONECUT2	caPeak	30	550	2563	52182	1.11052584107759	0.740500654727791	1.6078465664677	0.553143266954444	0.766687649930613	0.151242963673486
ONECUT2	caPeak-haPeak	24	556	1617	53128	1.41820863560007	0.898244083247225	2.14008453036219	0.107637149830131	0.328083944104654	0.504069786036036
ONECUT2	non-caPeak	526	54	50565	4180	0.805231126717353	0.60653131548721	1.08826157907644	0.135328217834523	0.361377167374948	-0.312525153262969
OSR1	caPeak	93	2024	2499	50633	0.930978265124005	0.745042889886379	1.15126925776565	0.564067131035198	0.775153424336603	-0.103180608267463
OSR1	caPeak-haPeak	68	2049	1572	51560	1.08847376151928	0.83760338233951	1.39403367166573	0.472982836333583	0.703331313791878	0.122306630693542
OSR1	non-caPeak	1956	161	49061	4071	1.00810936100096	0.855158365461657	1.1951353067336	0.966760655106394	1	0.011652152742244
OSR2	caPeak	261	5634	2303	46546	0.936285257131982	0.818217032731486	1.06796199104231	0.343962195004357	0.592700703422774	-0.0949799535918053
OSR2	caPeak-haPeak	197	5698	1426	47423	1.14975588546876	0.983052416073657	1.33894475145291	0.0736237559600448	0.263620545534354	0.201327582727506
OSR2	non-caPeak	5437	458	45120	3729	0.981107437416097	0.886419129021324	1.08781839283272	0.716469559849312	0.883035216906422	-0.0275169656391839
OTX2	caPeak	68	1484	2523	51208	0.930026918284371	0.715963633818837	1.19057080861088	0.62581434356702	0.82359138394445	-0.104655621340504
OTX2	caPeak-haPeak	53	1499	1587	52144	1.16171598618322	0.862175958908889	1.53569245588035	0.287607450511634	0.537674198980347	0.216257404880342
OTX2	non-caPeak	1431	121	49621	4110	0.979556333548645	0.810802732231168	1.19252021719421	0.808731935066178	0.930251241371459	-0.0297996317010126
OVOL1	caPeak	23	476	2570	52248	0.98233032225249	0.615494872693693	1.49513285495074	1	1	-0.0257198624628997
OVOL1	caPeak-haPeak	16	483	1625	53193	1.0843431508717	0.61333799012395	1.78461213310602	0.690840228657501	0.862417230151632	0.116821383738851
OVOL1	non-caPeak	460	39	50623	4195	0.9774076964957	0.702898456780652	1.39474944392207	0.865634152626814	0.957715518500313	-0.032967629905332
PAX6	caPeak	51	1199	2540	51518	0.862731292107733	0.636847599370447	1.14557344043216	0.342901265413792	0.591637934625869	-0.213016810000581
PAX6	caPeak-haPeak	47	1203	1593	52465	1.28671775922579	0.936212797330658	1.73037915001644	0.108053304237472	0.328600459461902	0.363695633962521
PAX6	non-caPeak	1152	98	49925	4133	0.973131832147851	0.789173653866053	1.21156521339332	0.787803398623183	0.918927587985543	-0.0392928318106811
PBX1	caPeak	57	1352	2535	51344	0.853903498382253	0.641314799765615	1.11696719182365	0.277430416604943	0.525657631461998	-0.227855058146971
PBX1	caPeak-haPeak	48	1361	1591	52288	1.15907968870406	0.846731631675999	1.55315069806754	0.301479484164228	0.552366812801585	0.212979757497102
PBX1	non-caPeak	1304	105	49753	4126	1.02990769744149	0.841413641003766	1.27196500601376	0.839037363713217	0.951957213344127	0.0425150457478216
PBX2	caPeak	52	1529	2539	51163	0.685301628320908	0.508022003379675	0.906401384094997	0.00649299389626934	0.068640221189133	-0.545188979947529
PBX2	caPeak-haPeak	60	1521	1575	52127	1.30557337129489	0.986573291319722	1.69924840628461	0.049975865196574	0.216833395576015	0.384683537259215
PBX2	non-caPeak	1469	112	49588	4114	1.08816099898739	0.894919832748169	1.33424871932385	0.414526215859873	0.654778440414782	0.121892026493497
PBX3	caPeak	266	5801	2304	46315	0.921746539360458	0.806442648732182	1.05018207970246	0.233839270470642	0.487758614379945	-0.117558000066103
PBX3	caPeak-haPeak	227	5840	1397	47222	1.31388632072636	1.13386278838006	1.51700795311548	0.000258772465679121	0.00931580876444835	0.393840457076467
PBX3	non-caPeak	5574	493	44918	3701	0.931562200629117	0.844255710719659	1.02960545460744	0.159346044652393	0.397145341733137	-0.102275993414238
PHOX2A	caPeak	27	756	2566	51964	0.723245107175906	0.472480239206124	1.06341769660037	0.105346975429767	0.324069679613049	-0.467443436672941
PHOX2A	caPeak-haPeak	29	754	1612	52918	1.26258992689364	0.836945475405946	1.8356809703078	0.241461712044729	0.494050691925621	0.336386146251105
PHOX2A	non-caPeak	727	56	50352	4178	1.07720620153982	0.81848548867607	1.44290732391432	0.635912263027342	0.827991333677829	0.107294440656823
PITX1	caPeak	53	1340	2537	51361	0.800721886825678	0.594916921899642	1.05718397421613	0.123057069548729	0.346456741361836	-0.320626853712785
PITX1	caPeak-haPeak	42	1351	1598	52300	1.01746634722911	0.726944898381305	1.3892459506207	0.87293634723393	0.957959790215095	0.0249810780408292
PITX1	non-caPeak	1298	95	49763	4135	1.13533399090167	0.918858313411623	1.41687804043443	0.261150101886973	0.514829101863649	0.183116769882769
PITX2	caPeak	55	1273	2536	51426	0.876127254916064	0.654329982305171	1.15162630429716	0.392422423854295	0.63435275312369	-0.190787662614873
PITX2	caPeak-haPeak	47	1281	1593	52369	1.20616038637889	0.877861211308855	1.6214819566346	0.218574400430443	0.471102105782121	0.270421759019583
PITX2	non-caPeak	1226	102	49833	4129	0.995905481863029	0.811048597003928	1.23417602507205	0.958323526244867	1	-0.00591926757197748
PITX3	caPeak	53	1248	2540	51460	0.860392310042761	0.638981135214235	1.13649005648842	0.319290197080707	0.57009992293767	-0.216933464492674
PITX3	caPeak-haPeak	39	1262	1601	52399	1.0114337192675	0.713021977695956	1.39673987217526	0.93399591251309	0.986584104256492	0.0164017810754698
PITX3	non-caPeak	1209	92	49859	4141	1.09144459996017	0.880146166497183	1.36758292908541	0.459964916552447	0.695429363050918	0.126238903218177
PKNOX1	caPeak	204	4612	2374	47715	0.88901175872327	0.764338643391836	1.0295812279976	0.116682330111196	0.342231832785038	-0.169725593560598
PKNOX1	caPeak-haPeak	189	4627	1438	48651	1.38194399004616	1.17763650389462	1.61448785404611	7.29826081734808e-05	0.00388851336348306	0.466699144727525
PKNOX1	non-caPeak	4423	393	46277	3812	0.927049704880173	0.831519078563221	1.03579917918138	0.173291353493702	0.416143737135724	-0.109281402140421
PKNOX2	caPeak	162	3072	2423	49495	1.07724461848752	0.909321862388436	1.26899061881363	0.367865889656561	0.613241519301407	0.107345891299764
PKNOX2	caPeak-haPeak	121	3113	1515	50403	1.29314521999587	1.06180857031232	1.56297226572491	0.00882546354832728	0.0799807730523096	0.370884298662144
PKNOX2	non-caPeak	2951	283	47980	3938	0.855857712713576	0.753932255379195	0.974470596927781	0.0169941900198475	0.11432455104261	-0.224557127963436
PLAG1	caPeak	350	6755	2109	43397	1.06618190558411	0.94667774136578	1.19806741186402	0.276733128865681	0.525083372719497	0.0924536031021045
PLAG1	caPeak-haPeak	203	6902	1366	44140	0.950384749958268	0.814253685429447	1.10468989693955	0.523945185996459	0.74218364424158	-0.0734164083026563
PLAG1	non-caPeak	6552	553	42031	3475	0.979565127757104	0.891802122833325	1.07747346912159	0.665902105616504	0.841966045049839	-0.0297866796087773
PLAGL1	caPeak	391	7925	2069	42164	1.00544612537448	0.897737378614766	1.1238367377008	0.909929490224287	0.973333476983461	0.00783578006456289
PLAGL1	caPeak-haPeak	311	8005	1252	42981	1.33373090030929	1.17147457341487	1.51483232473685	1.46179323877203e-05	0.000973554297022174	0.415467611086159
PLAGL1	non-caPeak	7614	702	40912	3321	0.880405316242257	0.808320045760379	0.959933858679298	0.00372871590110601	0.0473014245740305	-0.183760238057275
PLAGL2	caPeak	226	4750	2318	47062	0.965986695449965	0.83619564850052	1.1116203301539	0.647259870278206	0.829414639484501	-0.0499247759510944
PLAGL2	caPeak-haPeak	156	4820	1452	47928	1.06833907927339	0.897428743837796	1.26451347151746	0.429601921953464	0.667712672161044	0.0953696155146781
PLAGL2	non-caPeak	4594	382	45610	3770	0.994051460783924	0.890503837564154	1.11205936094555	0.910829660768933	0.973333476983461	-0.00860755467321984
POU2F1	caPeak	72	1605	2521	51063	0.908637284841518	0.704929376818618	1.15525381252659	0.481393226143314	0.706184776677196	-0.138223589016892
POU2F1	caPeak-haPeak	64	1613	1575	52009	1.31020908369252	0.999153150993557	1.69172235912477	0.0405418365487504	0.191495483272821	0.389797055989303
POU2F1	non-caPeak	1541	136	49488	4096	0.937808865428778	0.784123967176665	1.12921182793807	0.484117937067305	0.7078431308163	-0.0926341774732452
POU2F2	caPeak	93	1929	2499	50720	0.978506688365158	0.782943904013268	1.2103059822549	0.914626119944648	0.973458225043425	-0.0313463827800273
POU2F2	caPeak-haPeak	67	1955	1569	51650	1.12816896034694	0.866280946214516	1.44764544587761	0.348901036327185	0.593532797430154	0.173983149297424
POU2F2	non-caPeak	1862	160	49151	4068	0.963173994257604	0.816394725745768	1.14276828066023	0.63933624693504	0.828400662371083	-0.0541316550967282
POU3F1	caPeak	62	1656	2531	51019	0.754685452943951	0.574147459506955	0.976001716321316	0.031748721145076	0.169157186260965	-0.406052629302591
POU3F1	caPeak-haPeak	59	1659	1581	51969	1.16900497723779	0.881679253048983	1.52388001161039	0.247332579966097	0.500510924922602	0.225281072402496
POU3F1	non-caPeak	1597	121	49438	4112	1.09777674961714	0.909406445256307	1.33541941315969	0.356559728218399	0.60042674840317	0.13458468916253
POU3F2	caPeak	62	1667	2530	51008	0.749839703776829	0.570476767879787	0.969703073418374	0.0278527145049658	0.155229354479559	-0.415345876989529
POU3F2	caPeak-haPeak	53	1676	1586	51952	1.03587064090434	0.769149471707044	1.36855483464902	0.773275723658824	0.915117992627209	0.0508438511150236
POU3F2	non-caPeak	1614	115	49422	4116	1.16887246654055	0.964157453669107	1.42865598131283	0.118027533708141	0.343259115500532	0.225117528734728
POU4F1	caPeak	64	1216	2528	51490	1.07195784616633	0.817713255374183	1.38372103535396	0.592151733099709	0.797240966040523	0.100248174151539
POU4F1	caPeak-haPeak	43	1237	1597	52421	1.14103160654808	0.818181802391619	1.55345560872451	0.403668511467579	0.646949162127755	0.190338754798047
POU4F1	non-caPeak	1173	107	49893	4125	0.906376893542753	0.741067079380019	1.11820478201116	0.338112305399112	0.587433744134973	-0.14181701218899
POU5F1	caPeak	107	2316	2482	50306	0.936403155254155	0.760913559619506	1.14213849442542	0.555323579737341	0.768111119636695	-0.0947982992009431
POU5F1	caPeak-haPeak	94	2329	1541	51247	1.34220448034563	1.07359221869129	1.6611374729169	0.00830263607776047	0.0790006676041631	0.424604478027004
POU5F1	non-caPeak	2222	201	48765	4023	0.91201764667231	0.786087329524374	1.06270061815785	0.225551309618	0.480747638112928	-0.132866355453127
POU5F1B	caPeak	74	1721	2517	50926	0.869973221780263	0.677503410704726	1.10232182150912	0.280526778583316	0.528517212267293	-0.200957100132182
POU5F1B	caPeak-haPeak	61	1734	1577	51866	1.15699154828124	0.876819829774546	1.50188032978152	0.258082134883685	0.513082692037416	0.210378325726923
POU5F1B	non-caPeak	1660	135	49349	4094	1.02010248000978	0.852888617011427	1.22848769622127	0.856836872099663	0.95506283015562	0.028714093348963
POU6F1	caPeak	20	365	2572	52372	1.11574301102756	0.672313243986215	1.75255284990405	0.627161807792496	0.823845688342806	0.158004769630362
POU6F1	caPeak-haPeak	11	374	1630	53314	0.96199988519006	0.475105766895872	1.74602823614789	1	1	-0.0558913730705706
POU6F1	non-caPeak	354	31	50742	4202	0.945630973199146	0.653271244064723	1.41489979698959	0.772452630987116	0.915117992627209	-0.0806508045612197
POU6F2	caPeak	45	1158	2547	51546	0.786443874693045	0.568880628797382	1.06244038753443	0.1287423094875	0.351615910957331	-0.346584284861473
POU6F2	caPeak-haPeak	42	1161	1597	52496	1.18914922105451	0.848964922527043	1.62509141324367	0.26382039898531	0.516018753962457	0.249929763836705
POU6F2	non-caPeak	1116	87	49949	4144	1.06423745095541	0.852930344507938	1.34258473328141	0.62167989607454	0.821505576955642	0.0898200785611157
PPARD	caPeak	101	2484	2488	50127	0.819191713774182	0.661978881036182	1.00418713623042	0.0564843168785279	0.23201737652918	-0.287726972514971
PPARD	caPeak-haPeak	93	2492	1545	51070	1.23358755896829	0.985873093607342	1.52779361275313	0.05724844038722	0.23201737652918	0.302860120507232
PPARD	non-caPeak	2391	194	48582	4033	1.02312991469027	0.880232979840605	1.19471774277952	0.790943983421181	0.918927587985543	0.0329893468225861
PPARG	caPeak	124	2418	2467	50226	1.04407155215698	0.860647868009713	1.25697500106327	0.631124154538063	0.825793098079273	0.0622205858587135
PPARG	caPeak-haPeak	77	2465	1560	51133	1.0238878408721	0.800757906885557	1.29259549946293	0.810807445361805	0.931833923401143	0.0340576877208313
PPARG	non-caPeak	2341	201	48666	4027	0.963735954227913	0.830959680996077	1.12270640713943	0.619525923216289	0.819472224155011	-0.0532901659695735
PRDM1	caPeak	226	5229	2339	46896	0.86658517221079	0.750376379299054	0.996832513505159	0.0463768453522619	0.205913193364043	-0.206586543439103
PRDM1	caPeak-haPeak	181	5274	1444	47791	1.13581880368472	0.965204916528955	1.33020832922896	0.119794129114072	0.343819504335509	0.183732701149176
PRDM1	non-caPeak	5048	407	45452	3783	1.03230850790819	0.927771204996349	1.1509378379653	0.573249819220801	0.782345040166094	0.0458741881211941
PRDM15	caPeak	211	4345	2367	48018	0.985141145223302	0.848741944437135	1.13863103287181	0.883653544180018	0.96398568456002	-0.0215976546578537
PRDM15	caPeak-haPeak	143	4413	1484	48901	1.06781325534612	0.890562633422655	1.27222520704922	0.465156065455029	0.696949245428682	0.0946593631836308
PRDM15	non-caPeak	4202	354	46534	3851	0.982325225406152	0.876636215946669	1.10337060116612	0.748952119291606	0.900724969640175	-0.0257273479429322
PRDM4	caPeak	174	4006	2408	48461	0.874112042197655	0.742623842187904	1.02355189113787	0.0941330598977956	0.308071832392785	-0.194109881107781
PRDM4	caPeak-haPeak	157	4023	1479	49390	1.30322009262329	1.09496345387463	1.54231178652076	0.00279148733333578	0.0409186324780005	0.382080752150189
PRDM4	non-caPeak	3849	331	46982	3887	0.962054998814101	0.855455269598018	1.0847083205488	0.505905581107734	0.730082593754607	-0.0558087224634872
PROX1	caPeak	45	1052	2547	51660	0.867604421314496	0.627253783180677	1.17283902180571	0.38679136493323	0.627593835407078	-0.204890689880582
PROX1	caPeak-haPeak	36	1061	1605	52602	1.11202156271634	0.771699161567122	1.55616778894619	0.528547510522643	0.745780334463461	0.153184762991563
PROX1	non-caPeak	1016	81	50055	4152	1.04044401171994	0.827153298015514	1.32427338001074	0.774413908568434	0.915117992627209	0.0571993329855468
PRRX1	caPeak	29	796	2562	51928	0.738422956334783	0.490233883282585	1.071604948407	0.114719056771537	0.340324685121797	-0.437480690230414
PRRX1	caPeak-haPeak	22	803	1619	52871	0.894701882103335	0.555910618177997	1.36893626528732	0.679710990305572	0.852524742428011	-0.160521043636129
PRRX1	non-caPeak	774	51	50309	4181	1.26128600852968	0.947609751838784	1.71211857690747	0.113352307639935	0.33786589369105	0.334895457506574
PRRX2	caPeak	33	858	2559	51869	0.779583514397127	0.531943896086862	1.10625536813716	0.174328494838385	0.417635890512101	-0.359224512178915
PRRX2	caPeak-haPeak	32	859	1609	52819	1.22289331804387	0.828247465370178	1.74676222006076	0.272195688958192	0.524384825548711	0.290298552481657
PRRX2	non-caPeak	826	65	50260	4168	1.05383404485166	0.816245662856626	1.38103964990082	0.750656849993307	0.900788219991968	0.0756476928571268
RARA	caPeak	87	2023	2504	50641	0.869740092264385	0.690929561934659	1.08265683731446	0.227040695854497	0.481557654264634	-0.201343755560682
RARA	caPeak-haPeak	82	2028	1556	51589	1.34056451409257	1.05551751009986	1.68275143998008	0.0152026383067833	0.110331677387327	0.422840650071539
RARA	non-caPeak	1941	169	49085	4060	0.949969978692259	0.808601976228535	1.12200377138619	0.531056146167285	0.746319450990019	-0.0740461733134252
RARB	caPeak	97	2246	2493	50426	0.873558751411092	0.702608037360253	1.07532704782916	0.211816407123856	0.467892959019862	-0.19502335966854
RARB	caPeak-haPeak	97	2246	1544	51375	1.43700605309392	1.15315584520024	1.77342003699383	0.0011778254835021	0.0241363622157661	0.523066138865662
RARB	non-caPeak	2149	194	48882	4037	0.914868110632551	0.786568868029326	1.06886117629756	0.249473865981638	0.50120541400836	-0.128364318540973
RARG	caPeak	94	2086	2496	50581	0.913178534729675	0.731763704674472	1.12791225131509	0.437842914310541	0.674227470360278	-0.131031147066987
RARG	caPeak-haPeak	82	2098	1556	51521	1.29413702321506	1.01911405245349	1.62416612649238	0.0283392018867326	0.157282570471366	0.371990377954195
RARG	non-caPeak	2004	176	49025	4052	0.941084579414961	0.803502099524181	1.10785581134508	0.435018249106071	0.672209173792676	-0.0876037047507446
RBPJ	caPeak	308	6890	2237	44759	0.89445239027196	0.789268480854064	1.01085280388988	0.0726943591632112	0.26125209702911	-0.160923402041727
RBPJ	caPeak-haPeak	248	6950	1348	45648	1.20834709899309	1.04855713686934	1.38804420471072	0.00784947581238844	0.0757645056674014	0.273034929884438
RBPJ	non-caPeak	6642	556	43411	3585	0.9865366879934	0.898550864169448	1.08466253448757	0.774973679421768	0.915117992627209	-0.0195553910222232
REL	caPeak	152	3321	2432	49155	0.925075806802264	0.777099215543195	1.09452754970998	0.384075141956576	0.62541331184127	-0.112356500483839
REL	caPeak-haPeak	94	3379	1535	50052	0.907092186261936	0.726430175150021	1.12118361408474	0.40755512536828	0.647036265781346	-0.140678917998405
REL	non-caPeak	3227	246	47620	3967	1.09280171595273	0.955580499238226	1.25416280638574	0.198497513281667	0.451192299814301	0.12803165410901
RELA	caPeak	175	3992	2405	48330	0.880933043458829	0.748754000000056	1.03114762928544	0.118407153721404	0.343354630174128	-0.182895725617765
RELA	caPeak-haPeak	123	4044	1501	49234	0.997650466824472	0.820984544079786	1.2032533436124	1	1	-0.0033936481682183
RELA	non-caPeak	3869	298	46829	3906	1.0829411534252	0.957815762936457	1.22792873797179	0.214016254776125	0.468188248662498	0.114954849623762
RELB	caPeak	133	3235	2450	49262	0.826636793409879	0.68650008100006	0.988402368599479	0.0354110712124125	0.179344284619519	-0.274674515727746
RELB	caPeak-haPeak	133	3235	1501	50211	1.37527634236782	1.13896039867167	1.64934236327509	0.000933415389809526	0.0214363672280394	0.459721536969383
RELB	non-caPeak	3102	266	47761	3951	0.964696932984871	0.847171426717387	1.1021108559283	0.592543961246335	0.797240966040523	-0.0518523151519339
REST	caPeak	317	6535	2227	45316	0.987062971666618	0.872247354431539	1.11411802344434	0.854350146005795	0.954693283959496	-0.0187859676391841
REST	caPeak-haPeak	206	6646	1408	46135	1.01562914042491	0.871219091615191	1.17910442978694	0.819364028704178	0.936014482190365	0.0223736944889365
REST	non-caPeak	6329	523	43908	3635	1.00183029292199	0.910302994271858	1.10424618162907	1	1	0.00263814097236054
RFX1	caPeak	148	3452	2439	49004	0.861399032512979	0.722122141481005	1.021144178474	0.0870556863664411	0.294310086903806	-0.215246391680833
RFX1	caPeak-haPeak	115	3485	1513	49930	1.08894268089516	0.890186536179906	1.32141645376332	0.386827731883792	0.627593835407078	0.12292801634623
RFX1	non-caPeak	3337	263	47491	3952	1.05586376922336	0.926936157205047	1.20666441186129	0.43650364655712	0.672943121775561	0.0784237057717497
RFX2	caPeak	65	1943	2520	50676	0.672714848645651	0.515443502383237	0.864508812285691	0.00122540688215689	0.0247309388944391	-0.571932992164772
RFX2	caPeak-haPeak	66	1942	1571	51625	1.11680523702596	0.855857833012315	1.43556168439379	0.383293522472003	0.62541331184127	0.159377611894498
RFX2	non-caPeak	1877	131	49105	4091	1.19372959225998	0.996423235752628	1.44018946889768	0.0541918032256595	0.224870660113952	0.255476069360335
RFX3	caPeak	156	3592	2427	48846	0.874061293989261	0.736029965502753	1.03192376986601	0.11860540449659	0.343354630174128	-0.19419364189636
RFX3	caPeak-haPeak	128	3620	1502	49771	1.17167237830349	0.967406095586332	1.4089596041924	0.0993186892771487	0.314982128850386	0.228569221404568
RFX3	non-caPeak	3464	284	47344	3929	1.01222405485525	0.892560376335194	1.15142576024359	0.873619925103196	0.957959790215095	0.0175286645887184
RFX5	caPeak	82	2165	2500	50437	0.764113399925542	0.603063396317237	0.956636820881662	0.0165118783456322	0.113437321415359	-0.388141334414565
RFX5	caPeak-haPeak	71	2176	1565	51372	1.07101849165104	0.828937130431501	1.36480268058652	0.567461364465821	0.77843309728988	0.0989833891291994
RFX5	non-caPeak	2094	153	48872	4065	1.13839089030359	0.962432387473295	1.35458941836139	0.13363403708455	0.359240282619567	0.18699602220681
RFX7	caPeak	92	2035	2493	50591	0.917431922751782	0.733371329748995	1.13567149322395	0.463590616933175	0.69623060696297	-0.124326986906749
RFX7	caPeak-haPeak	85	2042	1550	51534	1.38394372023452	1.0941890948897	1.73085157697061	0.00601326248061538	0.067308114488905	0.468785275207677
RFX7	non-caPeak	1950	177	49041	4043	0.908276031758992	0.775608618525893	1.06892361301314	0.227516620146399	0.481799901486493	-0.138797285112101
RORA	caPeak	78	2073	2515	50595	0.756933312908132	0.59375958470208	0.952812776462901	0.0166068150720684	0.113437321415359	-0.401761892925627
RORA	caPeak-haPeak	77	2074	1562	51548	1.22520988769782	0.957636337472131	1.54787169135959	0.0915617173698975	0.302630787932267	0.293028914944591
RORA	non-caPeak	1996	155	49033	4077	1.07073634172303	0.905850033678166	1.27308983910602	0.456512856059132	0.692568478668295	0.0986032743766309
RORB	caPeak	64	1490	2528	51209	0.870085557704029	0.664440250078218	1.12165422607751	0.300934058328805	0.552126949991692	-0.20077082311411
RORB	caPeak-haPeak	53	1501	1586	52151	1.1610554328504	0.861688447177619	1.53482786550645	0.287809086991732	0.537674198980347	0.215436853158905
RORB	non-caPeak	1437	117	49623	4114	1.01824469075994	0.840439326232057	1.24349533436816	0.884632132944169	0.964263503340126	0.0260842919899592
RREB1	caPeak	287	6451	2218	44607	0.894767263498703	0.786276843848592	1.0152031369706	0.0840039270632764	0.286905720123805	-0.160415620846206
RREB1	caPeak-haPeak	223	6515	1362	45463	1.14250995560948	0.98489906214231	1.32056006989284	0.0707785597573019	0.26012330223189	0.192206736702034
RREB1	non-caPeak	6228	510	43245	3580	1.01094082055903	0.91754240366316	1.11555014118212	0.84442422451999	0.952316173342588	0.0156985458216048
RUNX1	caPeak	221	4765	2351	47596	0.93895517091074	0.811680501457043	1.08188352456763	0.398883632737918	0.641656331934447	-0.0908718148023905
RUNX1	caPeak-haPeak	185	4801	1442	48505	1.29615835938468	1.10294225080651	1.5161562450831	0.00158465591066415	0.0285403706967879	0.374241991634543
RUNX1	non-caPeak	4580	406	46154	3793	0.927051941569554	0.832799574994058	1.03409230942328	0.170761090720881	0.416038930559518	-0.109277921359651
RUNX2	caPeak	68	1851	2523	50823	0.740011806874695	0.570290212392179	0.946222748675004	0.0154293042747628	0.110331677387327	-0.434379805789446
RUNX2	caPeak-haPeak	50	1869	1587	51759	0.872508094550783	0.642376440497727	1.16104266803374	0.373431901116331	0.619441210818124	-0.196759579136302
RUNX2	non-caPeak	1801	118	49236	4110	1.27400848592121	1.05403232495357	1.55242983920718	0.0111711159222202	0.0902063990489526	0.349374887135563
RXRA	caPeak	94	2464	2491	50157	0.768132282414516	0.615956265485639	0.948064094904727	0.0126232674464986	0.0977569316205593	-0.380573311610682
RXRA	caPeak-haPeak	88	2470	1551	51097	1.17372832024829	0.932325282423948	1.46158178866284	0.15206532285657	0.385811447704669	0.231098510331335
RXRA	non-caPeak	2376	182	48606	4042	1.08563574865679	0.929988305668218	1.27361762386309	0.321931030058471	0.571914179995115	0.118540132833959
RXRB	caPeak	102	2471	2483	50141	0.833564218763938	0.674255046170457	1.02088873641189	0.0771240917720776	0.272817716741743	-0.262634744477932
RXRB	caPeak-haPeak	84	2489	1555	51069	1.10834829147925	0.875808768200991	1.38660206900263	0.371899254395789	0.617668088348118	0.148411310476719
RXRB	non-caPeak	2387	186	48586	4038	1.06658689224148	0.915021359678368	1.24924226268438	0.425251441100886	0.66313931307479	0.0930015033244182
RXRG	caPeak	92	2316	2496	50315	0.800748647697253	0.640437371508452	0.990650215307755	0.0383934794141346	0.18672873686129	-0.320578638305904
RXRG	caPeak-haPeak	90	2318	1549	51262	1.28490343696106	1.02294860708261	1.59692755526357	0.0268579711241489	0.151189729907215	0.361659942102399
RXRG	non-caPeak	2226	182	48766	4045	1.01450725475447	0.868763392273752	1.190630175383	0.906391398850109	0.972855232287143	0.0207791818623206
SHOX2	caPeak	23	692	2569	52034	0.673196320837633	0.423087099987323	1.02085945534119	0.0612453238911134	0.239233933791681	-0.570900802835967
SHOX2	caPeak-haPeak	21	694	1620	52983	0.989649554659843	0.606964178688836	1.53010877656924	1	1	-0.0150103527864334
SHOX2	non-caPeak	671	44	50414	4189	1.26717667807644	0.931737593305254	1.76362498327785	0.137008610754016	0.361377167374948	0.34161768849963
SIX1	caPeak	99	2420	2489	50205	0.825157708641385	0.665337713754176	1.01348197397863	0.0666711369675605	0.253574111401322	-0.277258213431344
SIX1	caPeak-haPeak	81	2438	1555	51139	1.09260695855504	0.859649257576666	1.37210085208431	0.434191629356333	0.672209173792676	0.127774516360951
SIX1	non-caPeak	2339	180	48650	4044	1.08016052846859	0.92451962515554	1.26833946331154	0.357023024184781	0.600447813401677	0.111245734995705
SMAD3	caPeak	48	999	2545	51714	0.976329087092174	0.713085194189024	1.308570489317	0.941171765994073	0.99314797614039	-0.0345605820457518
SMAD3	caPeak-haPeak	34	1013	1607	52652	1.09967713579783	0.754581819258986	1.55340088339967	0.580453795297118	0.787957428564593	0.137080011972578
SMAD3	non-caPeak	965	82	50107	4152	0.975148172341114	0.775852515015372	1.2400094250774	0.814398240018764	0.932741578422178	-0.0363066439635041
SMAD4	caPeak	140	3008	2447	49544	0.942337965318744	0.785877299689891	1.12243589899617	0.543334593413017	0.75772835903283	-0.0856835260848333
SMAD4	caPeak-haPeak	127	3021	1507	50484	1.40827359985343	1.16129105843654	1.69557559974791	0.000513715872166685	0.0152059898161339	0.493927648468084
SMAD4	non-caPeak	2881	267	48037	3954	0.888182025468463	0.779811958393889	1.01481274795836	0.0782196120663492	0.274180324400993	-0.171072719743004
SMAD5	caPeak	34	878	2559	51840	0.78447218962927	0.538529468064505	1.1076118859268	0.179401708852085	0.423693397501734	-0.350205791856017
SMAD5	caPeak-haPeak	30	882	1610	52789	1.11524183845196	0.745396446926186	1.61009613704107	0.553880993856805	0.766912145340192	0.157356590238391
SMAD5	non-caPeak	848	64	50230	4169	1.09972999701014	0.850514920452446	1.44390865363966	0.529660808109936	0.745780334463461	0.137149360305343
SNAI1	caPeak	262	4522	2305	47798	1.20145555475417	1.04948018249584	1.37099795421977	0.00716205820932548	0.073383550267858	0.264783280076811
SNAI1	caPeak-haPeak	135	4649	1491	48612	0.946758187264186	0.785830052217284	1.13291534246146	0.592186098268555	0.797240966040523	-0.0789321027550979
SNAI1	non-caPeak	4387	397	46307	3796	0.905822401742147	0.812769862328503	1.01165646607449	0.0727661621605103	0.26125209702911	-0.142699876008652
SNAI2	caPeak	201	3879	2370	48529	1.06105285184289	0.91075175350915	1.23064917049904	0.41859656119149	0.655965434714194	0.0854965197706811
SNAI2	caPeak-haPeak	118	3962	1509	49390	0.974803989851736	0.799074958632405	1.17985340625548	0.847669546613994	0.952316173342588	-0.0368159388942938
SNAI2	non-caPeak	3761	319	47020	3879	0.972631139639569	0.863151182077418	1.09891048279418	0.645841578698192	0.829414639484501	-0.0400353134234222
SNAI3	caPeak	229	4233	2334	48141	1.11581165764786	0.966433481687547	1.28346330078954	0.128820243654037	0.351615910957331	0.158093529399593
SNAI3	caPeak-haPeak	124	4338	1503	48972	0.931364242583024	0.767129293125112	1.12233307840507	0.489458240297903	0.711405708683119	-0.102582600358939
SNAI3	non-caPeak	4109	353	46638	3837	0.957656344712993	0.854415001581715	1.07594480299655	0.461960978870233	0.696041317948758	-0.0624200576366194
SOHLH2	caPeak	92	1569	2498	51074	1.19886514906519	0.957087387128178	1.48613300628795	0.0987963480648584	0.314144128153583	0.26166939043176
SOHLH2	caPeak-haPeak	59	1602	1579	51993	1.21269068405519	0.91445502785661	1.58112638684921	0.162167555591134	0.401500342095522	0.27821161518539
SOHLH2	non-caPeak	1510	151	49495	4077	0.823723358134837	0.694145663844861	0.983274479561495	0.0275952817873287	0.154440820759335	-0.279768195414099
SOX11	caPeak	83	1898	2509	50789	0.885216940319196	0.69924902050655	1.10751450560728	0.303859180727244	0.555962127374573	-0.175897034755394
SOX11	caPeak-haPeak	82	1899	1559	51739	1.43302082829188	1.1280256333379	1.7993399652076	0.00292066254740646	0.0418314248725313	0.519059578654507
SOX11	non-caPeak	1816	165	49230	4068	0.909484261478808	0.772457608971642	1.07659774888232	0.245553487254169	0.499354572553517	-0.136879422467374
SOX12	caPeak	31	1156	2562	51547	0.539533701376323	0.364067035047429	0.772157222484468	0.000291902053349513	0.00996957782209107	-0.890215016008291
SOX12	caPeak-haPeak	35	1152	1606	52503	0.993239985829653	0.6858535487143	1.39549563276681	1	1	-0.00978575222385511
SOX12	non-caPeak	1121	66	49941	4168	1.41747004120587	1.10290339528902	1.84936780881018	0.00485572167220727	0.0567352742752639	0.503318243555176
SOX13	caPeak	80	1943	2512	50718	0.831297752448834	0.65389600581206	1.04393905496049	0.120027079216225	0.343819504335509	-0.266562783906608
SOX13	caPeak-haPeak	73	1950	1568	51662	1.23342018461415	0.95754116607337	1.56761767718675	0.0947338445576037	0.308242901863736	0.302664360966803
SOX13	non-caPeak	1870	153	49150	4080	1.01458116493819	0.857181087316301	1.20804592473891	0.89837635788497	0.967878131794473	0.020884283103378
SOX15	caPeak	91	2180	2497	50435	0.8431311843423	0.673394550496225	1.04447560709668	0.12803319990999	0.350905807160714	-0.246170974662193
SOX15	caPeak-haPeak	68	2203	1570	51362	1.0098038236376	0.777230833885973	1.2929383867009	0.899574419790959	0.967878131794473	0.0140750452988012
SOX15	non-caPeak	2112	159	48865	4067	1.10554533872455	0.937420504893498	1.31132669415828	0.242534817624777	0.494726458003374	0.144758191695798
SOX17	caPeak	72	1615	2521	51080	0.903311488985165	0.700822190748763	1.1484288072181	0.446892178304532	0.684207335059353	-0.146704536721887
SOX17	caPeak-haPeak	69	1618	1572	52029	1.41141697554653	1.08703810983744	1.80683709485965	0.00850196306704963	0.0797508084880993	0.497144266945498
SOX17	non-caPeak	1546	141	49508	4093	0.906499771556786	0.760098713697532	1.08805628835231	0.26466530778026	0.516912301998984	-0.141621438485423
SOX18	caPeak	83	1865	2510	50804	0.900788192456966	0.711484561832519	1.12711694184007	0.382966842533561	0.62541331184127	-0.150740178210145
SOX18	caPeak-haPeak	65	1883	1573	51741	1.13544935669513	0.868262061812467	1.46232697632272	0.30792456069616	0.558553086070785	0.18326336040487
SOX18	non-caPeak	1800	148	49231	4083	1.00867551019271	0.849850948282158	1.20458635791111	0.965397865149322	1	0.0124621356655265
SOX2	caPeak	69	1774	2523	50902	0.784709039417261	0.605770992048505	1.00192641445553	0.049831021830691	0.216833395576015	-0.34977027553599
SOX2	caPeak-haPeak	71	1772	1570	51855	1.32337402664232	1.02338247202944	1.68786146283244	0.0300739992275711	0.162839703134653	0.40422086971945
SOX2	non-caPeak	1703	140	49332	4093	1.00925194947883	0.84640958474932	1.21135138153715	0.964466354437942	1	0.0132863735419529
SOX4	caPeak	143	3445	2439	49026	0.834358224659647	0.697457794721382	0.991714961959669	0.0410347325293201	0.19184326895831	-0.261261169274572
SOX4	caPeak-haPeak	119	3469	1509	49956	1.13563545665296	0.931271875317416	1.37409131077185	0.185229430801784	0.432093873604161	0.183499798502901
SOX4	non-caPeak	3326	262	47517	3948	1.05475308375787	0.925796750281682	1.20568811270116	0.435657241932188	0.672416507825811	0.0769053055384772
SOX5	caPeak	49	1466	2543	51232	0.673363539834878	0.494473500824436	0.897860096638681	0.00546118418081131	0.0621734814430826	-0.570542488250253
SOX5	caPeak-haPeak	59	1456	1582	52193	1.33688269472557	1.0076563551401	1.74394687231556	0.0377044444776937	0.185547497167611	0.418872881166268
SOX5	non-caPeak	1407	108	49650	4125	1.08237176353914	0.887030386340401	1.33229569752009	0.462459884673161	0.696041317948758	0.114196108494517
SOX6	caPeak	143	3301	2439	49198	0.873818990019611	0.730297613135325	1.03877337496611	0.13377115629077	0.359240282619567	-0.194593635809947
SOX6	caPeak-haPeak	102	3342	1528	50109	1.00088943195543	0.808447549861322	1.2276362079271	1	1	0.00128260875921527
SOX6	non-caPeak	3199	245	47670	3967	1.08659890513861	0.949883411701481	1.24741321782744	0.233235840030405	0.487758614379945	0.119819498457334
SOX8	caPeak	75	1805	2517	50868	0.839736666005901	0.655175778739692	1.06220733174977	0.149152605628363	0.3798685864187	-0.251991112483426
SOX8	caPeak-haPeak	60	1820	1580	51805	1.08089478833306	0.817465463593737	1.40557687774607	0.533886675642444	0.748565317848142	0.112226101483988
SOX8	non-caPeak	1745	135	49288	4097	1.07445401439712	0.898635400613654	1.29343433916622	0.453242767978332	0.690611003518092	0.103603738120824
SOX9	caPeak	58	1412	2533	51291	0.831759071018789	0.62637186223087	1.08535142526447	0.18877543364629	0.437302395855405	-0.265762399913922
SOX9	caPeak-haPeak	48	1422	1592	52232	1.10747351205058	0.809201264509306	1.48369821402123	0.482692776719742	0.706534921528237	0.147272193597213
SOX9	non-caPeak	1364	106	49699	4125	1.06803552836309	0.873591419163756	1.31735938863476	0.550782838771432	0.764710428352467	0.0949596392920459
SP1	caPeak	357	6739	1945	40857	1.1128359709146	0.988334389769444	1.25018845789034	0.0714697645331107	0.26012330223189	0.154240958908483
SP1	caPeak-haPeak	243	6853	1248	41554	1.18062856305704	1.02236092062828	1.35900961700289	0.0216146923481736	0.133089123791428	0.239555150576135
SP1	non-caPeak	6496	600	39609	3193	0.872742327763763	0.796435711665947	0.957599873137844	0.00370561211132933	0.0473014245740305	-0.196372325716981
SP2	caPeak	359	7291	1968	40544	1.01439959537253	0.901456461630454	1.13902153777026	0.81327089095332	0.932252002366456	0.020626075122528
SP2	caPeak-haPeak	254	7396	1246	41266	1.13735364634861	0.987643563517526	1.30582631426486	0.0682553653187509	0.255382434282517	0.185680912545278
SP2	non-caPeak	7037	613	39298	3214	0.938854883708904	0.857637653659145	1.02901125954198	0.17482612231306	0.418076112964086	-0.0910259132944454
SP3	caPeak	346	6754	1896	39497	1.0672002200473	0.946150146118145	1.20097547451064	0.284322068348308	0.533404218366122	0.093830869106195
SP3	caPeak-haPeak	230	6870	1225	40168	1.09780444997172	0.947168744254786	1.26792331887729	0.200582723010213	0.453609825211551	0.134621092429414
SP3	non-caPeak	6524	576	38272	3121	0.923629654496414	0.841490046870932	1.0151252225331	0.0949096145345974	0.308242901863736	-0.114613601173219
SP4	caPeak	360	6642	1965	41144	1.13483360121947	1.00842404692182	1.27444941105188	0.0345079995089029	0.176849624993089	0.182480773027537
SP4	caPeak-haPeak	224	6778	1267	41842	1.09141940309389	0.940424153081031	1.26203690346916	0.239724116137187	0.493230549709993	0.126205597071783
SP4	non-caPeak	6418	584	39877	3232	0.890685286825046	0.812062372070118	0.978240877317062	0.0151185481659543	0.110331677387327	-0.167012332434611
SREBF1	caPeak	153	3013	2430	49576	1.03600293119601	0.870452848901927	1.22569120114928	0.664844938474616	0.841799865064818	0.0510280848931528
SREBF1	caPeak-haPeak	118	3048	1519	50487	1.28672628134461	1.05400697626996	1.55859707863845	0.0111742160984063	0.0902063990489526	0.363705189109915
SREBF1	non-caPeak	2895	271	48057	3949	0.877842982221804	0.771403890642735	1.0021035469519	0.0495850522777958	0.216548490603358	-0.187965183632504
SREBF2	caPeak	138	2885	2447	49714	0.971802443450294	0.809335941228526	1.15905057045615	0.79053446854116	0.918927587985543	-0.041265034989078
SREBF2	caPeak-haPeak	104	2919	1532	50629	1.17743809875598	0.952553877197296	1.44233999912763	0.122142052277336	0.345948540053391	0.235651215281595
SREBF2	non-caPeak	2781	242	48182	3979	0.94900573747233	0.828447073608898	1.09107112349042	0.438873607680988	0.675034232599395	-0.0755112854093065
SRF	caPeak	29	1153	2564	51546	0.50563278515311	0.336399188952442	0.732027978205444	9.07894082554204e-05	0.004318981849865	-0.983838084211856
SRF	caPeak-haPeak	57	1125	1582	52528	1.68228575074188	1.25996305932766	2.20734989081622	0.000475780959280022	0.0144031872218407	0.750422780601406
SRF	non-caPeak	1096	86	49964	4146	1.0575104814072	0.846398521768198	1.33596447489696	0.658345771822818	0.837551640943642	0.0806719625407309
STAT1	caPeak	157	3913	2423	48499	0.80313002837235	0.676773959827235	0.947443395173227	0.00875570024423104	0.0799807730523096	-0.316294512996029
STAT1	caPeak-haPeak	150	3920	1480	49442	1.27831230441352	1.07004771223056	1.51809464154082	0.006127969156901	0.0680204576416011	0.354240344098685
STAT1	non-caPeak	3763	307	47019	3903	1.01746891994987	0.901194735486843	1.15193161398955	0.806414257384228	0.92838702751581	0.0249847259715977
STAT2	caPeak	226	5101	2343	47084	0.89031727277559	0.770912368924565	1.02430591167062	0.108916473958231	0.330470941486023	-0.167608549490922
STAT2	caPeak-haPeak	190	5137	1426	48001	1.24500930282152	1.06151357405	1.45366211383445	0.0063520603546951	0.0683756536911341	0.316156522280768
STAT2	non-caPeak	4911	416	45658	3769	0.974506345696562	0.876575276173462	1.08551056913336	0.62523139083301	0.82359138394445	-0.0372565149709972
STAT3	caPeak	246	5033	2329	47219	0.99095851344562	0.862601086499634	1.13439610413313	0.918263468544376	0.974603139522796	-0.0131034347501842
STAT3	caPeak-haPeak	192	5087	1431	48117	1.26910049033088	1.08291312880018	1.48073835621771	0.00316758586756513	0.0439502539124662	0.343806309653459
STAT3	non-caPeak	4841	438	45788	3760	0.907579616664826	0.818150022621982	1.00868769953931	0.0681067416998372	0.255382434282517	-0.139903887008442
STAT4	caPeak	189	4266	2394	48111	0.890338187580588	0.761199316243646	1.03648571149295	0.139573607465341	0.366690424346814	-0.167574658953281
STAT4	caPeak-haPeak	162	4293	1469	49036	1.25963580972977	1.06106535733732	1.48719661962524	0.00749850406993616	0.0745373688145893	0.333006677023242
STAT4	non-caPeak	4104	351	46642	3863	0.968379770997418	0.863764042271493	1.08826137371425	0.576822733942304	0.786415436654195	-0.0463551524634912
STAT5A	caPeak	155	3542	2426	48941	0.88279631574631	0.742915943547325	1.04278529472576	0.146963930671042	0.376453760872746	-0.179847486186938
STAT5A	caPeak-haPeak	139	3558	1490	49877	1.30773618326996	1.08744569327749	1.56242304455222	0.00411335612033309	0.0493602734439971	0.387071527474739
STAT5A	non-caPeak	3403	294	47451	3916	0.955229140925892	0.843785307018088	1.08454967210389	0.461197972527313	0.695714268863398	-0.0660812456925264
STAT5B	caPeak	194	4534	2384	47776	0.85745573197462	0.734583407520192	0.996337310516616	0.0440122123403738	0.199227434679566	-0.221865903962554
STAT5B	caPeak-haPeak	161	4567	1460	48700	1.17589716228039	0.990195686524011	1.38875744011641	0.0589827463462853	0.233824458729917	0.233761895246173
STAT5B	non-caPeak	4373	355	46316	3844	1.02236001279176	0.912626611202047	1.14796392796842	0.731265521218816	0.891167131073616	0.0319033148764178
STAT6	caPeak	100	2561	2491	50067	0.784801671343528	0.633584385652713	0.962789377995129	0.0187247936390038	0.122276395344489	-0.349599980908637
STAT6	caPeak-haPeak	98	2563	1540	51018	1.26671121896751	1.01809110633218	1.56090853631458	0.0300020722514501	0.162839703134653	0.341087660666492
STAT6	non-caPeak	2463	198	48527	4031	1.0333059024287	0.890336996236286	1.20464746603907	0.708643346368945	0.877947108483176	0.047267416434463
TBP	caPeak	61	1913	2530	50766	0.639814788841242	0.485952535743405	0.828518126280461	0.000409083311790659	0.0132902188123209	-0.644273755229434
TBP	caPeak-haPeak	81	1893	1560	51736	1.4190400895563	1.11541336198076	1.78401175661985	0.00362619838563515	0.0473014245740305	0.504915347810775
TBP	non-caPeak	1832	142	49206	4090	1.0723677875503	0.900768416169731	1.28500245678874	0.463631042324441	0.69623060696297	0.100799788514215
TBX18	caPeak	164	3935	2414	48495	0.837235071447328	0.708016663393686	0.984564815988333	0.0313819761780619	0.168551581730558	-0.256295348100991
TBX18	caPeak-haPeak	140	3959	1491	49418	1.17205618634529	0.975512490269232	1.39911385996441	0.0846322551299336	0.287576948553754	0.229041731721551
TBX18	non-caPeak	3795	304	47004	3905	1.0371112812147	0.918166348460452	1.17475558275262	0.582491835324398	0.788495045378148	0.0525707024858686
TBX19	caPeak	39	832	2553	51898	0.95288673512951	0.670991429960942	1.31748657805674	0.871434841157943	0.957715518500313	-0.069623356490072
TBX19	caPeak-haPeak	28	843	1613	52838	1.08801711924961	0.716242394758369	1.59028264307311	0.615020100980754	0.815444439589582	0.121701256645437
TBX19	non-caPeak	804	67	50285	4166	0.994173042350372	0.772529472768749	1.29806411878309	0.948759171280946	0.996311402488564	-0.00843111069225099
TBX2	caPeak	82	2170	2507	50503	0.761218572663091	0.600792299813227	0.952992266585989	0.0165729788282052	0.113437321415359	-0.393617333115077
TBX2	caPeak-haPeak	68	2184	1573	51437	1.0181325980687	0.783637255049804	1.30362121441399	0.849308143002254	0.952316173342588	0.0259254652628911
TBX2	non-caPeak	2102	150	48930	4080	1.16851570730674	0.986466224109685	1.3926464301703	0.0748478715095645	0.267285160457748	0.224677127104246
TBX20	caPeak	100	2360	2490	50302	0.85599413494663	0.690804179020196	1.05048835593712	0.143119590589652	0.370165620709547	-0.224327183205332
TBX20	caPeak-haPeak	77	2383	1561	51231	1.06049090630426	0.829297487095137	1.33891196389916	0.626349903855652	0.82359138394445	0.0847322498302855
TBX20	non-caPeak	2283	177	48741	4051	1.07201837949379	0.916395445032166	1.2605445713197	0.41509321640954	0.654778440414782	0.100329640662514
TBX3	caPeak	135	3009	2448	49565	0.908392169160582	0.755190253939219	1.08513639001692	0.317246110791359	0.568503810860528	-0.138612825612585
TBX3	caPeak-haPeak	93	3051	1546	50467	0.99503595588345	0.795772516771177	1.23145404790786	1	1	-0.00717943612805698
TBX3	non-caPeak	2916	228	48019	3994	1.06377443967669	0.92558653767275	1.22734554176075	0.407052195222587	0.647008978563825	0.0891922774767691
TBX4	caPeak	77	1915	2513	50760	0.812170687867139	0.635874756345392	1.02411844741262	0.0837363067911685	0.286726891120402	-0.300145135135375
TBX4	caPeak-haPeak	53	1939	1587	51686	0.890213064234587	0.661376492426064	1.17537720158343	0.459202154180755	0.695065078828143	-0.167777421812129
TBX4	non-caPeak	1862	130	49173	4100	1.19427042793674	0.996208089757619	1.44200536038513	0.0534277446136027	0.223090143653037	0.256129554247714
TBX5	caPeak	130	2849	2452	49729	0.925420559239761	0.766630263354473	1.10907730339543	0.422240120018362	0.659543967052395	-0.111818944564473
TBX5	caPeak-haPeak	94	2885	1545	50636	1.06788520577934	0.854820051717706	1.32046703182319	0.541507360644749	0.756066880900216	0.0947565702895278
TBX5	non-caPeak	2755	224	48184	3997	1.02024618517434	0.886501220089122	1.17878636447593	0.804163287550443	0.927318919903555	0.0289173161923359
TBX6	caPeak	84	2361	2503	50278	0.714641443268714	0.565809017006371	0.892159222314025	0.00236194849922746	0.0365827372205928	-0.484708514207172
TBX6	caPeak-haPeak	75	2370	1562	51219	1.03768977474749	0.808844635233834	1.31391391740156	0.760218660216239	0.906367547555727	0.0533752034959048
TBX6	non-caPeak	2286	159	48716	4065	1.19971990019124	1.01769727186038	1.42241865720656	0.029220153467912	0.160169730120406	0.26269761768877
TCF12	caPeak	413	8106	2117	43296	1.04201121832592	0.932976775817613	1.16162428295611	0.451016900109769	0.688938659341987	0.0593708098007304
TCF12	caPeak-haPeak	281	8238	1320	44093	1.13936865171485	0.996035121788659	1.29987344607991	0.0514550236162884	0.219489717916402	0.18823461794075
TCF12	non-caPeak	7825	694	41976	3437	0.923203800509597	0.847587439466167	1.00664841317665	0.0686889160661789	0.25612265729122	-0.115278931817028
TCF21	caPeak	156	3142	2432	49437	1.00926955163956	0.849473753794431	1.19212276868964	0.898633315884316	0.967878131794473	0.0133115350772452
TCF21	caPeak-haPeak	97	3201	1540	50329	0.990338575411733	0.795686289414486	1.22053105293105	1	1	-0.0140062590276379
TCF21	non-caPeak	3045	253	47897	3972	0.998085410625399	0.873947906923082	1.14378316793973	0.973063006823886	1	-0.00276481618530137
TCF3	caPeak	299	5836	2224	45753	1.05401150217696	0.92813481443017	1.19362919758573	0.403129102890246	0.646949162127755	0.0758906108490466
TCF3	caPeak-haPeak	162	5973	1440	46537	0.876487058852092	0.738794370333021	1.03420701343808	0.118833697079784	0.343354630174128	-0.190195304835509
TCF3	non-caPeak	5674	461	44313	3664	1.01768446926498	0.919760876834123	1.128017549735	0.759161522443546	0.906129329216754	0.0252903264543867
TCF4	caPeak	366	6341	2166	45324	1.20777420462095	1.07484950806214	1.35425037699174	0.00144495431332173	0.027495416362065	0.27235076565486
TCF4	caPeak-haPeak	191	6516	1423	46067	0.94893099556044	0.809789096815345	1.10701064992652	0.539181724763539	0.754401320782599	-0.0756249138393889
TCF4	non-caPeak	6150	557	43901	3589	0.902626296328153	0.821976835311727	0.99258720597644	0.0327455273946641	0.172269326574956	-0.147799285504263
TCF7	caPeak	100	2411	2492	50229	0.835997505886684	0.67477418561429	1.02586088719095	0.0907546097653323	0.302526010020619	-0.258429456708334
TCF7	caPeak-haPeak	88	2423	1550	51171	1.19900078629701	0.952339141308907	1.49309737645999	0.104005868698283	0.321448145248069	0.261832604862586
TCF7	non-caPeak	2323	188	48679	4042	1.02599717828367	0.880719085604799	1.20097714441393	0.788012313906369	0.918927587985543	0.037026763223965
TCF7L1	caPeak	111	2802	2481	49812	0.795340510632295	0.64916245966818	0.966134390645376	0.0192349105150305	0.12316170219766	-0.330355438484038
TCF7L1	caPeak-haPeak	89	2824	1548	50745	1.03312051247508	0.822037839122985	1.28438435217141	0.736533437349994	0.894314073427704	0.0470085529535085
TCF7L1	non-caPeak	2713	200	48264	4029	1.13240276359646	0.97684243572539	1.31857144874825	0.0996889700028738	0.315405482289377	0.179387175216453
TCF7L2	caPeak	135	2955	2455	49627	0.923510024758569	0.767731455498074	1.10322830501055	0.405545231331025	0.646949162127755	-0.114800473050546
TCF7L2	caPeak-haPeak	108	2982	1526	50556	1.19986484718054	0.974418081716114	1.46469661421207	0.0801885634059375	0.278880330174174	0.262871909764204
TCF7L2	non-caPeak	2847	243	48101	3981	0.969654598897181	0.846770157068267	1.1143551419965	0.650787543621363	0.831111225410983	-0.0444571591329155
TCFL5	caPeak	178	3680	2343	47559	0.981821626528864	0.835193815439702	1.14834016249146	0.84341651039096	0.952316173342588	-0.0264671496721809
TCFL5	caPeak-haPeak	98	3760	1510	48392	0.835272407643942	0.672054563261805	1.02813948702171	0.0951109854849817	0.308242901863736	-0.259681313988991
TCFL5	non-caPeak	3582	276	46049	3853	1.08592604286925	0.956101958756458	1.23722187934358	0.209449735347522	0.464204737908318	0.118925851559392
TEAD1	caPeak	266	6462	2304	45573	0.814219603442234	0.712539308963916	0.927392342001195	0.0017029443050303	0.0290810489012866	-0.296510138149759
TEAD1	caPeak-haPeak	284	6444	1326	46551	1.54718636648989	1.35267529253015	1.76497463656923	3.86187541687707e-10	5.14401805528026e-08	0.629646987230849
TEAD1	non-caPeak	6178	550	44247	3630	0.921510185167213	0.838867743793727	1.01377412528173	0.091075773286988	0.302526010020619	-0.117927983280941
TEAD2	caPeak	271	6548	2290	45435	0.821140232315521	0.719389575203197	0.934322398327365	0.0024346205823	0.0372748806393517	-0.284299471922069
TEAD2	caPeak-haPeak	299	6520	1310	46415	1.62481627369419	1.42433084605109	1.84880978866393	1.50013516413793e-12	3.3303000643862e-10	0.700276594439177
TEAD2	non-caPeak	6249	570	44125	3600	0.894419376615701	0.815276970476175	0.98260729743947	0.0193249217412244	0.12316170219766	-0.160976651960534
TEAD3	caPeak	239	5974	2323	46124	0.794350771011639	0.690514359402165	0.910485118210607	0.000721071852156578	0.0182105192470753	-0.33215187864003
TEAD3	caPeak-haPeak	271	5942	1338	47109	1.60574930618498	1.40008963709547	1.83640375203756	3.0079224432169e-11	5.00819086795614e-09	0.683246673082474
TEAD3	non-caPeak	5703	510	44786	3661	0.914072960382425	0.829507853802957	1.00882909587593	0.07151066541153	0.26012330223189	-0.12961877054391
TEAD4	caPeak	279	6716	2289	45236	0.820981940585794	0.720510773369561	0.932605713887785	0.00203936015384955	0.0323384252967572	-0.284577607980356
TEAD4	caPeak-haPeak	311	6684	1299	46226	1.65575040553112	1.45445837765969	1.88037989288254	9.07308276868991e-14	3.02133656197374e-11	0.72748521158015
TEAD4	non-caPeak	6405	590	43937	3588	0.886494290982446	0.809122271407695	0.972582526888964	0.00999910867567004	0.0875086860752956	-0.173816754680301
TEF	caPeak	15	624	2578	52109	0.485881739323751	0.269898097566633	0.809230335820666	0.00332243787297955	0.0451580331307017	-1.04132288157625
TEF	caPeak-haPeak	22	617	1619	53068	1.16874981204568	0.724960193418759	1.79196447327237	0.479909551130205	0.706184776677196	0.224966132991047
TEF	non-caPeak	602	37	50490	4197	1.3525086894721	0.968316548936806	1.94263379696837	0.0845512357352749	0.287576948553754	0.435637862974849
TFAP2A	caPeak	377	7215	2123	43612	1.07341373334472	0.956780737545873	1.20171359127986	0.218230849226099	0.471102105782121	0.102206251302228
TFAP2A	caPeak-haPeak	242	7350	1337	44398	1.09337606835771	0.94736605552943	1.25763531173779	0.213803548282953	0.468188248662498	0.128789703515057
TFAP2A	non-caPeak	6973	619	42275	3460	0.921965750843095	0.842926834482382	1.00966664838868	0.0763887105975441	0.272058188545264	-0.117214936430766
TFAP2E	caPeak	249	4816	2296	46871	1.05548215959018	0.919271543604773	1.20769210291838	0.42236561854031	0.659543967052395	0.0779021935706265
TFAP2E	caPeak-haPeak	146	4919	1463	47704	0.967801165385316	0.808691834275553	1.15105253778033	0.760749938564041	0.906367547555727	-0.0472174184391277
TFAP2E	non-caPeak	4670	395	45408	3759	0.978720975160443	0.87813924531823	1.09308545847891	0.697686948128636	0.868522443838638	-0.0310304762517466
TFAP4	caPeak	168	3744	2411	48751	0.907311776101814	0.768560905626769	1.0652731082957	0.254730131449447	0.510902479106133	-0.140329711117093
TFAP4	caPeak-haPeak	144	3768	1488	49674	1.27577847748942	1.06424752470842	1.51988194381262	0.00712010736766468	0.073383550267858	0.351377845425554
TFAP4	non-caPeak	3600	312	47263	3899	0.951864135957861	0.843625397526396	1.07693682606943	0.417086041867777	0.655139867650801	-0.071172429303624
TFCP2	caPeak	33	839	2560	51884	0.797157661158575	0.543848359014653	1.13136671155696	0.225576031396832	0.480747638112928	-0.32706300746332
TFCP2	caPeak-haPeak	26	846	1615	52829	1.00531681367226	0.650822642547213	1.48913956787776	0.919935489106692	0.975600375390218	0.00765022129167204
TFCP2	non-caPeak	813	59	50269	4175	1.144452645689	0.876208216051277	1.52001668542466	0.36831322480565	0.613241519301407	0.194657769365399
TFDP1	caPeak	259	5643	2137	43261	0.929129096363239	0.811140246618371	1.0608142337594	0.293983929895155	0.545385229276249	-0.106049031386465
TFDP1	caPeak-haPeak	152	5750	1400	43998	0.830782807923255	0.69649424548473	0.985146601347268	0.0322044802734465	0.17090186344315	-0.267456733279303
TFDP1	non-caPeak	5491	411	41861	3537	1.12883038599365	1.01486501589157	1.25808804290547	0.0255487701894528	0.147825412622174	0.174828728211113
TFEB	caPeak	102	2349	2481	50202	0.878636628820732	0.710540279618163	1.07629718398372	0.221583306212228	0.476046715926916	-0.186661450775926
TFEB	caPeak-haPeak	99	2352	1531	51152	1.40630064645688	1.1310823823438	1.73200608085566	0.00183176466167045	0.0308849434094309	0.491905054428477
TFEB	non-caPeak	2250	201	48671	4012	0.922708286690352	0.795408231826567	1.07516984561936	0.29352195735556	0.545287652995267	-0.116053481538919
TGIF1	caPeak	149	2824	2440	49781	1.07648558688181	0.902245260024565	1.27639203758776	0.396728537934803	0.639760789986874	0.106329003319967
TGIF1	caPeak-haPeak	112	2861	1525	50696	1.30137133016796	1.06049929365638	1.58374028435281	0.0104442169107492	0.0891775443917813	0.380032675933183
TGIF1	non-caPeak	2712	261	48256	3965	0.853774870702611	0.748435171205923	0.977139149724257	0.0192657607340129	0.12316170219766	-0.228072394759356
TGIF2	caPeak	154	2839	2434	49758	1.1088926105424	0.931994059709813	1.31158405659984	0.229851245067019	0.485201043469523	0.149119656086004
TGIF2	caPeak-haPeak	116	2877	1521	50671	1.34320809491896	1.09829424737453	1.62972176247072	0.00389028420516714	0.047601677567787	0.425682829896397
TGIF2	non-caPeak	2723	270	48237	3955	0.826898050163521	0.726252354127026	0.944467122257137	0.00466402621865071	0.0549777249844491	-0.274218627147617
THAP1	caPeak	232	5123	2335	47097	0.913406593353679	0.792238206927931	1.04918247926444	0.207822997329174	0.462137282875558	-0.130670891152786
THAP1	caPeak-haPeak	170	5185	1452	47980	1.0834411595471	0.916409668119512	1.27427704485168	0.328961937302143	0.579174235321735	0.11562080443789
THAP1	non-caPeak	4953	402	45645	3787	1.02222120353841	0.918143543208581	1.14039494955621	0.704742152053896	0.875668420275924	0.0317074220254559
THAP11	caPeak	196	4296	2369	47638	0.917437957786489	0.786374181193699	1.06546994789421	0.269894037711828	0.522527410221156	-0.124317496626555
THAP11	caPeak-haPeak	140	4352	1470	48537	1.06219169409965	0.884185228836267	1.26776316285683	0.49029312355188	0.711405708683119	0.0870441533081133
THAP11	non-caPeak	4156	336	46168	3839	1.02852285624249	0.915476805286646	1.1584327362438	0.660479940587842	0.838753318484801	0.0405738543599826
THRB	caPeak	115	2963	2472	49594	0.778637403288458	0.637843415806644	0.942709347674424	0.00957410865483387	0.0850180848549248	-0.360976446011723
THRB	caPeak-haPeak	115	2963	1519	50547	1.29151987399578	1.0552526287777	1.56796292895972	0.0117288094787263	0.093549546261458	0.369069843916273
THRB	non-caPeak	2848	230	48075	3991	1.02795679315081	0.894773117845205	1.18552730189552	0.727189722324354	0.889639428675985	0.0397796267720142
TP53	caPeak	64	1594	2527	51098	0.811871983958474	0.620221179105566	1.04621771063254	0.111073206777814	0.333219620333441	-0.300675833817203
TP53	caPeak-haPeak	73	1585	1565	52060	1.53205077025688	1.18827853749029	1.9492750099366	0.000894134529257868	0.0208945121573944	0.615464107174213
TP53	non-caPeak	1521	137	49533	4092	0.917198471057988	0.767236361057399	1.10375596539144	0.347913070864764	0.593532797430154	-0.124694144895494
TWIST1	caPeak	196	3671	2385	48844	1.09340470329111	0.936807239319847	1.27052173640626	0.236575610571332	0.489814288582957	0.128827486430421
TWIST1	caPeak-haPeak	125	3742	1511	49718	1.09911843970784	0.905682475279857	1.32414244087116	0.325568927483173	0.575906788057885	0.136346857781518
TWIST1	non-caPeak	3546	321	47333	3896	0.909292126866871	0.806966876500819	1.02720863550293	0.116846184108309	0.342231832785038	-0.13718423360813
TWIST2	caPeak	65	1353	2524	51341	0.977216184145025	0.747453530880932	1.25823931294127	0.949188565884375	0.996311402488564	-0.0332503379211389
TWIST2	caPeak-haPeak	54	1364	1586	52279	1.30497003711309	0.970758621242412	1.72178396879801	0.0674794202373931	0.254020174099741	0.384016682040663
TWIST2	non-caPeak	1299	119	49755	4110	0.901730009035862	0.74472845916446	1.10025789440687	0.287674100182997	0.537674198980347	-0.149232560444816
UNCX	caPeak	23	692	2569	52034	0.673196320837633	0.423087099987323	1.02085945534119	0.0612453238911134	0.239233933791681	-0.570900802835967
UNCX	caPeak-haPeak	21	694	1620	52983	0.989649554659843	0.606964178688836	1.53010877656924	1	1	-0.0150103527864334
UNCX	non-caPeak	671	44	50414	4189	1.26717667807644	0.931737593305254	1.76362498327785	0.137008610754016	0.361377167374948	0.34161768849963
USF1	caPeak	135	2887	2449	49629	0.94761801761078	0.787660983392877	1.13217874118907	0.595284085013443	0.800119476526645	-0.077622465251176
USF1	caPeak-haPeak	127	2895	1502	50576	1.47714078215428	1.21786193934178	1.77882807506776	8.2946602156521e-05	0.00409203237305504	0.562807331882524
USF1	non-caPeak	2760	262	48127	3951	0.864829160491197	0.758345856616071	0.989498268571231	0.0316800736427588	0.169157186260965	-0.209512925900398
USF2	caPeak	129	2896	2453	49620	0.901048743866955	0.745960733956018	1.08049102550615	0.268838844644798	0.522527410221156	-0.150322941531142
USF2	caPeak-haPeak	122	2903	1507	50566	1.41010522216942	1.15837889164425	1.70368320193676	0.000598578952216611	0.016429386597662	0.495802820665256
USF2	non-caPeak	2774	251	48113	3960	0.909660248232973	0.79573112912953	1.04342847696459	0.16970382108454	0.414762366393775	-0.136600285524781
VDR	caPeak	64	1590	2526	51107	0.814380239969957	0.622132332247579	1.04946505354861	0.124119387186125	0.34766168432511	-0.296225538438393
VDR	caPeak-haPeak	52	1602	1586	52047	1.06523720498035	0.788503830463564	1.41110930579275	0.658285752090347	0.837551640943642	0.0911747227930523
VDR	non-caPeak	1538	116	49521	4112	1.10094183229226	0.908507160502541	1.34496346667273	0.347458723338776	0.593532797430154	0.138738246849288
VEZF1	caPeak	159	2865	2410	49373	1.13695310652229	0.958001518769838	1.34161933260239	0.132187462108744	0.357873373026112	0.18517275169464
VEZF1	caPeak-haPeak	87	2937	1538	50245	0.967724827618719	0.768113783759824	1.20573404585549	0.825365107886169	0.939646430516561	-0.0473312191504145
VEZF1	non-caPeak	2778	246	47835	3948	0.932006134694554	0.814367075540093	1.07046150419122	0.307411076573257	0.558553086070785	-0.101588643801495
WT1	caPeak	384	8505	1897	37984	0.904047588747289	0.805993728606412	1.0120162944676	0.0801167565516265	0.278880330174174	-0.145529377288194
WT1	caPeak-haPeak	315	8574	1157	38724	1.22962272754915	1.079767722803	1.39715204242973	0.00160700285454887	0.0285403706967879	0.298215736227381
WT1	non-caPeak	8190	699	36827	3054	0.971647552640485	0.891550777841921	1.06002345056196	0.509189398978022	0.734026276448837	-0.0414949973797901
XBP1	caPeak	63	1454	2528	51241	0.878245449239854	0.669182236294879	1.13440621970632	0.355218341300118	0.599684195959135	-0.187303898960473
XBP1	caPeak-haPeak	55	1462	1585	52184	1.23857117355472	0.92418179205422	1.62980205184679	0.124761475305858	0.34766168432511	0.308676774344569
XBP1	non-caPeak	1399	118	49656	4113	0.982023303271698	0.810977688453935	1.19852673536336	0.844677217153024	0.952316173342588	-0.0261708349954401
YY1	caPeak	134	3567	2444	48798	0.750095843005998	0.623491041040535	0.895998118516876	0.00110215290056949	0.0229385572431024	-0.414853148085166
YY1	caPeak-haPeak	104	3597	1529	49713	0.940058460788149	0.760974407550334	1.15078259911341	0.581503117326573	0.787957428564593	-0.0891776163241365
YY1	non-caPeak	3463	238	47269	3973	1.22295166155087	1.06768077700133	1.40606068158054	0.00322765708063328	0.0443220539319951	0.290367380955195
ZBTB12	caPeak	149	3144	2438	49415	0.960569064111541	0.805448886821786	1.13848679329162	0.670938798930458	0.845434698377818	-0.0580387487017377
ZBTB12	caPeak-haPeak	105	3188	1530	50323	1.08325992183512	0.877472668895212	1.3253862589277	0.426749802083442	0.664054598569095	0.115379450657113
ZBTB12	non-caPeak	3039	254	47885	3968	0.991445880714114	0.868311885612951	1.13592037752149	0.892468787139268	0.967878131794473	-0.0123940715570984
ZBTB14	caPeak	238	4962	2166	43920	0.972576063837916	0.844457201189156	1.11612419386939	0.729265059768828	0.890322633569537	-0.0401170091788121
ZBTB14	caPeak-haPeak	142	5058	1403	44683	0.894102256059361	0.745174923975815	1.06600664276517	0.23064319919347	0.485893677599025	-0.161488256908925
ZBTB14	non-caPeak	4820	380	42517	3569	1.06476202072753	0.953497411067891	1.19158459520078	0.272428152612393	0.524384825548711	0.090531017416873
ZBTB18	caPeak	175	3765	2407	48738	0.941160081026311	0.79976576344036	1.10185894883459	0.481325107757952	0.706184776677196	-0.0874879644300282
ZBTB18	caPeak-haPeak	134	3806	1498	49647	1.16685161285458	0.967453896071724	1.39781480811643	0.0971515654250759	0.311821409990846	0.222621106880532
ZBTB18	non-caPeak	3631	309	47240	3905	0.97135304041881	0.860541335322768	1.09950278143943	0.640789939659999	0.82867203847293	-0.0419323532163895
ZBTB26	caPeak	234	5145	2336	47150	0.917981805117747	0.796659122046666	1.05386689935517	0.234358493395769	0.487758614379945	-0.123462535939495
ZBTB26	caPeak-haPeak	204	5175	1415	48071	1.33919169647094	1.14742735216634	1.55653463801475	0.00021788123591665	0.00829193732117081	0.421362487737049
ZBTB26	non-caPeak	4941	438	45735	3751	0.925188753587711	0.834078191025476	1.02818735264482	0.144308093114769	0.371262012825266	-0.112180365923475
ZBTB6	caPeak	325	6193	2230	45641	1.07408841070992	0.95025802671912	1.21097350858801	0.248256655144853	0.500510924922602	0.103112749788097
ZBTB6	caPeak-haPeak	217	6301	1393	46478	1.14904448085448	0.98889454072488	1.33006766409738	0.0670105759859349	0.253574111401322	0.20043464747581
ZBTB6	non-caPeak	5976	542	44248	3623	0.902764990870172	0.821244386542953	0.993841073975052	0.0348274900122386	0.177066763569083	-0.147577622832263
ZBTB7A	caPeak	292	5947	2223	44785	0.98918599499962	0.869993142654731	1.12153667805436	0.898906403056327	0.967878131794473	-0.0156862808445366
ZBTB7A	caPeak-haPeak	175	6064	1402	45606	0.938748970355806	0.795771762173698	1.10191752118562	0.474287061388081	0.703331313791878	-0.0911886746448871
ZBTB7A	non-caPeak	5772	467	43383	3625	1.03276052412028	0.933859936594668	1.14406520247962	0.543835068495034	0.75772835903283	0.0465057617372758
ZBTB7B	caPeak	119	2539	2461	49955	0.951374285019972	0.781417915195457	1.149169148174	0.6380699707032	0.828400662371083	-0.0719150640956527
ZBTB7B	caPeak-haPeak	93	2565	1542	50874	1.19620367063892	0.95607817676769	1.48130202362022	0.100859968381495	0.316804163464966	0.258463049740503
ZBTB7B	non-caPeak	2446	212	48413	4003	0.953979696364532	0.825553492791677	1.10702058624899	0.524877622278956	0.74218364424158	-0.0679695333378247
ZBTB7C	caPeak	138	2995	2439	49422	0.933662471642583	0.777647754426794	1.11341651906286	0.485988760773215	0.709799374287196	-0.0990269994444436
ZBTB7C	caPeak-haPeak	116	3017	1515	50346	1.27771033893491	1.04487349533836	1.55001111705021	0.0145772324428063	0.10847415426714	0.353560809722026
ZBTB7C	non-caPeak	2879	254	47907	3954	0.935484973243748	0.819101855442861	1.07212638343686	0.315744668120886	0.568340402617594	-0.0962136153398921
ZEB1	caPeak	320	5726	2206	46002	1.16536391225941	1.0299096589525	1.31532462893418	0.013839575401928	0.105338939630675	0.220780540655862
ZEB1	caPeak-haPeak	168	5878	1447	46761	0.923613610402434	0.780714164445609	1.08694306071706	0.355860599047311	0.600007997381035	-0.11463866201416
ZEB1	non-caPeak	5558	488	44555	3653	0.933781954764685	0.845835066249621	1.03258243214752	0.173304863443715	0.416143737135724	-0.0988423859635566
ZFP42	caPeak	165	4166	2414	48149	0.789999968866172	0.668466173779583	0.928422076037322	0.00349825788055071	0.0465967949689355	-0.340075498454103
ZFP42	caPeak-haPeak	127	4204	1507	49056	0.983376698222633	0.811695988952069	1.18275612524119	0.888924912958255	0.966569782906446	-0.0241839249606233
ZFP42	non-caPeak	4039	292	46642	3921	1.1627814557905	1.02755760186769	1.31977031471808	0.0159684310083274	0.112539418534879	0.217579968457773
ZFP57	caPeak	90	2038	2491	50571	0.896530572746159	0.714948395261065	1.11218793883897	0.34584502382717	0.593532797430154	-0.157575313358455
ZFP57	caPeak-haPeak	53	2075	1584	51478	0.830086140014207	0.61684439926731	1.09573013746702	0.215113519655743	0.468188248662498	-0.268667038761532
ZFP57	non-caPeak	1985	143	48987	4075	1.15472310520886	0.970939055227509	1.38219578972272	0.104659370055313	0.322699724337215	0.207546944599021
ZIC2	caPeak	449	9086	2035	41779	1.01453585694303	0.911649401231609	1.12717262453043	0.788568904589116	0.918927587985543	0.0208198554540718
ZIC2	caPeak-haPeak	286	9249	1276	42538	1.03085747917833	0.901819122097596	1.17522009054849	0.639001151535103	0.828400662371083	0.0438448872205296
ZIC2	non-caPeak	8800	735	40503	3311	0.978739129436599	0.900256845978092	1.06508871479883	0.60853696059755	0.811011661033394	-0.0310037159779398
ZKSCAN1	caPeak	82	1772	2509	50905	0.93887944222459	0.74033678312012	1.17657223425545	0.615256502843491	0.815444439589582	-0.0909881758485192
ZKSCAN1	caPeak-haPeak	57	1797	1582	51832	1.03925846856622	0.780223608938566	1.36004264917908	0.780360594511588	0.916120186587814	0.0555545040447552
ZKSCAN1	non-caPeak	1715	139	49323	4091	1.0233621624008	0.857782843548421	1.2290334760276	0.824297429615585	0.939233683702274	0.0333167975128854
ZKSCAN5	caPeak	394	8365	2084	41859	0.946047827371216	0.845167611643851	1.05693113372029	0.333399654143928	0.58509662624468	-0.0800149741481782
ZKSCAN5	caPeak-haPeak	267	8492	1299	42644	1.03217006976119	0.899531873490673	1.18091601256953	0.629666106030498	0.825434421404954	0.0456807019493249
ZKSCAN5	non-caPeak	8098	661	40560	3383	1.02183792192332	0.936579332112612	1.1160707149581	0.644357076549461	0.829414639484501	0.0311663823999801
ZNF135	caPeak	271	6037	2249	45394	0.906038281126503	0.793552629581381	1.03128672778083	0.135716382846341	0.361377167374948	-0.142356087855778
ZNF135	caPeak-haPeak	195	6113	1412	46231	1.0444370354984	0.892404781907863	1.21698692569662	0.581061191512135	0.787957428564593	0.0627255213066146
ZNF135	non-caPeak	5842	466	43982	3661	1.043526539102	0.943613396567314	1.15598964409894	0.419906646311993	0.657245185531814	0.0614672917713244
ZNF136	caPeak	91	2056	2501	50600	0.895476120200086	0.715023845369398	1.1095944120092	0.348459880664827	0.593532797430154	-0.159273134734494
ZNF136	caPeak-haPeak	92	2055	1547	51554	1.49189751795024	1.19001580204437	1.85123829949734	0.000555276786918454	0.0160788843516387	0.577148436784201
ZNF136	non-caPeak	1964	183	49053	4048	0.885670057658004	0.758082342582097	1.03974878970597	0.125597479315553	0.34856709845043	-0.175158749192676
ZNF140	caPeak	157	3806	2420	48727	0.830565263069173	0.699881346149335	0.979937603664421	0.0259990438124108	0.147994557086031	-0.267834560044721
ZNF140	caPeak-haPeak	120	3843	1510	49637	1.02645836230552	0.842639694182489	1.24068960271469	0.770308213502223	0.914483547580179	0.0376751065369276
ZNF140	non-caPeak	3686	277	47217	3930	1.10758543111445	0.975583007900236	1.26134550216984	0.12046056628569	0.344320760284418	0.147417982113642
ZNF143	caPeak	129	3002	2451	49469	0.86729047077876	0.718120870386077	1.03987952141612	0.12751678732932	0.350211053036401	-0.205412836655006
ZNF143	caPeak-haPeak	133	2998	1498	50422	1.49320824535051	1.23634814079364	1.79129936539154	3.49287896599495e-05	0.00202283251421969	0.57841538019713
ZNF143	non-caPeak	2869	262	47971	3949	0.90146668684354	0.790627647315658	1.03114389352318	0.119292414047869	0.343819504335509	-0.14965391616778
ZNF148	caPeak	386	7766	1732	35286	1.01261545659648	0.902019967390485	1.13457697087551	0.816985604955345	0.934098562918901	0.0180864108741863
ZNF148	caPeak-haPeak	300	7852	1086	35932	1.2641248542984	1.10610510380749	1.44132852962451	0.000572116894248602	0.0162140362370029	0.338138961759896
ZNF148	non-caPeak	7466	686	34200	2818	0.896749768944115	0.821537204634883	0.979856226873564	0.015328075940318	0.110331677387327	-0.157222626428257
ZNF16	caPeak	290	5893	2276	46105	0.9968672721717	0.876514194004152	1.13045920145867	1	1	-0.00452666501493655
ZNF16	caPeak-haPeak	193	5990	1428	46953	1.05942825467387	0.904588019165383	1.23521427536588	0.449920643011033	0.688053153261419	0.0832858905596256
ZNF16	non-caPeak	5700	483	44677	3704	0.97839441963435	0.886006592956051	1.08221001090301	0.666240399010909	0.841966045049839	-0.0315119195470106
ZNF24	caPeak	124	2531	2465	50074	0.995233378513662	0.820568662511552	1.19798924584068	1	1	-0.00689322295521862
ZNF24	caPeak-haPeak	98	2557	1538	51001	1.27091091602776	1.02145061018045	1.56604034116167	0.025809247565309	0.147825412622174	0.345862908777817
ZNF24	non-caPeak	2433	222	48536	4003	0.903904615017075	0.784398784076281	1.04567173586792	0.166166579781138	0.408005291815799	-0.145757555324713
ZNF263	caPeak	454	8616	1862	38491	1.08926983468945	0.978285223123884	1.21089544731382	0.110876413936083	0.333219620333441	0.123361383758089
ZNF263	caPeak-haPeak	305	8765	1177	39176	1.15825609014746	1.01563453082731	1.31768387037346	0.0267378899914205	0.151189729907215	0.211954268127662
ZNF263	non-caPeak	8311	759	37314	3039	0.891789726383746	0.820396748570624	0.970294746486352	0.00728635303566334	0.0736721907282327	-0.165224515307978
ZNF274	caPeak	119	2501	2470	50148	0.966028455794019	0.793411735271188	1.16691947739662	0.77622993671646	0.915117992627209	-0.04986240848856
ZNF274	caPeak-haPeak	94	2526	1541	51077	1.23343126056523	0.986917140031145	1.52596284131018	0.0584302566351779	0.232662689477885	0.302677316120413
ZNF274	non-caPeak	2407	213	48607	4011	0.932481728499742	0.807098844257005	1.08181757260917	0.34628106203786	0.593532797430154	-0.100852638110444
ZNF281	caPeak	365	7498	2078	41983	0.98350105311842	0.875183961072834	1.10285749227278	0.794757671137766	0.921182573920875	-0.0240014975661616
ZNF281	caPeak-haPeak	261	7602	1273	42788	1.15396417109296	1.00394785439612	1.32251484104885	0.0393399475685219	0.189858007830693	0.206598431098693
ZNF281	non-caPeak	7237	626	40710	3351	0.951601051945994	0.870245141785514	1.04182443643665	0.279313915823441	0.527439855796858	-0.0715712282983067
ZNF282	caPeak	139	2952	2451	49612	0.953106759964921	0.794366601331675	1.13595376329481	0.630230335261891	0.825434421404954	-0.0692902716803421
ZNF282	caPeak-haPeak	93	2998	1541	50522	1.01702145796087	0.813303018723527	1.25873265324275	0.869843721869941	0.957715518500313	0.0243501186911325
ZNF282	non-caPeak	2859	232	48071	3992	1.02337243709883	0.891280987378346	1.17950331101419	0.780627936769646	0.916120186587814	0.0333312822984566
ZNF317	caPeak	232	5003	2341	47319	0.937322037161853	0.812934961832307	1.07672637383809	0.371520874955929	0.617668088348118	-0.0933832928990186
ZNF317	caPeak-haPeak	206	5029	1420	48240	1.39155333528789	1.19302219649708	1.61643521099768	2.5864301258805e-05	0.00156596587621492	0.476696205170222
ZNF317	non-caPeak	4797	438	45899	3761	0.897450869703072	0.808938985418565	0.997414900509946	0.0430226052824402	0.197607276676587	-0.156095133083527
ZNF341	caPeak	235	5006	2338	47217	0.948045142660682	0.822913195352739	1.08818319410926	0.470886113751027	0.701588706394147	-0.0769723379345992
ZNF341	caPeak-haPeak	174	5067	1447	48108	1.14166951036515	0.967327943142801	1.34075533399167	0.103448328336767	0.32119620826241	0.191145080856754
ZNF341	non-caPeak	4832	409	45770	3785	0.976984368319332	0.878097008802972	1.08917765537716	0.662067528944577	0.839080826407399	-0.0335926155274714
ZNF354C	caPeak	184	3914	2397	48565	0.952470579312559	0.812495695919191	1.1111314675811	0.564488604809689	0.775153424336603	-0.0702535647332693
ZNF354C	caPeak-haPeak	148	3950	1486	49476	1.24749293662068	1.04314998201281	1.48289112914433	0.0145602460180774	0.10847415426714	0.319031646960394
ZNF354C	non-caPeak	3766	332	47079	3883	0.935565800651748	0.831957021859297	1.05480157797349	0.271564689358302	0.524384825548711	-0.0960889695500627
ZNF382	caPeak	94	2239	2498	50426	0.847486233026158	0.67933493754906	1.04642482844905	0.133135996085708	0.3589820785145	-0.238738162279926
ZNF382	caPeak-haPeak	75	2258	1561	51363	1.09288930070046	0.851771967393223	1.38412043394034	0.453667138196945	0.690611003518092	0.128147277113641
ZNF382	non-caPeak	2164	169	48865	4059	1.06363587596264	0.905954771780033	1.25548802168004	0.473832069648559	0.703331313791878	0.0890043445877353
ZNF384	caPeak	94	2161	2492	50419	0.880070684282058	0.705344461253758	1.08687415396391	0.262791711032762	0.516018753962457	-0.184308694128442
ZNF384	caPeak-haPeak	80	2175	1554	51357	1.21556218548917	0.95459742230335	1.52922248853474	0.0988186108831466	0.314144128153583	0.281623700361298
ZNF384	non-caPeak	2081	174	48865	4046	0.990263082919623	0.844995987949321	1.16651857040771	0.903390397198628	0.970416136345623	-0.0141162383802114
ZNF410	caPeak	41	1150	2549	51563	0.721191137861404	0.51344265924728	0.987477351080796	0.0439059018921275	0.199227434679566	-0.471546426128696
ZNF410	caPeak-haPeak	33	1158	1608	52504	0.930490799465934	0.63515239778145	1.31976932335833	0.795315285292047	0.921182573920875	-0.103936209654514
ZNF410	non-caPeak	1117	74	49955	4157	1.25612319997556	0.989891741331268	1.61506991294883	0.0608240252879567	0.239233933791681	0.328977970023456
ZNF423	caPeak	175	3666	2401	48742	0.969073181007612	0.823406262292224	1.13464261660668	0.721711730524364	0.886009239685209	-0.0453224778638968
ZNF423	caPeak-haPeak	129	3712	1507	49636	1.14462674826469	0.945815584913977	1.37547509177947	0.153088167582955	0.387668135400183	0.19487722608123
ZNF423	non-caPeak	3537	304	47235	3908	0.962607060554015	0.851947021342921	1.09070370312095	0.529393876010586	0.745780334463461	-0.054981089630592
ZNF460	caPeak	458	8358	1789	36895	1.13013370820787	1.014883779329	1.25650940609923	0.024323445917867	0.143357654701765	0.176493470655315
ZNF460	caPeak-haPeak	293	8523	1141	37543	1.13117228804345	0.989324080241289	1.29010287242024	0.0675098660895709	0.254020174099741	0.177818681914826
ZNF460	non-caPeak	8065	751	35754	2930	0.880032023918242	0.808987987094253	0.958200186266643	0.00309550535377571	0.0438639694811622	-0.184372071242637
ZNF528	caPeak	235	5110	2334	47122	0.928465806693616	0.805981288870758	1.06563721292075	0.306819328637575	0.558553086070785	-0.107079314960276
ZNF528	caPeak-haPeak	176	5169	1442	48014	1.13370611669739	0.961388759815474	1.33034516714671	0.125609765207362	0.34856709845043	0.181046708241483
ZNF528	non-caPeak	4934	411	45680	3776	0.992346036449649	0.892167547898452	1.10599353076847	0.892204260367615	0.967878131794473	-0.0110848109501001
ZNF652	caPeak	70	1891	2521	50757	0.745285624880056	0.576594006557624	0.949741639869931	0.0165604310382845	0.113437321415359	-0.424134661759947
ZNF652	caPeak-haPeak	50	1911	1588	51690	0.851657303965784	0.627049162377004	1.13315280409597	0.308735382085528	0.558743925187395	-0.231655069749705
ZNF652	non-caPeak	1841	120	49169	4109	1.28203437905094	1.06234003282391	1.55950836899548	0.00830337347190903	0.0790006676041631	0.35843494980476
ZNF682	caPeak	342	6857	2131	43575	1.01987384562565	0.904600058421772	1.14711076322081	0.741101241195926	0.896225873340681	0.0283907075435589
ZNF682	caPeak-haPeak	226	6973	1325	44381	1.08562244934593	0.936481439738942	1.25395072942037	0.259559618219288	0.513167946243446	0.11852245934875
ZNF682	non-caPeak	6631	568	42250	3456	0.954937758654864	0.870235098535565	1.04929687668444	0.326834815686351	0.577379276517533	-0.0665213912743273
ZNF684	caPeak	236	4810	2339	47460	0.995553166366934	0.864258862511821	1.14255251507317	0.972152549589961	1	-0.00642973142197819
ZNF684	caPeak-haPeak	165	4881	1457	48342	1.12158122948417	0.946420294062312	1.32217290892203	0.176251460066079	0.420729291770641	0.165534110063255
ZNF684	non-caPeak	4645	401	46003	3796	0.955823665847897	0.858242571162565	1.06675125610507	0.404545059021663	0.646949162127755	-0.0651836062538967
ZNF740	caPeak	314	6635	2104	42410	0.953910769010873	0.842178531217839	1.07769534119886	0.464503334089117	0.696755001133676	-0.0680737753298598
ZNF740	caPeak-haPeak	232	6717	1305	43209	1.14357234328964	0.987891906095168	1.31924776719788	0.0688377712539464	0.25612265729122	0.193547634664229
ZNF740	non-caPeak	6403	546	41105	3409	0.972573034075742	0.884825001617053	1.07053657618252	0.561174954572448	0.773794036739649	-0.0401215034593469
ZSCAN29	caPeak	66	1510	2525	51178	0.885907202631857	0.67936838114673	1.13789669047775	0.364692499414406	0.609498631392708	-0.174772508200018
ZSCAN29	caPeak-haPeak	42	1534	1597	52106	0.893319802548206	0.638583242557175	1.2189788602956	0.546232078604119	0.759479257516374	-0.162751351841584
ZSCAN29	non-caPeak	1468	108	49581	4122	1.13005264949189	0.926385699307179	1.39059614282633	0.248376667698078	0.500510924922602	0.176389989800984
