# Supplementary material for: Multiomic QTL mapping reveals phenotypic complexity of GWAS loci and prioritizes putative causal variants
Source: Cell Genom. 2025 Feb 21;5(3):100775. doi: 10.1016/j.xgen.2025.100775 (PMC11960542; doi:10.1016/j.xgen.2025.100775)
Supplement: Data S1. A compressed file containing source data, related to Figures 2–6 [file mmc8.zip › Data S1/SOURCEDATA.FIGURE4A.txt]

Tissue	qElements_inQTL	No_ComplexQTLs
CVPC	>=10	9
iPSC	>=10	5
PPC	>=10	1
CVPC	2	2257
iPSC	2	1216
PPC	2	854
CVPC	3	495
iPSC	3	239
PPC	3	150
CVPC	4	170
iPSC	4	66
PPC	4	36
CVPC	5	55
iPSC	5	16
PPC	5	8
CVPC	6	29
iPSC	6	13
PPC	6	4
CVPC	7	11
iPSC	7	9
PPC	7	7
CVPC	8	12
iPSC	8	2
PPC	8	1
CVPC	9	4
iPSC	9	1
PPC	9	2
