# Supplementary material for: Multiomic QTL mapping reveals phenotypic complexity of GWAS loci and prioritizes putative causal variants
Source: Cell Genom. 2025 Feb 21;5(3):100775. doi: 10.1016/j.xgen.2025.100775 (PMC11960542; doi:10.1016/j.xgen.2025.100775)
Supplement: Data S1. A compressed file containing source data, related to Figures 2–6 [file mmc8.zip › Data S1/SOURCEDATA.FIGURE4E.txt]

qElement_Type	Complexity	V8	min_distance
caPeak	Singleton	ENSG00000288849.1	9367
caPeak	Complex	ENSG00000103154.10	15271
caPeak	Singleton	ENSG00000103154.10	13562
caPeak	Singleton	ENSG00000103154.10	3404
caPeak	Singleton	ENSG00000103154.10	46165
caPeak	Singleton	ENSG00000103154.10	64428
caPeak	Singleton	ENSG00000140943.18	72393
caPeak	Complex	ENSG00000260018.2	11120
caPeak	Complex	ENSG00000140943.18	11205
caPeak	Singleton	ENSG00000103168.17	8105
caPeak	Singleton	ENSG00000103168.17	13833
caPeak	Singleton	ENSG00000103168.17	46701
caPeak	Singleton	ENSG00000103168.17	28078
caPeak	Singleton	ENSG00000103175.11	28210
caPeak	Singleton	ENSG00000103175.11	36652
caPeak	Singleton	ENSG00000103175.11	14211
caPeak	Singleton	ENSG00000064270.13	13543
caPeak	Singleton	ENSG00000140950.16	27154
caPeak	Singleton	ENSG00000140950.16	6363
caPeak	Complex	ENSG00000140950.16	26712
caPeak	Singleton	ENSG00000135686.13	794
caPeak	Singleton	ENSG00000135686.13	18284
caPeak	Singleton	ENSG00000103194.16	26281
caPeak	Singleton	ENSG00000103194.16	47661
caPeak	Singleton	ENSG00000103196.12	6549
caPeak	Singleton	ENSG00000103196.12	13792
caPeak	Complex	ENSG00000153786.13	58757
caPeak	Singleton	ENSG00000135709.14	57034
caPeak	Singleton	ENSG00000135709.14	68373
caPeak	Singleton	ENSG00000275088.1	37094
caPeak	Singleton	ENSG00000275088.1	23112
caPeak	Singleton	ENSG00000131149.19	95449
caPeak	Singleton	ENSG00000278716.1	56027
caPeak	Singleton	ENSG00000278716.1	54661
caPeak	Singleton	ENSG00000278716.1	16379
caPeak	Singleton	ENSG00000278716.1	15282
caPeak	Complex	ENSG00000278716.1	43236
caPeak	Singleton	ENSG00000131153.9	37031
caPeak	Singleton	ENSG00000131153.9	11574
caPeak	Complex	ENSG00000131153.9	9013
caPeak	Singleton	ENSG00000154102.11	16627
caPeak	Singleton	ENSG00000140968.12	31680
caPeak	Singleton	ENSG00000140968.12	8147
caPeak	Singleton	ENSG00000140968.12	4098
caPeak	Singleton	ENSG00000140968.12	61762
caPeak	Singleton	ENSG00000140968.12	31841
caPeak	Singleton	ENSG00000140968.12	47484
caPeak	Complex	ENSG00000140968.12	62887
caPeak	Singleton	ENSG00000140968.12	72469
caPeak	Singleton	ENSG00000269186.4	58075
caPeak	Singleton	ENSG00000270020.1	7980
caPeak	Singleton	ENSG00000154027.19	35057
caPeak	Singleton	ENSG00000154027.19	96849
caPeak	Singleton	ENSG00000260456.7	23724
caPeak	Singleton	ENSG00000269935.1	62897
caPeak	Singleton	ENSG00000226180.3	35776
caPeak	Complex	ENSG00000226180.3	55894
caPeak	Complex	ENSG00000226180.3	55974
caPeak	Singleton	ENSG00000103257.9	36975
caPeak	Singleton	ENSG00000103257.9	26938
caPeak	Singleton	ENSG00000103257.9	56347
caPeak	Singleton	ENSG00000103257.9	29941
caPeak	Singleton	ENSG00000103257.9	1804
caPeak	Singleton	ENSG00000103257.9	66450
caPeak	Singleton	ENSG00000172530.22	96947
caPeak	Singleton	ENSG00000172530.22	83253
caPeak	Singleton	ENSG00000179588.9	8948
caPeak	Singleton	ENSG00000179588.9	52368
caPeak	Singleton	ENSG00000158545.16	42962
caPeak	Singleton	ENSG00000158545.16	34542
caPeak	Singleton	ENSG00000185669.6	58061
caPeak	Singleton	ENSG00000174177.13	39086
caPeak	Singleton	ENSG00000158717.11	39158
caPeak	Singleton	ENSG00000224888.4	27552
caPeak	Singleton	ENSG00000224888.4	6394
caPeak	Complex	ENSG00000224888.4	24507
caPeak	Singleton	ENSG00000103335.22	25643
caPeak	Complex	ENSG00000103335.22	29331
caPeak	Singleton	ENSG00000103335.22	82946
caPeak	Singleton	ENSG00000198931.11	1444
caPeak	Singleton	ENSG00000176715.17	38476
caPeak	Singleton	ENSG00000129910.8	19359
caPeak	Singleton	ENSG00000129910.8	25298
caPeak	Singleton	ENSG00000259877.3	19894
caPeak	Singleton	ENSG00000167522.17	28103
caPeak	Singleton	ENSG00000167526.14	18380
caPeak	Complex	ENSG00000167526.14	13959
caPeak	Singleton	ENSG00000015413.10	6901
caPeak	Singleton	ENSG00000167523.15	17046
caPeak	Complex	ENSG00000185324.22	65785
caPeak	Singleton	ENSG00000158792.16	59846
caPeak	Singleton	ENSG00000075399.14	41311
caPeak	Complex	ENSG00000267048.1	3659
caPeak	Singleton	ENSG00000258947.8	7481
caPeak	Singleton	ENSG00000258947.8	38712
caPeak	Singleton	ENSG00000140995.17	3322
caPeak	Singleton	ENSG00000049245.13	60452
caPeak	Complex	ENSG00000141013.17	2795
caPeak	Complex	ENSG00000141013.17	12579
caPeak	Complex	ENSG00000003249.15	12315
caPeak	Complex	ENSG00000003249.15	2603
caPeak	Complex	ENSG00000290738.1	25277
caPeak	Complex	ENSG00000141252.21	58529
caPeak	Singleton	ENSG00000171861.11	29979
caPeak	Singleton	ENSG00000171861.11	95814
caPeak	Complex	ENSG00000167693.17	87378
caPeak	Singleton	ENSG00000167193.8	5516
caPeak	Singleton	ENSG00000167711.14	7409
caPeak	Singleton	ENSG00000132386.11	23033
caPeak	Complex	ENSG00000185924.7	8557
caPeak	Singleton	ENSG00000185924.7	58238
caPeak	Complex	ENSG00000177374.13	91163
caPeak	Singleton	ENSG00000167721.11	87645
caPeak	Singleton	ENSG00000141258.13	88483
caPeak	Complex	ENSG00000167723.15	27563
caPeak	Complex	ENSG00000196689.13	12195
caPeak	Singleton	ENSG00000262903.1	31150
caPeak	Complex	ENSG00000262903.1	3298
caPeak	Singleton	ENSG00000074356.17	19136
caPeak	Complex	ENSG00000004660.15	23717
caPeak	Singleton	ENSG00000074370.18	21083
caPeak	Singleton	ENSG00000074370.18	1449
caPeak	Singleton	ENSG00000074370.18	8387
caPeak	Singleton	ENSG00000167740.10	80179
caPeak	Complex	ENSG00000185722.18	62851
caPeak	Singleton	ENSG00000183018.9	29288
caPeak	Singleton	ENSG00000132382.15	14046
caPeak	Singleton	ENSG00000132382.15	11458
caPeak	Complex	ENSG00000188176.12	7043
caPeak	Singleton	ENSG00000141456.16	31012
caPeak	Singleton	ENSG00000141503.17	2526
caPeak	Singleton	ENSG00000108515.18	51094
caPeak	Complex	ENSG00000091640.8	5184
caPeak	Complex	ENSG00000108509.21	33124
caPeak	Singleton	ENSG00000167840.14	10485
caPeak	Singleton	ENSG00000167840.14	5844
caPeak	Singleton	ENSG00000029725.17	24592
caPeak	Complex	ENSG00000129197.15	19521
caPeak	Singleton	ENSG00000286190.2	13120
caPeak	Singleton	ENSG00000091592.17	98753
caPeak	Singleton	ENSG00000091592.17	50473
caPeak	Complex	ENSG00000256806.6	2414
caPeak	Singleton	ENSG00000256806.6	21777
caPeak	Singleton	ENSG00000219200.12	16615
caPeak	Singleton	ENSG00000161944.17	30670
caPeak	Singleton	ENSG00000141504.12	1818
caPeak	Complex	ENSG00000183914.15	9303
caPeak	Complex	ENSG00000182224.12	22061
caPeak	Singleton	ENSG00000214999.3	62581
caPeak	Singleton	ENSG00000214999.3	15304
caPeak	Singleton	ENSG00000288993.1	92424
caPeak	Singleton	ENSG00000166579.16	2804
caPeak	Complex	ENSG00000133026.14	73750
caPeak	Singleton	ENSG00000133026.14	75894
caPeak	Singleton	ENSG00000065320.9	28956
caPeak	Singleton	ENSG00000065320.9	5398
caPeak	Singleton	ENSG00000271851.1	11329
caPeak	Singleton	ENSG00000065325.13	22156
caPeak	Complex	ENSG00000007237.19	15285
caPeak	Singleton	ENSG00000007237.19	68910
caPeak	Singleton	ENSG00000109063.15	12522
caPeak	Singleton	ENSG00000170222.12	92433
caPeak	Complex	ENSG00000187824.9	3787
caPeak	Complex	ENSG00000263400.8	4036
caPeak	Singleton	ENSG00000187824.9	92013
caPeak	Singleton	ENSG00000141052.18	82690
caPeak	Singleton	ENSG00000230897.1	54851
caPeak	Singleton	ENSG00000279660.1	6907
caPeak	Singleton	ENSG00000239704.12	25276
caPeak	Complex	ENSG00000239704.12	66894
caPeak	Complex	ENSG00000276855.1	17214
caPeak	Singleton	ENSG00000133030.22	44567
caPeak	Singleton	ENSG00000278864.1	61974
caPeak	Singleton	ENSG00000278864.1	71098
caPeak	Singleton	ENSG00000278864.1	17083
caPeak	Singleton	ENSG00000205309.14	26029
caPeak	Singleton	ENSG00000205309.14	127
caPeak	Singleton	ENSG00000205309.14	99387
caPeak	Singleton	ENSG00000215030.5	38534
caPeak	Singleton	ENSG00000215030.5	34038
caPeak	Singleton	ENSG00000264666.3	8220
caPeak	Singleton	ENSG00000264666.3	50512
caPeak	Complex	ENSG00000108557.20	11782
caPeak	Complex	ENSG00000072310.18	18859
caPeak	Singleton	ENSG00000175662.18	14376
caPeak	Complex	ENSG00000175662.18	37318
caPeak	Complex	ENSG00000171953.16	50742
caPeak	Singleton	ENSG00000171953.16	12009
caPeak	Singleton	ENSG00000091536.20	22949
caPeak	Singleton	ENSG00000091542.9	4627
caPeak	Complex	ENSG00000091542.9	7485
caPeak	Complex	ENSG00000131899.12	124
caPeak	Singleton	ENSG00000220161.4	26631
caPeak	Complex	ENSG00000220161.4	10578
caPeak	Complex	ENSG00000174977.8	76097
caPeak	Complex	ENSG00000290687.1	1872
caPeak	Complex	ENSG00000240445.6	1958
caPeak	Singleton	ENSG00000291110.1	70422
caPeak	Singleton	ENSG00000141127.15	53499
caPeak	Complex	ENSG00000281856.1	68486
caPeak	Singleton	ENSG00000166484.20	27739
caPeak	Singleton	ENSG00000142494.13	1223
caPeak	Complex	ENSG00000142494.13	23822
caPeak	Complex	ENSG00000142494.13	40368
caPeak	Singleton	ENSG00000108599.15	24844
caPeak	Singleton	ENSG00000128487.19	73249
caPeak	Singleton	ENSG00000154898.16	83919
caPeak	Singleton	ENSG00000188013.6	35731
caPeak	Singleton	ENSG00000124422.12	80208
caPeak	Singleton	ENSG00000274180.1	66186
caPeak	Singleton	ENSG00000184185.10	3552
caPeak	Singleton	ENSG00000184185.10	9556
caPeak	Complex	ENSG00000184185.10	21556
caPeak	Singleton	ENSG00000265683.1	64063
caPeak	Singleton	ENSG00000141068.16	49967
caPeak	Complex	ENSG00000141068.16	81040
caPeak	Singleton	ENSG00000168961.17	1101
caPeak	Singleton	ENSG00000168961.17	21030
caPeak	Singleton	ENSG00000007171.19	40239
caPeak	Singleton	ENSG00000007171.19	16359
caPeak	Singleton	ENSG00000007171.19	46041
caPeak	Singleton	ENSG00000232859.10	17458
caPeak	Singleton	ENSG00000109084.14	45579
caPeak	Singleton	ENSG00000109084.14	28569
caPeak	Complex	ENSG00000109072.14	2591
caPeak	Complex	ENSG00000167549.19	51549
caPeak	Singleton	ENSG00000126653.18	29849
caPeak	Complex	ENSG00000290450.1	51861
caPeak	Singleton	ENSG00000290928.1	8708
caPeak	Complex	ENSG00000264538.8	98308
caPeak	Singleton	ENSG00000131242.18	92710
caPeak	Singleton	ENSG00000108651.10	33278
caPeak	Singleton	ENSG00000108666.11	7813
caPeak	Complex	ENSG00000176749.9	32613
caPeak	Complex	ENSG00000226049.3	67196
caPeak	Complex	ENSG00000108684.15	41113
caPeak	Singleton	ENSG00000181291.8	50170
caPeak	Singleton	ENSG00000181291.8	20234
caPeak	Singleton	ENSG00000181291.8	5954
caPeak	Singleton	ENSG00000092871.17	4788
caPeak	Singleton	ENSG00000267744.1	50243
caPeak	Singleton	ENSG00000172123.13	50578
caPeak	Complex	ENSG00000154760.14	26917
caPeak	Singleton	ENSG00000154760.14	88971
caPeak	Singleton	ENSG00000270885.2	68960
caPeak	Singleton	ENSG00000276234.5	68089
caPeak	Complex	ENSG00000278053.5	2986
caPeak	Singleton	ENSG00000275410.6	24889
caPeak	Complex	ENSG00000275410.6	57359
caPeak	Singleton	ENSG00000277363.5	29425
caPeak	Singleton	ENSG00000286443.1	30664
caPeak	Complex	ENSG00000266469.2	79995
caPeak	Complex	ENSG00000141744.4	79496
caPeak	Complex	ENSG00000172057.10	26665
caPeak	Singleton	ENSG00000172057.10	38829
caPeak	Singleton	ENSG00000172057.10	9228
caPeak	Singleton	ENSG00000126368.6	33439
caPeak	Singleton	ENSG00000188895.12	17562
caPeak	Singleton	ENSG00000167920.12	98103
caPeak	Singleton	ENSG00000167920.12	26912
caPeak	Singleton	ENSG00000171345.13	60135
caPeak	Singleton	ENSG00000171345.13	62992
caPeak	Complex	ENSG00000168610.16	3687
caPeak	Complex	ENSG00000037042.9	57115
caPeak	Singleton	ENSG00000108828.16	4578
caPeak	Singleton	ENSG00000108830.11	4473
caPeak	Singleton	ENSG00000188825.16	7814
caPeak	Singleton	ENSG00000188825.16	23468
caPeak	Singleton	ENSG00000188825.16	62173
caPeak	Singleton	ENSG00000175832.13	38422
caPeak	Singleton	ENSG00000175832.13	7536
caPeak	Singleton	ENSG00000108861.9	5656
caPeak	Singleton	ENSG00000108852.16	34625
caPeak	Singleton	ENSG00000161653.11	2107
caPeak	Singleton	ENSG00000108840.16	29304
caPeak	Complex	ENSG00000180336.18	14541
caPeak	Complex	ENSG00000180336.18	22640
caPeak	Singleton	ENSG00000167131.17	46514
caPeak	Singleton	ENSG00000131094.4	20727
caPeak	Complex	ENSG00000172992.13	44526
caPeak	Singleton	ENSG00000172992.13	10791
caPeak	Complex	ENSG00000172992.13	4872
caPeak	Singleton	ENSG00000172992.13	42925
caPeak	Singleton	ENSG00000181513.15	57290
caPeak	Complex	ENSG00000181513.15	76338
caPeak	Singleton	ENSG00000228696.11	98964
caPeak	Singleton	ENSG00000289881.1	310
caPeak	Singleton	ENSG00000262879.7	10977
caPeak	Complex	ENSG00000004897.12	14533
caPeak	Complex	ENSG00000004897.12	55517
caPeak	Singleton	ENSG00000198336.9	48722
caPeak	Singleton	ENSG00000178852.16	25659
caPeak	Complex	ENSG00000291120.1	89942
caPeak	Singleton	ENSG00000117155.17	64088
caPeak	Singleton	ENSG00000117155.17	65794
caPeak	Singleton	ENSG00000002919.15	20905
caPeak	Singleton	ENSG00000120094.9	556
caPeak	Singleton	ENSG00000230148.8	54204
caPeak	Singleton	ENSG00000289021.1	16182
caPeak	Complex	ENSG00000250838.1	22532
caPeak	Complex	ENSG00000250838.1	18905
caPeak	Complex	ENSG00000171517.6	8058
caPeak	Singleton	ENSG00000064300.9	23731
caPeak	Singleton	ENSG00000171517.6	49724
caPeak	Singleton	ENSG00000108813.12	64624
caPeak	Singleton	ENSG00000108813.12	19422
caPeak	Singleton	ENSG00000005882.12	53584
caPeak	Complex	ENSG00000261959.1	4147
caPeak	Singleton	ENSG00000167105.8	61353
caPeak	Complex	ENSG00000055732.13	45864
caPeak	Singleton	ENSG00000015532.10	22212
caPeak	Singleton	ENSG00000015532.10	51833
caPeak	Complex	ENSG00000167107.13	66236
caPeak	Complex	ENSG00000136444.10	42304
caPeak	Singleton	ENSG00000136444.10	6951
caPeak	Singleton	ENSG00000136449.16	7057
caPeak	Singleton	ENSG00000049283.19	49971
caPeak	Complex	ENSG00000243678.12	11428
caPeak	Complex	ENSG00000162642.14	3306
caPeak	Singleton	ENSG00000141198.16	33347
caPeak	Complex	ENSG00000142867.14	39402
caPeak	Singleton	ENSG00000121064.13	24344
caPeak	Singleton	ENSG00000121057.13	2400
caPeak	Singleton	ENSG00000121057.13	30462
caPeak	Singleton	ENSG00000121057.13	75084
caPeak	Singleton	ENSG00000153944.12	46164
caPeak	Singleton	ENSG00000153944.12	86151
caPeak	Complex	ENSG00000181610.13	23588
caPeak	Singleton	ENSG00000011143.19	70121
caPeak	Singleton	ENSG00000213246.7	8670
caPeak	Singleton	ENSG00000068489.13	36791
caPeak	Singleton	ENSG00000153982.11	83259
caPeak	Singleton	ENSG00000175155.11	12126
caPeak	Singleton	ENSG00000108443.14	35409
caPeak	Singleton	ENSG00000267248.5	11461
caPeak	Singleton	ENSG00000170832.13	46872
caPeak	Singleton	ENSG00000146872.19	53423
caPeak	Singleton	ENSG00000274565.1	67693
caPeak	Singleton	ENSG00000011028.14	67770
caPeak	Complex	ENSG00000011028.14	82591
caPeak	Singleton	ENSG00000011028.14	8344
caPeak	Singleton	ENSG00000011028.14	40209
caPeak	Singleton	ENSG00000266173.7	98733
caPeak	Complex	ENSG00000087191.14	69972
caPeak	Singleton	ENSG00000108592.17	72059
caPeak	Complex	ENSG00000108604.18	55665
caPeak	Complex	ENSG00000108604.18	22290
caPeak	Complex	ENSG00000122417.16	40779
caPeak	Singleton	ENSG00000122417.16	69501
caPeak	Singleton	ENSG00000154240.18	18442
caPeak	Singleton	ENSG00000154229.12	44564
caPeak	Singleton	ENSG00000097033.15	30972
caPeak	Singleton	ENSG00000075461.6	64142
caPeak	Singleton	ENSG00000075461.6	78129
caPeak	Singleton	ENSG00000075461.6	12535
caPeak	Singleton	ENSG00000285877.1	89844
caPeak	Complex	ENSG00000285877.1	16227
caPeak	Complex	ENSG00000198265.12	28263
caPeak	Complex	ENSG00000197170.10	95821
caPeak	Singleton	ENSG00000171634.19	31288
caPeak	Singleton	ENSG00000186665.10	31731
caPeak	Singleton	ENSG00000291214.1	85828
caPeak	Singleton	ENSG00000196704.14	64192
caPeak	Singleton	ENSG00000196704.14	5678
caPeak	Singleton	ENSG00000290793.1	5670
caPeak	Complex	ENSG00000290793.1	5605
caPeak	Complex	ENSG00000141337.13	3631
caPeak	Complex	ENSG00000070540.13	61502
caPeak	Singleton	ENSG00000070540.13	42745
caPeak	Singleton	ENSG00000153822.15	96060
caPeak	Singleton	ENSG00000153822.15	11049
caPeak	Singleton	ENSG00000256124.6	97410
caPeak	Singleton	ENSG00000227036.10	18467
caPeak	Singleton	ENSG00000227036.10	47757
caPeak	Complex	ENSG00000267272.5	96961
caPeak	Complex	ENSG00000180616.9	6213
caPeak	Singleton	ENSG00000166685.13	14727
caPeak	Singleton	ENSG00000166685.13	66824
caPeak	Singleton	ENSG00000143013.13	81922
caPeak	Singleton	ENSG00000141219.16	33450
caPeak	Singleton	ENSG00000179604.10	39702
caPeak	Complex	ENSG00000179604.10	57167
caPeak	Complex	ENSG00000069188.17	48714
caPeak	Singleton	ENSG00000069188.17	92734
caPeak	Singleton	ENSG00000143013.13	95259
caPeak	Singleton	ENSG00000141540.11	74407
caPeak	Singleton	ENSG00000141540.11	77001
caPeak	Singleton	ENSG00000170412.18	70625
caPeak	Singleton	ENSG00000266714.11	1688
caPeak	Complex	ENSG00000161526.15	26587
caPeak	Singleton	ENSG00000132475.10	97878
caPeak	Complex	ENSG00000092929.13	6176
caPeak	Singleton	ENSG00000092929.13	41347
caPeak	Singleton	ENSG00000167881.15	14177
caPeak	Complex	ENSG00000167881.15	26063
caPeak	Singleton	ENSG00000185262.9	92595
caPeak	Singleton	ENSG00000129646.16	13643
caPeak	Singleton	ENSG00000161542.17	76152
caPeak	Complex	ENSG00000161542.17	33279
caPeak	Singleton	ENSG00000070731.11	2021
caPeak	Singleton	ENSG00000070731.11	12019
caPeak	Complex	ENSG00000261335.1	14578
caPeak	Singleton	ENSG00000182534.14	60617
caPeak	Singleton	ENSG00000161547.17	23726
caPeak	Singleton	ENSG00000167889.13	1366
caPeak	Singleton	ENSG00000167889.13	58568
caPeak	Singleton	ENSG00000234912.12	97323
caPeak	Singleton	ENSG00000184640.20	90295
caPeak	Singleton	ENSG00000184640.20	40229
caPeak	Complex	ENSG00000267016.1	87749
caPeak	Complex	ENSG00000267016.1	80748
caPeak	Singleton	ENSG00000267016.1	52097
caPeak	Singleton	ENSG00000267016.1	54663
caPeak	Singleton	ENSG00000167895.16	42920
caPeak	Complex	ENSG00000167895.16	39888
caPeak	Singleton	ENSG00000089685.15	27696
caPeak	Complex	ENSG00000089685.15	43729
caPeak	Complex	ENSG00000087157.19	28860
caPeak	Singleton	ENSG00000087157.19	12544
caPeak	Singleton	ENSG00000087157.19	56638
caPeak	Singleton	ENSG00000087157.19	98124
caPeak	Singleton	ENSG00000087157.19	69791
caPeak	Singleton	ENSG00000087157.19	95650
caPeak	Singleton	ENSG00000108669.18	685
caPeak	Singleton	ENSG00000171302.17	12403
caPeak	Singleton	ENSG00000265096.3	2447
caPeak	Singleton	ENSG00000167280.17	65691
caPeak	Singleton	ENSG00000141570.11	27482
caPeak	Singleton	ENSG00000167291.16	78150
caPeak	Singleton	ENSG00000279259.1	4112
caPeak	Singleton	ENSG00000173818.17	66061
caPeak	Singleton	ENSG00000263069.6	66067
caPeak	Singleton	ENSG00000171246.7	5062
caPeak	Singleton	ENSG00000141564.16	34505
caPeak	Singleton	ENSG00000141564.16	69323
caPeak	Singleton	ENSG00000162426.16	425
caPeak	Singleton	ENSG00000176108.9	46264
caPeak	Singleton	ENSG00000176108.9	99396
caPeak	Singleton	ENSG00000176108.9	23851
caPeak	Singleton	ENSG00000175866.16	3425
caPeak	Singleton	ENSG00000175866.16	15241
caPeak	Singleton	ENSG00000181409.14	55654
caPeak	Singleton	ENSG00000276101.1	1433
caPeak	Singleton	ENSG00000157637.13	14157
caPeak	Singleton	ENSG00000229848.1	26102
caPeak	Singleton	ENSG00000185504.17	5412
caPeak	Singleton	ENSG00000185504.17	51698
caPeak	Complex	ENSG00000182612.11	51645
caPeak	Complex	ENSG00000182446.15	17705
caPeak	Singleton	ENSG00000204237.5	54225
caPeak	Singleton	ENSG00000185298.13	54126
caPeak	Singleton	ENSG00000237505.8	47471
caPeak	Singleton	ENSG00000187531.14	65425
caPeak	Complex	ENSG00000169710.9	44022
caPeak	Singleton	ENSG00000169710.9	6178
caPeak	Singleton	ENSG00000141551.15	47288
caPeak	Complex	ENSG00000181408.5	29873
caPeak	Singleton	ENSG00000141580.16	54842
caPeak	Complex	ENSG00000141580.16	11055
caPeak	Singleton	ENSG00000141580.16	20301
caPeak	Complex	ENSG00000141560.15	3438
caPeak	Complex	ENSG00000141556.22	11373
caPeak	Complex	ENSG00000141556.22	179
caPeak	Singleton	ENSG00000137944.18	45283
caPeak	Singleton	ENSG00000141556.22	21668
caPeak	Singleton	ENSG00000162426.16	5813
caPeak	Singleton	ENSG00000175711.9	27075
caPeak	Singleton	ENSG00000176845.13	2708
caPeak	Singleton	ENSG00000261888.1	761
caPeak	Complex	ENSG00000079134.13	94146
caPeak	Singleton	ENSG00000158270.12	51053
caPeak	Singleton	ENSG00000079101.18	30743
caPeak	Singleton	ENSG00000176912.7	3091
caPeak	Singleton	ENSG00000176890.16	2391
caPeak	Complex	ENSG00000132199.20	8255
caPeak	Singleton	ENSG00000132199.20	4493
caPeak	Singleton	ENSG00000234518.2	18781
caPeak	Singleton	ENSG00000101596.17	30684
caPeak	Singleton	ENSG00000101605.14	82462
caPeak	Singleton	ENSG00000101605.14	79046
caPeak	Complex	ENSG00000183347.15	13456
caPeak	Singleton	ENSG00000170579.19	66606
caPeak	Singleton	ENSG00000082397.18	63232
caPeak	Singleton	ENSG00000206432.4	66031
caPeak	Singleton	ENSG00000235552.6	15189
caPeak	Singleton	ENSG00000265174.3	18078
caPeak	Singleton	ENSG00000231999.8	28922
caPeak	Complex	ENSG00000088756.13	13614
caPeak	Singleton	ENSG00000101680.16	98668
caPeak	Singleton	ENSG00000101680.16	29006
caPeak	Complex	ENSG00000171488.15	35387
caPeak	Singleton	ENSG00000101680.16	74218
caPeak	Singleton	ENSG00000173482.17	44204
caPeak	Singleton	ENSG00000272931.1	26294
caPeak	Singleton	ENSG00000272931.1	27717
caPeak	Singleton	ENSG00000265413.1	66768
caPeak	Singleton	ENSG00000265413.1	58322
caPeak	Singleton	ENSG00000206418.5	19754
caPeak	Singleton	ENSG00000168502.18	99564
caPeak	Complex	ENSG00000017797.13	23017
caPeak	Singleton	ENSG00000168461.13	169
caPeak	Singleton	ENSG00000101558.14	9424
caPeak	Singleton	ENSG00000154856.13	75593
caPeak	Complex	ENSG00000154856.13	11687
caPeak	Singleton	ENSG00000134265.13	63974
caPeak	Singleton	ENSG00000141404.17	31425
caPeak	Complex	ENSG00000141401.12	37902
caPeak	Singleton	ENSG00000141401.12	50076
caPeak	Complex	ENSG00000280302.1	7595
caPeak	Singleton	ENSG00000101624.11	54692
caPeak	Singleton	ENSG00000085415.16	59354
caPeak	Singleton	ENSG00000168675.19	31570
caPeak	Singleton	ENSG00000168675.19	11683
caPeak	Singleton	ENSG00000168675.19	35151
caPeak	Singleton	ENSG00000168675.19	50492
caPeak	Singleton	ENSG00000101654.18	35313
caPeak	Singleton	ENSG00000286593.1	27799
caPeak	Singleton	ENSG00000141446.11	67270
caPeak	Singleton	ENSG00000141448.11	61723
caPeak	Singleton	ENSG00000154065.17	64296
caPeak	Singleton	ENSG00000122482.22	59844
caPeak	Singleton	ENSG00000168234.13	29845
caPeak	Singleton	ENSG00000168234.13	40648
caPeak	Singleton	ENSG00000154040.21	65784
caPeak	Singleton	ENSG00000198795.11	43637
caPeak	Singleton	ENSG00000198795.11	28327
caPeak	Singleton	ENSG00000097046.13	54427
caPeak	Singleton	ENSG00000097046.13	49783
caPeak	Singleton	ENSG00000134504.14	45338
caPeak	Singleton	ENSG00000134504.14	25630
caPeak	Singleton	ENSG00000171885.18	52522
caPeak	Singleton	ENSG00000171885.18	32397
caPeak	Complex	ENSG00000171885.18	59865
caPeak	Complex	ENSG00000171885.18	59196
caPeak	Complex	ENSG00000134762.17	72822
caPeak	Singleton	ENSG00000134765.10	48167
caPeak	Singleton	ENSG00000134765.10	51575
caPeak	Singleton	ENSG00000046604.14	54413
caPeak	Complex	ENSG00000141431.14	3954
caPeak	Complex	ENSG00000172031.7	6477
caPeak	Singleton	ENSG00000153391.16	51256
caPeak	Singleton	ENSG00000260552.3	57774
caPeak	Complex	ENSG00000134775.16	59290
caPeak	Complex	ENSG00000134775.16	95460
caPeak	Singleton	ENSG00000134775.16	80296
caPeak	Singleton	ENSG00000134779.15	96409
caPeak	Singleton	ENSG00000150477.15	96522
caPeak	Singleton	ENSG00000101489.20	99610
caPeak	Singleton	ENSG00000175886.10	26526
caPeak	Singleton	ENSG00000267374.3	41447
caPeak	Singleton	ENSG00000267374.3	45610
caPeak	Singleton	ENSG00000078142.14	84534
caPeak	Complex	ENSG00000078142.14	25122
caPeak	Singleton	ENSG00000143033.18	75083
caPeak	Singleton	ENSG00000117505.13	47362
caPeak	Complex	ENSG00000152223.16	39816
caPeak	Singleton	ENSG00000152223.16	54465
caPeak	Singleton	ENSG00000152223.16	11290
caPeak	Singleton	ENSG00000152240.13	67923
caPeak	Singleton	ENSG00000152242.11	46745
caPeak	Singleton	ENSG00000141622.14	46379
caPeak	Singleton	ENSG00000175387.16	10286
caPeak	Singleton	ENSG00000184828.10	91960
caPeak	Singleton	ENSG00000134030.14	63507
caPeak	Singleton	ENSG00000134030.14	71682
caPeak	Singleton	ENSG00000101665.10	35365
caPeak	Singleton	ENSG00000101665.10	28023
caPeak	Singleton	ENSG00000101665.10	94798
caPeak	Singleton	ENSG00000101670.12	90448
caPeak	Singleton	ENSG00000167315.18	63175
caPeak	Singleton	ENSG00000167306.21	88868
caPeak	Singleton	ENSG00000141639.12	942
caPeak	Singleton	ENSG00000141639.12	72432
caPeak	Singleton	ENSG00000082212.13	1381
caPeak	Complex	ENSG00000176624.12	6405
caPeak	Singleton	ENSG00000176624.12	47385
caPeak	Singleton	ENSG00000176624.12	46136
caPeak	Complex	ENSG00000023909.10	37455
caPeak	Singleton	ENSG00000023909.10	86739
caPeak	Complex	ENSG00000166845.15	68990
caPeak	Singleton	ENSG00000267257.1	70775
caPeak	Singleton	ENSG00000198796.7	36822
caPeak	Singleton	ENSG00000198796.7	73240
caPeak	Singleton	ENSG00000267226.2	61040
caPeak	Singleton	ENSG00000166562.9	83648
caPeak	Singleton	ENSG00000166562.9	86908
caPeak	Singleton	ENSG00000267279.3	56735
caPeak	Complex	ENSG00000176641.11	86672
caPeak	Singleton	ENSG00000288736.2	21186
caPeak	Singleton	ENSG00000141655.18	7927
caPeak	Singleton	ENSG00000141664.10	60835
caPeak	Singleton	ENSG00000081913.14	23762
caPeak	Singleton	ENSG00000288736.2	86396
caPeak	Complex	ENSG00000288736.2	88096
caPeak	Singleton	ENSG00000283667.1	1893
caPeak	Singleton	ENSG00000143036.17	79105
caPeak	Singleton	ENSG00000260747.1	53036
caPeak	Singleton	ENSG00000260747.1	37959
caPeak	Singleton	ENSG00000206052.11	33912
caPeak	Complex	ENSG00000176225.15	29140
caPeak	Complex	ENSG00000170677.6	1809
caPeak	Singleton	ENSG00000224081.10	23951
caPeak	Singleton	ENSG00000141665.13	44050
caPeak	Complex	ENSG00000235501.8	26298
caPeak	Singleton	ENSG00000133313.15	51316
caPeak	Complex	ENSG00000215421.10	22246
caPeak	Singleton	ENSG00000264247.2	3331
caPeak	Singleton	ENSG00000264247.2	346
caPeak	Singleton	ENSG00000172339.10	29528
caPeak	Complex	ENSG00000271092.5	15114
caPeak	Singleton	ENSG00000265778.4	42333
caPeak	Singleton	ENSG00000265778.4	88457
caPeak	Singleton	ENSG00000226026.7	18623
caPeak	Singleton	ENSG00000266256.3	81084
caPeak	Singleton	ENSG00000266256.3	72725
caPeak	Singleton	ENSG00000264278.1	24496
caPeak	Singleton	ENSG00000197971.16	78988
caPeak	Singleton	ENSG00000197971.16	68200
caPeak	Singleton	ENSG00000131196.18	40481
caPeak	Singleton	ENSG00000131196.18	18088
caPeak	Singleton	ENSG00000122481.17	46761
caPeak	Singleton	ENSG00000131196.18	87991
caPeak	Complex	ENSG00000122490.19	17218
caPeak	Singleton	ENSG00000101546.13	676
caPeak	Singleton	ENSG00000267127.7	633
caPeak	Singleton	ENSG00000141759.15	239
caPeak	Singleton	ENSG00000267270.8	26613
caPeak	Singleton	ENSG00000141934.10	13686
caPeak	Singleton	ENSG00000141934.10	79063
caPeak	Complex	ENSG00000141934.10	19631
caPeak	Singleton	ENSG00000141934.10	83047
caPeak	Singleton	ENSG00000105556.12	34185
caPeak	Singleton	ENSG00000183186.8	19390
caPeak	Singleton	ENSG00000129946.11	89134
caPeak	Singleton	ENSG00000099866.16	60549
caPeak	Singleton	ENSG00000099866.16	1767
caPeak	Singleton	ENSG00000099804.9	74208
caPeak	Complex	ENSG00000172270.22	7635
caPeak	Singleton	ENSG00000099864.18	1833
caPeak	Singleton	ENSG00000011304.22	53499
caPeak	Singleton	ENSG00000129951.19	28341
caPeak	Singleton	ENSG00000197766.9	82
caPeak	Singleton	ENSG00000175221.16	3519
caPeak	Singleton	ENSG00000065268.11	77049
caPeak	Singleton	ENSG00000116032.5	66510
caPeak	Singleton	ENSG00000116032.5	71699
caPeak	Singleton	ENSG00000182087.14	73941
caPeak	Complex	ENSG00000099625.14	20466
caPeak	Complex	ENSG00000115286.21	4794
caPeak	Singleton	ENSG00000267317.2	685
caPeak	Singleton	ENSG00000127540.12	46641
caPeak	Singleton	ENSG00000130270.16	76523
caPeak	Singleton	ENSG00000129911.9	44093
caPeak	Singleton	ENSG00000227500.11	93978
caPeak	Singleton	ENSG00000213638.6	93793
caPeak	Complex	ENSG00000065000.20	21767
caPeak	Singleton	ENSG00000104897.10	15390
caPeak	Singleton	ENSG00000099860.9	61185
caPeak	Singleton	ENSG00000099860.9	40500
caPeak	Singleton	ENSG00000267001.1	14527
caPeak	Singleton	ENSG00000104953.20	5639
caPeak	Singleton	ENSG00000125912.11	9388
caPeak	Singleton	ENSG00000129932.10	40948
caPeak	Singleton	ENSG00000129932.10	64040
caPeak	Complex	ENSG00000105298.14	16930
caPeak	Singleton	ENSG00000186111.11	1482
caPeak	Singleton	ENSG00000105289.15	14309
caPeak	Singleton	ENSG00000105278.12	18769
caPeak	Singleton	ENSG00000167657.14	5739
caPeak	Singleton	ENSG00000228502.1	37043
caPeak	Singleton	ENSG00000178078.12	27630
caPeak	Complex	ENSG00000178078.12	2328
caPeak	Singleton	ENSG00000280239.1	10408
caPeak	Complex	ENSG00000167671.12	34372
caPeak	Singleton	ENSG00000167671.12	56866
caPeak	Singleton	ENSG00000167674.15	209
caPeak	Singleton	ENSG00000167674.15	2431
caPeak	Singleton	ENSG00000167676.5	1231
caPeak	Singleton	ENSG00000228502.1	72350
caPeak	Singleton	ENSG00000228502.1	78878
caPeak	Singleton	ENSG00000074842.8	24376
caPeak	Singleton	ENSG00000142002.19	24498
caPeak	Singleton	ENSG00000127666.11	2548
caPeak	Singleton	ENSG00000105355.9	5126
caPeak	Singleton	ENSG00000130255.13	23754
caPeak	Singleton	ENSG00000130383.7	4935
caPeak	Singleton	ENSG00000105519.18	72465
caPeak	Singleton	ENSG00000087903.13	68203
caPeak	Complex	ENSG00000130545.16	3571
caPeak	Singleton	ENSG00000205744.10	894
caPeak	Singleton	ENSG00000125730.18	93734
caPeak	Complex	ENSG00000125733.18	7202
caPeak	Complex	ENSG00000171105.14	25104
caPeak	Complex	ENSG00000104883.8	57666
caPeak	Singleton	ENSG00000032444.17	14746
caPeak	Singleton	ENSG00000076944.18	20284
caPeak	Complex	ENSG00000066044.15	73755
caPeak	Singleton	ENSG00000066044.15	34138
caPeak	Singleton	ENSG00000066044.15	61337
caPeak	Singleton	ENSG00000142449.13	13292
caPeak	Singleton	ENSG00000142449.13	43285
caPeak	Singleton	ENSG00000090661.12	7336
caPeak	Singleton	ENSG00000167775.11	47105
caPeak	Complex	ENSG00000167775.11	35557
caPeak	Singleton	ENSG00000186994.12	13992
caPeak	Singleton	ENSG00000167772.12	38081
caPeak	Singleton	ENSG00000167772.12	397
caPeak	Singleton	ENSG00000142347.19	16280
caPeak	Singleton	ENSG00000142303.14	978
caPeak	Complex	ENSG00000130803.15	96309
caPeak	Complex	ENSG00000188321.14	424
caPeak	Complex	ENSG00000270011.9	22
caPeak	Complex	ENSG00000130816.17	6182
caPeak	Singleton	ENSG00000267534.4	42594
caPeak	Singleton	ENSG00000130816.17	42639
caPeak	Singleton	ENSG00000130734.10	13489
caPeak	Singleton	ENSG00000142453.13	78254
caPeak	Singleton	ENSG00000142453.13	14256
caPeak	Singleton	ENSG00000130164.15	14439
caPeak	Complex	ENSG00000130176.8	2228
caPeak	Singleton	ENSG00000198429.10	12466
caPeak	Singleton	ENSG00000228057.1	59285
caPeak	Singleton	ENSG00000291101.1	60362
caPeak	Complex	ENSG00000242852.7	780
caPeak	Singleton	ENSG00000105576.16	33220
caPeak	Complex	ENSG00000171223.6	25333
caPeak	Singleton	ENSG00000105613.10	69549
caPeak	Complex	ENSG00000161860.8	19464
caPeak	Singleton	ENSG00000104903.5	55698
caPeak	Singleton	ENSG00000160888.7	32527
caPeak	Complex	ENSG00000037757.14	4933
caPeak	Complex	ENSG00000104979.9	2373
caPeak	Singleton	ENSG00000132000.14	36927
caPeak	Singleton	ENSG00000072071.17	12188
caPeak	Singleton	ENSG00000123146.20	34292
caPeak	Singleton	ENSG00000123159.16	19205
caPeak	Singleton	ENSG00000123159.16	23189
caPeak	Singleton	ENSG00000099797.15	13491
caPeak	Singleton	ENSG00000099797.15	28234
caPeak	Singleton	ENSG00000132002.9	7375
caPeak	Singleton	ENSG00000099795.7	1544
caPeak	Singleton	ENSG00000167461.12	1153
caPeak	Singleton	ENSG00000072958.9	61322
caPeak	Singleton	ENSG00000072958.9	32391
caPeak	Singleton	ENSG00000127527.14	5474
caPeak	Singleton	ENSG00000127527.14	69065
caPeak	Complex	ENSG00000160111.15	82304
caPeak	Complex	ENSG00000160111.15	56855
caPeak	Singleton	ENSG00000160117.16	8259
caPeak	Singleton	ENSG00000074855.11	31526
caPeak	Singleton	ENSG00000130299.17	9725
caPeak	Singleton	ENSG00000130300.9	40655
caPeak	Complex	ENSG00000130304.17	6852
caPeak	Singleton	ENSG00000130304.17	20479
caPeak	Singleton	ENSG00000130309.12	25293
caPeak	Singleton	ENSG00000105639.21	13980
caPeak	Singleton	ENSG00000007080.11	27298
caPeak	Singleton	ENSG00000105643.11	5547
caPeak	Complex	ENSG00000105655.19	81600
caPeak	Singleton	ENSG00000105656.13	92310
caPeak	Singleton	ENSG00000105662.16	17536
caPeak	Singleton	ENSG00000005007.14	67572
caPeak	Singleton	ENSG00000005007.14	55089
caPeak	Singleton	ENSG00000130283.9	11766
caPeak	Complex	ENSG00000064545.15	53860
caPeak	Complex	ENSG00000064545.15	3551
caPeak	Complex	ENSG00000178093.14	950
caPeak	Complex	ENSG00000160161.9	5132
caPeak	Complex	ENSG00000266904.8	2630
caPeak	Complex	ENSG00000291177.1	2765
caPeak	Complex	ENSG00000291177.1	75594
caPeak	Complex	ENSG00000081665.14	23052
caPeak	Singleton	ENSG00000280079.1	71323
caPeak	Complex	ENSG00000213985.4	18805
caPeak	Singleton	ENSG00000117600.14	36193
caPeak	Singleton	ENSG00000291130.1	47097
caPeak	Singleton	ENSG00000268119.8	17488
caPeak	Singleton	ENSG00000268658.5	86913
caPeak	Complex	ENSG00000268555.2	4690
caPeak	Singleton	ENSG00000160321.16	33214
caPeak	Singleton	ENSG00000284428.1	78847
caPeak	Singleton	ENSG00000167232.14	18032
caPeak	Singleton	ENSG00000167232.14	97801
caPeak	Singleton	ENSG00000099260.12	85131
caPeak	Singleton	ENSG00000267799.1	65424
caPeak	Singleton	ENSG00000267799.1	96020
caPeak	Singleton	ENSG00000267799.1	90787
caPeak	Singleton	ENSG00000169021.6	47053
caPeak	Singleton	ENSG00000169021.6	22638
caPeak	Singleton	ENSG00000169021.6	96950
caPeak	Singleton	ENSG00000105171.10	5761
caPeak	Singleton	ENSG00000131943.20	43250
caPeak	Singleton	ENSG00000131943.20	6801
caPeak	Singleton	ENSG00000121297.8	87202
caPeak	Complex	ENSG00000142599.20	1127
caPeak	Singleton	ENSG00000131941.8	28001
caPeak	Singleton	ENSG00000076650.7	57091
caPeak	Singleton	ENSG00000289378.1	29293
caPeak	Singleton	ENSG00000153885.15	34610
caPeak	Complex	ENSG00000153885.15	16211
caPeak	Singleton	ENSG00000162576.17	15324
caPeak	Singleton	ENSG00000142279.13	12803
caPeak	Singleton	ENSG00000205209.8	37476
caPeak	Singleton	ENSG00000271109.2	7004
caPeak	Complex	ENSG00000105699.17	25808
caPeak	Complex	ENSG00000105699.17	41022
caPeak	Complex	ENSG00000012124.17	58450
caPeak	Singleton	ENSG00000012124.17	55667
caPeak	Singleton	ENSG00000161249.21	36034
caPeak	Singleton	ENSG00000105677.12	10596
caPeak	Singleton	ENSG00000272333.8	17055
caPeak	Singleton	ENSG00000126246.10	91059
caPeak	Singleton	ENSG00000004777.19	3489
caPeak	Complex	ENSG00000105270.15	29759
caPeak	Singleton	ENSG00000105254.12	2124
caPeak	Complex	ENSG00000197050.11	9542
caPeak	Singleton	ENSG00000290988.1	53325
caPeak	Singleton	ENSG00000120784.17	53303
caPeak	Complex	ENSG00000105738.11	49905
caPeak	Singleton	ENSG00000011332.22	90724
caPeak	Singleton	ENSG00000196218.14	70579
caPeak	Complex	ENSG00000130402.14	33753
caPeak	Complex	ENSG00000267892.1	10253
caPeak	Complex	ENSG00000267892.1	69192
caPeak	Singleton	ENSG00000267892.1	5587
caPeak	Singleton	ENSG00000267892.1	48731
caPeak	Singleton	ENSG00000182472.9	0
caPeak	Singleton	ENSG00000187994.14	49721
caPeak	Singleton	ENSG00000269486.2	11182
caPeak	Complex	ENSG00000269190.6	75598
caPeak	Singleton	ENSG00000130669.17	4124
caPeak	Singleton	ENSG00000130669.17	15753
caPeak	Singleton	ENSG00000074800.16	15745
caPeak	Complex	ENSG00000188505.5	8947
caPeak	Complex	ENSG00000188505.5	2837
caPeak	Singleton	ENSG00000090932.11	2308
caPeak	Complex	ENSG00000090932.11	1460
caPeak	Singleton	ENSG00000105202.9	23823
caPeak	Singleton	ENSG00000275395.7	58220
caPeak	Complex	ENSG00000105223.21	39557
caPeak	Singleton	ENSG00000279759.1	29091
caPeak	Singleton	ENSG00000105227.16	85661
caPeak	Singleton	ENSG00000090006.18	29025
caPeak	Singleton	ENSG00000077312.9	3767
caPeak	Singleton	ENSG00000279108.1	666
caPeak	Complex	ENSG00000291083.1	15034
caPeak	Complex	ENSG00000291083.1	13978
caPeak	Singleton	ENSG00000167600.14	65132
caPeak	Singleton	ENSG00000167600.14	63291
caPeak	Singleton	ENSG00000167600.14	1621
caPeak	Singleton	ENSG00000167601.12	36681
caPeak	Complex	ENSG00000142039.4	67921
caPeak	Complex	ENSG00000248098.12	35584
caPeak	Singleton	ENSG00000079435.10	7182
caPeak	Singleton	ENSG00000105755.8	5985
caPeak	Singleton	ENSG00000105755.8	39549
caPeak	Singleton	ENSG00000105771.14	19664
caPeak	Singleton	ENSG00000159905.15	110
caPeak	Complex	ENSG00000204920.11	16338
caPeak	Complex	ENSG00000289428.2	7289
caPeak	Complex	ENSG00000263002.8	7247
caPeak	Singleton	ENSG00000073008.16	33454
caPeak	Singleton	ENSG00000266903.3	32233
caPeak	Singleton	ENSG00000266903.3	12042
caPeak	Complex	ENSG00000187244.12	28408
caPeak	Singleton	ENSG00000007255.10	29302
caPeak	Singleton	ENSG00000283632.4	303
caPeak	Singleton	ENSG00000104881.16	32516
caPeak	Singleton	ENSG00000012061.17	54476
caPeak	Complex	ENSG00000177045.11	47528
caPeak	Singleton	ENSG00000185800.12	36036
caPeak	Complex	ENSG00000170604.5	97140
caPeak	Complex	ENSG00000204866.9	51642
caPeak	Singleton	ENSG00000124440.16	31543
caPeak	Singleton	ENSG00000124440.16	15006
caPeak	Singleton	ENSG00000124440.16	61131
caPeak	Singleton	ENSG00000011485.15	14042
caPeak	Complex	ENSG00000269151.4	2733
caPeak	Singleton	ENSG00000269151.4	59391
caPeak	Complex	ENSG00000277531.3	2574
caPeak	Singleton	ENSG00000277531.3	26970
caPeak	Singleton	ENSG00000182013.18	37164
caPeak	Singleton	ENSG00000204851.7	17762
caPeak	Singleton	ENSG00000105287.13	7791
caPeak	Complex	ENSG00000105287.13	52844
caPeak	Complex	ENSG00000275719.1	2919
caPeak	Complex	ENSG00000042753.12	21513
caPeak	Complex	ENSG00000160007.20	99518
caPeak	Singleton	ENSG00000130749.10	52065
caPeak	Singleton	ENSG00000142230.13	51560
caPeak	Singleton	ENSG00000105327.18	32205
caPeak	Singleton	ENSG00000105419.18	8396
caPeak	Singleton	ENSG00000063169.12	15005
caPeak	Singleton	ENSG00000105499.14	2454
caPeak	Singleton	ENSG00000105486.15	71377
caPeak	Singleton	ENSG00000105479.16	927
caPeak	Singleton	ENSG00000105443.17	65179
caPeak	Complex	ENSG00000105523.4	47519
caPeak	Singleton	ENSG00000105516.11	43382
caPeak	Singleton	ENSG00000183207.15	17197
caPeak	Singleton	ENSG00000183207.15	27401
caPeak	Singleton	ENSG00000130528.12	26574
caPeak	Complex	ENSG00000090554.13	3065
caPeak	Complex	ENSG00000142552.8	111
caPeak	Singleton	ENSG00000142546.14	11717
caPeak	Singleton	ENSG00000126457.22	73440
caPeak	Complex	ENSG00000196961.13	9675
caPeak	Singleton	ENSG00000196961.13	31395
caPeak	Singleton	ENSG00000213024.13	16882
caPeak	Singleton	ENSG00000131408.15	63249
caPeak	Singleton	ENSG00000062822.16	92457
caPeak	Singleton	ENSG00000161677.12	2604
caPeak	Complex	ENSG00000161677.12	12445
caPeak	Singleton	ENSG00000213023.11	12229
caPeak	Complex	ENSG00000167747.17	11736
caPeak	Singleton	ENSG00000142544.7	78032
caPeak	Singleton	ENSG00000288953.1	4014
caPeak	Singleton	ENSG00000189190.11	31745
caPeak	Singleton	ENSG00000204604.13	382
caPeak	Singleton	ENSG00000198538.11	333
caPeak	Singleton	ENSG00000213801.4	34550
caPeak	Singleton	ENSG00000213801.4	11366
caPeak	Singleton	ENSG00000242779.8	38129
caPeak	Complex	ENSG00000242779.8	78088
caPeak	Complex	ENSG00000268964.3	77554
caPeak	Complex	ENSG00000170949.18	7069
caPeak	Complex	ENSG00000170954.12	36740
caPeak	Complex	ENSG00000203326.12	127
caPeak	Singleton	ENSG00000198346.11	32238
caPeak	Singleton	ENSG00000130844.19	78051
caPeak	Singleton	ENSG00000179820.16	62999
caPeak	Singleton	ENSG00000105605.8	82517
caPeak	Complex	ENSG00000130433.8	13208
caPeak	Singleton	ENSG00000088038.20	11134
caPeak	Singleton	ENSG00000088038.20	2122
caPeak	Singleton	ENSG00000170892.13	5437
caPeak	Singleton	ENSG00000170889.14	44399
caPeak	Singleton	ENSG00000275183.2	17655
caPeak	Singleton	ENSG00000129991.13	831
caPeak	Singleton	ENSG00000105063.19	3255
caPeak	Singleton	ENSG00000218891.5	13819
caPeak	Singleton	ENSG00000171443.7	33090
caPeak	Complex	ENSG00000063245.15	2180
caPeak	Singleton	ENSG00000142409.6	79382
caPeak	Singleton	ENSG00000167685.15	78990
caPeak	Singleton	ENSG00000279794.1	26195
caPeak	Complex	ENSG00000083844.11	21135
caPeak	Singleton	ENSG00000083844.11	12354
caPeak	Singleton	ENSG00000186272.13	68353
caPeak	Singleton	ENSG00000186230.7	8551
caPeak	Complex	ENSG00000269343.9	2854
caPeak	Singleton	ENSG00000198466.12	53970
caPeak	Complex	ENSG00000270804.1	17922
caPeak	Singleton	ENSG00000181894.15	15381
caPeak	Singleton	ENSG00000171606.18	90279
caPeak	Complex	ENSG00000232098.3	7467
caPeak	Complex	ENSG00000083838.17	85532
caPeak	Complex	ENSG00000184731.6	70301
caPeak	Singleton	ENSG00000189292.17	20626
caPeak	Singleton	ENSG00000233296.2	82144
caPeak	Singleton	ENSG00000233296.2	83482
caPeak	Complex	ENSG00000151353.15	56213
caPeak	Singleton	ENSG00000130508.11	3925
caPeak	Complex	ENSG00000130508.11	16987
caPeak	Singleton	ENSG00000130508.11	35531
caPeak	Singleton	ENSG00000130508.11	12660
caPeak	Singleton	ENSG00000130508.11	3942
caPeak	Singleton	ENSG00000130508.11	52616
caPeak	Complex	ENSG00000182551.14	16783
caPeak	Singleton	ENSG00000182551.14	5713
caPeak	Singleton	ENSG00000118004.18	14036
caPeak	Singleton	ENSG00000118004.18	57701
caPeak	Singleton	ENSG00000176887.7	62321
caPeak	Complex	ENSG00000176887.7	27418
caPeak	Complex	ENSG00000228203.8	1671
caPeak	Singleton	ENSG00000229727.7	82955
caPeak	Singleton	ENSG00000236008.5	84080
caPeak	Complex	ENSG00000236008.5	4426
caPeak	Singleton	ENSG00000236008.5	40
caPeak	Singleton	ENSG00000232952.1	23868
caPeak	Singleton	ENSG00000232952.1	28803
caPeak	Singleton	ENSG00000143797.12	73970
caPeak	Singleton	ENSG00000151693.11	67374
caPeak	Complex	ENSG00000151693.11	20039
caPeak	Singleton	ENSG00000119185.13	18000
caPeak	Singleton	ENSG00000134330.19	1888
caPeak	Singleton	ENSG00000271855.1	38078
caPeak	Singleton	ENSG00000134308.14	58590
caPeak	Singleton	ENSG00000115750.17	90419
caPeak	Singleton	ENSG00000115750.17	1400
caPeak	Singleton	ENSG00000260077.1	58415
caPeak	Singleton	ENSG00000285872.3	66878
caPeak	Singleton	ENSG00000115758.14	25217
caPeak	Singleton	ENSG00000115758.14	12665
caPeak	Singleton	ENSG00000257135.8	54125
caPeak	Singleton	ENSG00000115761.17	48508
caPeak	Singleton	ENSG00000143882.12	21170
caPeak	Singleton	ENSG00000143882.12	12607
caPeak	Complex	ENSG00000143870.13	41849
caPeak	Singleton	ENSG00000143870.13	20396
caPeak	Complex	ENSG00000271952.3	4859
caPeak	Singleton	ENSG00000162976.13	1168
caPeak	Singleton	ENSG00000162976.13	60866
caPeak	Singleton	ENSG00000198890.9	91572
caPeak	Singleton	ENSG00000196208.14	53844
caPeak	Complex	ENSG00000134324.12	10909
caPeak	Singleton	ENSG00000134324.12	18098
caPeak	Complex	ENSG00000134324.12	21128
caPeak	Singleton	ENSG00000285876.1	55910
caPeak	Singleton	ENSG00000285876.1	64032
caPeak	Complex	ENSG00000285876.1	20313
caPeak	Singleton	ENSG00000162981.14	80324
caPeak	Complex	ENSG00000151779.14	98660
caPeak	Singleton	ENSG00000079785.16	14241
caPeak	Singleton	ENSG00000079785.16	62979
caPeak	Complex	ENSG00000079785.16	77257
caPeak	Complex	ENSG00000079785.16	74233
caPeak	Singleton	ENSG00000197872.11	39227
caPeak	Singleton	ENSG00000197872.11	25751
caPeak	Singleton	ENSG00000197872.11	48212
caPeak	Singleton	ENSG00000197872.11	78627
caPeak	Singleton	ENSG00000197872.11	98370
caPeak	Singleton	ENSG00000134215.16	89503
caPeak	Singleton	ENSG00000178295.15	58042
caPeak	Singleton	ENSG00000178295.15	9722
caPeak	Singleton	ENSG00000163029.16	56057
caPeak	Singleton	ENSG00000236204.7	85690
caPeak	Singleton	ENSG00000260879.1	89389
caPeak	Singleton	ENSG00000228784.9	4944
caPeak	Singleton	ENSG00000068697.7	25678
caPeak	Singleton	ENSG00000068697.7	85361
caPeak	Complex	ENSG00000280186.1	1967
caPeak	Complex	ENSG00000085491.17	2406
caPeak	Complex	ENSG00000260879.1	1480
caPeak	Singleton	ENSG00000115884.11	49172
caPeak	Singleton	ENSG00000115884.11	53814
caPeak	Singleton	ENSG00000115884.11	18277
caPeak	Singleton	ENSG00000115884.11	32011
caPeak	Singleton	ENSG00000055917.17	53585
caPeak	Complex	ENSG00000143878.10	43103
caPeak	Singleton	ENSG00000143878.10	31735
caPeak	Singleton	ENSG00000143869.7	8220
caPeak	Singleton	ENSG00000119771.15	58419
caPeak	Complex	ENSG00000115128.7	39891
caPeak	Complex	ENSG00000219626.9	40041
caPeak	Singleton	ENSG00000084676.16	67231
caPeak	Complex	ENSG00000115137.12	79600
caPeak	Singleton	ENSG00000157833.13	2811
caPeak	Singleton	ENSG00000157833.13	10166
caPeak	Singleton	ENSG00000084754.12	56950
caPeak	Complex	ENSG00000138018.19	49788
caPeak	Singleton	ENSG00000213699.9	15869
caPeak	Complex	ENSG00000157851.17	217
caPeak	Singleton	ENSG00000157851.17	32229
caPeak	Singleton	ENSG00000157851.17	2035
caPeak	Singleton	ENSG00000031698.13	16173
caPeak	Complex	ENSG00000119777.20	65446
caPeak	Complex	ENSG00000272148.1	27524
caPeak	Singleton	ENSG00000138030.14	50247
caPeak	Complex	ENSG00000138085.18	2406
caPeak	Singleton	ENSG00000115216.14	31605
caPeak	Singleton	ENSG00000075426.12	3099
caPeak	Singleton	ENSG00000163803.13	4692
caPeak	Singleton	ENSG00000213639.11	93096
caPeak	Singleton	ENSG00000213639.11	73733
caPeak	Singleton	ENSG00000226833.7	30723
caPeak	Singleton	ENSG00000213639.11	30638
caPeak	Singleton	ENSG00000163811.12	63574
caPeak	Complex	ENSG00000179270.7	11317
caPeak	Singleton	ENSG00000179270.7	67040
caPeak	Singleton	ENSG00000119801.13	57330
caPeak	Complex	ENSG00000213626.13	8314
caPeak	Singleton	ENSG00000235997.4	25566
caPeak	Complex	ENSG00000172954.14	67709
caPeak	Complex	ENSG00000172954.14	42189
caPeak	Singleton	ENSG00000156097.13	35158
caPeak	Singleton	ENSG00000158089.15	71795
caPeak	Singleton	ENSG00000013016.16	23230
caPeak	Singleton	ENSG00000162959.14	53771
caPeak	Singleton	ENSG00000168765.19	500
caPeak	Complex	ENSG00000168765.19	6
caPeak	Singleton	ENSG00000018699.13	32254
caPeak	Singleton	ENSG00000018699.13	44425
caPeak	Singleton	ENSG00000018699.13	84189
caPeak	Singleton	ENSG00000049323.16	85131
caPeak	Singleton	ENSG00000049323.16	16835
caPeak	Singleton	ENSG00000049323.16	65503
caPeak	Singleton	ENSG00000049323.16	44785
caPeak	Complex	ENSG00000134202.12	688
caPeak	Singleton	ENSG00000049239.13	16633
caPeak	Singleton	ENSG00000134202.12	19842
caPeak	Complex	ENSG00000119812.20	66379
caPeak	Complex	ENSG00000119812.20	63404
caPeak	Singleton	ENSG00000119812.20	51744
caPeak	Singleton	ENSG00000163171.8	15568
caPeak	Singleton	ENSG00000213553.4	21639
caPeak	Singleton	ENSG00000213553.4	9537
caPeak	Singleton	ENSG00000152147.11	30651
caPeak	Complex	ENSG00000049239.13	14133
caPeak	Complex	ENSG00000258634.3	11474
caPeak	Singleton	ENSG00000234362.7	12358
caPeak	Singleton	ENSG00000171621.14	13483
caPeak	Singleton	ENSG00000197106.7	10830
caPeak	Singleton	ENSG00000162882.15	80382
caPeak	Singleton	ENSG00000197106.7	29279
caPeak	Complex	ENSG00000116396.15	23529
caPeak	Singleton	ENSG00000152518.8	83017
caPeak	Singleton	ENSG00000116396.15	27670
caPeak	Singleton	ENSG00000138032.21	77091
caPeak	Singleton	ENSG00000285542.1	41227
caPeak	Complex	ENSG00000134248.14	16322
caPeak	Singleton	ENSG00000116016.14	29436
caPeak	Complex	ENSG00000134248.14	34203
caPeak	Singleton	ENSG00000240194.7	11632
caPeak	Complex	ENSG00000119729.12	51199
caPeak	Complex	ENSG00000151665.13	34154
caPeak	Complex	ENSG00000239332.7	33091
caPeak	Singleton	ENSG00000240194.7	8782
caPeak	Singleton	ENSG00000143933.20	44946
caPeak	Singleton	ENSG00000143933.20	72717
caPeak	Complex	ENSG00000119888.11	66
caPeak	Complex	ENSG00000234690.7	147
caPeak	Complex	ENSG00000119888.11	5884
caPeak	Singleton	ENSG00000119888.11	58342
caPeak	Singleton	ENSG00000184261.5	34755
caPeak	Singleton	ENSG00000116062.19	65345
caPeak	Singleton	ENSG00000138081.22	91535
caPeak	Singleton	ENSG00000242441.8	86720
caPeak	Singleton	ENSG00000170820.12	87582
caPeak	Singleton	ENSG00000170820.12	58701
caPeak	Singleton	ENSG00000121931.16	38497
caPeak	Singleton	ENSG00000162777.17	6812
caPeak	Singleton	ENSG00000115306.16	12020
caPeak	Complex	ENSG00000115306.16	14904
caPeak	Singleton	ENSG00000115306.16	14417
caPeak	Complex	ENSG00000214595.13	81352
caPeak	Complex	ENSG00000115310.19	45143
caPeak	Complex	ENSG00000143947.15	334
caPeak	Complex	ENSG00000162994.16	326
caPeak	Complex	ENSG00000138035.15	86033
caPeak	Complex	ENSG00000143110.12	33807
caPeak	Singleton	ENSG00000233251.8	1038
caPeak	Singleton	ENSG00000231043.3	8047
caPeak	Singleton	ENSG00000119866.22	73708
caPeak	Complex	ENSG00000170264.13	37322
caPeak	Complex	ENSG00000170340.11	18263
caPeak	Complex	ENSG00000170340.11	96988
caPeak	Singleton	ENSG00000143951.16	3839
caPeak	Singleton	ENSG00000289943.1	82480
caPeak	Singleton	ENSG00000169764.16	82355
caPeak	Singleton	ENSG00000171385.11	36282
caPeak	Singleton	ENSG00000171385.11	22156
caPeak	Singleton	ENSG00000119844.17	85573
caPeak	Singleton	ENSG00000119844.17	94110
caPeak	Singleton	ENSG00000179833.4	36449
caPeak	Complex	ENSG00000115902.11	9482
caPeak	Singleton	ENSG00000011523.15	9274
caPeak	Singleton	ENSG00000198369.10	66735
caPeak	Complex	ENSG00000273275.1	86617
caPeak	Singleton	ENSG00000119865.9	42295
caPeak	Singleton	ENSG00000163217.2	86604
caPeak	Singleton	ENSG00000169604.21	90825
caPeak	Singleton	ENSG00000198380.13	9752
caPeak	Complex	ENSG00000169599.13	33181
caPeak	Singleton	ENSG00000115977.21	48824
caPeak	Singleton	ENSG00000115977.21	49288
caPeak	Complex	ENSG00000059728.11	83784
caPeak	Singleton	ENSG00000231327.3	57087
caPeak	Singleton	ENSG00000035141.9	55831
caPeak	Singleton	ENSG00000144031.12	43857
caPeak	Singleton	ENSG00000144031.12	6479
caPeak	Singleton	ENSG00000289327.2	3926
caPeak	Singleton	ENSG00000289327.2	19185
caPeak	Singleton	ENSG00000184599.14	72588
caPeak	Singleton	ENSG00000184599.14	39736
caPeak	Singleton	ENSG00000003137.9	28029
caPeak	Complex	ENSG00000144040.13	56152
caPeak	Complex	ENSG00000144040.13	37438
caPeak	Singleton	ENSG00000187605.16	1592
caPeak	Complex	ENSG00000257800.1	138
caPeak	Complex	ENSG00000284308.2	79628
caPeak	Singleton	ENSG00000284308.2	96424
caPeak	Singleton	ENSG00000005448.17	96368
caPeak	Singleton	ENSG00000272711.1	13730
caPeak	Complex	ENSG00000159399.10	14001
caPeak	Singleton	ENSG00000115353.11	63998
caPeak	Singleton	ENSG00000115353.11	22117
caPeak	Singleton	ENSG00000115364.14	12120
caPeak	Singleton	ENSG00000284693.2	42976
caPeak	Singleton	ENSG00000066032.19	86150
caPeak	Singleton	ENSG00000081026.19	75164
caPeak	Complex	ENSG00000235847.2	79097
caPeak	Singleton	ENSG00000235847.2	50292
caPeak	Singleton	ENSG00000290085.1	92802
caPeak	Singleton	ENSG00000176407.18	92407
caPeak	Singleton	ENSG00000152284.5	33081
caPeak	Singleton	ENSG00000152284.5	24923
caPeak	Singleton	ENSG00000152291.15	37605
caPeak	Singleton	ENSG00000042493.16	24930
caPeak	Complex	ENSG00000042493.16	50319
caPeak	Singleton	ENSG00000286532.2	26495
caPeak	Singleton	ENSG00000273080.2	53470
caPeak	Singleton	ENSG00000132305.22	53791
caPeak	Complex	ENSG00000132313.15	27195
caPeak	Complex	ENSG00000132313.15	48066
caPeak	Singleton	ENSG00000239305.7	606
caPeak	Complex	ENSG00000153561.13	65292
caPeak	Singleton	ENSG00000249884.8	55598
caPeak	Singleton	ENSG00000204745.4	24623
caPeak	Singleton	ENSG00000115593.15	6000
caPeak	Complex	ENSG00000144115.18	41
caPeak	Singleton	ENSG00000214336.5	45932
caPeak	Singleton	ENSG00000118655.8	324
caPeak	Singleton	ENSG00000134262.13	258
caPeak	Singleton	ENSG00000155066.16	38929
caPeak	Singleton	ENSG00000115041.14	28887
caPeak	Singleton	ENSG00000232931.6	88454
caPeak	Singleton	ENSG00000144028.15	59044
caPeak	Singleton	ENSG00000121152.10	23184
caPeak	Singleton	ENSG00000196843.17	17230
caPeak	Singleton	ENSG00000196843.17	47562
caPeak	Singleton	ENSG00000144199.12	95086
caPeak	Complex	ENSG00000135940.7	6746
caPeak	Singleton	ENSG00000115085.15	58461
caPeak	Singleton	ENSG00000115085.15	61078
caPeak	Singleton	ENSG00000115085.15	41419
caPeak	Singleton	ENSG00000075568.17	97846
caPeak	Singleton	ENSG00000134207.17	59751
caPeak	Singleton	ENSG00000040933.16	89485
caPeak	Singleton	ENSG00000040933.16	30482
caPeak	Singleton	ENSG00000071073.13	6911
caPeak	Complex	ENSG00000273306.1	23595
caPeak	Complex	ENSG00000273306.1	3780
caPeak	Singleton	ENSG00000144218.21	43809
caPeak	Singleton	ENSG00000170500.13	64336
caPeak	Complex	ENSG00000170500.13	30101
caPeak	Singleton	ENSG00000115526.11	10662
caPeak	Singleton	ENSG00000071082.11	19295
caPeak	Complex	ENSG00000163162.9	23246
caPeak	Singleton	ENSG00000175874.10	11582
caPeak	Singleton	ENSG00000071054.17	36295
caPeak	Singleton	ENSG00000071054.17	25878
caPeak	Singleton	ENSG00000115594.12	77861
caPeak	Singleton	ENSG00000115602.17	35594
caPeak	Singleton	ENSG00000115616.3	25879
caPeak	Complex	ENSG00000135953.11	28772
caPeak	Complex	ENSG00000135953.11	19714
caPeak	Singleton	ENSG00000135953.11	28163
caPeak	Singleton	ENSG00000228528.2	47057
caPeak	Singleton	ENSG00000134198.10	45819
caPeak	Complex	ENSG00000135972.9	12071
caPeak	Complex	ENSG00000135966.14	75413
caPeak	Singleton	ENSG00000135966.14	35787
caPeak	Singleton	ENSG00000135974.10	70462
caPeak	Singleton	ENSG00000115641.19	74918
caPeak	Singleton	ENSG00000071051.14	64344
caPeak	Singleton	ENSG00000134259.6	1570
caPeak	Singleton	ENSG00000115652.15	76175
caPeak	Singleton	ENSG00000115665.9	71553
caPeak	Singleton	ENSG00000115665.9	93078
caPeak	Complex	ENSG00000135968.22	63139
caPeak	Complex	ENSG00000214184.3	50787
caPeak	Complex	ENSG00000214184.3	89214
caPeak	Singleton	ENSG00000214184.3	11682
caPeak	Complex	ENSG00000153201.17	96066
caPeak	Singleton	ENSG00000163006.12	65748
caPeak	Complex	ENSG00000172985.11	1024
caPeak	Singleton	ENSG00000172985.11	26886
caPeak	Singleton	ENSG00000172985.11	36572
caPeak	Complex	ENSG00000172985.11	378
caPeak	Singleton	ENSG00000172985.11	94052
caPeak	Singleton	ENSG00000186522.15	89588
caPeak	Complex	ENSG00000144061.14	20493
caPeak	Singleton	ENSG00000169679.15	43381
caPeak	Singleton	ENSG00000153093.21	65629
caPeak	Singleton	ENSG00000153094.25	38113
caPeak	Singleton	ENSG00000153094.25	26877
caPeak	Singleton	ENSG00000153208.19	3289
caPeak	Singleton	ENSG00000153208.19	11819
caPeak	Singleton	ENSG00000153214.11	63193
caPeak	Singleton	ENSG00000278962.1	12417
caPeak	Singleton	ENSG00000125611.16	30513
caPeak	Complex	ENSG00000115008.6	21288
caPeak	Complex	ENSG00000125637.16	83717
caPeak	Singleton	ENSG00000125637.16	75613
caPeak	Singleton	ENSG00000125637.16	24861
caPeak	Singleton	ENSG00000118729.13	37569
caPeak	Complex	ENSG00000189223.15	24346
caPeak	Singleton	ENSG00000189223.15	6112
caPeak	Singleton	ENSG00000125618.18	8881
caPeak	Singleton	ENSG00000144158.4	14057
caPeak	Singleton	ENSG00000118729.13	36353
caPeak	Singleton	ENSG00000115091.12	55942
caPeak	Singleton	ENSG00000118729.13	416
caPeak	Singleton	ENSG00000118729.13	44548
caPeak	Complex	ENSG00000118729.13	26903
caPeak	Singleton	ENSG00000118729.13	60328
caPeak	Singleton	ENSG00000155368.18	21137
caPeak	Complex	ENSG00000144120.13	29525
caPeak	Singleton	ENSG00000144120.13	53017
caPeak	Singleton	ENSG00000173212.5	1472
caPeak	Singleton	ENSG00000144118.14	93500
caPeak	Singleton	ENSG00000144118.14	72942
caPeak	Singleton	ENSG00000173212.5	55506
caPeak	Singleton	ENSG00000173212.5	56925
caPeak	Singleton	ENSG00000074047.22	65366
caPeak	Singleton	ENSG00000074047.22	86668
caPeak	Singleton	ENSG00000115112.8	47627
caPeak	Singleton	ENSG00000155438.12	78083
caPeak	Singleton	ENSG00000163399.16	15015
caPeak	Singleton	ENSG00000163399.16	51871
caPeak	Singleton	ENSG00000136717.15	94309
caPeak	Singleton	ENSG00000136717.15	1640
caPeak	Singleton	ENSG00000136717.15	21291
caPeak	Singleton	ENSG00000136717.15	12660
caPeak	Singleton	ENSG00000186684.14	62352
caPeak	Singleton	ENSG00000163166.15	46708
caPeak	Complex	ENSG00000272789.1	41748
caPeak	Singleton	ENSG00000173349.6	13483
caPeak	Singleton	ENSG00000173349.6	61651
caPeak	Singleton	ENSG00000173349.6	21905
caPeak	Singleton	ENSG00000136709.12	5948
caPeak	Singleton	ENSG00000244563.1	43171
caPeak	Singleton	ENSG00000116815.16	39065
caPeak	Singleton	ENSG00000136720.7	30819
caPeak	Singleton	ENSG00000136720.7	74839
caPeak	Singleton	ENSG00000116815.16	16631
caPeak	Singleton	ENSG00000229536.3	30491
caPeak	Complex	ENSG00000196604.13	95826
caPeak	Complex	ENSG00000196604.13	96483
caPeak	Complex	ENSG00000290707.1	96879
caPeak	Singleton	ENSG00000152076.19	41264
caPeak	Singleton	ENSG00000152076.19	95400
caPeak	Singleton	ENSG00000136710.10	55786
caPeak	Complex	ENSG00000284479.2	3123
caPeak	Complex	ENSG00000284479.2	3755
caPeak	Singleton	ENSG00000230450.1	42561
caPeak	Singleton	ENSG00000233087.8	38957
caPeak	Complex	ENSG00000233087.8	30735
caPeak	Singleton	ENSG00000152117.18	79495
caPeak	Singleton	ENSG00000173272.16	79428
caPeak	Complex	ENSG00000163040.15	5839
caPeak	Singleton	ENSG00000287151.1	74900
caPeak	Singleton	ENSG00000150551.11	20470
caPeak	Singleton	ENSG00000150551.11	61943
caPeak	Singleton	ENSG00000150551.11	20284
caPeak	Complex	ENSG00000152127.9	30044
caPeak	Singleton	ENSG00000152127.9	54073
caPeak	Singleton	ENSG00000152127.9	12830
caPeak	Singleton	ENSG00000152127.9	82776
caPeak	Singleton	ENSG00000152127.9	95864
caPeak	Complex	ENSG00000287463.1	57344
caPeak	Complex	ENSG00000287463.1	39389
caPeak	Singleton	ENSG00000224043.9	52128
caPeak	Singleton	ENSG00000082258.13	52608
caPeak	Singleton	ENSG00000144224.17	8570
caPeak	Singleton	ENSG00000121966.8	97507
caPeak	Singleton	ENSG00000121966.8	10562
caPeak	Singleton	ENSG00000227347.1	44473
caPeak	Complex	ENSG00000171603.18	97197
caPeak	Singleton	ENSG00000150540.14	88704
caPeak	Singleton	ENSG00000150540.14	67439
caPeak	Singleton	ENSG00000183508.5	10291
caPeak	Complex	ENSG00000183508.5	6950
caPeak	Singleton	ENSG00000183508.5	24780
caPeak	Complex	ENSG00000183508.5	71305
caPeak	Complex	ENSG00000183508.5	62229
caPeak	Complex	ENSG00000183508.5	74490
caPeak	Singleton	ENSG00000135999.12	34711
caPeak	Singleton	ENSG00000150556.17	51331
caPeak	Complex	ENSG00000184898.7	12346
caPeak	Singleton	ENSG00000080345.18	51272
caPeak	Singleton	ENSG00000183091.21	65530
caPeak	Singleton	ENSG00000157827.20	72108
caPeak	Singleton	ENSG00000144278.15	3702
caPeak	Singleton	ENSG00000226383.7	1265
caPeak	Complex	ENSG00000196151.11	40285
caPeak	Singleton	ENSG00000196151.11	149
caPeak	Complex	ENSG00000224152.3	63922
caPeak	Singleton	ENSG00000136536.15	49132
caPeak	Singleton	ENSG00000226266.8	49122
caPeak	Singleton	ENSG00000241399.7	79540
caPeak	Singleton	ENSG00000054219.11	53208
caPeak	Singleton	ENSG00000054219.11	15918
caPeak	Singleton	ENSG00000115221.12	19103
caPeak	Singleton	ENSG00000203859.10	39812
caPeak	Complex	ENSG00000227403.3	30
caPeak	Singleton	ENSG00000197635.11	43941
caPeak	Complex	ENSG00000203857.10	16731
caPeak	Singleton	ENSG00000182263.14	19434
caPeak	Singleton	ENSG00000182263.14	45933
caPeak	Singleton	ENSG00000082438.18	76047
caPeak	Singleton	ENSG00000082438.18	61379
caPeak	Singleton	ENSG00000260941.1	47319
caPeak	Singleton	ENSG00000143067.5	17223
caPeak	Singleton	ENSG00000092621.13	17081
caPeak	Singleton	ENSG00000169432.19	35510
caPeak	Complex	ENSG00000092621.13	17469
caPeak	Complex	ENSG00000198648.12	25215
caPeak	Singleton	ENSG00000172292.15	88392
caPeak	Singleton	ENSG00000152253.9	17369
caPeak	Complex	ENSG00000073734.10	34201
caPeak	Singleton	ENSG00000081479.15	26067
caPeak	Complex	ENSG00000138398.17	13627
caPeak	Singleton	ENSG00000138385.16	40398
caPeak	Singleton	ENSG00000235934.2	1072
caPeak	Singleton	ENSG00000235934.2	2673
caPeak	Singleton	ENSG00000235934.2	89088
caPeak	Complex	ENSG00000123600.21	25505
caPeak	Singleton	ENSG00000091409.16	80888
caPeak	Singleton	ENSG00000091409.16	5306
caPeak	Singleton	ENSG00000091436.17	17681
caPeak	Complex	ENSG00000091436.17	20675
caPeak	Singleton	ENSG00000091436.17	68460
caPeak	Complex	ENSG00000091436.17	30164
caPeak	Singleton	ENSG00000265808.4	928
caPeak	Singleton	ENSG00000265808.4	649
caPeak	Singleton	ENSG00000144354.15	71220
caPeak	Singleton	ENSG00000172845.18	19959
caPeak	Singleton	ENSG00000144306.15	67565
caPeak	Singleton	ENSG00000226853.5	56903
caPeak	Singleton	ENSG00000128656.15	36723
caPeak	Singleton	ENSG00000128656.15	18378
caPeak	Singleton	ENSG00000218175.2	53402
caPeak	Singleton	ENSG00000163364.12	96448
caPeak	Singleton	ENSG00000170144.22	80621
caPeak	Singleton	ENSG00000213963.7	16751
caPeak	Singleton	ENSG00000197557.7	22131
caPeak	Singleton	ENSG00000197557.7	15799
caPeak	Singleton	ENSG00000197557.7	48518
caPeak	Singleton	ENSG00000223960.9	76439
caPeak	Complex	ENSG00000223960.9	18640
caPeak	Complex	ENSG00000227082.3	33328
caPeak	Singleton	ENSG00000187231.14	33331
caPeak	Complex	ENSG00000213958.2	42000
caPeak	Singleton	ENSG00000077232.19	83737
caPeak	Complex	ENSG00000077232.19	38168
caPeak	Complex	ENSG00000077232.19	51986
caPeak	Singleton	ENSG00000163002.13	45055
caPeak	Complex	ENSG00000144366.17	37633
caPeak	Singleton	ENSG00000231689.3	59322
caPeak	Singleton	ENSG00000204262.14	66862
caPeak	Singleton	ENSG00000115368.10	96050
caPeak	Complex	ENSG00000151687.15	86496
caPeak	Singleton	ENSG00000204253.4	96821
caPeak	Singleton	ENSG00000198130.16	62787
caPeak	Complex	ENSG00000151690.15	40248
caPeak	Singleton	ENSG00000189362.12	39354
caPeak	Singleton	ENSG00000233654.2	54963
caPeak	Singleton	ENSG00000284052.1	66114
caPeak	Singleton	ENSG00000174827.14	23346
caPeak	Singleton	ENSG00000128641.19	48285
caPeak	Complex	ENSG00000128641.19	20090
caPeak	Complex	ENSG00000128641.19	52228
caPeak	Singleton	ENSG00000174827.14	8831
caPeak	Singleton	ENSG00000196950.14	29860
caPeak	Complex	ENSG00000118997.14	36213
caPeak	Complex	ENSG00000118997.14	49386
caPeak	Singleton	ENSG00000081320.11	20769
caPeak	Singleton	ENSG00000229056.2	63593
caPeak	Complex	ENSG00000144395.18	56974
caPeak	Singleton	ENSG00000119041.11	41301
caPeak	Complex	ENSG00000197121.15	27182
caPeak	Singleton	ENSG00000065413.20	4799
caPeak	Singleton	ENSG00000115896.17	22088
caPeak	Complex	ENSG00000225953.5	48776
caPeak	Singleton	ENSG00000119042.18	47016
caPeak	Complex	ENSG00000196141.14	24998
caPeak	Complex	ENSG00000163535.18	91788
caPeak	Singleton	ENSG00000082153.18	45817
caPeak	Singleton	ENSG00000082146.13	93746
caPeak	Complex	ENSG00000082146.13	43185
caPeak	Complex	ENSG00000115993.13	7898
caPeak	Complex	ENSG00000155755.20	36382
caPeak	Singleton	ENSG00000155755.20	32366
caPeak	Complex	ENSG00000155760.3	49617
caPeak	Singleton	ENSG00000155760.3	51899
caPeak	Singleton	ENSG00000155760.3	77290
caPeak	Singleton	ENSG00000273456.2	89872
caPeak	Singleton	ENSG00000118257.17	14713
caPeak	Complex	ENSG00000118257.17	41262
caPeak	Complex	ENSG00000118257.17	45981
caPeak	Singleton	ENSG00000138400.13	49778
caPeak	Singleton	ENSG00000118246.14	98216
caPeak	Singleton	ENSG00000118263.16	22656
caPeak	Singleton	ENSG00000118263.16	14612
caPeak	Singleton	ENSG00000118263.16	5831
caPeak	Complex	ENSG00000118260.15	59742
caPeak	Complex	ENSG00000118260.15	31657
caPeak	Complex	ENSG00000163251.4	25611
caPeak	Complex	ENSG00000178385.15	55300
caPeak	Singleton	ENSG00000178385.15	45149
caPeak	Complex	ENSG00000265107.3	6976
caPeak	Singleton	ENSG00000163254.5	3599
caPeak	Complex	ENSG00000078018.22	54946
caPeak	Singleton	ENSG00000229127.2	38692
caPeak	Singleton	ENSG00000115365.13	92463
caPeak	Complex	ENSG00000021826.18	61234
caPeak	Complex	ENSG00000021826.18	55531
caPeak	Singleton	ENSG00000188092.15	14876
caPeak	Complex	ENSG00000188092.15	7202
caPeak	Complex	ENSG00000188092.15	11564
caPeak	Singleton	ENSG00000178568.16	86319
caPeak	Singleton	ENSG00000178568.16	13197
caPeak	Singleton	ENSG00000138376.11	7503
caPeak	Complex	ENSG00000138376.11	69086
caPeak	Complex	ENSG00000229267.3	81051
caPeak	Singleton	ENSG00000138363.15	22017
caPeak	Complex	ENSG00000291232.1	67527
caPeak	Complex	ENSG00000291232.1	49187
caPeak	Singleton	ENSG00000118242.17	32380
caPeak	Singleton	ENSG00000079246.16	10989
caPeak	Complex	ENSG00000291232.1	48534
caPeak	Singleton	ENSG00000260804.3	50440
caPeak	Singleton	ENSG00000144583.5	32572
caPeak	Singleton	ENSG00000144583.5	10710
caPeak	Singleton	ENSG00000232485.4	14874
caPeak	Singleton	ENSG00000231672.8	706
caPeak	Singleton	ENSG00000231672.8	84848
caPeak	Singleton	ENSG00000223923.2	14792
caPeak	Singleton	ENSG00000223923.2	70738
caPeak	Singleton	ENSG00000223923.2	60239
caPeak	Singleton	ENSG00000223923.2	42156
caPeak	Singleton	ENSG00000223923.2	17045
caPeak	Singleton	ENSG00000223923.2	13749
caPeak	Singleton	ENSG00000079308.21	16326
caPeak	Singleton	ENSG00000079308.21	41710
caPeak	Complex	ENSG00000135926.15	330
caPeak	Complex	ENSG00000144580.15	57589
caPeak	Complex	ENSG00000135913.11	57363
caPeak	Singleton	ENSG00000115649.16	7876
caPeak	Complex	ENSG00000233030.2	46923
caPeak	Complex	ENSG00000286143.1	5207
caPeak	Complex	ENSG00000233030.2	47534
caPeak	Complex	ENSG00000233030.2	3927
caPeak	Singleton	ENSG00000267919.1	26170
caPeak	Singleton	ENSG00000159164.10	28385
caPeak	Singleton	ENSG00000226666.1	91261
caPeak	Singleton	ENSG00000152049.7	60668
caPeak	Complex	ENSG00000023902.14	82030
caPeak	Complex	ENSG00000152056.18	74315
caPeak	Singleton	ENSG00000152056.18	13424
caPeak	Singleton	ENSG00000135905.21	91131
caPeak	Singleton	ENSG00000117360.13	82356
caPeak	Singleton	ENSG00000123977.10	25523
caPeak	Complex	ENSG00000142657.21	39804
caPeak	Complex	ENSG00000143382.16	11182
caPeak	Singleton	ENSG00000135932.12	94927
caPeak	Singleton	ENSG00000135916.16	84307
caPeak	Singleton	ENSG00000135916.16	54937
caPeak	Singleton	ENSG00000204128.6	35584
caPeak	Singleton	ENSG00000204128.6	26646
caPeak	Complex	ENSG00000156966.7	26131
caPeak	Complex	ENSG00000156966.7	8096
caPeak	Complex	ENSG00000187514.17	90990
caPeak	Singleton	ENSG00000144524.18	52285
caPeak	Singleton	ENSG00000144535.20	68351
caPeak	Singleton	ENSG00000251485.1	43708
caPeak	Singleton	ENSG00000143418.20	989
caPeak	Complex	ENSG00000115468.13	17699
caPeak	Singleton	ENSG00000204120.16	38931
caPeak	Complex	ENSG00000204120.16	7507
caPeak	Singleton	ENSG00000143409.17	22849
caPeak	Singleton	ENSG00000182600.10	4856
caPeak	Complex	ENSG00000142657.21	15791
caPeak	Singleton	ENSG00000182600.10	92180
caPeak	Singleton	ENSG00000066248.15	36411
caPeak	Singleton	ENSG00000085978.22	63159
caPeak	Singleton	ENSG00000085982.16	59758
caPeak	Singleton	ENSG00000188042.8	84526
caPeak	Singleton	ENSG00000188042.8	48398
caPeak	Singleton	ENSG00000130147.16	31760
caPeak	Singleton	ENSG00000143398.20	69452
caPeak	Singleton	ENSG00000142657.21	7391
caPeak	Singleton	ENSG00000143442.24	60823
caPeak	Singleton	ENSG00000227252.2	2704
caPeak	Singleton	ENSG00000227252.2	85846
caPeak	Singleton	ENSG00000227252.2	72323
caPeak	Complex	ENSG00000163359.17	39022
caPeak	Singleton	ENSG00000115648.14	13796
caPeak	Singleton	ENSG00000115648.14	8942
caPeak	Complex	ENSG00000115648.14	30347
caPeak	Complex	ENSG00000124839.13	99904
caPeak	Singleton	ENSG00000124839.13	10723
caPeak	Singleton	ENSG00000124831.20	3560
caPeak	Complex	ENSG00000124831.20	679
caPeak	Complex	ENSG00000124831.20	35727
caPeak	Singleton	ENSG00000124831.20	28683
caPeak	Complex	ENSG00000124831.20	33675
caPeak	Singleton	ENSG00000124831.20	61315
caPeak	Singleton	ENSG00000177483.12	71892
caPeak	Complex	ENSG00000177483.12	39718
caPeak	Singleton	ENSG00000132329.11	37939
caPeak	Complex	ENSG00000132329.11	46412
caPeak	Singleton	ENSG00000184182.19	63951
caPeak	Singleton	ENSG00000144488.15	30798
caPeak	Singleton	ENSG00000144488.15	8784
caPeak	Singleton	ENSG00000168427.9	17945
caPeak	Complex	ENSG00000168427.9	13783
caPeak	Singleton	ENSG00000178752.16	48275
caPeak	Singleton	ENSG00000132323.9	68176
caPeak	Complex	ENSG00000186235.12	3882
caPeak	Complex	ENSG00000186235.12	4339
caPeak	Complex	ENSG00000144485.11	1735
caPeak	Complex	ENSG00000143450.19	41131
caPeak	Complex	ENSG00000143450.19	23171
caPeak	Singleton	ENSG00000233608.5	66950
caPeak	Singleton	ENSG00000130414.13	85103
caPeak	Complex	ENSG00000130414.13	66582
caPeak	Singleton	ENSG00000130414.13	79243
caPeak	Singleton	ENSG00000172428.11	37611
caPeak	Singleton	ENSG00000172428.11	39386
caPeak	Singleton	ENSG00000063660.9	79815
caPeak	Singleton	ENSG00000063660.9	43761
caPeak	Complex	ENSG00000178623.13	19530
caPeak	Singleton	ENSG00000178623.13	41707
caPeak	Singleton	ENSG00000178623.13	69291
caPeak	Singleton	ENSG00000159445.13	9359
caPeak	Singleton	ENSG00000130294.18	68096
caPeak	Complex	ENSG00000130294.18	32170
caPeak	Singleton	ENSG00000130294.18	54199
caPeak	Complex	ENSG00000172482.5	15166
caPeak	Complex	ENSG00000172478.18	20686
caPeak	Complex	ENSG00000172478.18	20450
caPeak	Singleton	ENSG00000146205.15	57859
caPeak	Singleton	ENSG00000197747.9	80657
caPeak	Singleton	ENSG00000168385.18	25468
caPeak	Complex	ENSG00000168385.18	2297
caPeak	Singleton	ENSG00000006607.14	63427
caPeak	Singleton	ENSG00000168397.17	6925
caPeak	Complex	ENSG00000168397.17	18986
caPeak	Complex	ENSG00000168395.16	11525
caPeak	Complex	ENSG00000180902.18	3714
caPeak	Singleton	ENSG00000180902.18	3244
caPeak	Singleton	ENSG00000180902.18	38853
caPeak	Singleton	ENSG00000204099.12	68102
caPeak	Complex	ENSG00000163191.6	12784
caPeak	Singleton	ENSG00000125878.7	26414
caPeak	Singleton	ENSG00000271303.2	2959
caPeak	Singleton	ENSG00000125898.13	7185
caPeak	Complex	ENSG00000237975.7	52224
caPeak	Singleton	ENSG00000101298.15	25750
caPeak	Singleton	ENSG00000234684.8	16025
caPeak	Complex	ENSG00000237975.7	25277
caPeak	Complex	ENSG00000088833.18	26880
caPeak	Complex	ENSG00000237975.7	80625
caPeak	Singleton	ENSG00000286288.2	85525
caPeak	Singleton	ENSG00000276649.1	32693
caPeak	Complex	ENSG00000132670.21	23556
caPeak	Complex	ENSG00000125901.6	89583
caPeak	Singleton	ENSG00000125901.6	47052
caPeak	Singleton	ENSG00000198171.13	9259
caPeak	Singleton	ENSG00000288577.1	72062
caPeak	Singleton	ENSG00000088854.13	23865
caPeak	Complex	ENSG00000088812.18	52269
caPeak	Singleton	ENSG00000149451.19	11667
caPeak	Singleton	ENSG00000149451.19	1946
caPeak	Singleton	ENSG00000132622.11	10061
caPeak	Singleton	ENSG00000226608.3	45240
caPeak	Complex	ENSG00000226608.3	26875
caPeak	Singleton	ENSG00000226608.3	33468
caPeak	Singleton	ENSG00000088826.18	88144
caPeak	Singleton	ENSG00000101265.16	38768
caPeak	Singleton	ENSG00000089057.15	15675
caPeak	Singleton	ENSG00000089063.15	59413
caPeak	Singleton	ENSG00000101290.14	75176
caPeak	Singleton	ENSG00000205181.8	16655
caPeak	Singleton	ENSG00000244094.2	37947
caPeak	Singleton	ENSG00000125872.9	11316
caPeak	Singleton	ENSG00000244094.2	33974
caPeak	Singleton	ENSG00000182621.19	4440
caPeak	Singleton	ENSG00000182621.19	12610
caPeak	Complex	ENSG00000143546.10	81664
caPeak	Singleton	ENSG00000101333.19	55463
caPeak	Singleton	ENSG00000125869.10	374
caPeak	Singleton	ENSG00000149346.15	60647
caPeak	Singleton	ENSG00000101384.12	99111
caPeak	Complex	ENSG00000101384.12	65301
caPeak	Complex	ENSG00000101384.12	13419
caPeak	Singleton	ENSG00000101384.12	7804
caPeak	Complex	ENSG00000197956.10	68283
caPeak	Singleton	ENSG00000197956.10	1167
caPeak	Singleton	ENSG00000172296.13	43289
caPeak	Singleton	ENSG00000285867.1	12734
caPeak	Singleton	ENSG00000188643.11	8895
caPeak	Complex	ENSG00000189334.9	7059
caPeak	Complex	ENSG00000189171.15	19297
caPeak	Singleton	ENSG00000089177.20	32826
caPeak	Singleton	ENSG00000089177.20	6249
caPeak	Singleton	ENSG00000125864.14	3283
caPeak	Singleton	ENSG00000125868.16	54296
caPeak	Singleton	ENSG00000125844.17	28463
caPeak	Singleton	ENSG00000089006.17	69758
caPeak	Complex	ENSG00000232388.5	12123
caPeak	Complex	ENSG00000284776.1	12017
caPeak	Singleton	ENSG00000273148.2	1512
caPeak	Singleton	ENSG00000185052.13	49445
caPeak	Singleton	ENSG00000132669.14	80502
caPeak	Singleton	ENSG00000173418.12	29718
caPeak	Singleton	ENSG00000101343.15	51473
caPeak	Singleton	ENSG00000143515.20	82418
caPeak	Singleton	ENSG00000160712.13	33286
caPeak	Singleton	ENSG00000132671.6	4668
caPeak	Singleton	ENSG00000125810.10	38898
caPeak	Singleton	ENSG00000125810.10	42238
caPeak	Complex	ENSG00000132661.4	5260
caPeak	Singleton	ENSG00000169291.10	28690
caPeak	Singleton	ENSG00000125814.17	71851
caPeak	Singleton	ENSG00000101439.9	51323
caPeak	Singleton	ENSG00000170373.9	35545
caPeak	Singleton	ENSG00000160716.6	27832
caPeak	Complex	ENSG00000286472.1	61118
caPeak	Complex	ENSG00000277938.1	2010
caPeak	Complex	ENSG00000274414.1	31594
caPeak	Complex	ENSG00000100997.20	93193
caPeak	Complex	ENSG00000175170.16	7972
caPeak	Complex	ENSG00000125804.14	92820
caPeak	Complex	ENSG00000149531.15	3703
caPeak	Singleton	ENSG00000101337.16	55985
caPeak	Singleton	ENSG00000197183.15	81901
caPeak	Singleton	ENSG00000175730.8	35112
caPeak	Singleton	ENSG00000149600.12	58014
caPeak	Singleton	ENSG00000260257.2	34704
caPeak	Singleton	ENSG00000260257.2	5470
caPeak	Singleton	ENSG00000143603.19	47520
caPeak	Complex	ENSG00000143603.19	30477
caPeak	Singleton	ENSG00000288649.2	79500
caPeak	Complex	ENSG00000289720.1	17020
caPeak	Singleton	ENSG00000289720.1	55750
caPeak	Singleton	ENSG00000078804.13	93410
caPeak	Complex	ENSG00000100983.12	1983
caPeak	Complex	ENSG00000100983.12	1707
caPeak	Singleton	ENSG00000101000.6	18559
caPeak	Complex	ENSG00000126005.17	39
caPeak	Singleton	ENSG00000160685.14	39320
caPeak	Singleton	ENSG00000149646.12	4014
caPeak	Singleton	ENSG00000163354.15	166
caPeak	Complex	ENSG00000243364.8	7599
caPeak	Singleton	ENSG00000101079.21	59326
caPeak	Singleton	ENSG00000149639.15	8730
caPeak	Singleton	ENSG00000166619.15	79207
caPeak	Singleton	ENSG00000132792.20	73427
caPeak	Singleton	ENSG00000163463.13	26624
caPeak	Singleton	ENSG00000132821.12	19498
caPeak	Singleton	ENSG00000101407.13	52348
caPeak	Singleton	ENSG00000231064.9	4143
caPeak	Singleton	ENSG00000198959.12	26393
caPeak	Singleton	ENSG00000291137.1	94
caPeak	Singleton	ENSG00000101442.10	97369
caPeak	Singleton	ENSG00000101442.10	15132
caPeak	Singleton	ENSG00000101442.10	1979
caPeak	Singleton	ENSG00000101442.10	31502
caPeak	Singleton	ENSG00000101445.10	7595
caPeak	Singleton	ENSG00000101447.15	37745
caPeak	Singleton	ENSG00000226648.2	21365
caPeak	Singleton	ENSG00000183798.5	47635
caPeak	Singleton	ENSG00000185513.18	11437
caPeak	Singleton	ENSG00000101049.18	37891
caPeak	Complex	ENSG00000149596.7	97492
caPeak	Singleton	ENSG00000149596.7	99895
caPeak	Singleton	ENSG00000149596.7	79867
caPeak	Singleton	ENSG00000149596.7	41635
caPeak	Complex	ENSG00000223891.7	9124
caPeak	Complex	ENSG00000223891.7	17729
caPeak	Singleton	ENSG00000101076.20	10291
caPeak	Singleton	ENSG00000132824.14	70937
caPeak	Singleton	ENSG00000196839.14	8320
caPeak	Complex	ENSG00000196839.14	9501
caPeak	Complex	ENSG00000196839.14	35523
caPeak	Complex	ENSG00000196839.14	30841
caPeak	Complex	ENSG00000196839.14	35421
caPeak	Singleton	ENSG00000101098.13	12169
caPeak	Singleton	ENSG00000101104.13	12561
caPeak	Singleton	ENSG00000100979.15	54852
caPeak	Singleton	ENSG00000101017.15	20845
caPeak	Singleton	ENSG00000080189.15	43150
caPeak	Complex	ENSG00000198185.12	4048
caPeak	Complex	ENSG00000172315.6	6674
caPeak	Singleton	ENSG00000160803.8	7554
caPeak	Singleton	ENSG00000116586.12	8535
caPeak	Singleton	ENSG00000254726.3	7318
caPeak	Singleton	ENSG00000124151.19	49213
caPeak	Singleton	ENSG00000196562.16	23869
caPeak	Singleton	ENSG00000196562.16	9685
caPeak	Complex	ENSG00000237423.3	78284
caPeak	Singleton	ENSG00000237423.3	27242
caPeak	Complex	ENSG00000124126.14	22840
caPeak	Complex	ENSG00000124207.17	19334
caPeak	Singleton	ENSG00000124201.15	57687
caPeak	Singleton	ENSG00000158445.10	76502
caPeak	Singleton	ENSG00000124216.4	21170
caPeak	Complex	ENSG00000244687.13	10010
caPeak	Complex	ENSG00000231742.6	2396
caPeak	Singleton	ENSG00000172216.6	17937
caPeak	Singleton	ENSG00000196396.10	67158
caPeak	Singleton	ENSG00000196396.10	83777
caPeak	Complex	ENSG00000042062.13	55363
caPeak	Complex	ENSG00000042062.13	48295
caPeak	Singleton	ENSG00000042062.13	29601
caPeak	Singleton	ENSG00000124243.19	29280
caPeak	Singleton	ENSG00000124243.19	34015
caPeak	Singleton	ENSG00000259456.4	67219
caPeak	Singleton	ENSG00000101096.20	55613
caPeak	Complex	ENSG00000101115.13	17058
caPeak	Complex	ENSG00000125462.20	12442
caPeak	Complex	ENSG00000116604.19	72908
caPeak	Complex	ENSG00000116604.19	19852
caPeak	Singleton	ENSG00000182463.17	47
caPeak	Singleton	ENSG00000171940.14	41944
caPeak	Complex	ENSG00000183856.11	28840
caPeak	Complex	ENSG00000183856.11	9488
caPeak	Complex	ENSG00000183856.11	6187
caPeak	Complex	ENSG00000218018.4	47951
caPeak	Complex	ENSG00000286052.1	1723
caPeak	Complex	ENSG00000286052.1	2801
caPeak	Complex	ENSG00000286052.1	19897
caPeak	Singleton	ENSG00000143320.9	29660
caPeak	Singleton	ENSG00000124225.16	24667
caPeak	Singleton	ENSG00000124225.16	15793
caPeak	Complex	ENSG00000124225.16	35675
caPeak	Singleton	ENSG00000124225.16	37490
caPeak	Complex	ENSG00000291067.1	14854
caPeak	Singleton	ENSG00000143294.15	39634
caPeak	Singleton	ENSG00000124222.23	20489
caPeak	Complex	ENSG00000130940.15	58218
caPeak	Singleton	ENSG00000215440.12	92659
caPeak	Singleton	ENSG00000087460.29	35122
caPeak	Complex	ENSG00000101160.15	1387
caPeak	Complex	ENSG00000101166.16	166
caPeak	Singleton	ENSG00000130940.15	48208
caPeak	Complex	ENSG00000130702.15	4140
caPeak	Singleton	ENSG00000130702.15	13803
caPeak	Singleton	ENSG00000130702.15	11378
caPeak	Singleton	ENSG00000149679.12	5703
caPeak	Singleton	ENSG00000130700.7	20471
caPeak	Complex	ENSG00000130700.7	31485
caPeak	Singleton	ENSG00000174407.15	742
caPeak	Singleton	ENSG00000174403.17	79629
caPeak	Singleton	ENSG00000101188.5	35960
caPeak	Singleton	ENSG00000130940.15	79651
caPeak	Singleton	ENSG00000101189.7	22344
caPeak	Singleton	ENSG00000092758.18	14906
caPeak	Complex	ENSG00000101190.13	665
caPeak	Singleton	ENSG00000101190.13	14042
caPeak	Singleton	ENSG00000101194.18	55276
caPeak	Singleton	ENSG00000149658.18	52220
caPeak	Singleton	ENSG00000275620.1	6256
caPeak	Singleton	ENSG00000075043.21	3764
caPeak	Singleton	ENSG00000125534.10	16969
caPeak	Singleton	ENSG00000197457.10	4051
caPeak	Singleton	ENSG00000203896.10	62803
caPeak	Complex	ENSG00000268858.2	12372
caPeak	Singleton	ENSG00000198276.16	23742
caPeak	Complex	ENSG00000125510.18	4113
caPeak	Singleton	ENSG00000117036.12	13550
caPeak	Singleton	ENSG00000224905.8	92637
caPeak	Singleton	ENSG00000185272.14	59110
caPeak	Singleton	ENSG00000117036.12	25365
caPeak	Singleton	ENSG00000185433.11	30263
caPeak	Complex	ENSG00000273492.6	41657
caPeak	Singleton	ENSG00000154736.6	60728
caPeak	Singleton	ENSG00000154736.6	23983
caPeak	Singleton	ENSG00000156239.12	97083
caPeak	Complex	ENSG00000156253.7	61231
caPeak	Singleton	ENSG00000183853.18	44299
caPeak	Singleton	ENSG00000237594.2	95236
caPeak	Singleton	ENSG00000237594.2	10749
caPeak	Singleton	ENSG00000156304.15	66066
caPeak	Singleton	ENSG00000142207.7	77421
caPeak	Complex	ENSG00000142207.7	3700
caPeak	Complex	ENSG00000256073.4	3780
caPeak	Singleton	ENSG00000242220.9	58859
caPeak	Singleton	ENSG00000159079.19	26496
caPeak	Singleton	ENSG00000159110.22	97337
caPeak	Singleton	ENSG00000243646.11	19015
caPeak	Singleton	ENSG00000183853.18	76362
caPeak	Singleton	ENSG00000183853.18	89961
caPeak	Complex	ENSG00000237945.9	71075
caPeak	Singleton	ENSG00000158473.8	13698
caPeak	Singleton	ENSG00000158473.8	39533
caPeak	Complex	ENSG00000225555.2	37373
caPeak	Singleton	ENSG00000159212.13	21092
caPeak	Singleton	ENSG00000159212.13	77820
caPeak	Singleton	ENSG00000158473.8	49137
caPeak	Singleton	ENSG00000158473.8	9733
caPeak	Singleton	ENSG00000159216.19	89168
caPeak	Complex	ENSG00000159216.19	93736
caPeak	Singleton	ENSG00000226054.2	17722
caPeak	Singleton	ENSG00000226054.2	26353
caPeak	Singleton	ENSG00000159259.8	42684
caPeak	Singleton	ENSG00000159267.17	23046
caPeak	Complex	ENSG00000182670.14	428
caPeak	Complex	ENSG00000185808.14	375
caPeak	Singleton	ENSG00000182670.14	55163
caPeak	Complex	ENSG00000157538.14	80509
caPeak	Singleton	ENSG00000157538.14	10306
caPeak	Singleton	ENSG00000157554.20	86716
caPeak	Singleton	ENSG00000157557.13	24732
caPeak	Singleton	ENSG00000183527.12	63845
caPeak	Complex	ENSG00000163565.20	20568
caPeak	Singleton	ENSG00000285815.1	4631
caPeak	Complex	ENSG00000185437.16	26168
caPeak	Complex	ENSG00000185437.16	36249
caPeak	Complex	ENSG00000183067.6	6035
caPeak	Singleton	ENSG00000182240.16	46138
caPeak	Singleton	ENSG00000157601.15	49908
caPeak	Singleton	ENSG00000184012.14	38300
caPeak	Singleton	ENSG00000184012.14	37892
caPeak	Singleton	ENSG00000184012.14	77939
caPeak	Singleton	ENSG00000183421.12	45697
caPeak	Singleton	ENSG00000183421.12	40775
caPeak	Singleton	ENSG00000141956.14	16491
caPeak	Singleton	ENSG00000157617.17	19299
caPeak	Singleton	ENSG00000160179.19	91724
caPeak	Singleton	ENSG00000160179.19	4115
caPeak	Singleton	ENSG00000160191.18	39380
caPeak	Singleton	ENSG00000160191.18	3382
caPeak	Singleton	ENSG00000160191.18	22942
caPeak	Singleton	ENSG00000160191.18	83515
caPeak	Singleton	ENSG00000160193.12	66084
caPeak	Complex	ENSG00000160200.18	62055
caPeak	Complex	ENSG00000160200.18	96166
caPeak	Complex	ENSG00000160200.18	34761
caPeak	Singleton	ENSG00000160202.7	27765
caPeak	Singleton	ENSG00000160208.13	97180
caPeak	Complex	ENSG00000160209.19	19868
caPeak	Singleton	ENSG00000160209.19	22939
caPeak	Singleton	ENSG00000160216.21	83343
caPeak	Singleton	ENSG00000160218.13	55471
caPeak	Complex	ENSG00000241945.8	82422
caPeak	Complex	ENSG00000160221.18	62804
caPeak	Complex	ENSG00000160221.18	43838
caPeak	Singleton	ENSG00000175894.18	23497
caPeak	Complex	ENSG00000205090.10	10293
caPeak	Singleton	ENSG00000272668.2	32715
caPeak	Singleton	ENSG00000183250.13	25780
caPeak	Complex	ENSG00000272668.2	23634
caPeak	Complex	ENSG00000183250.13	20527
caPeak	Complex	ENSG00000183250.13	17227
caPeak	Singleton	ENSG00000272668.2	15315
caPeak	Complex	ENSG00000276529.1	12224
caPeak	Singleton	ENSG00000197381.18	35095
caPeak	Singleton	ENSG00000235374.2	62133
caPeak	Singleton	ENSG00000235374.2	8841
caPeak	Complex	ENSG00000186866.17	30776
caPeak	Complex	ENSG00000186866.17	29111
caPeak	Singleton	ENSG00000223768.4	2326
caPeak	Singleton	ENSG00000223768.4	39276
caPeak	Singleton	ENSG00000273796.2	7484
caPeak	Singleton	ENSG00000182871.16	7265
caPeak	Singleton	ENSG00000182871.16	27164
caPeak	Singleton	ENSG00000288885.2	62589
caPeak	Complex	ENSG00000288885.2	43176
caPeak	Complex	ENSG00000288885.2	549
caPeak	Complex	ENSG00000173638.19	5266
caPeak	Complex	ENSG00000142156.16	32044
caPeak	Singleton	ENSG00000142156.16	30197
caPeak	Singleton	ENSG00000142156.16	73676
caPeak	Singleton	ENSG00000142156.16	28269
caPeak	Singleton	ENSG00000142156.16	57695
caPeak	Singleton	ENSG00000142173.17	44344
caPeak	Singleton	ENSG00000142173.17	44390
caPeak	Singleton	ENSG00000160310.19	61498
caPeak	Singleton	ENSG00000160310.19	18619
caPeak	Singleton	ENSG00000177663.15	29331
caPeak	Singleton	ENSG00000069998.12	33879
caPeak	Complex	ENSG00000069998.12	34339
caPeak	Singleton	ENSG00000099968.18	8156
caPeak	Singleton	ENSG00000093100.13	9143
caPeak	Complex	ENSG00000093100.13	25792
caPeak	Singleton	ENSG00000093100.13	31275
caPeak	Complex	ENSG00000243156.9	92169
caPeak	Complex	ENSG00000243156.9	65717
caPeak	Singleton	ENSG00000243156.9	39222
caPeak	Singleton	ENSG00000243156.9	29901
caPeak	Complex	ENSG00000273032.3	573
caPeak	Singleton	ENSG00000070413.20	10154
caPeak	Complex	ENSG00000100056.12	180
caPeak	Singleton	ENSG00000162729.14	33863
caPeak	Singleton	ENSG00000070010.19	47270
caPeak	Singleton	ENSG00000184702.20	13883
caPeak	Singleton	ENSG00000203618.6	27053
caPeak	Singleton	ENSG00000203618.6	14177
caPeak	Singleton	ENSG00000235776.2	8624
caPeak	Singleton	ENSG00000235776.2	31903
caPeak	Complex	ENSG00000093010.15	15165
caPeak	Complex	ENSG00000184470.21	2507
caPeak	Singleton	ENSG00000184470.21	10110
caPeak	Singleton	ENSG00000143318.13	52335
caPeak	Complex	ENSG00000099889.14	14704
caPeak	Singleton	ENSG00000183597.16	65102
caPeak	Singleton	ENSG00000099889.14	64914
caPeak	Singleton	ENSG00000099904.16	39765
caPeak	Singleton	ENSG00000249923.1	22339
caPeak	Complex	ENSG00000249923.1	100
caPeak	Complex	ENSG00000143318.13	13572
caPeak	Singleton	ENSG00000040608.14	35569
caPeak	Singleton	ENSG00000040608.14	61344
caPeak	Singleton	ENSG00000040608.14	10489
[truncated: 16,305 more rows]
